# Supplementary material for: Integrative analysis of immune‐related multi‐omics profiles identifies distinct prognosis and tumor microenvironment patterns in osteosarcoma
Source: Mol Oncol. 2022 Jan 1;16(11):2174–94. doi: 10.1002/1878-0261.13160 (PMC9168968; doi:10.1002/1878-0261.13160)
Supplement: Supplementary file 5 — Table S1. Clinical information of patients included in the present study and the Immunologic signature. (Sheet 1‐4). Clinical information of patients included in the present study from TARGET osteosarcoma dataset, GSE21257, E‐MTAB‐9875, and E‐MTAB‐7263 cohorts. (Sheet 5). Immunologic signature gene sets. [file MOL2-16-2174-s005.xlsx]

## Sheet: Sheet1
Dataset	TARGET-OS (ClinicalData_Discovery_20181009, ClinicalData_Validation_20190805)
ID	Gender	Race	Age	First Event	Relapse	Vital_Status	Time.OS (days)	Time.RFS (days)	Metastasis_at_diagnosis	Histologic_response
TARGET-40-0A4HLD	Male	N/A	20	None	No	Alive	3946	3946	No	Stage_3/4
TARGET-40-0A4HMC	Male	White	28	None	No	Alive	377	377	No	Stage_1/2
TARGET-40-0A4HX8	Male	White	29	N/A	N/A	Alive	1750	N/A	No	Stage_3/4
TARGET-40-0A4HXO	Male	N/A	25	None	No	Alive	2983	2983	No	Stage_3/4
TARGET-40-0A4HXS	Male	White	23	None	No	Alive	2948	2948	No	Stage_1/2
TARGET-40-0A4HXV	Male	N/A	19	Relapse	Yes	Dead	1627	596	No	Stage_1/2
TARGET-40-0A4HY5	Male	N/A	20	Relapse	Yes	Dead	290	218	Yes	Stage_1/2
TARGET-40-0A4HYB	Female	N/A	52	None	No	Alive	1240	1240	No	N/A
TARGET-40-0A4I0Q	Female	N/A	20	Death	No	Dead	519	519	Yes	Stage_1/2
TARGET-40-0A4I0S	Male	N/A	25	None	No	Alive	603	603	No	N/A
TARGET-40-0A4I0U	Female	White	40	None	No	Alive	2216	2216	No	Stage_1/2
TARGET-40-0A4I0W	Male	Asian	20	None	No	Alive	683	683	No	N/A
TARGET-40-0A4I3S	Male	Black or African American	23	None	No	Alive	1844	1844	No	N/A
TARGET-40-0A4I3W	Male	American Indian or Alaska Native	19	Relapse	Yes	Dead	1637	428	No	Stage_1/2
TARGET-40-0A4I42	Female	N/A	17	Relapse	Yes	Dead	619	351	No	N/A
TARGET-40-0A4I48	Female	N/A	16	None	No	Alive	1616	1616	Yes	Stage_3/4
TARGET-40-0A4I4A	Female	White	21	None	No	Alive	1583	1583	No	Stage_1/2
TARGET-40-0A4I4E	Male	N/A	16	N/A	N/A	N/A	N/A	N/A	Yes	N/A
TARGET-40-0A4I4M	Female	Asian	19	None	No	Alive	708	708	No	Stage_3/4
TARGET-40-0A4I4O	Male	White	32	Relapse	Yes	Dead	627	235	No	Stage_3/4
TARGET-40-0A4I5B	Male	N/A	21	None	No	Alive	619	619	No	Stage_3/4
TARGET-40-0A4I5I	Male	N/A	19	Relapse	Yes	Alive	925	603	Yes	Stage_3/4
TARGET-40-0A4I65	Male	N/A	18	Relapse	Yes	Alive	5840	1993	No	Stage_1/2
TARGET-40-0A4I6O	Male	N/A	18	Relapse	Yes	Dead	1906	484	No	N/A
TARGET-40-0A4I8O	Male	N/A	17	Relapse	Yes	Dead	909	400	Yes	Stage_1/2
TARGET-40-0A4I8Q	Female	N/A	36	Relapse	Yes	Alive	1959	1896	No	N/A
TARGET-40-0A4I8S	Male	N/A	15	Relapse	Yes	Dead	788	315	No	Stage_1/2
TARGET-40-0A4I8U	Male	N/A	20	None	No	Alive	983	983	No	Stage_1/2
TARGET-40-0A4I9I	Male	N/A	89	Death	No	Dead	2014	2014	No	Stage_1/2
TARGET-40-0A4I9K	Male	N/A	23	None	No	Alive	2257	2257	No	Stage_1/2
TARGET-40-NAAECZ	Male	White	20	Death	No	Dead	449	449	Yes	Stage_1/2
TARGET-40-NAAEDA	Male	Black or African American	9	Relapse	Yes	Dead	503	359	Yes	Stage_1/2
TARGET-40-NAAEDB	Male	Black or African American	29	Relapse	Yes	Dead	1249	576	No	Stage_1/2
TARGET-40-NAAEDD	Male	Black or African American	14	Progression	Yes	Dead	378	167	No	Stage_1/2
TARGET-40-NAAEDG	Male	White	25	Relapse	Yes	Dead	877	588	Yes	Stage_3/4
TARGET-40-NAAEDH	Male	White	18	Relapse	Yes	Dead	1023	360	No	Stage_1/2
TARGET-40-NAAEDI	Female	White	16	Relapse	Yes	Dead	361	274	No	Stage_1/2
TARGET-40-NAAFJK	Male	White	15	Relapse	Yes	Alive	3782	713	No	Stage_3/4
TARGET-40-NAAFJL	Male	White	17	Death	No	Dead	246	246	Yes	N/A
TARGET-40-NAAFJM	Male	American Indian or Alaska Native	17	Death	No	Dead	455	455	Yes	Stage_1/2
TARGET-40-NAAFJN	Female	White	17	Relapse	Yes	Dead	1225	431	No	Stage_3/4
TARGET-40-NAAFJP	Female	White	17	Relapse	Yes	Alive	2714	2675	No	Stage_3/4
TARGET-40-NAAFJR	Male	American Indian or Alaska Native	19	Relapse	Yes	Dead	606	380	No	Stage_1/2
TARGET-40-NAAFJS	Male	White	20	N/A	N/A	Alive	5049	N/A	No	Stage_3/4
TARGET-40-NAAFJT	Female	Asian	20	Relapse	Yes	Alive	1378	1370	No	Stage_1/2
TARGET-40-NAAFJV	Female	White	22	Death	Yes	Dead	103	103	Yes	N/A
TARGET-40-NAAFJW	Male	N/A	35	N/A	N/A	N/A	10	N/A	No	Stage_1/2
TARGET-40-NAAFJX	Male	White	39	Relapse	Yes	Alive	2092	687	No	Stage_1/2
TARGET-40-NAAFJY	Male	N/A	41	N/A	N/A	Alive	214	N/A	No	Stage_1/2
TARGET-40-NAAFKA	Female	White	47	None	No	Alive	5634	5634	No	Stage_1/2
TARGET-40-NAAFKB	Female	White	58	N/A	N/A	Alive	365	N/A	No	Stage_1/2
TARGET-40-NAAFKE	Female	White	87	N/A	N/A	Alive	140	N/A	No	N/A
TARGET-40-NAAFKF	Male	Asian	17	Relapse	Yes	Dead	261	149	No	Stage_1/2
TARGET-40-NAAFKH	Male	Black or African American	44	None	No	Alive	1462	1462	No	Stage_1/2
TARGET-40-NAAFKI	Male	White	59	Death	No	Dead	195	195	No	Stage_1/2
TARGET-40-NAAGJK	Male	Asian	15	N/A	N/A	Alive	5033	N/A	No	N/A
TARGET-40-NAAGJL	Female	Asian	18	Relapse	Yes	Dead	1912	291	Yes	N/A
TARGET-40-NAAGJM	Male	Asian	6	Relapse	Yes	Dead	1036	512	Yes	N/A
TARGET-40-NAAGJN	Male	Asian	18	Relapse	Yes	Dead	3141	777	No	N/A
TARGET-40-NAAGJP	Female	Asian	30	N/A	N/A	Alive	3443	N/A	No	Stage_1/2
TARGET-40-NAAGJR	Male	Asian	8	Relapse	Yes	Dead	718	358	No	N/A
TARGET-40-NAAGJS	Male	Asian	11	Relapse	Yes	Dead	598	273	No	Stage_1/2
TARGET-40-NAAGJT	Male	Asian	21	Relapse	Yes	Dead	2582	1484	No	N/A
TARGET-40-NAAGJU	Male	Asian	13	Relapse	Yes	Dead	368	275	No	N/A
TARGET-40-NAAGJV	Male	Asian	16	N/A	N/A	Alive	2105	N/A	No	Stage_3/4
TARGET-40-NAAGJW	Female	Asian	11	N/A	N/A	Alive	1965	N/A	No	Stage_3/4
TARGET-40-NAAGJX	Male	Asian	10	Relapse	Yes	Dead	1475	454	Yes	N/A
TARGET-40-NAAGJY	Male	Asian	11	Relapse	Yes	Dead	445	174	Yes	N/A
TARGET-40-NAAGJZ	Male	Asian	14	Relapse	Yes	Dead	222	180	No	Stage_1/2
TARGET-40-NAAGKA	Female	Asian	12	None	No	Alive	5302	5302	No	Stage_1/2
TARGET-40-NAAGKC	Male	Asian	10	None	No	Alive	4770	4770	No	Stage_3/4
TARGET-40-NAAGKD	Female	Asian	19	Relapse	Yes	Dead	2022	1755	No	Stage_1/2
TARGET-40-NAAGKF	Male	Asian	24	None	No	Alive	3784	3784	No	Stage_1/2
TARGET-40-NAAGKG	Female	Asian	18	None	No	Alive	4113	4113	No	Stage_1/2
TARGET-40-NAAGKH	Male	Asian	20	Relapse	Yes	Dead	514	293	No	N/A
TARGET-40-NAAGKI	Male	Asian	18	N/A	N/A	Alive	3185	N/A	Yes	Stage_3/4
TARGET-40-NAAGKK	Female	Asian	17	Relapse	Yes	Dead	2641	1602	No	Stage_1/2
TARGET-40-NAAGKL	Male	Asian	16	Relapse	Yes	Alive	2111	367	No	Stage_3/4
TARGET-40-NAAGKM	Male	Asian	13	N/A	N/A	Alive	1868	N/A	No	Stage_3/4
TARGET-40-NAAGKN	Male	Asian	21	Relapse	Yes	Dead	361	165	No	N/A
TARGET-40-NAAGZW	Male	White	23	None	No	Alive	2149	2149	Yes	Stage_3/4
TARGET-40-NAAGZX	Female	Black or African American	8	None	No	Alive	1913	1913	No	Stage_3/4
TARGET-40-NAAGZY	Male	Black or African American	13	None	No	Alive	1900	1900	No	Stage_1/2
TARGET-40-NAAGZZ	Male	White	18	None	No	Alive	1855	1855	No	Stage_1/2
TARGET-40-NAAHAA	Female	Black or African American	19	None	No	Alive	1771	1771	Yes	Stage_1/2
TARGET-40-NAAHAB	Male	White	10	Relapse	Yes	Dead	1520	1005	Yes	Stage_1/2
TARGET-40-NAAHAC	Female	White	17	Relapse	Yes	Alive	1554	1098	No	Stage_1/2
TARGET-40-NAAHBH	Female	White	17	N/A	N/A	Alive	3885	N/A	No	Stage_1/2
TARGET-40-NAAHBI	Female	White	12	Relapse	Yes	Dead	2984	565	Yes	Stage_1/2
TARGET-40-NAAHBJ	Female	White	18	N/A	N/A	Alive	5096	N/A	No	Stage_3/4
TARGET-40-NAAHBK	Male	Black or African American	13	N/A	N/A	Alive	3367	N/A	No	Stage_3/4
TARGET-40-NAAHBL	Female	White	16	N/A	N/A	Alive	1846	N/A	No	Stage_3/4
TARGET-40-NAAHBM	Female	White	14	Relapse	Yes	Alive	1132	483	Yes	Stage_1/2
TARGET-40-NAAHBN	Female	White	13	N/A	N/A	Alive	2806	N/A	No	Stage_1/2
TARGET-40-NAAHBP	Male	White	13	Relapse	Yes	Dead	478	276	No	Stage_3/4
TARGET-40-NAAHBR	Female	White	14	Relapse	Yes	Dead	536	207	No	Stage_1/2
TARGET-40-NAAHBS	Male	N/A	10	Relapse	Yes	Dead	911	822	Yes	Stage_3/4
TARGET-40-NAAHBT	Male	White	11	Relapse	Yes	Alive	834	598	No	Stage_1/2
TARGET-40-NAAHBU	Male	White	12	Relapse	Yes	Alive	662	594	No	Stage_1/2
TARGET-40-NAAHBV	Male	N/A	17	SMN	No	Alive	1260	1260	No	Stage_1/2
TARGET-40-NAAHBW	Female	White	14	Relapse	Yes	Dead	464	328	No	Stage_3/4
TARGET-40-NAAHBY	Female	N/A	15	Relapse	Yes	Dead	851	284	No	Stage_1/2
TARGET-40-NAAHBZ	Male	Black or African American	10	Relapse	Yes	Dead	249	181	No	Stage_1/2
TARGET-40-NAAHCC	Male	White	13	Relapse	Yes	Alive	1928	640	No	Stage_3/4
TARGET-40-NAAHCD	Female	N/A	15	Relapse	Yes	Dead	199	167	No	Stage_1/2
TARGET-40-NAAHCE	Male	White	22	Relapse	Yes	Alive	1785	1045	No	Stage_3/4
TARGET-40-NAAHCF	Male	White	17	Death	No	Dead	225	225	Yes	Stage_1/2
TARGET-40-NAAHCG	Male	White	18	Relapse	Yes	Alive	3915	1150	No	Stage_1/2
TARGET-40-NAAHCH	Male	N/A	16	N/A	N/A	Alive	448	N/A	No	Stage_1/2
TARGET-40-NAAHCI	Female	N/A	12	N/A	N/A	Alive	437	N/A	Yes	Stage_3/4
TARGET-40-NAAHCJ	Male	N/A	14	N/A	N/A	Alive	368	N/A	No	Stage_1/2
TARGET-40-NAAHCK	Female	N/A	14	N/A	N/A	Alive	365	N/A	No	Stage_1/2
TARGET-40-NAAHCM	Male	White	15	Death	No	Dead	542	542	No	Stage_1/2
TARGET-40-NAAHCN	Female	N/A	17	N/A	N/A	Alive	92	N/A	No	Stage_1/2
TARGET-40-NAAHCP	Male	White	17	N/A	N/A	Alive	2824	N/A	No	Stage_1/2
TARGET-40-NAAHCR	Female	White	15	N/A	N/A	Alive	682	N/A	No	Stage_1/2
TARGET-40-NAAHCT	Male	Black or African American	16	Death	No	Dead	178	178	Yes	Stage_3/4
TARGET-40-NAAHCU	Male	White	10	Relapse	Yes	Dead	2482	739	Yes	Stage_3/4
TARGET-40-NAAHCV	Male	White	9	Relapse	Yes	Alive	3389	321	Yes	Stage_3/4
TARGET-40-NAAHCW	Male	White	12	N/A	N/A	Alive	3417	N/A	No	Stage_1/2
TARGET-40-NAAHCX	Female	White	12	N/A	N/A	Alive	3033	N/A	No	Stage_1/2
TARGET-40-NAAHCY	Male	White	15	Relapse	Yes	Dead	660	238	No	Stage_1/2
TARGET-40-NAAHDA	Female	White	15	Relapse	Yes	Dead	1242	855	No	Stage_1/2
TARGET-40-NAAHDB	Female	Black or African American	10	N/A	N/A	Alive	2888	N/A	No	Stage_3/4
TARGET-40-NAAHDC	Female	White	12	Relapse	Yes	Dead	941	548	No	Stage_1/2
TARGET-40-NAAHDD	Female	Black or African American	9	N/A	N/A	Alive	2501	N/A	No	Stage_1/2
TARGET-40-NAAHDE	Female	White	11	Relapse	Yes	Alive	2439	717	No	Stage_3/4
TARGET-40-NAAHDF	Female	White	9	Relapse	Yes	Alive	2185	901	No	Stage_1/2
TARGET-40-NAAHDI	Male	White	16	Relapse	Yes	Alive	1863	1718	No	Stage_3/4
TARGET-40-NAAHDJ	Male	White	4	N/A	N/A	Alive	1534	N/A	No	Stage_3/4
TARGET-40-NAAHDK	Female	White	12	Relapse	Yes	Alive	1649	734	Yes	Stage_1/2
TARGET-40-NAAHDL	Male	White	14	N/A	N/A	Alive	1097	N/A	No	Stage_3/4
TARGET-40-NAAHDM	Male	White	9	Relapse	Yes	Dead	1021	486	No	Stage_3/4
TARGET-40-NAAHDN	Female	White	6	N/A	N/A	Alive	1263	N/A	No	Stage_1/2
TARGET-40-NAAIBL	Male	Asian	18	N/A	N/A	Alive	697	N/A	No	Stage_3/4
TARGET-40-NAAIBU	Female	Asian	7	N/A	N/A	Alive	675	N/A	No	Stage_3/4
TARGET-40-NAAIBV	Female	Asian	18	N/A	N/A	Alive	444	N/A	No	Stage_3/4
TARGET-40-NAAIBW	Female	Asian	8	N/A	N/A	Alive	268	N/A	No	Stage_3/4
TARGET-40-NAASJI	Male	N/A	19	Death	No	Dead	388	388	No	N/A
TARGET-40-NAASJK	Male	N/A	15	Death	No	Dead	756	756	No	N/A
TARGET-40-NAAVMI	Male	White	38	N/A	N/A	N/A	N/A	N/A	N/A	N/A
TARGET-40-NAAVMJ	Male	N/A	17	N/A	N/A	N/A	N/A	N/A	N/A	N/A
TARGET-40-NAAVMK	Female	White	34	N/A	N/A	N/A	N/A	N/A	N/A	N/A
TARGET-40-NAAVML	Male	White	15	N/A	N/A	N/A	N/A	N/A	N/A	N/A
TARGET-40-NAAWDJ	Male	White	16	N/A	N/A	N/A	N/A	N/A	N/A	N/A
TARGET-40-NAAWDK	Male	White	17	N/A	N/A	N/A	N/A	N/A	N/A	N/A
TARGET-40-NAAWDT	Female	N/A	26	N/A	N/A	N/A	N/A	N/A	N/A	N/A
TARGET-40-NAAWDX	Male	White	32	N/A	N/A	N/A	N/A	N/A	N/A	N/A
TARGET-40-NAAWDZ	Female	White	20	N/A	N/A	N/A	N/A	N/A	N/A	N/A
TARGET-40-NAAWEH	Female	White	17	N/A	N/A	N/A	N/A	N/A	N/A	N/A
TARGET-40-NAAWER	Male	White	11	N/A	N/A	N/A	N/A	N/A	N/A	N/A
TARGET-40-NAAWEW	Female	White	18	N/A	N/A	N/A	N/A	N/A	N/A	N/A
TARGET-40-NAAWEX	Male	White	12	N/A	N/A	N/A	N/A	N/A	N/A	N/A
TARGET-40-NAAWEY	Female	White	17	N/A	N/A	N/A	N/A	N/A	N/A	N/A
TARGET-40-NAAWEZ	Female	White	19	N/A	N/A	N/A	N/A	N/A	N/A	N/A
TARGET-40-NAAWFT	Female	White	28	N/A	N/A	N/A	N/A	N/A	N/A	N/A
TARGET-40-NAAWGC	Male	American Indian or Alaska Native	14	N/A	N/A	N/A	N/A	N/A	N/A	N/A
TARGET-40-NAAWGG	Female	Black or African American	12	N/A	N/A	N/A	N/A	N/A	N/A	N/A
TARGET-40-NAAWGI	Female	White	38	N/A	N/A	N/A	N/A	N/A	N/A	N/A
TARGET-40-NAAWGJ	Male	White	17	N/A	N/A	N/A	N/A	N/A	N/A	N/A
TARGET-40-NAAWGP	Male	White	17	N/A	N/A	N/A	N/A	N/A	N/A	N/A
TARGET-40-NAAWGR	Female	White	14	N/A	N/A	N/A	N/A	N/A	N/A	N/A
TARGET-40-NAAWHG	Female	Black or African American	18	N/A	N/A	N/A	N/A	N/A	N/A	N/A
TARGET-40-NAAWHH	Female	White	29	N/A	N/A	N/A	N/A	N/A	N/A	N/A
TARGET-40-PAIWEV	Male	Black or African American	17	Relapse	Yes	Dead	750	609	No	Stage_1/2
TARGET-40-PAIXFY	Female	N/A	17	Relapse	Yes	Dead	812	470	Yes	N/A
TARGET-40-PAKFVX	Male	N/A	15	Relapse	Yes	Alive	922	361	No	Stage_1/2
TARGET-40-PAKGVJ	Female	Black or African American	13	None	No	Alive	2758	2758	No	Stage_3/4
TARGET-40-PAKRHV	Male	N/A	15	Relapse	Yes	Alive	2883	774	No	N/A
TARGET-40-PAKUZU	Male	Asian	20	None	No	Alive	0	0	No	N/A
TARGET-40-PAKXLD	Female	White	14	Relapse	Yes	Alive	2462	578	No	Stage_1/2
TARGET-40-PAKZZK	Male	White	13	Relapse	Yes	Dead	1515	452	No	Stage_1/2
TARGET-40-PALECC	Female	N/A	10	Relapse	Yes	Dead	754	384	No	N/A
TARGET-40-PALFYN	Female	White	13	Relapse	Yes	Dead	1003	651	No	N/A
TARGET-40-PALHRL	Male	Black or African American	16	None	No	Alive	4374	4374	Yes	N/A
TARGET-40-PALIXF	Male	White	14	None	No	Alive	4355	4355	No	N/A
TARGET-40-PALKDP	Female	White	9	None	No	Alive	3282	3282	No	N/A
TARGET-40-PALKGN	Male	White	17	None	No	Alive	2122	2122	No	N/A
TARGET-40-PALPAX	Female	White	16	Relapse	Yes	Dead	1037	292	Yes	Stage_1/2
TARGET-40-PALTJB	Female	Native Hawaiian or other Pacific Islander	15	None	No	Alive	0	0	Yes	N/A
TARGET-40-PALWWX	Female	White	12	None	No	Alive	2163	2163	Yes	Stage_3/4
TARGET-40-PALZGU	Male	White	15	Relapse	Yes	Dead	2882	1452	No	N/A
TARGET-40-PAMCVZ	Female	White	18	Death	No	Dead	809	809	Yes	N/A
TARGET-40-PAMEKS	Male	Asian	11	Relapse	Yes	Dead	857	385	Yes	Stage_1/2
TARGET-40-PAMHLF	Male	White	9	None	No	Alive	1913	1913	No	N/A
TARGET-40-PAMHYN	Female	Asian	10	None	No	Alive	3900	3900	No	N/A
TARGET-40-PAMJXS	Male	Black or African American	11	Relapse	Yes	Dead	3862	3184	No	N/A
TARGET-40-PAMLKS	Female	White	12	Relapse	Yes	Dead	180	71	Yes	N/A
TARGET-40-PAMMGP	Male	White	20	None	No	Alive	0	0	No	N/A
TARGET-40-PAMPSS	Male	White	17	Relapse	Yes	Dead	1004	376	No	N/A
TARGET-40-PAMRHD	Female	N/A	11	Relapse	Yes	Dead	74	39	Yes	N/A
TARGET-40-PAMTCM	Female	Black or African American	14	None	No	Alive	3002	3002	No	N/A
TARGET-40-PAMVMI	Male	American Indian or Alaska Native	17	Relapse	Yes	Dead	989	518	No	N/A
TARGET-40-PAMXGP	Male	White	10	Relapse	Yes	Dead	1460	1123	Yes	Stage_3/4
TARGET-40-PAMYYJ	Male	White	18	Relapse	Yes	Dead	271	128	Yes	Stage_1/2
TARGET-40-PAMZAA	Female	White	11	Relapse	Yes	Dead	752	493	Yes	N/A
TARGET-40-PANBZI	Male	White	15	Relapse	Yes	Dead	1465	735	Yes	Stage_1/2
TARGET-40-PANCFH	Female	White	8	None	No	Alive	0	0	No	N/A
TARGET-40-PANDMD	Female	White	16	Relapse	Yes	Dead	1088	542	No	N/A
TARGET-40-PANFZN	Female	White	16	None	No	Alive	1254	1254	Yes	Stage_3/4
TARGET-40-PANGCY	Male	Black or African American	13	None	No	Alive	2376	2376	Yes	N/A
TARGET-40-PANGPE	Male	White	13	SMN	No	Alive	3378	3378	No	N/A
TARGET-40-PANGRW	Male	White	17	None	No	Alive	3378	3378	No	N/A
TARGET-40-PANIFV	Male	White	17	N/A	N/A	N/A	N/A	N/A	No	N/A
TARGET-40-PANMGS	Male	Black or African American	12	None	No	Alive	782	782	No	N/A
TARGET-40-PANMIG	Male	White	15	Relapse	Yes	Dead	776	513	Yes	Stage_3/4
TARGET-40-PANNCR	Male	White	20	None	No	Alive	1231	1231	Yes	Stage_1/2
TARGET-40-PANPUM	Male	White	16	Relapse	Yes	Dead	295	46	Yes	N/A
TARGET-40-PANSAN	Female	White	11	None	No	Alive	2131	2131	Yes	N/A
TARGET-40-PANSEN	Male	White	14	None	No	Alive	2256	2256	No	N/A
TARGET-40-PANVJJ	Female	White	14	None	No	Alive	3095	3095	No	N/A
TARGET-40-PANVLW	Male	Black or African American	17	None	No	Alive	1084	1084	Yes	Stage_1/2
TARGET-40-PANXSC	Male	White	15	Relapse	Yes	Alive	1217	366	No	N/A
TARGET-40-PANZHX	Female	Asian	14	Relapse	Yes	Alive	1323	812	Yes	Stage_1/2
TARGET-40-PANZZJ	Male	White	19	None	No	Alive	1538	1538	No	N/A
TARGET-40-PAPFLB	Male	White	15	N/A	N/A	N/A	N/A	N/A	No	N/A
TARGET-40-PAPIJR	Female	White	13	None	No	Alive	1719	1719	No	Stage_1/2
TARGET-40-PAPKME	Female	White	15	None	No	Alive	2915	2915	No	Stage_1/2
TARGET-40-PAPKWD	Male	White	10	Relapse	Yes	Dead	422	192	No	Stage_1/2
TARGET-40-PAPNVD	Female	White	14	Relapse	Yes	Dead	922	594	No	Stage_1/2
TARGET-40-PAPVYW	Male	Black or African American	8	Relapse	Yes	Dead	78	69	Yes	N/A
TARGET-40-PAPWWC	Female	White	10	Relapse	Yes	Alive	2520	1933	No	Stage_1/2
TARGET-40-PAPXGT	Female	Black or African American	11	None	No	Alive	2526	2526	No	Stage_1/2
TARGET-40-PAPXWB	Female	White	15	Relapse	Yes	Alive	2777	2201	No	Stage_3/4
TARGET-40-PARBGW	Female	N/A	13	None	No	Alive	286	286	Yes	Stage_1/2
TARGET-40-PARDAX	Male	White	10	Relapse	Yes	Dead	679	105	Yes	N/A
TARGET-40-PARFTG	Female	Asian	14	Relapse	Yes	Dead	653	53	No	Stage_1/2
TARGET-40-PARGNA	Male	White	11	Relapse	Yes	Dead	359	244	Yes	N/A
TARGET-40-PARGTM	Male	White	16	None	No	Alive	2610	2610	No	Stage_3/4
TARGET-40-PARJXU	Female	White	13	Relapse	Yes	Dead	1631	811	Yes	Stage_3/4
TARGET-40-PARKAF	Male	White	17	Relapse	Yes	Dead	1061	56	No	Stage_1/2
TARGET-40-PARKBJ	Female	White	8	None	No	Alive	2462	2462	No	Stage_1/2
TARGET-40-PARRXH	Female	White	21	Relapse	Yes	Dead	371	115	No	N/A
TARGET-40-PARTUG	Male	White	13	Relapse	Yes	Dead	1672	788	No	Stage_1/2
TARGET-40-PARUUW	Male	White	17	Relapse	Yes	Dead	428	57	Yes	N/A
TARGET-40-PARVEF	Male	Asian	18	None	No	Alive	2314	2314	No	Stage_3/4
TARGET-40-PARVXK	Female	White	5	Relapse	Yes	Alive	70	70	No	N/A
TARGET-40-PARXNJ	Female	Black or African American	17	None	No	Alive	2215	2215	No	Stage_3/4
TARGET-40-PARYDD	Male	White	12	Relapse	Yes	Alive	2150	66	No	Stage_1/2
TARGET-40-PARZAR	Male	White	14	None	No	Alive	2218	2218	No	Stage_3/4
TARGET-40-PASDUJ	Male	White	13	None	No	Alive	1896	1896	No	Stage_1/2
TARGET-40-PASEBY	Male	White	12	Relapse	Yes	Alive	2049	42	No	N/A
TARGET-40-PASEFS	Male	White	18	None	No	Alive	2112	2112	No	Stage_1/2
TARGET-40-PASEHK	Female	Black or African American	16	Relapse	Yes	Alive	1791	1330	No	Stage_1/2
TARGET-40-PASFCV	Female	White	11	None	No	Alive	2062	2062	No	Stage_1/2
TARGET-40-PASFFZ	Male	Black or African American	19	None	No	Alive	2074	2074	No	Stage_1/2
TARGET-40-PASFIW	Male	White	17	Relapse	Yes	Dead	244	77	No	Stage_1/2
TARGET-40-PASJST	Male	Black or African American	8	Relapse	Yes	Alive	1911	42	No	N/A
TARGET-40-PASKZZ	Female	White	13	None	No	Alive	542	542	No	Stage_3/4
TARGET-40-PASNCK	Female	White	14	SMN	No	Dead	953	953	No	Stage_1/2
TARGET-40-PASNZV	Male	White	16	None	No	Alive	1747	1747	No	N/A
TARGET-40-PASRNE	Female	White	4	Relapse	Yes	Alive	1707	512	No	N/A
TARGET-40-PASSLM	Male	White	10	Relapse	Yes	Alive	1865	1865	Yes	Stage_3/4
TARGET-40-PASUUH	Female	White	14	None	No	Alive	1625	1625	No	Stage_3/4
TARGET-40-PASYUK	Female	N/A	16	None	No	Alive	1870	1870	No	Stage_3/4
TARGET-40-PATADB	Male	N/A	14	None	No	Alive	741	741	Yes	N/A
TARGET-40-PATADX	Male	Black or African American	14	None	No	Alive	1754	1754	No	Stage_1/2
TARGET-40-PATAWV	Male	White	16	None	No	Alive	1702	1702	No	Stage_3/4
TARGET-40-PATEAN	Female	White	15	Relapse	Yes	Dead	630	315	Yes	Stage_3/4
TARGET-40-PATEEM	Male	White	16	Relapse	Yes	Alive	1451	961	No	N/A
TARGET-40-PATEJE	Male	White	17	Relapse	Yes	Dead	323	46	Yes	Stage_1/2
TARGET-40-PATFVE	Male	White	19	Relapse	Yes	Alive	1695	636	No	Stage_1/2
TARGET-40-PATJVI	Male	White	16	None	No	Alive	1575	1575	Yes	Stage_3/4
TARGET-40-PATKSS	Male	White	13	Relapse	Yes	Dead	758	63	No	Stage_1/2
TARGET-40-PATLGY	Female	White	10	Relapse	Yes	Alive	1122	977	No	Stage_1/2
TARGET-40-PATLYM	Male	White	11	None	No	Alive	1604	1604	No	Stage_3/4
TARGET-40-PATMIF	Female	White	12	None	No	Alive	1580	1580	No	Stage_3/4
TARGET-40-PATMPU	Male	N/A	14	Relapse	Yes	Dead	1579	498	No	Stage_1/2
TARGET-40-PATMXR	Female	N/A	21	Relapse	Yes	Dead	386	68	Yes	N/A
TARGET-40-PATNLI	Male	Black or African American	16	None	No	Alive	1112	1112	No	N/A
TARGET-40-PATNZB	Female	White	15	Relapse	Yes	Dead	1203	287	No	Stage_1/2
TARGET-40-PATPBS	Male	White	15	None	No	Alive	1468	1468	No	Stage_3/4
TARGET-40-PATUXZ	Female	N/A	17	Death	No	Dead	510	510	Yes	N/A
TARGET-40-PATXFN	Female	White	14	None	No	Alive	1363	1363	No	Stage_3/4
TARGET-40-PAUBIT	Female	White	12	None	No	Alive	1029	1029	No	N/A
TARGET-40-PAUHGA	Female	White	14	Death	No	Dead	374	374	Yes	N/A
TARGET-40-PAUJZR	Female	Black or African American	8	None	No	Alive	853	853	No	N/A
TARGET-40-PAUKXW	Female	White	16	None	No	Alive	819	819	No	N/A
TARGET-40-PAUTWB	Male	White	14	Relapse	Yes	Alive	687	598	No	N/A
TARGET-40-PAUTYB	Female	White	12	Relapse	Yes	Dead	537	527	No	N/A
TARGET-40-PAUUML	Male	N/A	6	None	No	Alive	672	672	No	N/A
TARGET-40-PAUVKL	Male	White	12	Death	No	Dead	183	183	Yes	N/A
TARGET-40-PAUVUL	Female	Black or African American	6	Relapse	Yes	Dead	347	237	Yes	N/A
TARGET-40-PAUXPZ	Female	N/A	12	Relapse	Yes	Dead	606	419	Yes	N/A
TARGET-40-PAUYTT	Female	White	18	None	No	Alive	579	579	No	N/A
TARGET-40-PAVALD	Male	White	16	None	No	Alive	551	551	No	N/A
TARGET-40-PAVCHD	Female	White	18	None	No	Alive	372	372	Yes	N/A
TARGET-40-PAVCLP	Female	Black or African American	11	None	No	Alive	511	511	No	N/A
TARGET-40-PAVDSN	Female	White	14	Relapse	Yes	Dead	466	424	Yes	N/A
TARGET-40-PAVDTY	Male	White	13	None	No	Alive	369	369	No	N/A
TARGET-40-PAVDYY	Female	White	16	None	No	Alive	480	480	No	N/A
TARGET-40-PAVECB	Female	White	9	None	No	Alive	476	476	No	N/A
TARGET-40-PAVEMA	Male	White	8	None	No	Alive	466	466	No	N/A
TARGET-40-PAVFYF	Female	N/A	11	Relapse	Yes	Alive	439	421	No	N/A
TARGET-40-PAVHJH	Female	White	13	None	No	Alive	411	411	No	N/A
TARGET-40-PAVLIB	Female	White	13	None	No	Alive	328	328	No	N/A
TARGET-40-PAVLPS	Male	White	16	None	No	Alive	299	299	No	N/A
TARGET-40-PAVMEM	Female	White	9	None	No	Alive	306	306	No	N/A
TARGET-40-PAVMMV	Male	N/A	14	Relapse	Yes	Dead	254	171	Yes	N/A
TARGET-40-PAVPHS	Male	White	9	None	No	Alive	265	265	No	N/A
TARGET-40-PAVRYF	Female	N/A	12	None	No	Alive	239	239	No	N/A
TARGET-40-PAVTME	Female	N/A	15	None	No	Alive	208	208	No	N/A
TARGET-40-PAVUKR	Male	White	7	None	No	Alive	187	187	No	N/A
TARGET-40-PAVVZE	Female	Asian	7	N/A	N/A	N/A	N/A	N/A	No	N/A
TARGET-40-PAVXDP	Male	Asian	18	None	No	Alive	124	124	No	N/A

## Sheet: Sheet2
Dataset	GSE21257
ID	Age	Gender	Histologic_response	Metastasis	Vital_Status	OS.Time (days)	Time.MFS (days)
GSM530667	15	Male	4	Metastasis at diagnosis	Dead	810	0
GSM530899	14	Male	2	Metastasis after diagnosis of the primary tumor	Dead	630	480
GSM531283	14	Male	3	Metastasis at diagnosis	Alive	1380	0
GSM531284	11	Female	1	Metastasis after diagnosis of the primary tumor	Alive	840	300
GSM531285	7	Female	1	Metastasis after diagnosis of the primary tumor	Dead	330	150
GSM531286	12	Male	2	Metastasis after diagnosis of the primary tumor	Alive	1110	900
GSM531287	15	Male	3	Metastasis at diagnosis	Alive	1350	0
GSM531288	15	Male	2	Metastasis at diagnosis	Dead	390	0
GSM531289	17	Female	1	Metastasis after diagnosis of the primary tumor	Dead	990	270
GSM531290	15	Male	1	Metastasis after diagnosis of the primary tumor	Alive	750	750
GSM531291	79	Male	N/A	Metastasis after diagnosis of the primary tumor	Dead	540	360
GSM531292	17	Male	1	Metastasis at diagnosis	Dead	900	0
GSM531293	17	Male	3	Metastasis after diagnosis of the primary tumor	Dead	1050	270
GSM531294	11	Female	N/A	Metastasis at diagnosis	Dead	120	0
GSM531295	15	Male	2	Metastasis at diagnosis	Dead	810	0
GSM531296	18	Male	4	Metastasis at diagnosis	Alive	780	0
GSM531297	32	Male	1	Metastasis after diagnosis of the primary tumor	Dead	540	300
GSM531298	39	Female	N/A	Metastasis after diagnosis of the primary tumor	Dead	5670	1080
GSM531299	22	Male	1	Metastasis after diagnosis of the primary tumor	Alive	1080	300
GSM531300	19	Male	3	Metastasis after diagnosis of the primary tumor	Alive	3690	720
GSM531301	12	Female	3	Metastasis after diagnosis of the primary tumor	Dead	3300	1320
GSM531302	17	Female	2	No Metastasis	Alive	1890	1890
GSM531303	22	Male	1	No Metastasis	Alive	1800	1800
GSM531304	58	Female	N/A	No Metastasis	Alive	1800	1800
GSM531305	28	Male	3	No Metastasis	Alive	1800	1800
GSM531306	17	Male	1	Metastasis after diagnosis of the primary tumor	Dead	300	180
GSM531307	19	Male	3	Metastasis after diagnosis of the primary tumor	Dead	1170	630
GSM531308	15	Male	4	Metastasis at diagnosis	Alive	2850	0
GSM531309	18	Female	2	Metastasis after diagnosis of the primary tumor	Dead	2490	510
GSM531310	18	Male	3	No Metastasis	Alive	7380	7380
GSM531311	17	Male	1	Metastasis at diagnosis	Dead	750	0
GSM531312	14	Female	1	Metastasis after diagnosis of the primary tumor	Dead	1200	540
GSM531313	15	Male	2	No Metastasis	Alive	4290	4290
GSM531314	17	Male	N/A	Metastasis at diagnosis	Dead	330	0
GSM531319	8	Male	1	No Metastasis	Alive	3150	3150
GSM531320	11	Male	3	No Metastasis	Alive	2340	2340
GSM531321	41	Female	2	No Metastasis	Alive	2910	2910
GSM531322	17	Male	3	Metastasis after diagnosis of the primary tumor	Dead	990	300
GSM531323	11	Female	2	No Metastasis	Alive	2310	2310
GSM531324	25	Male	2	Metastasis after diagnosis of the primary tumor	Dead	1410	810
GSM531325	19	Female	2	No Metastasis	Alive	3600	3600
GSM531326	20	Female	3	No Metastasis	Alive	2730	2730
GSM531327	14	Male	2	Metastasis at diagnosis	Dead	870	0
GSM531328	18	Male	2	Metastasis after diagnosis of the primary tumor	Alive	960	720
GSM531329	8	Male	2	Metastasis at diagnosis	Alive	930	0
GSM531330	11	Female	1	Metastasis at diagnosis	Dead	750	0
GSM531331	18	Male	2	No Metastasis	Alive	6570	6570
GSM531332	16	Female	2	No Metastasis	Alive	5790	5790
GSM531333	9	Female	4	No Metastasis	Alive	5520	5520
GSM531334	3	Female	4	No Metastasis	Alive	5820	5820
GSM531335	20	Female	3	No Metastasis	Alive	2820	2820
GSM531351	18	Male	3	No Metastasis	Alive	2610	2610
GSM531352	16	Male	N/A	No Metastasis	Alive	1800	1800

## Sheet: Sheet3
Dataset	E-MTAB-9875
ID	Gender	Grade	Characteristics	Array.type	Final.Diagnosis	Histological subtype
Case_148	Male	3	Primary	EPIC	Osteosarcoma	Soft Tissue
Case_241	Female	3	Primary	EPIC	Osteosarcoma	Soft Tissue
Case_315	Male	3	Primary	EPIC	Osteosarcoma	Telangiectatic and osteoblast-like
Case_451	Female	3	Primary	EPIC	Osteosarcoma	Osteoblastic
Case_452	Female	3	Primary	EPIC	Osteosarcoma	Pleomorphic
Case_453	Male	3	Primary	EPIC	Osteosarcoma	Osteoblastic. Rothmund-Thomson syndrome
Case_454	Male	3	Primary	EPIC	Osteosarcoma	Osteoblastic and Chondroblastic
Case_455	Female	3	Primary	EPIC	Osteosarcoma	Osteoblastic
Case_456	Male	3	Primary	EPIC	Osteosarcoma	Soft Tissue
Case_457	Male	3	Primary	EPIC	Osteosarcoma	Fibroblastic
Case_458	Male	3	Primary	EPIC	Osteosarcoma	Chondroblastic
Case_459	Female	1	Primary	EPIC	Osteosarcoma	Dedifferentiated Parosteal
Case_460	Male	3	Primary	EPIC	Osteosarcoma	Osteoblastic
Case_461	Female	1	Primary	EPIC	Osteosarcoma	Parosteal
Case_462	Male	3	Primary	EPIC	Osteosarcoma	Osteoblastic and Fibroblastic, Radiation-induced
Case_463	Female	3	Primary	EPIC	Osteosarcoma	Dedifferentiated Parosteal
Case_464	Female	1	Primary	EPIC	Osteosarcoma	Dedifferentiated Parosteal
Case_465	Female	3	Primary	EPIC	Osteosarcoma	Telangiectatic
Case_466	Female	3	Primary	EPIC	Osteosarcoma	Osteoblastic and Telangiectatic
Case_476	Female	3	Primary	EPIC	Osteosarcoma	Chondroblastic. Radiation-induced
Case_477	Female	3	Primary	EPIC	Osteosarcoma	Osteoblastic and Chondroblastic. Radiation-induced
Case_478	Male	3	Primary	EPIC	Osteosarcoma	Osteoblastic
Case_479	Male	3	Primary	EPIC	Osteosarcoma	Soft Tissue
Case_480	Female	3	Local recurrence	EPIC	Osteosarcoma	Chondroblastic
Case_482	Male	3	Metastasis	EPIC	Osteosarcoma	High grade NOS
Case_483	Female	3	Primary	EPIC	Osteosarcoma	Osteoblastic
Case_484	Female	3	Primary	EPIC	Osteosarcoma	Osteoblastic
Case_485	Female	3	Primary	EPIC	Osteosarcoma	Osteoblastoma like
Case_486	Female	2	Primary	EPIC	Osteosarcoma	Periosteal
Case_487	Male	3	Primary	EPIC	Osteosarcoma	Soft Tissue
Case_488	Male	1	Primary	EPIC	Osteosarcoma	Parosteal
Case_489	Male	3	Primary	EPIC	Osteosarcoma	Osteoblastic
Case_490	Female	3	Primary	EPIC	Osteosarcoma	Osteoblastic
Case_491	Male	3	Primary	EPIC	Osteosarcoma	Osteoblastic and Chondroblastic
Case_492	Female	3	Primary	EPIC	Osteosarcoma	Osteoblastic
Case_493	Male	3	Local recurrence	EPIC	Osteosarcoma	Telangiectatic
Case_494	Male	3	Metastasis	EPIC	Osteosarcoma	Osteoblastic
Case_495	Male	2	Primary	EPIC	Osteosarcoma	Periosteal
Case_496	Male	1	Primary	EPIC	Osteosarcoma	Parosteal
Case_497	Male	3	Primary	EPIC	Osteosarcoma	Fibroblastic
Case_498	Female	3	Primary	EPIC	Osteosarcoma	Chondroblastic
Case_499	Female	3	Primary	EPIC	Osteosarcoma	Osteoblastic
Case_500	Male	3	Primary	EPIC	Osteosarcoma	Fibroblastic
Case_501	Female	3	Primary	EPIC	Osteosarcoma	High grade NOS
Case_502	Female	3	Local recurrence	EPIC	Osteosarcoma	Osteoblastic
Case_503	Male	3	Local recurrence	EPIC	Osteosarcoma	Osteoblastic
Case_504	Female	3	Primary	EPIC	Osteosarcoma	Osteoblastic and Osteosclerotic
Case_505	Male	3	Primary	EPIC	Osteosarcoma	Osteoblastic Osteoblastoma-like
Case_506	Female	3	Primary	EPIC	Osteosarcoma	Periosteal
Case_507	Male	2	Primary	EPIC	Osteosarcoma	Periosteal
Case_508	Male	3	Primary	EPIC	Osteosarcoma	Osteoblastic
Case_509	Female	1	Primary	EPIC	Osteosarcoma	Parosteal
Case_510	Male	3	Primary	EPIC	Osteosarcoma	Fibroblastic
Case_511	Male	3	Primary	EPIC	Osteosarcoma	Telangiectatic
Case_512	Female	3	Primary	EPIC	Osteosarcoma	Osteoblastic
Case_513	Male	3	Primary	EPIC	Osteosarcoma	Osteoblastic
Case_573	Female	NA	Primary	EPIC	Osteosarcoma	Radiation-induced in the setting of Li-Fraumeni's syndrome
Case_579	Female	3	Primary	EPIC	Osteosarcoma	Osteoblastic
Case_580	Male	3	Primary	EPIC	Osteosarcoma	Osteoblastic
Case_581	Male	3	Primary	EPIC	Osteosarcoma	Chondroblastic
Case_582	Female	3	Primary	EPIC	Osteosarcoma	Osteoblastic
Case_583	Male	3	Primary	EPIC	Osteosarcoma	Osteoblastic
Case_584	Female	3	Primary	EPIC	Osteosarcoma	Osteoblastic
Case_585	Female	3	Primary	EPIC	Osteosarcoma	Telangiectatic
Case_586	Male	3	Primary	EPIC	Osteosarcoma	Chondroblastic
Case_587	Male	3	Primary	EPIC	Osteosarcoma	Osteoblastic
Case_588	Male	3	Primary	EPIC	Osteosarcoma	Osteoblastic
Case_589	Male	3	Primary	EPIC	Osteosarcoma	Osteoblastic
Case_590	Female	3	Primary	EPIC	Osteosarcoma	Chondroblastic
Case_591	Male	3	Primary	EPIC	Osteosarcoma	Chondroblastic
Case_592	Female	3	Primary	EPIC	Osteosarcoma	Osteoblastic
Case_593	Male	3	Primary	EPIC	Osteosarcoma	Osteoblastic
Case_594	Male	3	Primary	EPIC	Osteosarcoma	Osteoblastic
Case_595	Female	3	Primary	EPIC	Osteosarcoma	Osteoblastic. Rothmund-Thomson syndrome
Case_596	Female	3	Primary	EPIC	Osteosarcoma	Osteoblastic
Case_597	Male	3	Primary	EPIC	Osteosarcoma	Osteoblastic
Case_598	Male	3	Primary	EPIC	Osteosarcoma	Osteoblastic
Case_599	Female	3	Primary	EPIC	Osteosarcoma	Osteoblastic
Case_600	Male	3	Primary	EPIC	Osteosarcoma	Chondroblastic
Case_601	Female	3	Primary	EPIC	Osteosarcoma	Telangiectatic
Case_602	Female	3	Primary	EPIC	Osteosarcoma	Pleomorphic
Case_603	Male	3	Primary	EPIC	Osteosarcoma	Osteoblastic
Case_604	Male	3	Primary	EPIC	Osteosarcoma	Osteoblastic
Case_605	Female	3	Primary	EPIC	Osteosarcoma	Osteoblastic
Case_606	Male	3	Primary	EPIC	Osteosarcoma	Osteoblastic and Chondroblastic
Case_607	Male	3	Primary	EPIC	Osteosarcoma	Osteoblastic and Chondroblastic
Case_608	Male	3	Primary	EPIC	Osteosarcoma	Telangiectatic
Case_609	Male	3	Primary	EPIC	Osteosarcoma	Osteoblastic
Case_610	Female	3	Primary	EPIC	Osteosarcoma	Osteoblastic
Case_639	Male	3	Primary	EPIC	Osteosarcoma	Osteoblastic
Case_640	Male	3	Primary	EPIC	Osteosarcoma	Osteoblastic
Case_641	Male	3	Primary	EPIC	Osteosarcoma	Fibroblastic and Chondroblastic
Case_642	Male	3	Primary	EPIC	Osteosarcoma	Osteoblastic
Case_643	Male	3	Primary	EPIC	Osteosarcoma	Osteoblastic
Case_644	Female	3	Primary	EPIC	Osteosarcoma	Chondroblastic
Case_645	Male	3	Primary	EPIC	Osteosarcoma	Telangiectatic
Case_646	Female	3	Primary	EPIC	Osteosarcoma	Chondroblastic
Case_647	Female	3	Primary	EPIC	Osteosarcoma	Osteoblastic
Case_648	Female	3	Primary	EPIC	Osteosarcoma	Osteoblastic
Case_649	Male	3	Primary	EPIC	Osteosarcoma	Osteoblastic
Case_650	Male	3	Primary	EPIC	Osteosarcoma	Chondroblastic
Case_651	Male	3	Primary	EPIC	Osteosarcoma	Osteoblastic
Case_652	Female	3	Primary	EPIC	Osteosarcoma	Telangiectatic
Case_653	Male	3	Primary	EPIC	Osteosarcoma	Osteoblastic
Case_654	Male	3	Primary	EPIC	Osteosarcoma	Osteoblastic
Case_655	Male	3	Primary	EPIC	Osteosarcoma	Chondroblastic and Osteoblastic
Case_656	Female	3	Primary	EPIC	Osteosarcoma	Osteoblastic
Case_657	Female	3	Primary	EPIC	Osteosarcoma	Osteoblastic
Case_658	Male	3	Primary	EPIC	Osteosarcoma	High grade NOS
Case_659	Male	3	Primary	EPIC	Osteosarcoma	Fibroblastic
Case_660	Female	3	Primary	EPIC	Osteosarcoma	Osteoblastic
Case_661	Female	3	Primary	EPIC	Osteosarcoma	Telangiectatic
Case_662	Male	3	Primary	EPIC	Osteosarcoma	Osteoblastic
Case_663	Male	3	Primary	EPIC	Osteosarcoma	Osteoblastic
Case_664	Female	3	Primary	EPIC	Osteosarcoma	Osteoblastic
Case_665	Male	3	Primary	EPIC	Osteosarcoma	Chondroblastic
Case_666	Male	3	Primary	EPIC	Osteosarcoma	Osteoblastic
Case_667	Male	3	Primary	EPIC	Osteosarcoma	Osteoblastic and Chondroblastic
Case_668	unknown	Unknown	Primary	EPIC	Osteosarcoma	unknown
Case_669	Male	3	Primary	EPIC	Osteosarcoma	Osteoblastic and fibroblastic
Case_670	Male	3	Primary	EPIC	Osteosarcoma	Osteoblastic
Case_671	Male	3	Primary	EPIC	Osteosarcoma	Chondroblastic
Case_672	Male	3	Primary	EPIC	Osteosarcoma	Chondroblastic
Case_673	Male	3	Primary	EPIC	Osteosarcoma	Osteoblastic
Case_674	Male	3	Primary	EPIC	Osteosarcoma	Osteoblastic
Case_675	Male	3	Primary	EPIC	Osteosarcoma	Osteoblastic
Case_676	Male	3	Primary	EPIC	Osteosarcoma	High grade NOS
Case_677	Female	3	Primary	EPIC	Osteosarcoma	High grade NOS
Case_678	Male	3	Primary	EPIC	Osteosarcoma	Telangiectatic
Case_679	Female	3	Primary	EPIC	Osteosarcoma	Osteoblastic
Case_680	Male	3	Primary	EPIC	Osteosarcoma	Osteoblastic
Case_681	Female	3	Primary	EPIC	Osteosarcoma	Osteoblastic
Case_682	Male	3	Primary	EPIC	Osteosarcoma	Fibroblastic. Rothmund-Thompson syndrome
Case_684	Female	3	Primary	EPIC	Osteosarcoma	Pleomorphic
Case_685	Male	3	Primary	EPIC	Osteosarcoma	Osteoblastic
Case_686	Female	3	Primary	EPIC	Osteosarcoma	Telangiectatic
Case_695	Female	3	Primary	EPIC	Osteosarcoma	Chondroblastic
Case_696	Male	3	Primary	EPIC	Osteosarcoma	High grade NOS
Case_697	Female	3	Primary	EPIC	Osteosarcoma	Chondroblastic
Case_698	Female	3	Primary	EPIC	Osteosarcoma	Osteoblastic
Case_700	Male	3	Primary	EPIC	Osteosarcoma	Osteoblastic and Chondroblastic
Case_701	Female	3	Primary	EPIC	Osteosarcoma	Osteoblastic
Case_702	Male	3	Primary	EPIC	Osteosarcoma	Telangiectatic
Case_711	Male	3	Primary	EPIC	Osteosarcoma	Osteoblastic
Case_712	Male	3	Primary	EPIC	Osteosarcoma	High grade NOS
Case_713	Female	3	Primary	EPIC	Osteosarcoma	Chondroblastic
Case_714	Male	3	Primary	EPIC	Osteosarcoma	Osteoblastic and Chondroblastic
Case_716	Female	3	Primary	EPIC	Osteosarcoma	Osteoblastic and Chondroblastic
Case_717	Female	3	Primary	EPIC	Osteosarcoma	Pleomorphic
Case_718	Female	3	Primary	EPIC	Osteosarcoma	Telangiectatic
Case_780	Female	3	Primary	EPIC	Osteosarcoma	Osteoblastic and Chondroblastic
Case_782	Female	3	Primary	EPIC	Osteosarcoma	Periosteal
Case_783	Female	1	Primary	EPIC	Osteosarcoma	Parosteal
Case_784	Male	3	Primary	EPIC	Osteosarcoma	Osteoblastic and Fibroblastic
Case_785	Female	1	Primary	EPIC	Osteosarcoma	Parosteal
Case_788	Male	1	Primary	EPIC	Osteosarcoma	Parosteal
Case_789	Male	3	Primary	EPIC	Osteosarcoma	Osteoblastic and Fibroblastic
Case_790	Male	3	Primary	EPIC	Osteosarcoma	Osteoblastic
Case_791	Male	3	Primary	EPIC	Osteosarcoma	Osteoblastic
Case_792	Female	3	Primary	EPIC	Osteosarcoma	Telangiectatic
Case_793	Female	3	Primary	EPIC	Osteosarcoma	Osteoblastic
Case_803	Female	3	Metastasis	EPIC	Osteosarcoma	Chondroblastic
Case_804	Male	3	Local recurrence	EPIC	Osteosarcoma	Periosteal
Case_805	Male	3	Primary	EPIC	Osteosarcoma	Chondroblastic
Case_806	Female	3	Primary	EPIC	Osteosarcoma	Osteoblastic
Case_808	Male	3	Primary	EPIC	Osteosarcoma	Chondroblastic
Case_816	Male	3	Primary	EPIC	Osteosarcoma	Osteoblastic
Case_817	Male	3	Local recurrence	EPIC	Osteosarcoma	Osteoblastic and Chondroblastic
Case_818	Female	3	Primary	EPIC	Osteosarcoma	Osteoblastic and Fibroblastic
Case_819	Male	3	Primary	EPIC	Osteosarcoma	Osteoblastic
Case_820	Female	3	Primary	EPIC	Osteosarcoma	Osteoblastic
Case_821	Male	3	Primary	EPIC	Osteosarcoma	Osteoblastic
Case_827	Male	3	Primary	EPIC	Osteosarcoma	Osteoblastic and Telangiectatic
Case_829	Male	3	Primary	EPIC	Osteosarcoma	Osteoblastic
Case_830	Male	2	Primary	EPIC	Osteosarcoma	Osteoblastic
Case_831	Female	3	Primary	EPIC	Osteosarcoma	Mixed- osteoblastic, fibroblastic and telangiectatic
Case_834	Male	1	Primary	EPIC	Osteosarcoma	Parosteal
Case_835	Male	3	Local recurrence	EPIC	Osteosarcoma	Osteoblastic and Chondroblastic
Case_836	Male	3	Primary	EPIC	Osteosarcoma	Soft Tissue
Case_837	Male	3	Primary	EPIC	Osteosarcoma	Telangiectatic
Case_838	Male	3	Primary	EPIC	Osteosarcoma	Osteoblastic
Case_839	Female	3	Primary	EPIC	Osteosarcoma	Osteoblastic
Case_847	Female	3	Local recurrence	EPIC	Osteosarcoma	Telangiectatic
Case_848	Female	3	Primary	EPIC	Osteosarcoma	Osteoblastic
Case_849	Male	3	Primary	EPIC	Osteosarcoma	Osteoblastic and Fibroblastic
Case_850	Female	3	Primary	EPIC	Osteosarcoma	Osteoblastic
Case_851	Female	3	Primary	EPIC	Osteosarcoma	Osteoblastic
Case_852	Male	3	Primary	EPIC	Osteosarcoma	Fibroblastic
Case_853	Male	3	Local recurrence	EPIC	Osteosarcoma	Osteoblastic
Case_854	Female	3	Primary	EPIC	Osteosarcoma	Fibroblastic
Case_855	Male	3	Primary	EPIC	Osteosarcoma	Osteoblastic and Chondroblastic
Case_865	Female	3	Primary	EPIC	Osteosarcoma	Fibroblastic/Pleomorphic
Case_866	Male	3	Primary	EPIC	Osteosarcoma	Osteoblastic
Case_867	Female	3	Primary	EPIC	Osteosarcoma	Osteoblastic
Case_868	Male	3	Primary	EPIC	Osteosarcoma	Chondroblastic
Case_869	Male	3	Primary	EPIC	Osteosarcoma	Chondroblastic
Case_870	Male	3	Primary	EPIC	Osteosarcoma	Osteoblastic and fibroblastic
Case_881	Male	3	Primary	EPIC	Osteosarcoma	Osteoblastic
Case_882	Male	3	Primary	EPIC	Osteosarcoma	Osteoblastic and Chondroblastic
Case_883	Female	3	Primary	EPIC	Osteosarcoma	Osteoblastic
Case_885	Male	3	Primary	EPIC	Osteosarcoma	Osteoblastic
Case_886	Male	3	Local recurrence	EPIC	Osteosarcoma	Fibroblastic
Case_890	Female	3	Primary	EPIC	Osteosarcoma	Soft Tissue
Case_891	Male	3	Primary	EPIC	Osteosarcoma	Osteoblastic
Case_892	Female	3	Primary	EPIC	Osteosarcoma	Osteoblastic
Case_893	Male	3	Primary	EPIC	Osteosarcoma	Fibroblastic
Case_894	Female	3	Primary	EPIC	Osteosarcoma	Osteoblastic
Case_898	Male	1	Local recurrence	EPIC	Osteosarcoma	Parosteal
Case_899	Male	3	Primary	EPIC	Osteosarcoma	Parosteal
Case_900	Male	1	Primary	EPIC	Osteosarcoma	Low grade central
Case_901	Male	3	Primary	EPIC	Osteosarcoma	Fibroblastic
Case_902	Female	2	Primary	EPIC	Osteosarcoma	Extraskeletal, Parosteal-like
Case_906	Female	1	Primary	EPIC	Osteosarcoma	Parosteal
Case_907	Male	3	Primary	EPIC	Osteosarcoma	Osteoblastic
Case_908	Female	3	Primary	EPIC	Osteosarcoma	Telangiectatic
Case_909	Female	4	Primary	EPIC	Osteosarcoma	Dedifferentiated Parosteal
Case_910	Male	3	Primary	EPIC	Osteosarcoma	Osteoblastic
Case_946	Male	3	Local recurrence	EPIC	Osteosarcoma	Pleomorphic
Case_982	Male	3	Primary	EPIC	Osteosarcoma	Osteoblastic

## Sheet: Sheet4
Dataset	E-MTAB-7263
ID	Array.type	Diagnosis	Overal survival Time (month)	Event death
CN002	450K	chondrosarcoma	N/A	0
CN003	450K	chondrosarcoma	140	0
CN008	450K	chondrosarcoma	7	1
CN012	450K	chondrosarcoma	1	1
CN015	450K	chondrosarcoma	N/A	0
CN016	450K	chondrosarcoma	17	1
CN017	450K	chondrosarcoma	97	0
CN018	450K	chondrosarcoma	104	0
CN019	450K	chondrosarcoma	29	1
CN022	450K	chondrosarcoma	89	0
CN024	450K	chondrosarcoma	6	0
CN025	450K	chondrosarcoma	72	0
CN027	450K	chondrosarcoma	10	1
CN031	450K	chondrosarcoma	5	1
CN033	450K	chondrosarcoma	19	1
CN038	450K	chondrosarcoma	33	0
CN043	450K	chondrosarcoma	82	0
CN049	450K	chondrosarcoma	20	0
CN053	450K	chondrosarcoma	66	0
CN059	450K	chondrosarcoma	28	0
CN065	450K	chondrosarcoma	38	0
Li010	450K	chondrosarcoma	7	0
Li041	450K	chondrosarcoma	28	0
LY002	450K	chondrosarcoma	51	1
LY003	450K	chondrosarcoma	179	0
LY004	450K	chondrosarcoma	57	1
LY005	450K	chondrosarcoma	95	1
LY012	450K	chondrosarcoma	126	0
LY014	450K	chondrosarcoma	118	1
LY015	450K	chondrosarcoma	24	0
LY016	450K	chondrosarcoma	20	1
LY018	450K	chondrosarcoma	43	0
LY019	450K	chondrosarcoma	90	0
LY020	450K	chondrosarcoma	74	0
LY021	450K	chondrosarcoma	89	0
LY022	450K	chondrosarcoma	90	0
LY025	450K	chondrosarcoma	3	0
LY027	450K	chondrosarcoma	36	1
LY028	450K	chondrosarcoma	80	0
LY029	450K	chondrosarcoma	72	0
LY033	450K	chondrosarcoma	64	0
LY035	450K	chondrosarcoma	62	0
LY036	450K	chondrosarcoma	62	0
LY037	450K	chondrosarcoma	0	0
LY038	450K	chondrosarcoma	1	0
LY040	450K	chondrosarcoma	6	1
LY041	450K	chondrosarcoma	1	0
LY045	450K	chondrosarcoma	51	0
MA006	450K	chondrosarcoma	96	0
MA009	450K	chondrosarcoma	N/A	N/A
MA013	450K	chondrosarcoma	N/A	N/A
MA014	450K	chondrosarcoma	45	0
NT006	450K	chondrosarcoma	54	N/A
NT007	450K	chondrosarcoma	17	N/A
NY006	450K	chondrosarcoma	N/A	N/A
NY008	450K	chondrosarcoma	41	0
NY010	450K	chondrosarcoma	N/A	N/A
TE001	450K	chondrosarcoma	86	0
TE002	450K	chondrosarcoma	80	0
TE005	450K	chondrosarcoma	26	1
TE009	450K	chondrosarcoma	58	0
TE011	450K	chondrosarcoma	69	0
TE015	450K	chondrosarcoma	0	0
TE017	450K	chondrosarcoma	80	0
TE024	450K	chondrosarcoma	80	0
TE028	450K	chondrosarcoma	7	0
TE033	450K	chondrosarcoma	19	1
TE034	450K	chondrosarcoma	44	0
TE038	450K	chondrosarcoma	0	0
TE042	450K	chondrosarcoma	N/A	N/A
TE046	450K	chondrosarcoma	N/A	N/A
TE050	450K	chondrosarcoma	N/A	N/A
TE058	450K	chondrosarcoma	38	0
TE062	450K	chondrosarcoma	27	0
TE063	450K	chondrosarcoma	12	1
TE064	450K	chondrosarcoma	29	0
TR001	450K	chondrosarcoma	94	0
TR002	450K	chondrosarcoma	83	0
TR004	450K	chondrosarcoma	3	1
TR005	450K	chondrosarcoma	106	0
TR006	450K	chondrosarcoma	81	0
TR012	450K	chondrosarcoma	96	0
TR014	450K	chondrosarcoma	127	0
TR015	450K	chondrosarcoma	16	1
TR016	450K	chondrosarcoma	15	1
TR018	450K	chondrosarcoma	86	0
TR019	450K	chondrosarcoma	78	0
TR020	450K	chondrosarcoma	72	0
TR022	450K	chondrosarcoma	15	0
TR027	450K	chondrosarcoma	8	1
TR029	450K	chondrosarcoma	77	0
TR031	450K	chondrosarcoma	7	1
TR037	450K	chondrosarcoma	20	0
TR039	450K	chondrosarcoma	41	0
TR040	450K	chondrosarcoma	N/A	N/A
TR042	450K	chondrosarcoma	9	1
TR043	450K	chondrosarcoma	42	0
TR044	450K	chondrosarcoma	26	0
TR046	450K	chondrosarcoma	44	0
TR062	450K	chondrosarcoma	7	1
TR064	450K	chondrosarcoma	23	0
TR065	450K	chondrosarcoma	26	0

## Sheet: Sheet5
Gene Symbol		Genes are combined from the following sources:
RFLNB		1. ImmuneSigDB (www.gsea-msigdb.org/gsea/msigdb; www.immunespace.org)
HOPX		2. Immport (www.immport.org/shared/genelists)
EML5
BCL2A1
MFHAS1
TSPAN31
BTF3
IL7R
GZMB
NSG2
ANXA1
MOGS
ETS2
NCAPH
ADCY6
CDKN3
TDRP
CERT1
JHY
GPHN
ATP5MC2
RAB12
STMN1
PDE7A
SAR1B
URM1
PTGER4
C8orf33
GAPVD1
TMEM69
FAM184A
ZBTB4
FABP5
SUGT1
MFF
LINC00623
STAP1
TRAT1
LY86
VEGFB
HTRA1
CHST7
BTK
IL2RB
COQ2
PRPS1
MAPKAPK3
FAH
REC8
OXT
VAMP5
TNMD
FAM168A
UHMK1
PANX3
SMAP1
CYLC2
SFMBT2
MYL6
DACT1
RHOU
SCML4
ZNF2
CNKSR2
CD59
CTSZ
RAB43
JUP
NPAS2
FAS
BMP2K
SIGIRR
CCL17
ZNF224
NRIP3
CDK2AP2
TMC4
TMEM165
USP48
TXNDC9
GEM
KNG1
BDH2
GLA
AL845331.2
SDS
TSC22D1
REEP5
TMEM25
GK5
UBALD2
ZNF646
TSNAX
EXOC7
CANX
FHDC1
CBFA2T3
NELFA
ARV1
NABP1
GNAS
FAM156A
TP53I13
BUB1B
SPCS1
MCM2
RNF44
FGF20
POLK
CCDC14
MYH9
CCNG2
RC3H1
DENND1B
BICDL1
CDK4
TATDN2
SLC39A14
USPL1
ADA
TRIM22
RSRC2
TNFRSF10D
OAS2
PFAS
PSME2
CD22
FEM1B
MDH1
VPS13C
EXO1
CYP3A4
SEC62
MYO1D
ANXA2
FEN1
SYK
ARMH3
ARHGAP30
STAM2
SIVA1
RABGAP1L
AGO1
RNASE10
SESN3
MAMDC2
SLC26A11
PEX11A
NME4
CCN3
RAD54L2
SEMA3G
AR
IER3
ART1
VDAC1
NPAP1
SCN5A
GIT2
PDE5A
MORC1
ZNF91
UCHL1
BAZ2B
PIGZ
IGLL3P
KLF4
RTN1
PDIA4
CD52
AKAP1
RFTN1
NGDN
PSMA2
PMAIP1
GLG1
FKBP5
AASDHPPT
SPTBN1
ATP5PB
IL15RA
CRKL
RIBC2
ERLEC1P1
SIGLEC1
ITGAE
XAF1
ZNF746
PMS2P11
ZNF491
IFI44L
MRGPRX4
PARP9
ULK1
MRPL51
EME1
USP18
EPSTI1
HERC6
PRR36
WNT5A
KLK6
RAB30
LCORL
MTUS2
AGAP1
FCMR
UNKL
STAM
KLRK1
PDE4B
YES1
GUK1
PJA1
RPS11
DDX46
DNAJC19
PHKA2
C7orf50
TERF2
LY6K
TSEN2
MX2
C15orf61
KMO
TUFM
MIER1
MEGF9
ADAM19
RRM2B
ZSCAN16
PTPRO
SOAT1
SACS
RAMP1
DDIAS
PRXL2B
SURF1
IDH2
RAD17
C6orf132
HS6ST1
GRAMD1C
DUSP1
TFCP2
NDUFA13
MTARC2
MAPK14
HDAC1
PRSS23
HSD17B14
GPATCH2
ENTPD5
ECSIT
PPP3CC
IDS
MTSS1
MIGA1
EARS2
FAM217B
PTK2
EIF3E
CBX4
KCNJ2
ARHGAP26
NMI
SLC7A8
ADSS2
C1R
GADD45B
APOL3
CGGBP1
RAB40AL
CXCR5
CRTAC1
SNRK
NDUFS2
DENND1C
APOBEC3B
BTBD2
ANP32B
SH2B3
GM2A
BCL2L1
CD53
MCEE
INPP4A
CTNNA3
NR1H2
DNAJB6
PTPN12
TOR1B
DIP2C
STAG3
LCP2
CYBA
SS18
TSPAN9
TMSB10
UBA2
PHF20
EFCAB11
GIMAP6
PRR14
DPY19L1
NREP
ZNF692
SSX2IP
ARHGEF10
CEP104
GLIPR1
SAP30
HNRNPA1
SOS2
SLC43A1
JADE3
UBE2U
ATP4B
FANCL
PHF23
NDEL1
TMX2
HNRNPLL
TRIM65
MAP4K3
FAHD1
GTPBP6
GPR180
DEDD
BTBD3
PLTP
HMOX1
ZC3H4
KLF9
EXOSC9
DAPK3
TRIP10
TPGS1
POLR1C
RITA1
PHGDH
IRAG2
SNORA71B
GAS6
ACAT2
IL13RA2
XKR8
TYSND1
MPV17L
SPATA7
ABHD1
LINC00310
HTR5A
SMC1A
INHBE
TMBIM1
RGS17
ABCC8
LMNTD2-AS1
HEPACAM
CHRNA3
PAG1
ABHD12
PDCD4
MESD
CLEC2L
NUSAP1
METTL22
SKA3
SLC20A1
RAB38
AKIRIN2
WNT7B
RIOX2
RCC1
FGD3
ADGRL1
NUP62
ZYG11B
PSAP
SF3A1
IL3RA
SPPL2B
MEST
CMPK2
XCL1
ACE
CCDC6
ACVRL1
APBA2
ACO1
ZNF638
SLFN12L
TMEM159
NRP1
RSAD2
S100A6
ANKRD10
ANKZF1
ATN1
ADAMDEC1
MRPL45
RHOC
PTPRK
PBX3
UTP3
TBL1X
PINK1
TLR2
CSK
SPOPL
NBN
SCYL1
KLRG1
FLI1
ADM
ADAM8
ACP5
LGALSL
ABCB7
TMEM39A
CAPZA2
CCNL1
TPK1
ST3GAL1
TGFBI
DUSP16
CCNE1
ANKMY2
TCTE1
HAUS4
ATP6V1E1
ELMO2
ABHD10
ZSCAN21
PRXL2A
ELOC
MRAS
GSR
BICD2
SERTAD1
SUPT5H
BCKDHB
GNPNAT1
RGL1
POLG
IRS1
FAM111A
MSLN
SAE1
GPR137B
ZBTB33
LPAR2
ACADVL
STARD4
ACBD6
NAMPT
HPCAL1
TMEM14C
GSTK1
REPS1
UHRF1BP1
TM9SF3
SLC4A1AP
SMARCA4
SMOX
CCDC167
RPS6KB2
PIK3C2A
IGFBP2
CACNG6
UBA1
ACAA1
RBM5
ANKRD26
FOXP3
PPP2R3A
TM9SF1
FLT1
TBK1
NSMCE2
ACAD10
GPR182
DLD
NUDT16
LTV1
GNE
NUP88
SYNPO2
FAM149B1
NSMF
MECR
RNF34
CDC16
ZFP36L2
KDR
LCE3B
HCLS1
IL12A
SEZ6L2
IL17RA
SKIV2L
SIRT7
PCBD1
RTN4R
ING2
AKR1B15
CD300A
WNK4
TMUB2
SERF2
PROKR1
SSBP4
CAMSAP1
NCMAP
SLURP1
N4BP3
C8orf82
CDC42SE1
CCL24
SNX18
GFRA2
PC
GHITM
NAB2
TIMP4
GDI1
MET
CHDH
IGDCC4
PITPNB
IKBKB
DCBLD2
CTDP1
PTCH2
CEP20
ORM1
UTRN
MRPL54
PDE8A
CCL2
CASR
DOCK6
CXCL3
TMEM79
ARHGDIB
IFIT2
HNRNPM
SARNP
NCK2
CD274
CBY2
PSIP1
CALR
TMEM128
ELAC2
HIVEP1
NPRL3
CPEB2
STAG2
IER5
ZYX
GPR12
CALCRL
HSPB2
DHRS3
GLTP
COCH
PJA2
ZDHHC3
CD72
GABARAPL2
CHST15
MAPK9
RRN3
SBDS
TXNDC12
HSD17B4
MOB3B
COL4A5
SMC4
SLC44A1
PFN1
TEAD2
PFKFB3
PTCD2
PLCL2
RTL8C
SERTAD3
E2F6
RAP1B
IGFBP1
BST1
IMPDH1
C9orf64
HSPA5
DAPP1
NUDCD2
ATP11B
RNF214
MAN1A2
SLCO3A1
RPL19
UNK
ACACA
NUDT19
ROCK2
TAS2R1
TRIM7
CAMKK1
SIL1
LMAN2
ATP5IF1
EIF2S3
KLF6
PCNX3
NRDE2
NUDCD1
AP3M2
BRDT
NEK9
SPAG5
GNG2
CCDC137
ASH2L
SMPD5
LYZL4
PREB
AQP2
C18orf32
CHD4
BBS2
KCTD1
NFKBIB
UBE2C
RGS9
MRPS36
DMAC1
FGF3
RPL31
PHYHD1
PSME1
HOXB9
ITGA4
NIT1
NDP
CAPZA1
SLC6A20
CLCC1
HINT2
ERGIC2
ST6GALNAC4
RCL1
TIMP2
IL1RAP
DNAJC5
ENPP2
UCN
BACH2
MYCBP2
SLFN13
ZNF706
CHM
OSGEP
HLX
ZDHHC5
FOS
SLC35F6
UBR1
YBX3
EEF1AKMT1
SLC41A1
ATP1A3
ARL14EP
PNPO
PGAM2
ANAPC13
ARHGAP5
MINK1
PTPN14
SUSD4
PAF1
RGS2
ALG13
ZDHHC11
PKNOX1
G0S2
POLD2
HEBP2
TP53BP1
DPEP2
FAR2
SNX29
CENPF
ANKRD36C
HPRT1
LGI1
BTG2
ASB16-AS1
ZNF436
SPO11
KCTD12
KIFC2
ITGB1BP1
BIN2
ZNF709
PTPRJ
ANKS1A
ARRDC3
VRK1
LCOR
SLC29A1
ASAH1
PTPN22
PCIF1
EPB41L3
AMIGO2
ID3
GPR157
DPH3P1
SNHG16
CD8A
EPAS1
CD28
NEK6
GCSAM
ELAPOR2
SOCS2
ETFB
WDR82
ZNF791
EBI3
SCYL2
LMNB2
CLDN1
GNPAT
TMEM243
FUCA2
MTMR6
FKRP
LHFPL4
CSNK1A1
RUNDC1
SCN11A
KBTBD7
ZBTB43
CCDC51
DIPK1B
ZNF319
HELZ2
NUDT6
C12orf29
KLF3
MAML2
PXMP4
LTA
DCAF4
GAS1
ATG4A
PARD3
RNASEL
LINC01553
ZNF471
ZNF304
SURF6
MCUB
NDUFA5
FOSL1
ATP13A5
CD84
LEP
TGFB1
GRAMD2B
MIEF2
KRT75
PGM2
MANF
ANXA5
TMEM42
LRGUK
TDP2
CDC25C
STX11
PIK3AP1
DCAF8
SNAI2
C2orf49
MCOLN3
IGKC
PIGN
STON1
C11orf65
LMAN1L
MAGEH1
CFAP157
CHSY1
SYTL2
IKZF4
IL2
ST13
LIMD1
NPNT
DCTN1
PPP3R1
ELN
CACYBP
NAF1
RPL6
TOP1
RMND5B
SLC10A6
ELF5
DDIT3
KCNH3
ABHD17C
RAD51AP1
GOT1
SELL
TXN2
NONO
MSX2
KAT7
RNF181
ADPRHL1
NEK7
CADM4
HAUS2
AHR
IER2
EED
LARS1
TPM4
LDHB
KIR2DL4
PARP16
DSTNP2
CD5
BCL2L2
OSBP2
INPP1
ITM2A
FAM30A
LIME1
SLC15A3
ZAP70
ZNF532
TCL1A
DAAM1
IL4R
ZBTB32
EIF2B3
OBI1
FNDC3B
ENTPD1
C2CD3
RPAIN
CORO1A
MACROD1
PKIG
CTBS
USP25
PPY
RPS4X
ATOX1
SIK3
MYL6B
CRLF2
DPY19L4
NECAB2
MTHFD2
FGL1
EIF3M
SLCO2B1
SRSF7
IL1B
RPL21
TST
DOCK9
KCNMB1
RPL11
MIR22HG
RHOG
RRAS2
CTBP2
LRIG1
SERHL2
TPT1P8
M6PR
FCER1G
GATA3
VAMP8
UBASH3A
CSTA
CD93
ERCC1
LAMA5
MAPKAPK5-AS1
IMPA2
AP4S1
ELOVL6
TTC9
GOLT1B
NIPAL3
ITPR1
PXN
HYI
MCM4
DCLRE1A
TNFSF10
DKC1
SMIM7
ANKH
ITGB2
GRAP2
SASH1
AXL
TAL1
EPB41L4A
ABCA1
RAG1
HLA-DOB
DDAH2
STT3B
OTULINL
RGCC
GYS1
CRIM1
RGS18
PHYH
DUSP22
GTF2H2
YPEL3
ID2
NLGN2
FAM118B
HKDC1
RAD50
TOB1
KNTC1
SMURF2
NME1
ZNF510
CASP9
BUB3
P2RX4
GRAMD1B
OCM2
RRM2
ALOX5
TXNDC15
FGL2
CCR5
IRF7
KIF22
HOMER1
WRAP53
CLIP4
IRF4
MYD88
SPRED2
LCT
ACAT1
CKAP4
C19orf53
PDE4DIP
CYBB
KCNA3
LINC00487
SLC46A1
GZF1
FAM91A1
ASB13
DSC1
RAP1GAP2
ZNF496
EOMES
INMT
LYN
RPL24
FPR3
RNF19B
EVI2B
HAGHL
ITCH
LACTBL1
PSD2
SLC8B1
NECTIN3
LINC01098
ASIC4
BTBD7
FAM236A
DNAJA2
PASD1
KLHL3
TRIM36
PTHLH
PARG
PIK3R5
LILRA5
ZNF7
EFNA1
METTL7A
SERPINA1
IL10RA
TBC1D22A
CACNG1
DDX60
PXYLP1
FHL3
TSPEAR
CCR1
POPDC2
C1orf56
CHEK1
POLR2E
EXT1
SAMD9L
SLC46A3
KIAA0040
NNT
FPR2
POLR1H
FASTKD5
ABCD3
HIGD2A
LRRC8D
TTLL11
COQ4
TOMM7
PAQR8
SBNO1
LAPTM5
SIGMAR1
MMRN2
RCC1L
RRAD
JPH4
CCDC181
USP12
DBI
SMPD4
MYBPC1
CITED4
RPS6KA3
TLCD1
MDC1
SUSD6
NSDHL
RAB39A
CEACAM20
SCLY
ITPK1
STEAP2
GLRX
SF3A3
IPO5
MAP7D1
BMPR2
CAPSL
NOB1
GOLGA7
DDI2
FHL5
BCLAF1
TMOD2
RAB3IP
CREG2
PSMD12
BATF2
USP38
TMEM30A
PRR18
TNFRSF1A
EMC2
TSKU
SHMT1
ACVR1B
DUS3L
ITGB5
PRKAR2A
PPHLN1
ZC2HC1A
CCDC189
S1PR1
TAF4B
SNED1
CABLES2
DRG1
UROC1
KIAA0753
JUNB
NUP155
LAMA2
CCNF
PCOLCE
GYG1
ARFIP1
TMEM86B
ROCK1
ZNF703
SMIM30
ATP1B3
PRDX3
C3
CDC40
BFSP2
NXNL1
ASIC5
GABRB1
GUSBP11
PKHD1
TNFAIP6
LCN12
MGAM
ZNF781
LIFR
ZBTB8A
SERPING1
SAMD15
DCP1A
NDUFB4
PARGP1
TTC29
IGLJ3
GMFG
PAX5
PHEX
SWAP70
TUBA1B
PELI1
NGLY1
PDLIM1
SLC7A5
DAPK1
SLC2A3
MAP2K6
SCAMP5
CD14
MAP4K1
TCF4
ATP1B1
PGPEP1
FBXO22
DIXDC1
UNC119B
DIRAS2
WASHC4
TXNL4B
NRDC
PSMG2
EXOG
ZNF124
PPP2CA
SFRP4
NAALAD2
HBEGF
SYNRG
OR2C1
ORC3
CALML5
TNPO2
TBRG4
FBXL8
CPSF6
KIF5C
H1-4
GLUD1
RIPOR1
SUGP1
KLHL28
TSPAN12
RETSAT
AGPAT4
GUCD1
RBP7
C1QTNF12
SMPDL3A
SLC12A5
JMJD4
CDH1
FCGR2B
TCF7
SMAD3
MMD
VSIR
EZH2
IQGAP2
EP300
SLC35E3
CAMK1D
DHDDS
LFNG
PGLS
SNHG6
RRM1
EFEMP2
LNX2
MCTP2
ARMCX4
ISCA2
SPC24
KCNC2
CCDC175
C15orf62
DUT
HAAO
VPS4A
THUMPD1
COG4
CDC14B
DMRTC2
DMKN
ACVR1
N4BP2L1
GGA2
PSMB10
SNX5
IFT27
IFI30
PLD1
F2R
EXOSC3
CLPTM1
MFSD14A
HLA-G
CAPRIN2
VCP
ZBTB12
FRAT1
TAP1
PKN2
ACAA2
TSSC4
LPIN2
HMBOX1
NPY2R
FBXL3
FCER1A
S100A8
CD1C
IFI27
RAB9BP1
ATP6V0D2
DIAPH1
FCGR2A
UBN1
HSD11B1
RNASE6
MPZL1
ENSA
UGCG
CETN3
TP53
NCALD
TXLNA
LEPROTL1
CTNNB1
TECR
DTNB
CLTA
PFKFB1
FAM168B
FAT2
GSK3A
PCDHGA8
CH25H
KLF10
TMEM94
SKAP1
DHRS2
APOC1
POLR3C
MYDGF
HMGN2
PMM1
NDRG1
GUCA1A
LSR
TMPRSS15
ALDH3B2
CTSL
USF2
LY75
BTD
COIL
GABRR2
RRAGB
PRPH
AQP3
CCR7
PKD1
CDK2AP1
PBX1
DIPK1A
TRAF1
LRP1
NFIC
CACNA1D
MORF4L2
CHN2
SRSF3
TPM1
NCBP1
CPVL
RNF103
TEX30
NUDT1
MIA2
PRDX2
SUN1
HNRNPR
H2BC7
CHAF1A
TAZ
ALPI
TNFRSF9
BAHD1
CPM
IQSEC2
GPC3
TXNIP
BBS9
TLE4
DHX38
SLC4A7
LSG1
CARM1
LAMA1
PLCL1
TTK
CWC15
CSRP3
SLF2
FGF23
FAM227B
MEAK7
RASL11B
ITM2B
SERINC5
CENPM
LINC01260
TUBG1
RPS27
SLCO4A1
FAM13A
CSTF2
CENPU
CPT1A
ZIC3
ALPK3
SPARC
NPEPPSP1
PODXL
TMEM196
MGAT5B
CHMP1B
DDX41
UCP2
PDXK
KLF13
MAPK1IP1L
CDIN1
TMEM251
FCGR3B
TGIF2
GAA
ATP13A3
MPRIP
CXorf38
DIABLO
IL18BP
STK38
CLCN7
POLB
HCG4B
PBXIP1
ZC3H15
UBR7
MMP1
PECR
TP53I11
IPCEF1
RALA
TRMO
CHN1
HOXA1
RGS16
ATXN10
AFF2
C10orf88
MPP2
SDHAF1
BSCL2
CLBA1
NDUFA9
KRTAP1-1
VPS37B
H3C12
ZNF473
CCNT2
ACACB
RPS16
PIK3CB
BLMH
DUS2
TXNRD1
LMNB1
RHEB
PLA2G4A
RARS1
FMO1
ZFR2
RAB36
TASOR2
FBP1
P2RY10
SOX4
USP20
RHOBTB3
ABCG2
ZDHHC7
BIRC5
RANGRF
AP2B1
ZEB1
CD36
SYNE1
MATK
RIOK3
PRDX6
HSPA1L
AIMP2
URI1
NANS
STK32B
CTNS
RAN
CTSH
ZC3H14
SPATA1
ANXA9
LAS1L
RBP4
TRAPPC2
NFE2
ERP44
TRPC1
NACC2
HLA-B
ENG
PRC1
RENBP
CNN2
UNC5B
REXO2
SGK2
R3HDM1
SMIM27
RRP12
MT2A
COQ6
TNFSF11
FBXO41
CLIC4
TRIAP1
RPS17P5
NASP
LYZL6
ZBED8
KLK3
KCNB1
CPN2
VWA8
PLEKHG6
AKAP17A
ORMDL2
ECE1
CASQ1
LAT2
GHSR
ACTN2
LBHD1
IL11RA
PTTG1
EFCAB14
SLAMF1
ATP11C
PLAC8
MTRR
MROH1
MSH3
CDIPT
ZNF280B
COPA
SMARCAD1
ARL4C
FBXO2
CIAO2B
SCAF8
RILPL1
MANBAL
CDR2
NXPH1
PYCR2
P4HTM
LY6E
ZBTB40
CORO1B
BCL11A
LGALS3
HS3ST1
DEFA1
SPATS2L
QARS1
IFI16
BNIP3L
EIF3L
RLN2
MAN2A2
RAD1
NXT2
GSN
GPI
CLIC3
ABCC2
GTF2I
FBXO32
CST9L
CORO2A
SUN2
GPR160
SLC9A5
ALKBH3
ALDH18A1
ZFYVE21
LYST
NIN
F2RL2
CEP164
SMYD3
DNAJA4
TCF20
SUSD3
MYO10
GABRG3
REN
GCM2
RUNX3
KHK
AK4
AADAC
TATDN1
ANK1
MAGOHB
CRACDL
EGR2
IRF5
MYADM
TMEM170B
ABHD15
OXR1
THEMIS
PUM3
WDTC1
ATF1
JDP2
STAG1
CUEDC1
ZNF592
SNHG8
IL2RA
GGT1
IL7
TULP2
LRRC37A2
ZC3H12A
MCTS1
SYCE1L
TOR3A
SLC6A15
DDA1
TSPAN13
UNC5C
PPBP
EGR3
RPN1
RALGPS1
ADNP2
RABIF
RALY
AFTPH
GUCY1A1
COMMD3
ATF4
FZR1
PTPRCAP
ITPR2
TRIM8
MYO9A
CTPS1
EZH1
MAT2A
ART5
PARP8
TNFAIP3
SMCO3
KLHL12
CNOT11
PAX7
LGALS1
FAM102A
GJA1
LAMTOR5
DUSP6
GZMA
SCN7A
SHOX2
SPRY2
TNFAIP2
SCARB2
PI4K2A
IL6
FAM89B
INHBA
RGS19
PHAX
SLC30A10
HCK
CCRL2
PLEKHO1
HDGF
DYRK3
MRPL47
NDE1
WNK2
UBE2V1
AURKA
EZR
ACOXL
TSPYL1
SMCHD1
TOMM20
GLCE
METTL21A
MECP2
DOCK3
VRK2
TMEM229B
NOP16
TRIM45
RRAGC
VPS54
TOP2B
GAN
AK3
ST3GAL6
DLG5
DENND6B
NHP2
SBNO2
VPS35
SNAP29
TIMM17B
MRPL43
SLC35D2
PDSS2
ZC3H7B
POGLUT2
AGRN
SUSD1
TRMT6
RTN3
RAP1GDS1
NUDT17
MAP2
QPRT
EPRS1
MAP1LC3A
MEX3B
IGFLR1
ASAH2
HMG20A
PSMA3
HS1BP3
TNFRSF4
C9orf78
DNAJC10
TSPOAP1
PKD1P6
ZFAND6
ITIH3
ADGRE5
SFT2D1
DYRK1A
RGMA
SEPTIN9
IFNG
MRPL42
ULBP2
ZFAND1
GNA12
ALKBH8
NAGA
PABPC3
MICB
TOLLIP
ZPBP
UBQLN4
ABCD2
PAK2
FADS6
PYCR1
CFAP70
NDUFA10
BZW2
HSBP1L1
MCMBP
ZNF652
METTL23
SFN
RPAP1
YIPF6
TRAM2
GON4L
FAM118A
BIRC3
WBP11
EYA3
ARL5A
ALOX15
SQOR
KLHL9
TRIB2
CCL7
PHOSPHO2
ARHGEF3
C17orf58
TNRC6B
MIPEP
RNF149
GNPDA2
TMEM26
BFSP2-AS1
CYSLTR1
KLHL10
TRMT61B
TMED9
TOE1
IL10RB-DT
RBCK1
SPRYD3
HAUS1
HCAR3
XBP1
WDFY1
IMPDH2
SLC29A3
CEMIP2
BMP7
ZMAT1
SLC5A1
POLL
SLC25A53
ATP5MG
BTBD11
GALNT10
RAB35
ZDHHC14
RPL3
RTKN2
ATL2
RRBP1
APBA3
CTSV
INPP5E
HEY1
ASIC1
CPNE3
AANAT
ZSCAN12
ABCD4
NSUN5
ZNF664
SDHAF3
SLC39A3
TMEM72
MTMR3
SEC11A
ATP2A2
SNX1
RBM33
ITK
GRAMD4
MFSD11
EIF2AK1
SLC25A24
DLX2
PRND
SERPINB9
PTGS1
SGCB
MBOAT1
TAS1R1
SAA4
ATP6V0D1
MAP3K3
KIAA1958
TIMM8B
H2AZ1
EXTL2
VEGFA
PDE4D
KCNE5
ABHD14B
ZNF195
NAB1
SPTAN1
INTS9
KHDRBS2
RNMT
EPCAM
SOX14
ARPP21
MX1
KCNJ16
PFDN1
CMC2
DPM3
ATP5MC1
OSMR
SPG21
BEX4
DHRS1
TYRO3
METTL1
SLC1A5
SLC16A5
RGS1
PDK1
SMPDL3B
TMEM163
NEDD4L
SOAT2
RPL23A
TRPM3
RPS3
DPYSL4
ITGAX
ARHGEF12
AIP
AGTR2
ADAMTS19
ARF6
USP14
RPS8
IKZF1
PLEKHG2
ATAD1
WNT1
EYA4
MZB1
LRCH4
ATG2A
IFIH1
UBXN4
HBP1
ICOS
LRRC1
SYCP1
MOS
BGN
EPN3
SRCAP
CES4A
CARHSP1
DCUN1D2
PLCG1
KCNT2
CEPT1
ACTN1
BCKDK
AS3MT
CISD3
GDPD1
TMEM63C
CELF2
ANKRD28
CCDC88A
ACOT8
SIPA1L3
MTOR
SPIC
SMAD7
FAM241A
SBF2
BNIP2
HELLS
OGFRL1
TSR1
TNKS2
FAM162A
SLC22A23
BCAT1
ATXN2L
ISG20
PTPRC
NRIP1
HSPA1A
ARHGDIA
IL1RL1
GSTM5
TREM1
ARHGAP39
HEMGN
PRELID1
NMD3
TALDO1
STXBP4
SSU72
CAPN7
TUBB2A
RAB5B
RAB5C
ZEB2
RLF
REEP2
SLC45A2
TRMT5
ARAP1
LRIG2
MAPK8
RCCD1
TOX
DENND1A
FYN
GAL3ST4
TMEM201
DNAJC1
ZNF726
MYO5A
LRRC46
ASB4
AP2A1
KCNK6
LAMB3
CHRNA5
SPNS2
PANK1
PIK3CD
TOP2A
LEF1
PLEK
PYROXD1
PRKCSH
CIZ1
RGS14
CTTN
MIF
RAMP3
ZNHIT1
SNHG7
MAFG
S1PR4
DENND4C
EFR3A
OTUD7B
LRRC8A
LRRC75B
CHST11
HK2
SEPTIN4
CSNK1D
ARSI
SH2D5
PHF8
GLIPR1L1
YTHDC2
IRAK1
CNOT3
CACNA1A
HAT1
RAB37
AKAP10
FUBP1
QPCT
STARD5
MOB2
MARS1
FAM98B
TBC1D9B
DNAJA3
CTSB
LAYN
PRUNE1
SLC16A6
SEMA4B
CLEC7A
PDGFC
[truncated: 18,837 more rows]
