# Supplementary material for: Integrative analysis of immune‐related multi‐omics profiles identifies distinct prognosis and tumor microenvironment patterns in osteosarcoma
Source: Mol Oncol. 2022 Jan 1;16(11):2174–94. doi: 10.1002/1878-0261.13160 (PMC9168968; doi:10.1002/1878-0261.13160)
Supplement: Supplementary file 6 — Table S2. Univariate cox regression analysis of overall survival based on CpG probes and the result of consensus clustering. (Sheet 1). Univariate cox regression analysis on methylation levels (Beta value) of CpG sites. (Sheet 2). Annotation of immunologic signature‐related CpG sites. (Sheet 3). Result of consensus clustering. [file MOL2-16-2174-s004.xlsx]

## Sheet: sheet1
CpG_probeID_Univariate cox regression analysis (TARGET-OS)
probe ID	HR	95% LCI	95% UCI	p value
cg00000622	0.807	0.074	8.869	0.86111
cg00000769	0.935	0.561	1.56	0.79668
cg00001245	0.425	0.035	5.088	0.49896
cg00001349	1.052	1.009	1.098	0.01765
cg00001583	1.022	1.005	1.04	0.01218
cg00001594	0.377	0.089	1.597	0.18531
cg00001747	0.979	0.942	1.017	0.27705
cg00002028	1.183	0.591	2.367	0.63421
cg00002033	0.999	0.977	1.022	0.93819
cg00002116	0.372	0.02	6.954	0.50803
cg00002719	1.032	0.983	1.083	0.20642
cg00002749	1.001	0.982	1.02	0.94155
cg00002769	1.027	0.989	1.067	0.16458
cg00002809	0.998	0.978	1.019	0.87666
cg00002837	1.002	0.988	1.018	0.7502
cg00003202	0.194	0.007	5.258	0.32994
cg00003287	1.013	0.994	1.034	0.18753
cg00003298	1.043	0.962	1.131	0.3049
cg00003625	0.996	0.976	1.017	0.73069
cg00004067	1.005	0.968	1.043	0.79261
cg00004082	1.001	0.943	1.064	0.96186
cg00004883	1.021	0.995	1.048	0.11741
cg00004979	1.16	0.99	1.36	0.06717
cg00005010	0.976	0.919	1.037	0.43094
cg00005083	1.003	0.982	1.024	0.78613
cg00005306	0.061	0.002	2.429	0.13696
cg00005543	0.902	0.138	5.902	0.9147
cg00005740	1.004	0.991	1.017	0.53729
cg00006948	0.887	0.675	1.165	0.38728
cg00007036	1.12	0.655	1.916	0.67882
cg00007300	0.274	0.059	1.263	0.09684
cg00007898	0.275	0.035	2.156	0.21927
cg00008004	0.72	0.468	1.108	0.13534
cg00008647	0.983	0.914	1.057	0.64533
cg00008800	1.035	0.894	1.198	0.6448
cg00008819	1.022	0.984	1.062	0.26517
cg00008839	1.54	0.133	17.862	0.72974
cg00009214	1.054	0.697	1.594	0.80173
cg00009292	1.006	0.981	1.031	0.63992
cg00009364	0.178	0.02	1.599	0.12331
cg00009970	0.403	0.068	2.403	0.31851
cg00010954	1.009	0.988	1.031	0.38741
cg00011225	0.976	0.945	1.009	0.1499
cg00011247	0.257	0.01	6.914	0.41869
cg00011350	1.02	0.897	1.161	0.75913
cg00011616	1	0.988	1.013	0.96139
cg00011717	1.018	0.988	1.048	0.24536
cg00011924	1.012	0.979	1.047	0.48064
cg00012203	0.76	0.087	6.666	0.80403
cg00012397	1.212	1.054	1.394	0.00714
cg00012522	0.953	0.846	1.074	0.43005
cg00012529	1.023	1.004	1.042	0.01915
cg00012701	1.006	0.986	1.026	0.56487
cg00012762	1.032	0.5	2.131	0.93114
cg00012992	1.516	0.389	5.909	0.54879
cg00013410	0.81	0.215	3.059	0.75635
cg00013441	1.01	0.953	1.071	0.73307
cg00013475	0.987	0.965	1.009	0.23108
cg00013569	1.539	0.726	3.263	0.26115
cg00013993	0.993	0.633	1.56	0.97721
cg00014112	0.986	0.81	1.201	0.88989
cg00014484	1.015	0.998	1.033	0.08918
cg00014986	0.311	0.042	2.321	0.25469
cg00014996	0.58	0.192	1.752	0.33453
cg00015530	1.027	0.99	1.066	0.14989
cg00015699	1.077	0.884	1.314	0.46127
cg00015930	1.007	0.989	1.026	0.4331
cg00016066	1.557	0.088	27.602	0.76289
cg00016238	1.008	0.983	1.034	0.52846
cg00016406	1.184	0.67	2.091	0.5611
cg00016481	1.18	0.905	1.538	0.22119
cg00016618	1.197	0.949	1.51	0.12886
cg00016996	1.131	0.434	2.949	0.80089
cg00017002	2.408	0.737	7.867	0.14568
cg00017188	2.237	0.793	6.313	0.1281
cg00017363	1.015	0.986	1.045	0.30744
cg00017441	0.164	0.011	2.414	0.18761
cg00017461	0.989	0.96	1.018	0.43839
cg00017826	0.983	0.961	1.004	0.11845
cg00018024	1.062	0.938	1.203	0.33969
cg00018128	0.995	0.983	1.008	0.43618
cg00018557	1.132	0.402	3.189	0.81509
cg00019137	0.981	0.716	1.344	0.90405
cg00019576	1.662	0.766	3.605	0.19828
cg00019654	1.023	0.994	1.053	0.11625
cg00019809	0.124	0.006	2.463	0.17128
cg00019841	1.012	0.996	1.029	0.14839
cg00020340	1.005	0.853	1.184	0.95576
cg00020622	0.434	0.153	1.231	0.11667
cg00021108	0.924	0.714	1.196	0.54778
cg00021128	1.106	0.712	1.719	0.65455
cg00021237	1.062	0.957	1.178	0.25808
cg00021539	1.995	0.269	14.763	0.49901
cg00021576	0.54	0.295	0.988	0.04575
cg00021600	1.007	0.997	1.018	0.17071
cg00021933	1.127	0.967	1.314	0.12465
cg00021945	0.171	0.019	1.535	0.11475
cg00022997	0.991	0.953	1.03	0.63077
cg00023185	1.111	1.039	1.188	0.00205
cg00023411	1.041	0.999	1.085	0.05423
cg00023695	0.049	0.002	1.12	0.05886
cg00024280	1.021	0.993	1.05	0.14743
cg00024382	0.938	0.759	1.158	0.55094
cg00024472	1.016	0.376	2.747	0.97461
cg00025138	0.945	0.333	2.686	0.91575
cg00025496	0.999	0.974	1.024	0.92188
cg00025877	0.255	0.035	1.837	0.17484
cg00025981	0.92	0.77	1.099	0.3568
cg00026075	0.999	0.897	1.112	0.97908
cg00026222	0.807	0.502	1.296	0.37425
cg00026230	1.033	0.516	2.067	0.92703
cg00026853	2.006	0.283	14.209	0.4859
cg00026938	1.006	0.987	1.027	0.53008
cg00026974	0.894	0.703	1.137	0.36116
cg00027037	0.516	0.128	2.083	0.35305
cg00027081	1.012	0.944	1.086	0.72881
cg00027083	0.99	0.947	1.034	0.64316
cg00027570	1.082	1.014	1.155	0.01812
cg00028211	1.019	0.993	1.045	0.15134
cg00028318	1.017	0.985	1.049	0.303
cg00028598	1.013	1	1.027	0.04976
cg00028678	1.006	0.992	1.019	0.43039
cg00028757	2.318	0.75	7.159	0.14414
cg00028881	0.482	0.043	5.424	0.55456
cg00028935	0.984	0.968	1	0.05237
cg00029053	2.012	0.932	4.34	0.07484
cg00029282	1.021	0.992	1.05	0.1499
cg00029822	0.848	0.099	7.259	0.88059
cg00029831	0.861	0.425	1.742	0.67738
cg00029979	1.042	0.978	1.112	0.20517
cg00030291	1.045	0.977	1.119	0.20006
cg00030423	0.436	0.087	2.179	0.31195
cg00030466	0.995	0.981	1.008	0.42329
cg00030795	0.022	0	1.04	0.05235
cg00031063	1.097	1.019	1.181	0.01434
cg00031105	1.003	0.976	1.03	0.83937
cg00031256	0.356	0.132	0.966	0.04264
cg00031303	0.993	0.906	1.089	0.88916
cg00031340	1.273	0.725	2.236	0.40067
cg00031443	1.045	0.698	1.563	0.83096
cg00031456	0.134	0.009	1.929	0.13953
cg00031663	0.388	0.012	13.087	0.59811
cg00031896	1.019	0.947	1.096	0.61166
cg00031967	1.033	0.196	5.455	0.9693
cg00032227	0.085	0.006	1.299	0.07641
cg00032419	0.38	0.017	8.344	0.53958
cg00032490	1.015	0.997	1.034	0.10128
cg00032686	0.263	0.024	2.889	0.27443
cg00032912	1.04	1	1.081	0.04992
cg00033220	4.679	1.157	18.92	0.03039
cg00033457	1.248	0.872	1.786	0.22577
cg00033551	1.016	0.98	1.053	0.39287
cg00033643	0.468	0.092	2.375	0.35958
cg00033806	0.994	0.977	1.012	0.51177
cg00033915	1.003	0.92	1.093	0.95179
cg00034003	1.038	0.993	1.085	0.10143
cg00034019	0.754	0.096	5.944	0.78858
cg00034076	1.017	0.995	1.041	0.13717
cg00034101	0.951	0.912	0.991	0.01728
cg00034416	0.12	0.009	1.514	0.10113
cg00034650	1.014	0.211	4.86	0.98644
cg00035237	0.955	0.852	1.07	0.42603
cg00035249	0.044	0.006	0.331	0.0024
cg00035316	1.002	0.986	1.019	0.78273
cg00036386	0.839	0.306	2.303	0.73327
cg00036871	1.008	0.975	1.042	0.63619
cg00037058	0.096	0.009	1.033	0.0532
cg00037072	0.427	0.053	3.443	0.4246
cg00037223	0.989	0.973	1.005	0.16632
cg00037314	1.224	0.833	1.798	0.30286
cg00037450	1.44	0.335	6.19	0.62413
cg00037457	0.993	0.981	1.005	0.2336
cg00038239	1.7	0.656	4.406	0.27476
cg00038584	1.004	0.989	1.02	0.6129
cg00038736	1	0.976	1.025	0.99897
cg00039044	0.828	0.262	2.617	0.74807
cg00039177	0.473	0.123	1.815	0.27525
cg00039441	0.539	0.287	1.012	0.05459
cg00039463	0.989	0.967	1.011	0.32951
cg00039627	1.002	0.979	1.024	0.88926
cg00039794	0.157	0.012	2.154	0.16603
cg00039960	1.65	0.76	3.58	0.20515
cg00040007	0.99	0.941	1.041	0.69702
cg00040312	1.019	0.982	1.058	0.31881
cg00040446	1.205	0.933	1.556	0.15242
cg00040566	1.322	1.026	1.702	0.03074
cg00040862	0.996	0.977	1.015	0.64453
cg00040945	0.133	0.008	2.209	0.15929
cg00041047	0.991	0.96	1.023	0.57459
cg00041467	1.918	0.55	6.69	0.30711
cg00041599	1.02	1	1.039	0.04631
cg00042246	1.072	0.89	1.293	0.46378
cg00042335	0.06	0.006	0.618	0.01809
cg00042356	0.196	0.008	4.581	0.31067
cg00042478	1.02	0.798	1.305	0.8725
cg00042611	1.036	1.007	1.067	0.01524
cg00042657	1.141	0.95	1.37	0.15814
cg00042874	0.588	0.026	13.266	0.73833
cg00043095	1.029	1.008	1.05	0.00674
cg00043371	0.223	0.012	4.279	0.3194
cg00044050	0.982	0.818	1.178	0.84165
cg00044170	0.617	0.062	6.133	0.68063
cg00044463	0.931	0.845	1.026	0.14863
cg00044796	1	0.985	1.016	0.95025
cg00044950	1.102	0.961	1.264	0.16367
cg00045190	0.187	0.004	8.431	0.38816
cg00045303	0.783	0.067	9.114	0.8449
cg00046018	0.534	0.06	4.723	0.57237
cg00046041	0.991	0.796	1.233	0.93307
cg00047844	0.192	0.026	1.395	0.10287
cg00048178	0.933	0.818	1.064	0.30196
cg00048759	1.02	0.994	1.047	0.12876
cg00048832	1.038	0.972	1.109	0.26371
cg00049033	1.001	0.95	1.055	0.96539
cg00049330	0.536	0.118	2.426	0.41792
cg00049400	1.029	0.919	1.151	0.62383
cg00049664	1.022	0.996	1.048	0.09213
cg00049718	0.162	0.017	1.507	0.10978
cg00049729	0.973	0.934	1.014	0.18833
cg00049868	1.01	0.996	1.024	0.15778
cg00049973	1.39	0.084	23.052	0.81806
cg00050152	1.042	0.966	1.124	0.28772
cg00050247	0.671	0.213	2.113	0.49544
cg00050590	1.042	0.255	4.258	0.95443
cg00050984	1.357	0.997	1.848	0.0521
cg00052422	0.895	0.044	18.243	0.94224
cg00052433	0.788	0.553	1.121	0.18526
cg00052482	0.997	0.978	1.017	0.77715
cg00052550	1.152	0.26	5.116	0.85218
cg00053661	1.1	0.404	2.992	0.85229
cg00054210	0.996	0.98	1.013	0.673
cg00054472	0.835	0.685	1.018	0.07526
cg00054496	1.062	0.988	1.141	0.10472
cg00054511	0.377	0.119	1.191	0.09654
cg00054525	0.996	0.95	1.044	0.85281
cg00054971	1.01	0.996	1.025	0.17351
cg00056066	0.961	0.913	1.012	0.13318
cg00056624	0.695	0.307	1.573	0.38283
cg00057393	0.956	0.732	1.249	0.74181
cg00058009	1.021	0.989	1.054	0.19989
cg00058113	0.936	0.178	4.921	0.93792
cg00058299	1.027	0.891	1.184	0.71386
cg00058786	0.75	0.426	1.32	0.31827
cg00058799	1.03	0.984	1.079	0.20618
cg00059024	0.498	0.207	1.2	0.12023
cg00059053	1.226	1.04	1.445	0.01533
cg00059161	1.022	0.999	1.045	0.05569
cg00059240	1.015	0.965	1.068	0.55494
cg00059399	1.009	0.918	1.109	0.85052
cg00060320	0.255	0.078	0.837	0.02418
cg00060374	0.995	0.977	1.014	0.62398
cg00060403	1.418	0.488	4.116	0.5211
cg00060500	1.029	0.631	1.68	0.90744
cg00060606	0.854	0.652	1.119	0.25299
cg00060933	0.981	0.933	1.031	0.44579
cg00061059	0.94	0.728	1.212	0.63153
cg00061805	1.059	0.978	1.146	0.15685
cg00062020	1.008	0.986	1.03	0.49508
cg00062873	1.054	0.998	1.114	0.05999
cg00063006	1.02	1	1.041	0.05324
cg00063066	1.09	0.804	1.477	0.57808
cg00063174	1.005	0.978	1.033	0.71719
cg00063471	1.014	0.998	1.031	0.09573
cg00063567	0.312	0.031	3.16	0.32428
cg00063649	0.474	0.053	4.268	0.50552
cg00063703	1.069	0.969	1.18	0.18046
cg00063744	0.94	0.661	1.338	0.73241
cg00064051	1.529	0.615	3.801	0.36098
cg00064255	1.006	0.992	1.02	0.38396
cg00064347	0.41	0.085	1.975	0.2661
cg00064415	0.611	0.226	1.652	0.3315
cg00065215	1.017	0.993	1.043	0.17095
cg00065905	0.976	0.931	1.023	0.30376
cg00065919	0.655	0.197	2.177	0.48952
cg00065935	1.045	1.017	1.073	0.00139
cg00066468	0.52	0.103	2.616	0.42724
cg00066499	0.218	0.025	1.885	0.16623
cg00066671	1.046	0.937	1.169	0.4223
cg00066828	1.013	0.99	1.037	0.26928
cg00067365	1.66	0.494	5.575	0.41265
cg00067824	1.009	0.988	1.03	0.42451
cg00068305	0.338	0.105	1.087	0.06883
cg00068377	1.005	0.989	1.022	0.53742
cg00068412	1.003	0.99	1.017	0.60402
cg00068428	0.977	0.949	1.006	0.12542
cg00068622	0.87	0.497	1.524	0.62733
cg00069017	0.684	0.2	2.342	0.54553
cg00069314	0.83	0.589	1.17	0.28763
cg00069815	1.013	0.999	1.028	0.06909
cg00069860	0.982	0.891	1.083	0.71731
cg00070235	0.991	0.607	1.619	0.97165
cg00070814	0.224	0.024	2.082	0.18858
cg00070899	0.993	0.977	1.008	0.3595
cg00071408	0.927	0.57	1.507	0.75882
cg00071565	0.248	0.005	12.37	0.48451
cg00071751	0.04	0.002	0.91	0.0435
cg00071984	0.999	0.984	1.014	0.88948
cg00072099	0.21	0.016	2.688	0.23027
cg00072216	0.084	0.009	0.773	0.02871
cg00073771	0.213	0.026	1.726	0.14739
cg00073780	1.047	0.76	1.443	0.77718
cg00073794	1.017	1.004	1.031	0.01027
cg00074145	1.009	0.998	1.021	0.11949
cg00074851	1.483	0.737	2.981	0.26898
cg00075192	0.434	0.049	3.832	0.45254
cg00075589	0.353	0.096	1.3	0.11739
cg00075768	1.628	0.349	7.598	0.53555
cg00076195	0.992	0.967	1.018	0.56696
cg00076353	0.679	0.102	4.531	0.68959
cg00076538	1.022	1.001	1.043	0.03866
cg00077017	0.613	0.171	2.191	0.45125
cg00077281	1.87	0.464	7.539	0.37903
cg00077586	0.136	0.024	0.766	0.02366
cg00077898	1.031	0.998	1.064	0.06538
cg00078194	0.709	0.467	1.077	0.10703
cg00078221	1.007	0.991	1.024	0.40363
cg00078270	1.031	0.602	1.766	0.91095
cg00078759	1.007	0.968	1.047	0.73265
cg00078940	0.535	0.101	2.835	0.46213
cg00079216	1.07	0.859	1.333	0.54842
cg00079563	0.951	0.821	1.102	0.50515
cg00079638	2.089	0.224	19.476	0.51779
cg00079785	0.975	0.932	1.019	0.26232
cg00079891	1.153	0.211	6.29	0.8695
cg00080423	1.026	1.001	1.052	0.04474
cg00081019	0.917	0.753	1.115	0.38462
cg00081347	1.063	0.857	1.318	0.57906
cg00081666	0.594	0.209	1.694	0.33018
cg00081799	0.975	0.954	0.997	0.02561
cg00081975	0.925	0.794	1.077	0.31533
cg00082384	1.004	0.978	1.031	0.75937
cg00082491	0.874	0.184	4.149	0.86514
cg00082497	0.962	0.909	1.019	0.18767
cg00082833	1.094	1.001	1.196	0.04743
cg00083139	0.156	0.024	1.018	0.05223
cg00083535	1.008	0.987	1.029	0.45696
cg00083765	0.833	0.139	5.003	0.84188
cg00083801	1.637	0.745	3.597	0.22014
cg00084338	1.015	1.002	1.028	0.02384
cg00086266	0.529	0.076	3.684	0.52001
cg00086283	1.007	0.958	1.058	0.79366
cg00086297	1.045	0.98	1.113	0.17679
cg00087005	0.773	0.546	1.095	0.1472
cg00087195	0.32	0.012	8.231	0.49167
cg00087735	1.019	0.99	1.049	0.19909
cg00088026	0.668	0.19	2.355	0.53069
cg00088227	0.466	0.123	1.767	0.26182
cg00088299	0.845	0.039	18.22	0.91461
cg00088464	0.993	0.971	1.016	0.56736
cg00089071	0.703	0.331	1.494	0.35955
cg00089154	0.999	0.977	1.022	0.94724
cg00089353	0.582	0.098	3.447	0.551
cg00089372	0.248	0.061	1.005	0.05077
cg00089444	0.624	0.255	1.528	0.30197
cg00089486	1.002	0.979	1.026	0.83767
cg00090103	1.454	0.227	9.33	0.69299
cg00090197	1.021	1.004	1.038	0.0144
cg00090619	0.971	0.895	1.053	0.48015
cg00090648	0.528	0.147	1.899	0.32847
cg00090737	0.989	0.949	1.029	0.57923
cg00090800	0.328	0.078	1.381	0.1285
cg00090813	1	0.935	1.069	0.99574
cg00090865	0.988	0.418	2.335	0.97818
cg00091162	0.022	0.002	0.288	0.00369
cg00091285	1.184	1.078	1.301	0.00043
cg00091569	0.96	0.933	0.987	0.00441
cg00091633	1.016	0.985	1.048	0.31425
cg00091742	1.021	0.997	1.045	0.08483
cg00092287	0.234	0.038	1.43	0.11576
cg00092389	1.291	0.238	7.008	0.76695
cg00092518	0.992	0.971	1.013	0.45874
cg00092565	1.016	0.89	1.161	0.8108
cg00093087	1.013	0.985	1.042	0.36816
cg00093544	0.99	0.963	1.017	0.46661
cg00093686	0.968	0.931	1.006	0.099
cg00094036	1.284	0.477	3.455	0.62126
cg00094063	0.964	0.93	1	0.04733
cg00094256	0.672	0.142	3.17	0.6151
cg00094518	1.03	1.011	1.048	0.00131
cg00094734	1.009	0.993	1.024	0.26975
cg00094901	1.289	0.177	9.371	0.80219
cg00095027	0.449	0.032	6.341	0.55321
cg00095608	0.597	0.229	1.552	0.28979
cg00095859	1.016	1	1.032	0.04632
cg00096104	0.99	0.963	1.018	0.46619
cg00096810	1.006	0.974	1.038	0.72236
cg00097177	0.317	0.055	1.838	0.19987
cg00097228	0.97	0.778	1.209	0.78382
cg00097384	0.996	0.978	1.014	0.65635
cg00097573	0.604	0.224	1.631	0.31988
cg00097626	0.048	0.002	1.032	0.05241
cg00097940	0.167	0.024	1.177	0.07242
cg00098112	0.183	0.014	2.374	0.19401
cg00098175	1.02	0.997	1.043	0.08547
cg00098819	0.979	0.959	0.998	0.03484
cg00099023	0.721	0.189	2.749	0.63169
cg00099091	1.021	0.949	1.098	0.57218
cg00099441	0.831	0.476	1.453	0.5161
cg00099976	1.048	1.004	1.094	0.03187
cg00100680	1.006	0.994	1.019	0.32098
cg00100892	1.042	0.999	1.088	0.05712
cg00101115	0.939	0.119	7.42	0.95275
cg00101350	1.002	0.986	1.017	0.83929
cg00101453	0.772	0.108	5.514	0.79639
cg00101729	0.972	0.6	1.572	0.90652
cg00103045	1.014	0.988	1.04	0.30801
cg00103448	0.994	0.98	1.009	0.44364
cg00103984	1.522	0.173	13.422	0.70549
cg00104131	0.704	0.085	5.851	0.74539
cg00104167	1.004	0.989	1.019	0.64396
cg00104348	0.994	0.979	1.009	0.44425
cg00104570	1.27	0.606	2.658	0.52662
cg00104845	0.979	0.962	0.996	0.0169
cg00105470	0.026	0.002	0.395	0.0085
cg00105606	0.964	0.834	1.114	0.6189
cg00105628	0.987	0.966	1.008	0.21248
cg00105852	1.03	0.964	1.1	0.37699
cg00106073	0.861	0.68	1.09	0.21493
cg00106074	0.962	0.092	10.061	0.97414
cg00106093	0.999	0.947	1.053	0.96556
cg00106499	0.752	0.107	5.286	0.77418
cg00106744	1.109	0.969	1.27	0.1344
cg00107016	0.546	0.16	1.865	0.33416
cg00107241	0.972	0.943	1.002	0.06791
cg00107914	1.27	0.497	3.247	0.61757
cg00107970	1.009	0.975	1.045	0.60111
cg00107982	0.91	0.73	1.133	0.3976
cg00108222	1.229	0.462	3.267	0.67964
cg00108277	0.402	0.08	2.031	0.27014
cg00108569	0.817	0.507	1.318	0.40796
cg00109356	1.091	0.92	1.294	0.31575
cg00109503	1.008	0.948	1.071	0.81113
cg00109764	0.973	0.94	1.007	0.11777
cg00110171	0.998	0.961	1.036	0.9022
cg00110609	1.003	0.966	1.041	0.87739
cg00110654	0.998	0.981	1.015	0.78593
cg00110724	1.762	0.747	4.159	0.19604
cg00110982	0.557	0.036	8.646	0.67587
cg00111436	1.143	0.749	1.745	0.53556
cg00111823	0.995	0.949	1.042	0.81827
cg00111893	0.14	0.015	1.314	0.0852
cg00112465	0.946	0.851	1.053	0.31088
cg00112723	0.213	0.032	1.426	0.111
cg00113194	1.023	0.989	1.058	0.1845
cg00114008	0.983	0.839	1.15	0.82765
cg00114029	0.963	0.87	1.067	0.47385
cg00114084	1.284	0.417	3.95	0.66297
cg00114312	1.024	0.961	1.09	0.46626
cg00115040	0.924	0.669	1.275	0.62936
cg00115101	2.02	0.075	54.107	0.67513
cg00115178	1.001	0.971	1.031	0.96691
cg00115313	0.294	0.066	1.304	0.10717
cg00115458	1.025	1.004	1.046	0.01672
cg00115629	0.786	0.323	1.912	0.59597
cg00116058	1.318	0.866	2.006	0.19726
cg00116412	0.388	0.079	1.904	0.2434
cg00116430	0.991	0.962	1.02	0.52953
cg00116463	1.203	0.35	4.139	0.76912
cg00116554	1.009	0.868	1.174	0.90556
cg00116628	1.168	0.827	1.65	0.3778
cg00116658	1.004	0.96	1.05	0.86362
cg00117005	1.01	0.986	1.034	0.42083
cg00117651	0.237	0.071	0.792	0.01934
cg00118103	0.645	0.219	1.898	0.42577
cg00118684	0.435	0.122	1.551	0.19922
cg00118712	1.312	0.942	1.827	0.10802
cg00118783	0.996	0.968	1.024	0.75882
cg00119011	0.298	0.015	5.789	0.42408
cg00119181	1.044	1.015	1.074	0.00321
cg00119197	0.522	0.136	2.004	0.34384
cg00120096	0.655	0.124	3.469	0.61867
cg00120157	1.008	0.995	1.021	0.23362
cg00120210	0.215	0.021	2.173	0.19295
cg00120932	1.004	0.987	1.021	0.67977
cg00120998	0.477	0.222	1.024	0.05751
cg00121045	1.012	0.993	1.032	0.20239
cg00121465	1.025	1	1.051	0.05311
cg00122310	1.509	0.625	3.642	0.36034
cg00122840	0.237	0.032	1.748	0.158
cg00123762	0.992	0.976	1.008	0.31309
cg00123800	0.549	0.096	3.128	0.4996
cg00124011	1.099	0.665	1.816	0.71187
cg00124160	1.418	0.972	2.07	0.07025
cg00124375	1.044	0.954	1.143	0.34942
cg00124432	1.159	0.263	5.103	0.84561
cg00124488	1.061	0.859	1.31	0.58452
cg00124695	0.654	0.315	1.357	0.25424
cg00124993	0.987	0.97	1.005	0.16159
cg00125159	0.99	0.562	1.743	0.9709
cg00125306	0.996	0.944	1.051	0.88721
cg00126320	0.939	0.871	1.012	0.09901
cg00126959	0.661	0.235	1.862	0.43362
cg00127167	1.028	0.991	1.066	0.13908
cg00127424	0.632	0.071	5.643	0.68123
cg00127505	0.988	0.949	1.029	0.5563
cg00127545	0.501	0.055	4.592	0.54074
cg00127894	1.021	0.934	1.117	0.64063
cg00128188	1.133	0.803	1.598	0.47742
cg00128195	1.27	1.015	1.59	0.03653
cg00128386	1.001	0.972	1.03	0.96962
cg00128425	1.006	0.992	1.022	0.39942
cg00128702	0.987	0.915	1.064	0.72571
cg00128805	1.89	0.897	3.986	0.09428
cg00129232	1.046	0.917	1.193	0.50574
cg00129269	0.581	0.232	1.456	0.24627
cg00129563	0.988	0.973	1.003	0.11963
cg00129651	0.954	0.9	1.01	0.10771
cg00129981	1.013	0.993	1.033	0.20632
cg00130181	1.002	0.985	1.018	0.83891
cg00130223	1.016	0.998	1.035	0.07998
cg00130342	1.01	0.991	1.031	0.30269
cg00130808	1.015	0.96	1.072	0.6095
cg00131372	1.195	0.43	3.319	0.73294
cg00131705	1.006	0.984	1.028	0.61549
cg00131899	0.474	0.161	1.396	0.1755
cg00132616	0.47	0.17	1.303	0.14676
cg00133147	0.354	0.057	2.176	0.26218
cg00133595	1.009	0.99	1.028	0.36048
cg00133698	0.494	0.133	1.828	0.29071
cg00134776	1.019	0.959	1.083	0.53679
cg00134812	0.407	0.134	1.23	0.11114
cg00134843	0.911	0.816	1.017	0.0956
cg00135497	1.004	0.992	1.017	0.479
cg00135870	0.961	0.742	1.244	0.76167
cg00136192	0.506	0.145	1.77	0.28619
cg00136279	0.769	0.401	1.474	0.4292
cg00136643	1.254	0.623	2.522	0.52623
cg00137156	1.027	0.744	1.419	0.87041
cg00137491	0.745	0.277	2.004	0.55992
cg00137585	1.464	0.571	3.751	0.42768
cg00137828	0.347	0.04	3.042	0.33927
cg00138712	0.454	0.083	2.483	0.36244
cg00139244	1.147	0.819	1.606	0.42514
cg00139389	2.616	0.555	12.327	0.22391
cg00139807	0.684	0.135	3.468	0.64692
cg00139947	1.007	0.939	1.08	0.85176
cg00140191	0.895	0.265	3.022	0.8583
cg00140235	1.09	0.867	1.37	0.46176
cg00140403	0.274	0.046	1.618	0.15296
cg00140447	1.018	0.998	1.039	0.08353
cg00140479	0.832	0.499	1.388	0.48103
cg00140501	0.768	0.131	4.492	0.76946
cg00140502	1.062	0.143	7.889	0.95335
cg00140813	1.419	0.887	2.271	0.14482
cg00140842	0.674	0.118	3.833	0.65638
cg00141260	1.047	0.417	2.631	0.92195
cg00141447	1.016	0.995	1.037	0.13562
cg00141688	1.119	0.927	1.35	0.24267
cg00142106	0.906	0.643	1.277	0.57398
cg00142266	1.38	0.646	2.948	0.40549
cg00142402	1.01	0.994	1.026	0.22283
cg00142624	0.4	0.152	1.053	0.06356
cg00142642	1.002	0.976	1.029	0.8799
cg00142670	0.975	0.942	1.009	0.15158
cg00142759	1.199	0.198	7.25	0.84311
cg00143364	1.006	0.98	1.033	0.65343
cg00143809	1.063	0.99	1.142	0.09266
cg00144180	1.083	0.844	1.39	0.53077
cg00144414	0.837	0.461	1.519	0.55805
cg00144425	0.995	0.979	1.011	0.51352
cg00144465	5.029	0.926	27.321	0.06139
cg00145177	0.8	0.387	1.655	0.54751
cg00145489	0.382	0.087	1.678	0.20267
cg00145587	0.355	0.104	1.211	0.09809
cg00145838	1.033	0.977	1.092	0.25935
cg00145911	0.988	0.947	1.031	0.58243
cg00146096	0.445	0.023	8.659	0.59324
cg00146249	1.016	0.988	1.045	0.25972
cg00146756	1	0.984	1.016	0.99504
cg00146919	0.8	0.132	4.843	0.80815
cg00147172	0.954	0.912	0.998	0.04157
cg00147286	0.999	0.962	1.038	0.96541
cg00147339	0.707	0.074	6.741	0.76346
cg00147788	1.002	0.983	1.022	0.82519
cg00147976	1.155	0.934	1.429	0.18292
cg00148666	0.104	0.011	0.997	0.04969
cg00148881	0.938	0.371	2.37	0.89279
cg00149397	0.508	0.052	4.946	0.55983
cg00149537	1.011	0.989	1.033	0.33857
cg00149684	1	0.984	1.017	0.9908
cg00149947	0.998	0.978	1.018	0.8279
cg00150025	1.181	0.916	1.523	0.19881
cg00150128	1.12	0.961	1.305	0.14743
cg00150500	0.986	0.207	4.693	0.98555
cg00150520	0.979	0.929	1.031	0.42228
cg00150737	0.278	0.023	3.399	0.31601
cg00150989	1.927	0.499	7.445	0.34126
cg00151191	1.024	0.998	1.051	0.07502
cg00151571	1.001	0.684	1.464	0.99568
cg00151607	1.192	0.086	16.518	0.89582
cg00151676	1.022	0.969	1.078	0.41903
cg00151709	0.982	0.969	0.996	0.00996
cg00151732	0.919	0.653	1.295	0.62988
cg00151788	0.328	0.034	3.181	0.33646
cg00151906	1.092	0.986	1.21	0.09213
cg00152008	1.03	1.007	1.053	0.01034
cg00152175	0.829	0.557	1.233	0.35388
cg00152515	0.446	0.103	1.93	0.27994
cg00152646	0.945	0.734	1.216	0.65844
cg00152946	1.001	0.984	1.019	0.92037
cg00152978	1.06	0.652	1.721	0.81532
cg00153110	1.017	0.906	1.142	0.77081
cg00153856	0.14	0.024	0.805	0.02759
cg00153934	1.441	0.295	7.048	0.65179
cg00154064	0.063	0.008	0.51	0.00954
cg00154122	1.102	0.786	1.545	0.57342
cg00154189	0.494	0.113	2.159	0.34881
cg00154333	0.369	0.053	2.57	0.31404
cg00154357	1.013	0.998	1.029	0.0857
cg00154443	4.866	1.233	19.199	0.02385
cg00154549	0.226	0.021	2.425	0.21934
cg00154902	1.005	0.99	1.021	0.47861
cg00154968	0.186	0.012	2.871	0.22856
cg00154982	0.984	0.082	11.817	0.98984
cg00155063	0.988	0.968	1.009	0.25478
cg00155423	0.57	0.215	1.509	0.2581
cg00155429	0.057	0.003	0.966	0.04729
cg00155485	0.592	0.092	3.82	0.5818
cg00155593	1.34	0.181	9.907	0.77425
cg00156118	1.01	0.993	1.027	0.26823
cg00156216	0.162	0.026	0.991	0.04882
cg00156964	1.149	0.861	1.533	0.34614
cg00157179	1.013	0.985	1.042	0.35742
cg00157456	0.672	0.041	11.125	0.78126
cg00157668	1.04	1.008	1.074	0.01519
cg00157796	0.988	0.951	1.026	0.52666
cg00157855	0.379	0.032	4.48	0.44109
cg00158122	1.002	0.977	1.027	0.88521
cg00158254	0.864	0.564	1.325	0.50318
cg00158539	1.035	0.998	1.072	0.06293
cg00158683	0.969	0.922	1.019	0.21778
cg00159243	1.021	1	1.043	0.04598
cg00159400	0.964	0.388	2.394	0.9368
cg00160002	1.792	0.566	5.669	0.32085
cg00160522	2.652	0.854	8.234	0.09165
cg00160667	1.035	0.984	1.088	0.18141
cg00160818	1.006	0.885	1.144	0.92462
cg00160828	0.998	0.983	1.013	0.79903
cg00161229	1.435	0.312	6.603	0.64298
cg00161482	0.711	0.059	8.562	0.78847
cg00161878	1.016	0.997	1.036	0.09402
cg00161931	0.215	0.066	0.695	0.0103
cg00161970	0.498	0.213	1.164	0.10762
cg00162206	0.187	0.028	1.234	0.08154
cg00162231	1.016	0.983	1.05	0.35095
cg00162673	0.985	0.961	1.01	0.24966
cg00163372	0.991	0.976	1.006	0.23014
cg00163784	0.269	0.071	1.025	0.05435
cg00164235	0.984	0.958	1.01	0.22435
cg00164301	1.024	0.976	1.074	0.33099
cg00164583	1.015	0.987	1.045	0.30084
cg00164716	0.988	0.881	1.107	0.83076
cg00164941	0.991	0.948	1.036	0.69933
cg00164949	1	0.986	1.015	0.98005
cg00165011	0.592	0.279	1.255	0.17126
cg00165639	1.265	0.553	2.892	0.57814
cg00166216	0.984	0.949	1.019	0.36144
cg00166234	0.933	0.472	1.845	0.84197
cg00166706	0.147	0.012	1.785	0.13238
cg00166722	1.017	0.978	1.057	0.40532
cg00166836	0.731	0.586	0.911	0.00533
cg00167539	0.068	0.008	0.607	0.01605
cg00167654	1.014	0.965	1.066	0.57223
cg00167684	1.031	0.969	1.096	0.33509
cg00167710	1.012	0.13	7.892	0.9912
cg00168009	0.256	0.033	2.009	0.19478
cg00168514	0.107	0.003	3.715	0.21691
cg00169175	0.644	0.338	1.228	0.18182
cg00169305	0.9	0.334	2.422	0.83447
cg00169633	0.39	0.085	1.794	0.22627
cg00169776	1.005	0.968	1.044	0.78008
cg00169917	0.007	0	0.12	0.00062
cg00170037	1.006	0.99	1.021	0.46384
cg00170536	0.904	0.689	1.186	0.46563
cg00171166	1.474	0.207	10.477	0.69812
cg00171290	1.004	0.953	1.057	0.89088
cg00171436	1.84	1.18	2.871	0.00718
cg00172270	0.21	0.011	4.103	0.30365
cg00172330	1.7	0.179	16.113	0.64354
cg00172376	1.012	0.981	1.043	0.46969
cg00172408	0.077	0.002	3.626	0.19203
cg00172597	0.999	0.98	1.019	0.92803
cg00172603	1.027	0.974	1.082	0.3281
cg00172803	1.031	1.004	1.059	0.02482
cg00172812	1	0.98	1.021	0.97675
cg00173010	0.53	0.069	4.062	0.54137
cg00173141	0.761	0.367	1.581	0.46477
cg00173405	0.268	0.031	2.285	0.22847
cg00173659	1.016	0.992	1.041	0.1856
cg00173787	0.286	0.077	1.067	0.06249
cg00174230	0.182	0.043	0.773	0.02093
cg00175573	1.021	0.998	1.043	0.06878
cg00175838	1.038	0.991	1.086	0.11135
cg00175859	0.491	0.146	1.654	0.25107
cg00175980	1.038	0.901	1.195	0.60644
cg00176066	1.003	0.909	1.106	0.95463
cg00176888	1.004	0.989	1.02	0.5868
cg00177390	0.776	0.084	7.166	0.82284
cg00177657	0.997	0.984	1.01	0.62182
cg00177787	1.017	0.99	1.046	0.22277
cg00178511	0.981	0.926	1.038	0.50165
cg00178551	0.994	0.968	1.022	0.68723
cg00178864	1.012	0.997	1.026	0.11265
cg00178984	1.008	0.992	1.025	0.33067
cg00179196	1	0.938	1.065	0.99355
cg00179328	0.563	0.192	1.654	0.29644
cg00179532	4.523	0.734	27.878	0.10385
cg00180470	1.011	0.817	1.25	0.92063
cg00180684	1.016	0.998	1.033	0.07509
cg00182294	0.213	0.027	1.708	0.14528
cg00182534	1.021	0.929	1.122	0.67366
cg00182639	1.02	0.994	1.047	0.14039
cg00183355	2.032	0.2	20.624	0.54891
cg00183415	0.986	0.954	1.018	0.37466
cg00184235	0.65	0.38	1.113	0.11625
cg00184876	2.449	0.77	7.79	0.12938
cg00185004	1.052	0.98	1.13	0.16224
cg00185622	0.007	0	0.347	0.01303
cg00186034	0.159	0.022	1.138	0.06703
cg00186383	1.268	0.327	4.92	0.73167
cg00186414	0.148	0.01	2.157	0.16223
cg00186462	1.022	0.979	1.066	0.32201
cg00186529	1.016	0.996	1.035	0.1124
cg00187606	0.748	0.066	8.437	0.81447
cg00187635	1.014	0.736	1.397	0.9329
cg00188298	0.736	0.511	1.061	0.10073
cg00188378	0.963	0.765	1.212	0.74611
cg00188822	0.974	0.775	1.224	0.82136
cg00190508	1.284	0.934	1.765	0.1241
cg00190596	0.656	0.117	3.69	0.63221
cg00191629	1.022	1.003	1.042	0.02529
cg00192275	1.017	0.995	1.039	0.1248
cg00193283	1.004	0.985	1.024	0.67542
cg00194321	0.921	0.702	1.207	0.54989
cg00194465	0.463	0.015	14.124	0.6591
cg00194681	0.79	0.371	1.683	0.54118
cg00195124	1.076	0.385	3.008	0.88909
cg00195506	0.418	0.09	1.94	0.26549
cg00195828	0.989	0.955	1.024	0.54237
cg00196167	0.934	0.782	1.115	0.44955
cg00197313	1.024	0.999	1.051	0.06218
cg00197636	0.927	0.58	1.482	0.7509
cg00197993	0.99	0.96	1.021	0.52237
cg00199007	0.983	0.963	1.003	0.09204
cg00199519	1.015	0.989	1.042	0.26
cg00199846	0.283	0.03	2.672	0.27056
cg00200653	1.002	0.982	1.023	0.83763
cg00201185	0.157	0.009	2.846	0.21048
cg00201234	1.007	0.976	1.039	0.66733
cg00201414	0.973	0.917	1.032	0.35942
cg00201595	0.956	0.914	1	0.05002
cg00201819	1.009	0.987	1.032	0.42877
cg00202454	1.014	0.997	1.031	0.11749
cg00203089	0.627	0.11	3.587	0.59976
cg00203347	1.015	0.995	1.035	0.1341
cg00204501	0.355	0.024	5.229	0.45043
cg00204802	0.991	0.98	1.002	0.12107
cg00205263	0.303	0.063	1.446	0.13436
cg00205332	1.033	1.007	1.06	0.01404
cg00206058	1.009	0.989	1.029	0.36581
cg00206490	1.048	0.988	1.111	0.11838
cg00207534	2.465	0.362	16.784	0.35665
cg00207926	0.933	0.267	3.255	0.91302
cg00208734	1.008	0.98	1.037	0.57279
cg00208931	0.536	0.233	1.234	0.14251
cg00209038	0.97	0.937	1.004	0.08713
cg00209398	1.007	0.989	1.024	0.45751
cg00209424	2.678	0.523	13.703	0.23709
cg00210042	1.009	0.985	1.033	0.47278
cg00210098	1.16	0.653	2.061	0.6133
cg00210204	0.772	0.559	1.066	0.116
cg00210271	0.998	0.981	1.015	0.80568
cg00210562	0.995	0.978	1.012	0.54844
cg00211110	0.856	0.482	1.521	0.59685
cg00211738	0.603	0.058	6.3	0.67302
cg00212909	0.561	0.141	2.237	0.41295
cg00212979	0.984	0.967	1	0.05611
cg00212988	0.221	0.063	0.776	0.01843
cg00213123	1.003	0.977	1.03	0.80749
cg00213479	1.008	0.93	1.094	0.8412
cg00213606	0.362	0.154	0.85	0.01967
cg00213643	0.772	0.444	1.344	0.3608
cg00213967	1.008	0.944	1.078	0.80664
cg00214056	0.941	0.786	1.128	0.51297
cg00214165	0.683	0.31	1.506	0.34467
cg00214250	1.022	1.006	1.039	0.00681
cg00214294	2.55	0.204	31.915	0.46791
cg00214668	0.966	0.77	1.212	0.76419
cg00215017	1.014	0.997	1.031	0.11515
cg00215432	1.005	0.993	1.017	0.38541
cg00215587	1.02	1.004	1.036	0.01411
cg00215801	1.093	0.661	1.808	0.72943
cg00216693	1.066	1.008	1.127	0.02477
cg00216831	0.912	0.338	2.457	0.855
cg00217444	0.924	0.433	1.968	0.83684
cg00218149	1.036	1.001	1.072	0.0426
cg00219303	0.973	0.942	1.005	0.0964
cg00219716	0.237	0.024	2.382	0.22162
cg00219816	0.989	0.972	1.007	0.22092
cg00220102	0.977	0.953	1.001	0.05836
cg00220389	0.353	0.036	3.455	0.37061
cg00220429	1.011	0.977	1.046	0.53574
cg00220517	1.029	0.927	1.142	0.58821
cg00220769	0.803	0.42	1.535	0.5063
cg00220905	1.006	0.886	1.143	0.92044
cg00220952	0.329	0.046	2.35	0.26769
cg00220955	0.245	0.021	2.909	0.2652
cg00221185	1.025	0.999	1.052	0.06004
cg00221357	0.149	0.012	1.862	0.1394
cg00221394	0.921	0.766	1.106	0.37731
cg00221654	0.98	0.954	1.006	0.12859
cg00221709	1.024	0.992	1.058	0.14188
cg00221745	0.988	0.736	1.326	0.93452
cg00221747	0.996	0.975	1.017	0.6799
cg00221969	0.907	0.418	1.97	0.80615
cg00222291	0.555	0.134	2.296	0.41648
cg00222601	0.292	0.057	1.487	0.13831
cg00222982	0.986	0.803	1.21	0.89154
cg00223136	1.055	0.999	1.115	0.05405
cg00223552	0.94	0.868	1.017	0.12423
cg00223863	1.027	0.978	1.077	0.28767
cg00223900	3.104	0.653	14.749	0.15439
cg00224563	0.093	0.01	0.845	0.0349
cg00224807	1.016	1.002	1.031	0.02977
cg00224911	1.014	0.981	1.048	0.42223
cg00225006	0.994	0.981	1.008	0.41113
cg00225603	0.997	0.978	1.017	0.78399
cg00226265	1.731	0.604	4.965	0.30726
cg00226545	0.6	0.319	1.129	0.11322
cg00226608	3.453	0.271	44.058	0.3401
cg00227578	0.578	0.282	1.184	0.13397
cg00227781	0.863	0.679	1.098	0.23022
cg00228708	1.016	0.987	1.046	0.28887
cg00229039	0.593	0.037	9.565	0.71271
cg00229232	0.527	0.234	1.185	0.12118
cg00229245	0.617	0.155	2.455	0.49292
cg00229257	1.829	0.874	3.825	0.10891
cg00229368	0.739	0.257	2.125	0.57436
cg00230120	1.003	0.986	1.022	0.70583
cg00230665	0.004	0	0.338	0.01521
cg00230700	1.015	1	1.03	0.05627
cg00230869	0.405	0.075	2.187	0.29375
cg00230899	0.731	0.033	16.095	0.8425
cg00231006	0.999	0.828	1.204	0.98757
cg00231810	1.015	0.999	1.032	0.0726
cg00231855	1.216	0.138	10.73	0.86051
cg00231966	1.007	0.989	1.025	0.46448
cg00232685	0.98	0.778	1.233	0.86011
cg00232735	1.045	0.988	1.104	0.12103
cg00232831	1.005	0.953	1.06	0.84525
cg00232874	0.806	0.236	2.757	0.73101
cg00233028	0.965	0.928	1.004	0.07993
cg00233079	0.789	0.298	2.086	0.63255
cg00234294	3.351	0.801	14.027	0.09781
cg00234384	0.988	0.965	1.013	0.34846
cg00234446	1.004	0.986	1.023	0.63743
cg00234608	1.343	0.537	3.361	0.52874
cg00234691	1.005	0.965	1.046	0.82272
cg00235260	0.37	0.099	1.386	0.13996
cg00235337	0.737	0.39	1.396	0.34942
cg00235645	2.353	0.134	41.431	0.55881
cg00236052	0.998	0.982	1.015	0.85058
cg00236302	1.088	0.966	1.225	0.16352
cg00237631	0.425	0.169	1.071	0.06949
cg00238848	1.009	0.976	1.043	0.60432
cg00238897	0.863	0.635	1.174	0.34834
cg00239272	0.945	0.763	1.172	0.60824
cg00239353	1.016	0.995	1.038	0.13028
cg00239654	0.712	0.366	1.385	0.31701
cg00240195	1.048	0.995	1.103	0.07382
cg00240378	1.12	1.002	1.253	0.04677
cg00240734	1.069	0.962	1.188	0.21282
cg00240809	0.513	0.029	9.197	0.65007
cg00241002	0.977	0.93	1.026	0.35349
cg00241076	1.014	0.982	1.048	0.39439
cg00241650	2.447	0.273	21.961	0.42425
cg00241712	0.984	0.953	1.016	0.32123
cg00241998	0.026	0.001	0.941	0.04622
cg00242020	0.973	0.944	1.003	0.07766
cg00242561	1.007	0.989	1.026	0.43738
cg00242786	1.006	0.993	1.018	0.36941
cg00243187	1.001	0.982	1.021	0.8984
cg00243281	1.013	0.994	1.031	0.17769
cg00243897	1.233	0.861	1.766	0.25254
cg00244524	0.314	0.028	3.46	0.34386
cg00244634	0.996	0.86	1.153	0.95569
cg00244654	0.366	0.034	3.9	0.4053
cg00244745	1.002	0.989	1.016	0.71626
cg00245789	0.634	0.305	1.317	0.22192
cg00245896	0.985	0.957	1.013	0.29331
cg00246366	0.745	0.394	1.409	0.36591
cg00246386	0.996	0.976	1.018	0.73733
cg00246932	0.761	0.465	1.245	0.27625
cg00248439	1.007	0.98	1.034	0.60943
cg00248795	0.495	0.165	1.482	0.20865
cg00248804	0.997	0.961	1.035	0.86916
cg00249030	1.339	0.53	3.386	0.53689
cg00249383	1.011	0.994	1.029	0.2018
cg00249522	1.013	0.955	1.075	0.66476
cg00249632	1.069	0.618	1.849	0.81203
cg00250500	0.997	0.971	1.024	0.82562
cg00250524	0.252	0.014	4.601	0.35237
cg00251250	0.121	0.01	1.438	0.09444
cg00251536	0.398	0.035	4.466	0.4553
cg00251610	0.724	0.318	1.652	0.44335
cg00252332	1.156	0.983	1.361	0.08041
cg00252701	0.178	0.019	1.638	0.12755
cg00252804	1.023	0.999	1.048	0.06365
cg00253658	1.001	0.979	1.024	0.92838
cg00253900	1.004	0.978	1.03	0.75434
cg00254258	1.006	0.991	1.022	0.42137
cg00254306	1.025	1.001	1.049	0.03914
cg00254480	0.605	0.095	3.847	0.59401
cg00254532	0.163	0.021	1.257	0.08176
cg00254608	0.997	0.978	1.016	0.74799
cg00254681	1	0.987	1.013	0.96532
cg00255135	1.023	1.005	1.042	0.01371
cg00255759	1.088	0.998	1.185	0.05418
cg00255811	0.574	0.349	0.944	0.02878
cg00255821	0.995	0.964	1.027	0.76114
cg00255853	0.196	0.018	2.115	0.1794
cg00256081	1.006	0.987	1.024	0.55811
cg00256155	0.997	0.982	1.013	0.71871
cg00256226	1.212	0.756	1.943	0.4237
cg00256745	0.849	0.309	2.334	0.75039
cg00256767	1.105	1.018	1.2	0.0175
cg00256785	0.721	0.305	1.703	0.45611
cg00256789	0.993	0.97	1.017	0.55855
cg00257202	0.883	0.136	5.72	0.89631
cg00257271	1.049	0.975	1.127	0.19851
cg00257704	0.189	0.032	1.109	0.06492
cg00257786	0.119	0.005	2.754	0.18408
cg00258081	0.962	0.906	1.021	0.20139
cg00258132	0.73	0.24	2.219	0.57929
cg00258694	0.453	0.211	0.977	0.04337
cg00258976	2.166	0.513	9.153	0.29302
cg00259234	1.009	0.99	1.029	0.36281
cg00259742	0.971	0.938	1.006	0.10117
cg00259882	0.345	0.078	1.532	0.16175
cg00259887	0.38	0.051	2.856	0.34712
cg00259966	0.326	0.099	1.067	0.06384
cg00260575	1.002	0.972	1.032	0.90745
cg00260647	1.054	0.928	1.198	0.41844
cg00260655	0.6	0.139	2.597	0.4943
cg00260888	1.397	0.65	2.999	0.39162
cg00261252	0.755	0.313	1.818	0.53038
cg00261325	1.017	0.997	1.038	0.1032
cg00261430	0.35	0.021	5.938	0.46728
cg00261688	0.478	0.231	0.99	0.04681
cg00261781	0.213	0.032	1.411	0.10886
cg00261942	0.418	0.123	1.421	0.16221
cg00262031	0.547	0.197	1.52	0.24725
cg00262776	0.957	0.804	1.141	0.6258
cg00263584	0.371	0.041	3.355	0.37759
cg00263677	1.006	0.994	1.018	0.33818
cg00263700	1.008	0.993	1.023	0.31821
cg00264142	1.14	0.091	14.289	0.9191
cg00264346	1.181	0.201	6.959	0.85385
cg00264380	0.716	0.411	1.249	0.23979
cg00264467	0.967	0.837	1.118	0.65315
cg00265317	0.605	0.148	2.482	0.4857
cg00265578	0.399	0.023	6.943	0.52865
cg00266286	0.959	0.892	1.031	0.25848
cg00266322	1.06	1.015	1.108	0.00913
cg00266715	0.906	0.437	1.877	0.7896
cg00266865	0.992	0.969	1.016	0.51078
cg00266983	1.01	0.996	1.025	0.14732
cg00267373	2.808	0.747	10.56	0.12662
cg00267596	1.006	0.975	1.038	0.70051
cg00267746	0.97	0.943	0.998	0.0328
cg00267839	1.024	0.996	1.052	0.09763
cg00268019	0.919	0.809	1.045	0.19704
cg00268518	0.024	0.001	0.68	0.02886
cg00268840	0.988	0.975	1	0.05458
cg00269245	1.03	0.893	1.187	0.68791
cg00269287	0.982	0.912	1.058	0.62974
cg00269553	1.01	0.98	1.04	0.5262
cg00269643	0.361	0.058	2.236	0.27334
cg00270291	0.908	0.243	3.389	0.88543
cg00270497	0.956	0.86	1.063	0.40485
cg00270594	1.04	0.591	1.83	0.89207
cg00270625	0.998	0.985	1.012	0.79235
cg00270654	1.035	0.901	1.188	0.62898
cg00270789	0.857	0.764	0.962	0.00878
cg00270878	0.819	0.716	0.937	0.00358
cg00271210	1.004	0.986	1.022	0.67477
cg00271522	0.999	0.978	1.02	0.91871
cg00272200	1.121	1.025	1.225	0.01222
cg00273220	1.02	0.917	1.134	0.72067
cg00273464	0.993	0.976	1.011	0.42603
cg00273813	2.107	1.134	3.915	0.01836
cg00274365	2.149	0.208	22.152	0.5205
cg00274815	1.077	0.959	1.209	0.20846
cg00274965	0.98	0.951	1.01	0.18062
cg00275181	0.666	0.197	2.25	0.51311
cg00275232	0.998	0.946	1.053	0.94088
cg00275962	1.533	0.375	6.27	0.55188
cg00276443	1.013	0.988	1.04	0.30435
cg00277753	1.005	0.98	1.03	0.71577
cg00277769	1.033	1.002	1.064	0.03457
cg00278028	1.921	0.768	4.806	0.1628
cg00278692	0.831	0.61	1.132	0.24006
cg00279392	0.972	0.783	1.206	0.79329
cg00280163	0.356	0.092	1.373	0.13376
cg00280548	1.139	0.819	1.585	0.43898
cg00280761	0.238	0.02	2.834	0.25602
cg00281153	1.211	0.921	1.591	0.17021
cg00281273	1.101	0.975	1.243	0.12041
cg00281600	0.563	0.091	3.494	0.53703
cg00281664	0.992	0.973	1.01	0.37798
cg00281977	0.384	0.128	1.15	0.0873
cg00282249	1.068	0.986	1.156	0.10449
cg00285026	0.164	0.007	3.694	0.25558
cg00285314	1.203	0.991	1.459	0.06112
cg00286214	0.947	0.715	1.255	0.70625
cg00286450	0.527	0.051	5.417	0.58988
cg00286984	0.698	0.414	1.177	0.17732
cg00287370	0.049	0.003	0.808	0.03487
cg00287536	1.046	1.003	1.091	0.03579
cg00287829	1.003	0.924	1.089	0.94013
cg00288155	0.212	0.007	6.575	0.37576
cg00288376	1.012	0.99	1.036	0.29047
cg00288562	0.376	0.019	7.326	0.51829
cg00288584	0.808	0.553	1.181	0.2712
cg00288598	1.017	1.004	1.03	0.01199
cg00289081	0.938	0.756	1.164	0.5634
cg00289546	1.034	0.982	1.09	0.2008
cg00290498	1.032	1.009	1.056	0.00661
cg00290506	0.817	0.468	1.426	0.47719
cg00290605	1.079	0.738	1.578	0.69564
cg00290607	1.009	0.992	1.027	0.30989
cg00290626	1.007	0.988	1.027	0.45544
cg00290758	0.969	0.937	1.002	0.06157
cg00290924	2.527	0.108	58.961	0.56408
cg00290994	0.252	0.092	0.692	0.00746
cg00291329	0.976	0.802	1.188	0.80774
cg00291661	0.864	0.664	1.125	0.27787
cg00291981	0.388	0.036	4.148	0.43327
cg00292073	1.017	1.001	1.032	0.03119
cg00292087	0.977	0.688	1.387	0.89604
cg00292135	0.993	0.945	1.043	0.7719
cg00292664	0.028	0.001	0.663	0.02672
cg00292857	0.053	0.003	0.853	0.03821
cg00292986	0.812	0.577	1.143	0.2325
cg00293012	0.967	0.926	1.009	0.12204
cg00293616	0.99	0.951	1.03	0.60874
cg00293626	1	0.979	1.022	0.97226
cg00293631	0.251	0.057	1.115	0.06924
cg00294538	1.014	0.99	1.038	0.25172
cg00294898	0.38	0.071	2.04	0.25901
cg00295572	0.997	0.975	1.019	0.79148
cg00295794	1.006	0.993	1.019	0.38979
cg00296005	1.028	0.974	1.085	0.31056
cg00296079	0.866	0.65	1.154	0.32627
cg00296182	1.004	0.973	1.036	0.8058
cg00296279	0.494	0.208	1.177	0.11129
cg00296458	1.017	0.974	1.061	0.44679
cg00296894	0.999	0.984	1.015	0.91527
cg00296938	0.307	0.016	6.008	0.43679
cg00297432	0.997	0.93	1.07	0.93999
cg00297737	1.047	0.828	1.324	0.70017
cg00297767	1.143	0.963	1.357	0.12674
cg00297950	0.835	0.636	1.097	0.1957
cg00298153	0.396	0.045	3.514	0.40554
cg00298324	1.001	0.973	1.029	0.95183
cg00298532	2.071	0.968	4.429	0.06057
cg00298675	0.955	0.312	2.925	0.93557
cg00299418	0.096	0.009	1.003	0.05028
cg00299737	0.997	0.98	1.013	0.67567
cg00299820	1.031	1.003	1.06	0.03132
cg00299943	1.007	0.986	1.028	0.54085
cg00299972	1.014	0.997	1.032	0.10262
cg00300039	1.024	0.937	1.118	0.60285
cg00300090	0.688	0.323	1.464	0.33173
cg00300794	1.007	0.993	1.022	0.31404
cg00300879	1.002	0.958	1.047	0.94256
cg00301192	1.057	0.874	1.277	0.5672
cg00301396	0.983	0.952	1.015	0.2953
cg00301601	8.429	0.614	115.744	0.11074
cg00301775	0.893	0.309	2.579	0.83464
cg00301864	0.021	0	1.483	0.07547
cg00302521	0.809	0.522	1.252	0.34128
cg00302533	0.495	0.021	11.42	0.66054
cg00303548	0.489	0.219	1.093	0.08128
cg00303672	0.528	0.158	1.761	0.29849
cg00303989	1.017	0.996	1.038	0.10533
cg00304072	0.51	0.078	3.321	0.48138
cg00304520	1.037	1.003	1.072	0.03147
cg00304673	1.076	0.911	1.272	0.38771
cg00305285	1.046	0.981	1.116	0.1692
cg00305374	0.998	0.12	8.271	0.99875
cg00305774	1.042	0.939	1.157	0.43921
cg00305874	1.063	0.992	1.139	0.08434
cg00306198	1.552	0.733	3.288	0.25084
cg00306523	0.999	0.983	1.014	0.86928
cg00306532	0.937	0.591	1.483	0.77994
cg00306607	2.242	0.612	8.217	0.22298
cg00307254	1.182	0.852	1.64	0.31556
cg00307266	1.295	0.596	2.814	0.51401
cg00307662	1.022	0.998	1.047	0.0666
cg00308130	1.032	0.99	1.076	0.13435
cg00308133	0.158	0.019	1.348	0.09171
cg00308659	1.015	0.98	1.051	0.41851
cg00309178	0.101	0.01	1.08	0.05795
cg00309339	1.045	0.914	1.194	0.52327
cg00309582	0.877	0.509	1.512	0.63707
cg00309650	1.052	0.613	1.807	0.85299
cg00310375	1.005	0.992	1.018	0.42981
cg00310855	0.998	0.981	1.014	0.77295
cg00310968	0.975	0.94	1.012	0.17741
cg00311307	0.726	0.242	2.183	0.56921
cg00311654	0.994	0.903	1.095	0.90916
cg00311772	1.092	1.006	1.186	0.03464
cg00311883	0.753	0.571	0.992	0.04381
cg00313498	0.834	0.576	1.207	0.33491
cg00314018	0.972	0.888	1.064	0.53357
cg00315391	1.03	0.998	1.062	0.06758
cg00315775	0.402	0.055	2.919	0.36789
cg00316223	1.003	0.985	1.021	0.76526
cg00316602	1.346	0.424	4.271	0.61413
cg00316677	0.112	0.006	1.98	0.13541
cg00316777	0.473	0.145	1.546	0.21544
cg00316828	0.72	0.19	2.726	0.62878
cg00316839	1.004	0.989	1.019	0.64092
cg00317585	0.983	0.968	0.999	0.03597
cg00317680	1.352	1.046	1.748	0.02146
cg00317879	1.004	0.986	1.022	0.64728
cg00318320	0.978	0.865	1.106	0.72124
cg00318380	0.295	0.062	1.399	0.12425
cg00318608	0.883	0.443	1.759	0.72266
cg00318618	1.258	0.364	4.35	0.71716
cg00318643	1.031	1.008	1.054	0.00776
cg00318756	1.01	0.991	1.03	0.28665
cg00318766	1.367	0.034	55.31	0.86846
cg00319449	0.772	0.624	0.956	0.01748
cg00319567	1.314	0.919	1.879	0.13485
cg00319661	1.009	0.996	1.023	0.17939
cg00319761	0.298	0.037	2.38	0.25329
cg00320027	0.689	0.189	2.516	0.57316
cg00320159	0.877	0.157	4.89	0.88131
cg00320539	1	0.982	1.019	0.96858
cg00320645	0.047	0.003	0.877	0.04055
cg00320862	1.144	0.905	1.447	0.25985
cg00321480	1.022	0.997	1.049	0.08451
cg00321614	1.021	1.002	1.042	0.03481
cg00321703	0.007	0	0.213	0.00423
cg00321775	1.013	0.993	1.034	0.21125
cg00321867	1.884	0.603	5.883	0.27577
cg00322261	0.998	0.972	1.026	0.91204
cg00322636	1.054	0.995	1.118	0.07396
cg00322667	0.531	0.144	1.957	0.34186
cg00322698	1.09	0.96	1.238	0.18227
cg00322927	1.018	1	1.037	0.04698
cg00322942	0.473	0.049	4.534	0.51651
cg00323305	0.97	0.943	0.997	0.02923
cg00323448	0.468	0.056	3.939	0.48492
cg00323965	0.953	0.768	1.182	0.66215
cg00324223	1.056	1.01	1.105	0.01693
cg00325458	1.683	0.244	11.616	0.59739
cg00325528	1.021	0.989	1.054	0.2063
cg00325599	1.002	0.857	1.17	0.9847
cg00325661	0.969	0.913	1.029	0.3034
cg00325919	0.334	0.098	1.144	0.08082
cg00326131	0.983	0.966	1	0.05084
cg00327072	0.991	0.914	1.075	0.83298
cg00327106	1.057	0.765	1.459	0.73782
cg00327506	0.44	0.032	6.056	0.53959
cg00327537	1	0.189	5.284	0.99961
cg00327669	1.009	0.994	1.024	0.22219
cg00328418	0.685	0.126	3.715	0.66055
cg00328593	0.744	0.392	1.412	0.3663
cg00328972	0.613	0.167	2.248	0.46002
cg00329154	0.431	0.099	1.882	0.26328
cg00329270	0.779	0.481	1.262	0.30964
cg00329300	1.015	0.985	1.044	0.33156
cg00329697	1.001	0.968	1.036	0.94243
cg00329748	0.843	0.573	1.241	0.38704
cg00330492	0.96	0.888	1.037	0.29691
cg00330502	0.208	0.02	2.136	0.18657
cg00330888	0.571	0.07	4.64	0.59986
cg00330936	2.128	0.924	4.902	0.07611
cg00331183	1.016	0.99	1.042	0.22482
cg00331501	0.997	0.977	1.017	0.74422
cg00331740	1.04	1.001	1.08	0.04348
cg00332155	1.281	0.91	1.803	0.1553
cg00332212	0.975	0.909	1.044	0.46421
cg00332680	0.95	0.824	1.095	0.4795
cg00332802	1.004	0.992	1.016	0.49543
cg00332877	0.734	0.383	1.409	0.35259
cg00333020	1.026	0.993	1.059	0.12091
cg00333034	0.966	0.748	1.247	0.79076
cg00333154	1.017	0.983	1.053	0.32178
cg00333315	0.244	0.012	5.128	0.36369
cg00333512	0.988	0.922	1.058	0.7233
cg00333843	0.999	0.977	1.022	0.92989
cg00333985	1.128	0.56	2.269	0.73629
cg00334063	0.997	0.979	1.016	0.76628
cg00334245	0.961	0.754	1.226	0.75031
cg00334257	0.316	0.025	4.013	0.37427
cg00334370	0.673	0.312	1.451	0.31276
cg00334798	0.301	0.13	0.695	0.00491
cg00334820	1.111	0.452	2.732	0.81853
cg00335252	0.964	0.937	0.991	0.01064
cg00335591	1.013	0.996	1.031	0.14473
cg00335712	1.023	0.994	1.052	0.11754
cg00335715	0.996	0.981	1.011	0.6055
cg00335908	1	0.973	1.028	0.99659
cg00336706	0.581	0.159	2.118	0.41023
cg00337053	0.912	0.174	4.769	0.913
cg00337968	1.183	0.955	1.465	0.1243
cg00338116	0.844	0.586	1.217	0.36442
cg00338229	1.249	0.304	5.123	0.75778
cg00338928	0.849	0.629	1.145	0.28409
cg00339300	0.981	0.95	1.013	0.23944
cg00339488	1.009	0.941	1.082	0.79748
cg00339769	1.004	0.985	1.024	0.67595
cg00340847	1.306	0.635	2.686	0.46813
cg00340921	0.68	0.224	2.061	0.49513
cg00341843	0.995	0.978	1.013	0.59469
cg00341885	1.007	0.989	1.025	0.42568
cg00341915	0.033	0.002	0.641	0.02422
cg00342358	1.009	0.994	1.024	0.22268
cg00342532	1.013	0.803	1.278	0.91316
cg00342743	0.854	0.508	1.438	0.55369
cg00343022	0.485	0.118	1.987	0.31479
cg00344178	1.011	0.997	1.025	0.12628
cg00344443	0.987	0.965	1.01	0.26832
cg00344445	0.99	0.976	1.004	0.14924
cg00344870	0.963	0.321	2.887	0.94615
cg00344900	0.614	0.331	1.138	0.12144
cg00345094	0.413	0.071	2.42	0.32707
cg00345230	0.951	0.656	1.378	0.79042
cg00345343	1.015	0.911	1.131	0.78473
cg00345443	1.011	0.977	1.046	0.54314
cg00345621	1.287	0.921	1.799	0.13976
cg00345792	1.007	0.865	1.172	0.93049
cg00346208	1	0.984	1.015	0.95933
cg00346244	0.859	0.686	1.076	0.18514
cg00346256	1.018	0.989	1.048	0.22341
cg00346434	0.798	0.149	4.283	0.79194
cg00346501	1.01	0.972	1.05	0.60672
cg00346556	0.968	0.787	1.19	0.75877
cg00346623	0.993	0.978	1.007	0.335
cg00346985	1.003	0.986	1.021	0.72002
cg00347026	0.098	0.007	1.423	0.08894
cg00347170	1.125	1.012	1.251	0.02964
cg00347546	0.339	0.114	1.005	0.05104
cg00347563	0.981	0.968	0.994	0.00376
cg00347620	0.987	0.964	1.01	0.2671
cg00347677	1.005	0.986	1.023	0.62282
cg00347757	1.004	0.991	1.018	0.54794
cg00347882	1.022	0.992	1.052	0.15682
cg00347904	1.007	0.977	1.037	0.66532
cg00347938	1.009	0.987	1.032	0.42646
cg00348467	0.954	0.915	0.994	0.02644
cg00349050	0.933	0.453	1.924	0.85116
cg00349061	1.009	0.994	1.024	0.26412
cg00349607	0.911	0.795	1.044	0.18101
cg00349608	1.011	0.994	1.028	0.19844
cg00349723	0.461	0.135	1.577	0.21697
cg00349895	0.991	0.974	1.008	0.30722
cg00349943	1.003	0.982	1.025	0.76243
cg00350003	0.778	0.537	1.128	0.18489
cg00350371	0.933	0.528	1.647	0.81062
cg00350441	2.613	0.154	44.453	0.50656
cg00350519	1.13	0.763	1.675	0.54236
cg00350652	0.881	0.224	3.462	0.85655
cg00350885	0.975	0.887	1.072	0.59671
cg00351210	0.78	0.221	2.751	0.69903
cg00351681	0.173	0.021	1.446	0.1054
cg00351804	0.815	0.525	1.265	0.36132
cg00352195	0.212	0.038	1.174	0.07569
cg00352560	1.149	0.802	1.646	0.44983
cg00352652	1.006	0.988	1.023	0.52801
cg00353139	0.997	0.842	1.179	0.96848
cg00353411	0.179	0.014	2.237	0.18165
cg00353422	0.169	0.024	1.217	0.07764
cg00353675	1.064	0.629	1.8	0.8167
cg00354941	1.029	0.835	1.268	0.78878
cg00355158	1.337	0.16	11.176	0.78847
cg00355613	0.996	0.954	1.04	0.85977
cg00355673	1.002	0.693	1.451	0.99015
cg00355678	1.032	0.989	1.077	0.14719
cg00355794	2.266	0.572	8.977	0.24416
cg00355804	1.018	0.988	1.05	0.23596
cg00355909	0.357	0.028	4.609	0.4303
cg00356511	0.488	0.071	3.352	0.4656
cg00356723	0.983	0.943	1.024	0.40785
cg00356811	0.939	0.582	1.514	0.79624
cg00356818	0.853	0.296	2.455	0.7675
cg00357238	0.085	0.006	1.143	0.06301
cg00357503	1.164	0.295	4.59	0.82872
cg00357546	1.002	0.987	1.017	0.84245
cg00357593	1.307	0.948	1.802	0.10279
cg00357671	1.271	0.582	2.773	0.54732
cg00357958	1.013	0.982	1.046	0.40737
cg00358220	0.993	0.838	1.176	0.93704
cg00358695	2.338	0.067	81.735	0.63948
cg00358927	0.461	0.092	2.306	0.34615
cg00359511	1.01	0.989	1.032	0.34045
cg00360072	0.207	0.016	2.721	0.23059
cg00360468	0.896	0.136	5.889	0.90875
cg00360761	0.991	0.968	1.015	0.45617
cg00361495	0.991	0.974	1.008	0.3039
cg00361562	1.03	0.98	1.083	0.24048
cg00362381	0.927	0.843	1.019	0.11848
cg00362657	1.007	0.991	1.022	0.40487
cg00363486	0.847	0.515	1.39	0.51054
cg00363811	0.563	0.23	1.376	0.20742
cg00363841	0.726	0.408	1.293	0.277
cg00364016	1.008	0.994	1.022	0.27933
cg00364051	1.013	0.982	1.046	0.41097
cg00364287	1.013	0.983	1.044	0.3853
cg00364339	1	0.972	1.029	0.97923
cg00365470	1.013	0.702	1.462	0.94388
cg00365505	0.344	0.059	2.007	0.2356
cg00366352	0.464	0.057	3.772	0.47269
cg00366412	1.005	0.99	1.021	0.49602
cg00366413	0.982	0.96	1.005	0.12898
cg00366471	1.172	0.743	1.85	0.49439
cg00366505	0.721	0.487	1.067	0.10182
cg00366818	0.71	0.279	1.809	0.47343
cg00366837	0.272	0.04	1.861	0.18453
cg00366917	1.009	0.995	1.023	0.22004
cg00366934	0.546	0.24	1.241	0.14867
cg00367488	2.169	0.989	4.755	0.05328
cg00367532	1.027	0.831	1.269	0.80631
cg00367615	0.99	0.972	1.008	0.2833
cg00367962	1.021	1.004	1.038	0.01404
cg00368059	0.98	0.937	1.024	0.37103
cg00368565	0.741	0.361	1.52	0.4132
cg00368636	0.393	0.128	1.206	0.10242
cg00368987	1.965	1.227	3.147	0.00492
cg00368989	0.998	0.212	4.705	0.99831
cg00369061	1.856	1.127	3.059	0.01519
cg00369151	1.011	0.885	1.153	0.87653
cg00369414	1.056	0.883	1.261	0.55199
cg00369438	5.001	0.987	25.327	0.05182
cg00369443	1.036	1.013	1.059	0.00189
cg00369786	1.049	0.741	1.483	0.78876
cg00369908	0.432	0.132	1.413	0.16482
cg00370047	1.016	0.993	1.04	0.17719
cg00370123	1.039	0.995	1.084	0.08448
cg00370229	1.016	0.977	1.056	0.43279
cg00370303	0.43	0.148	1.252	0.12181
cg00370820	1.073	0.798	1.444	0.6399
cg00370926	1.428	1.027	1.987	0.03439
cg00371107	0.404	0.119	1.365	0.14444
cg00371368	0.307	0.13	0.726	0.00718
cg00371453	0.963	0.915	1.012	0.13892
cg00371627	0.917	0.296	2.843	0.88134
cg00371920	0.585	0.066	5.183	0.62972
cg00372354	0.061	0.003	1.16	0.06269
cg00372669	0.394	0.138	1.129	0.08292
cg00373131	0.257	0.037	1.785	0.1693
cg00373371	1.02	0.972	1.07	0.41817
cg00373376	1.017	0.916	1.129	0.75804
cg00373707	1.008	0.989	1.027	0.4233
cg00374298	0.231	0.016	3.381	0.28473
cg00374333	0.28	0.064	1.221	0.09021
cg00374596	0.086	0.008	0.904	0.04098
cg00375146	0.998	0.976	1.021	0.85325
cg00375448	0.902	0.691	1.175	0.44359
cg00376019	0.921	0.037	23.199	0.96001
cg00376283	0.52	0.231	1.171	0.11416
cg00376316	0.967	0.939	0.996	0.026
cg00376553	1.002	0.974	1.031	0.89143
cg00377087	1.016	0.999	1.033	0.05962
cg00377133	0.212	0.014	3.257	0.26563
cg00377757	1.169	0.649	2.105	0.60262
cg00377849	0.554	0.124	2.474	0.43885
cg00378423	0.962	0.923	1.004	0.075
cg00378510	1.003	0.982	1.024	0.78923
cg00378999	1.008	0.99	1.026	0.4088
cg00379080	1.148	0.762	1.729	0.51009
cg00379648	0.996	0.98	1.012	0.62567
cg00380150	1.154	0.786	1.694	0.46509
cg00380172	1.017	0.914	1.132	0.75648
cg00380835	0.994	0.974	1.015	0.59312
cg00381411	0.93	0.742	1.166	0.52852
cg00381442	0.976	0.943	1.01	0.17042
cg00381684	1.003	0.982	1.024	0.79433
cg00381697	0.883	0.721	1.08	0.22603
cg00381755	0.981	0.955	1.008	0.16234
cg00381974	1.025	0.999	1.052	0.05837
cg00382632	1.043	0.696	1.564	0.8378
cg00382930	1.012	0.983	1.043	0.416
cg00383178	2.786	0.501	15.482	0.24163
cg00383290	0.043	0.003	0.555	0.01596
cg00383384	0.975	0.887	1.07	0.58977
cg00383598	0.844	0.602	1.182	0.32394
cg00384210	1.037	0.967	1.113	0.30532
cg00384539	1.013	0.991	1.036	0.25812
cg00384577	2.927	0.713	12.021	0.13616
cg00385063	0.532	0.216	1.31	0.16992
cg00385769	0.338	0.061	1.87	0.21381
cg00385863	0.983	0.933	1.036	0.51651
cg00385906	0.821	0.589	1.143	0.24279
cg00386034	0.51	0.145	1.798	0.29507
cg00386405	1.001	0.985	1.017	0.94268
cg00386408	0.999	0.974	1.025	0.9451
cg00386581	0.085	0.004	1.626	0.10149
cg00386702	1.288	0.982	1.688	0.06712
cg00386984	1.01	0.984	1.037	0.45032
cg00387107	19.738	1.207	322.674	0.03642
cg00387200	0.993	0.971	1.016	0.55428
cg00387704	1.145	0.996	1.318	0.05743
cg00388471	1.02	0.969	1.072	0.45243
cg00388605	1.486	1.03	2.144	0.03397
cg00388871	1.037	0.998	1.077	0.06119
cg00389176	0.845	0.511	1.398	0.51307
cg00389463	1.023	1.004	1.043	0.01904
cg00389515	0.261	0.043	1.576	0.1432
cg00389976	0.981	0.919	1.048	0.576
cg00390484	0.98	0.908	1.058	0.60724
cg00390596	0.654	0.072	5.907	0.70553
cg00390694	1.017	0.985	1.051	0.30438
cg00390769	1.952	0.219	17.393	0.54895
cg00391030	0.971	0.93	1.014	0.18344
cg00392242	0.774	0.313	1.916	0.58013
cg00393193	1	0.937	1.068	0.99334
cg00393417	2.57	0.328	20.106	0.36856
cg00393435	1.409	0.466	4.259	0.54391
cg00393546	1.028	0.94	1.124	0.54188
cg00393585	1.029	0.975	1.086	0.29462
cg00393798	1.021	0.905	1.153	0.73404
cg00394153	0.041	0.003	0.648	0.02326
cg00394214	1.927	0.616	6.028	0.25952
cg00394358	0.601	0.301	1.201	0.14972
cg00394494	0.971	0.762	1.236	0.8101
cg00394718	1.007	0.986	1.027	0.53798
cg00394793	0.78	0.385	1.58	0.49096
cg00394830	1.176	0.486	2.849	0.71888
cg00395795	0.544	0.106	2.783	0.46451
cg00396059	0.782	0.13	4.712	0.7882
cg00396163	0.763	0.32	1.821	0.54257
cg00396230	0.204	0.019	2.215	0.1914
cg00396407	0.411	0.061	2.76	0.36046
cg00396625	0.364	0.134	0.991	0.04795
cg00396667	1.015	0.989	1.041	0.25731
cg00397324	0.998	0.948	1.051	0.93996
cg00397619	1.351	0.163	11.182	0.78019
cg00397635	0.942	0.862	1.029	0.1835
cg00397673	1.014	0.984	1.044	0.36848
cg00397986	1.019	0.998	1.041	0.07841
cg00399115	0.502	0.208	1.214	0.12606
cg00399139	1.995	0.828	4.808	0.12368
cg00399175	1.006	0.99	1.021	0.48114
cg00399374	0.976	0.94	1.014	0.21525
cg00399510	0.831	0.094	7.375	0.86801
cg00399791	0.706	0.151	3.303	0.65827
cg00399938	0.748	0.036	15.611	0.8517
cg00400096	1.029	1.008	1.05	0.00698
cg00400183	1.027	0.974	1.082	0.33136
cg00400259	1.012	0.995	1.029	0.15766
cg00400262	1.009	0.99	1.028	0.36135
cg00400448	1.021	1.004	1.037	0.01438
cg00400810	0.634	0.146	2.748	0.54292
cg00400832	0.973	0.933	1.015	0.21073
cg00400948	1.018	0.987	1.05	0.25085
cg00400992	1.002	0.987	1.017	0.78283
cg00401433	1.003	0.989	1.018	0.6557
cg00401552	0.992	0.967	1.018	0.55496
cg00401797	0.994	0.982	1.006	0.33866
cg00402172	0.985	0.906	1.071	0.72233
cg00402617	0.38	0.054	2.675	0.3313
cg00402812	0.119	0.007	1.956	0.13614
cg00404177	0.947	0.727	1.234	0.68533
cg00404280	1.041	0.986	1.099	0.1493
cg00404861	1.066	1.024	1.11	0.00184
cg00405060	0.614	0.234	1.615	0.32332
cg00405152	0.773	0.49	1.219	0.26778
cg00405198	0.994	0.973	1.014	0.55022
cg00405356	0.993	0.929	1.061	0.83633
cg00405688	0.991	0.969	1.013	0.40805
cg00405843	0.538	0.104	2.786	0.45967
cg00405939	1.014	0.958	1.075	0.62406
cg00406022	1.04	1.004	1.077	0.02832
cg00406023	1.09	1.005	1.183	0.03844
cg00406211	1.004	0.986	1.022	0.6921
cg00406319	1.675	1.08	2.599	0.0212
cg00406796	6.218	1.052	36.746	0.04377
cg00407393	1.013	0.954	1.076	0.67177
cg00407546	0.979	0.951	1.007	0.13802
cg00407623	0.473	0.195	1.147	0.09779
cg00408285	0.983	0.944	1.025	0.42475
cg00408365	0.979	0.8	1.197	0.83407
cg00408597	0.972	0.851	1.11	0.67436
cg00408776	0.996	0.946	1.048	0.87177
cg00409183	0.743	0.223	2.474	0.62856
cg00409521	0.785	0.525	1.176	0.24085
cg00409552	0.915	0.551	1.522	0.73323
cg00409696	1.014	0.984	1.046	0.35778
cg00410467	1.933	0.178	20.999	0.58813
cg00410872	0.968	0.854	1.098	0.61506
cg00410883	0.675	0.52	0.877	0.00324
cg00411300	0.682	0.204	2.286	0.53537
cg00411358	1	0.979	1.02	0.97003
cg00411447	0.633	0.274	1.465	0.28588
cg00411741	0.821	0.263	2.567	0.73498
cg00411945	1.007	0.994	1.021	0.29085
cg00413099	0.464	0.131	1.635	0.23187
cg00414058	1.602	0.07	36.501	0.76776
cg00414077	1.045	0.987	1.105	0.12805
cg00414166	0.663	0.219	2.009	0.46703
cg00414306	0.474	0.068	3.298	0.45065
cg00414384	1.002	0.982	1.024	0.81836
cg00415263	0.984	0.858	1.129	0.81721
cg00415276	1.024	0.992	1.057	0.14521
cg00415308	0.843	0.259	2.743	0.77613
cg00415665	0.997	0.982	1.012	0.68799
cg00416208	1.011	0.998	1.024	0.10868
cg00416747	1.062	0.982	1.147	0.13085
cg00417291	1.016	0.995	1.037	0.13017
cg00417421	1.024	0.996	1.052	0.09011
cg00417807	1.512	0.868	2.634	0.14452
cg00418146	1.284	0.085	19.442	0.85696
cg00418216	1	0.984	1.016	0.96655
cg00418743	1.164	0.38	3.57	0.78999
cg00418880	1.006	0.802	1.263	0.95688
cg00418882	0.571	0.095	3.445	0.54092
cg00418913	1.142	0.912	1.431	0.24775
cg00419040	0.289	0.046	1.833	0.18776
cg00419094	1.29	0.733	2.272	0.37744
cg00419228	0.832	0.395	1.75	0.62727
cg00419333	1.617	0.561	4.667	0.37379
cg00419512	0.986	0.969	1.003	0.10357
cg00420450	1.001	0.986	1.017	0.86626
cg00420922	1.109	0.947	1.297	0.19835
cg00421139	1.036	0.977	1.099	0.23868
cg00421363	0.991	0.973	1.009	0.32316
cg00421654	0.537	0.051	5.669	0.60514
cg00422248	0.732	0.131	4.096	0.72281
cg00422699	0.986	0.955	1.018	0.37438
cg00422918	1.025	0.987	1.065	0.19534
cg00423068	0.971	0.939	1.003	0.07731
cg00423153	1.026	1.007	1.044	0.00608
cg00423597	1	0.979	1.02	0.96442
cg00423826	1.157	0.956	1.4	0.13448
cg00424297	0.466	0.059	3.685	0.46892
cg00424451	0.967	0.911	1.027	0.27627
cg00424677	1.937	0.833	4.504	0.12451
cg00425885	1.002	0.989	1.015	0.7776
cg00425918	0.999	0.983	1.016	0.92355
cg00426182	1.037	0.555	1.938	0.90926
cg00426310	1.017	0.993	1.041	0.17809
cg00426425	1.04	0.992	1.09	0.10603
cg00426822	0.984	0.966	1.002	0.0885
cg00426921	0.643	0.159	2.608	0.53687
cg00427150	1.033	0.982	1.087	0.20849
cg00427454	0.567	0.103	3.129	0.51512
cg00428193	1.014	0.996	1.032	0.12689
cg00428457	1.014	1.002	1.025	0.01776
cg00428944	0.321	0.058	1.778	0.19325
cg00429081	0.276	0.021	3.679	0.33013
cg00429402	0.985	0.933	1.041	0.59846
cg00429497	1.005	0.982	1.028	0.67591
cg00429706	0.693	0.396	1.213	0.19941
cg00430888	0.983	0.894	1.081	0.72622
cg00431447	0.876	0.633	1.212	0.42352
cg00432041	0.996	0.711	1.396	0.98241
cg00432497	0.935	0.395	2.213	0.87842
cg00433081	1.158	0.875	1.533	0.30455
cg00433296	0.986	0.971	1.001	0.0634
cg00433770	1.022	0.964	1.083	0.47007
cg00433917	0.959	0.929	0.99	0.00914
cg00434573	0.987	0.964	1.01	0.26234
cg00434991	1.063	0.716	1.578	0.76065
cg00435098	1.042	0.976	1.112	0.2151
cg00435723	1.057	0.994	1.124	0.07804
cg00436174	0.933	0.812	1.072	0.32792
cg00436183	0.756	0.603	0.949	0.01605
cg00436476	0.985	0.963	1.007	0.16715
cg00436488	0.481	0.17	1.365	0.16916
cg00436496	0.993	0.978	1.008	0.36729
cg00436722	1.02	0.987	1.054	0.24603
cg00437011	1.04	0.994	1.089	0.08776
cg00437134	0.38	0.143	1.007	0.05158
cg00437166	0.965	0.902	1.034	0.31152
cg00437311	0.878	0.787	0.978	0.01862
cg00437360	0.995	0.972	1.018	0.67909
cg00437432	0.555	0.285	1.078	0.08221
cg00437985	1.023	0.984	1.063	0.25136
cg00438071	1.067	0.867	1.314	0.54044
cg00438215	0.953	0.859	1.057	0.36522
cg00438222	1.022	0.999	1.046	0.06231
cg00438740	1.009	0.997	1.021	0.13827
cg00439196	0.708	0.168	2.98	0.63814
cg00439267	0.765	0.56	1.043	0.09018
cg00439706	1.133	0.702	1.828	0.60848
cg00440032	1.008	0.99	1.027	0.39672
cg00440043	0.999	0.974	1.026	0.96394
cg00440195	1	0.97	1.03	0.98013
cg00441027	0.926	0.795	1.079	0.32642
cg00441741	0.409	0.074	2.266	0.30631
cg00441899	1.151	0.903	1.468	0.25549
cg00442112	1.091	1.001	1.189	0.04773
cg00442658	0.341	0.075	1.554	0.16452
cg00443673	1.485	0.675	3.268	0.32606
cg00443946	1.023	0.999	1.047	0.06264
cg00443981	1.085	1.014	1.162	0.01856
cg00444019	0.253	0.026	2.464	0.23662
cg00444261	0.045	0.003	0.633	0.0214
cg00444282	0.149	0.022	1.02	0.05241
cg00445126	1.006	0.988	1.026	0.50484
cg00445548	0.978	0.957	1	0.05512
cg00445824	1.003	0.969	1.039	0.85631
cg00446123	1.005	0.984	1.027	0.65384
cg00446595	1.028	0.994	1.064	0.10767
cg00446925	1.42	0.968	2.082	0.07259
cg00446966	0.213	0.029	1.553	0.1272
cg00447052	1.014	0.952	1.081	0.66281
cg00447632	0.767	0.433	1.356	0.36136
cg00447804	0.17	0.03	0.979	0.04725
cg00447817	1.007	0.981	1.033	0.60811
cg00447970	0.989	0.961	1.017	0.43705
cg00448482	0.201	0.009	4.75	0.32011
cg00448707	1.005	0.985	1.026	0.62737
cg00448752	0.995	0.978	1.013	0.5983
cg00449344	1.038	0.907	1.188	0.5841
cg00449756	1.018	0.986	1.052	0.27437
cg00449767	0.994	0.973	1.015	0.56757
cg00449812	1.013	0.994	1.032	0.17236
cg00449821	0.908	0.604	1.365	0.64228
cg00449899	0.91	0.729	1.136	0.40359
cg00450060	0.348	0.028	4.329	0.41192
cg00450304	0.679	0.478	0.964	0.03034
cg00450312	1.015	0.93	1.107	0.74241
cg00450475	0.614	0.384	0.982	0.0417
cg00450617	1.007	0.994	1.021	0.28855
cg00450784	1.002	0.989	1.015	0.78056
cg00450824	1.014	0.972	1.058	0.51531
cg00451058	1.025	0.678	1.552	0.90543
cg00451113	1.015	0.997	1.035	0.11021
cg00451642	1.006	0.993	1.02	0.35964
cg00452882	0.988	0.963	1.013	0.33411
cg00453349	0.345	0.077	1.547	0.16458
cg00454517	0.566	0.171	1.872	0.35119
cg00454742	0.403	0.052	3.137	0.38575
cg00454856	1.404	0.459	4.291	0.55215
cg00454961	1.002	0.985	1.02	0.80382
cg00455178	1.47	0.209	10.356	0.69881
cg00455333	0.12	0.006	2.535	0.17321
cg00455372	0.328	0.022	4.869	0.41835
cg00455424	1.106	0.963	1.269	0.1551
cg00455439	0.903	0.429	1.902	0.78899
cg00456011	0.794	0.353	1.785	0.57646
cg00456086	0.98	0.95	1.011	0.2105
cg00456348	0.13	0.01	1.737	0.1229
cg00456868	1.162	0.315	4.293	0.82177
cg00456892	1.012	0.992	1.031	0.24449
cg00456894	1.066	0.652	1.744	0.79859
cg00457258	1.568	0.715	3.442	0.26173
cg00458454	1.803	0.904	3.598	0.09422
cg00458910	1.018	0.826	1.253	0.87033
cg00458927	1.008	0.948	1.071	0.80109
cg00459289	0.561	0.036	8.765	0.67994
cg00459623	1.004	0.991	1.017	0.52672
cg00459795	1.115	0.739	1.683	0.60454
cg00459944	0.616	0.379	1.001	0.05049
cg00460260	0.33	0.05	2.193	0.25154
cg00460268	0.982	0.944	1.021	0.35862
cg00460684	0.778	0.25	2.426	0.66578
cg00460789	1.021	0.995	1.049	0.11728
cg00460916	1.009	0.993	1.025	0.28838
cg00461005	0.102	0.009	1.165	0.06623
cg00461060	1.021	0.999	1.044	0.05917
cg00461735	0.114	0.008	1.621	0.10873
cg00461753	1.063	0.763	1.482	0.71758
cg00461901	0.477	0.081	2.829	0.41524
cg00461905	1.024	0.981	1.07	0.27638
cg00462168	1.042	0.959	1.131	0.3332
cg00462460	0.196	0.035	1.106	0.06489
cg00462763	1.287	0.586	2.824	0.52925
cg00462849	1.426	0.99	2.052	0.05646
cg00463171	0.495	0.201	1.215	0.12469
cg00463561	0.965	0.843	1.103	0.59858
cg00463631	1.063	1.012	1.116	0.01394
cg00463885	0.036	0.001	1.523	0.08185
cg00464056	0.879	0.057	13.539	0.92642
cg00464757	1.004	0.99	1.019	0.56119
cg00465198	1.396	0.978	1.992	0.06655
cg00465476	0.653	0.245	1.745	0.39581
cg00465927	1.018	0.98	1.058	0.36163
cg00466108	0.995	0.964	1.028	0.77621
cg00466121	1.339	0.311	5.767	0.69554
cg00466158	0.5	0.029	8.738	0.63506
cg00466364	0.996	0.848	1.171	0.96557
cg00466488	0.924	0.631	1.354	0.68544
cg00466827	0.619	0.348	1.101	0.10238
cg00467202	0.087	0.01	0.732	0.02461
cg00467244	0.449	0.256	0.787	0.00516
cg00467592	1.013	0.975	1.052	0.51358
cg00468144	0.623	0.115	3.37	0.58288
cg00468846	1.053	1.01	1.097	0.01474
cg00469207	0.983	0.937	1.032	0.49283
cg00469395	1.011	0.953	1.072	0.72103
cg00469995	1.533	0.785	2.994	0.21087
cg00470007	1.006	0.989	1.023	0.51278
cg00470641	1.004	0.984	1.023	0.72384
cg00470761	1.14	0.877	1.481	0.32735
cg00470766	0.799	0.595	1.072	0.13432
cg00470794	0.827	0.602	1.134	0.23766
cg00470934	0.284	0.041	1.95	0.20032
cg00471190	1.013	0.976	1.051	0.50097
cg00471645	0.999	0.955	1.044	0.96127
cg00471966	0.735	0.092	5.88	0.77136
cg00472277	1.023	1.009	1.037	0.00089
cg00472375	0.363	0.073	1.801	0.21503
cg00472393	1.366	0.798	2.336	0.25505
cg00472445	0.72	0.424	1.222	0.22315
cg00472801	1.018	0.992	1.046	0.1781
cg00472822	1.162	1.008	1.34	0.0391
cg00473112	1.354	0.935	1.96	0.10848
cg00473245	0.433	0.184	1.018	0.0549
cg00473294	1.052	0.942	1.174	0.36978
cg00473311	0.922	0.208	4.078	0.91471
cg00473384	0.214	0.03	1.541	0.12582
cg00473416	1.01	0.991	1.029	0.30785
cg00473834	0.397	0.03	5.234	0.48284
cg00474017	1.008	0.976	1.041	0.63651
cg00474049	1.101	0.81	1.499	0.53859
cg00474080	0.981	0.829	1.159	0.81819
cg00474194	0.144	0.02	1.055	0.05651
cg00474465	0.858	0.755	0.975	0.01897
cg00474723	0.969	0.938	1.001	0.05638
cg00474734	1.104	0.971	1.254	0.1304
cg00474840	1.07	0.941	1.217	0.30054
cg00474943	0.967	0.89	1.051	0.4279
cg00475036	0.036	0.001	1.222	0.06455
cg00475161	0.943	0.146	6.091	0.95087
cg00475310	0.072	0.003	1.565	0.09412
cg00475645	0.754	0.274	2.077	0.58557
cg00475815	0.88	0.655	1.182	0.39539
cg00475955	0.895	0.315	2.541	0.83437
cg00476243	0.995	0.982	1.008	0.46191
cg00476580	0.98	0.833	1.153	0.80658
cg00477378	0.784	0.404	1.522	0.47231
cg00477972	0.289	0.051	1.648	0.16216
cg00478599	0.959	0.728	1.264	0.76742
cg00478692	0.335	0.044	2.525	0.28847
cg00478874	1.004	0.976	1.033	0.76655
cg00479208	0.955	0.626	1.457	0.8321
cg00479459	0.262	0.025	2.683	0.2589
cg00479463	0.999	0.98	1.018	0.909
cg00479908	1.059	0.977	1.148	0.16629
cg00480356	1.038	0.87	1.238	0.67959
cg00480389	1.05	1.014	1.086	0.00609
cg00481081	0.305	0.054	1.721	0.17852
cg00481239	0.357	0.041	3.129	0.35208
cg00481259	1.003	0.986	1.02	0.73855
cg00481499	1.04	0.506	2.141	0.91438
cg00481644	0.998	0.98	1.016	0.82736
cg00482020	1.185	0.891	1.577	0.24323
cg00482162	0.997	0.982	1.012	0.681
cg00482898	0.953	0.828	1.098	0.50846
cg00482994	0.987	0.963	1.012	0.29687
cg00483526	1.144	0.835	1.569	0.40216
cg00484466	1.011	0.985	1.038	0.40625
cg00484555	1.715	0.769	3.823	0.18722
cg00485202	1.013	0.995	1.032	0.1442
cg00485849	1.006	0.976	1.038	0.69244
cg00486611	3.039	1.074	8.603	0.03628
cg00486627	0.297	0.065	1.365	0.11877
cg00487187	1.021	0.993	1.049	0.1483
cg00487727	0.215	0.022	2.062	0.18286
cg00487737	1.012	0.995	1.03	0.17856
cg00487780	1.265	0.115	13.907	0.84741
cg00487848	1.028	0.8	1.322	0.82675
cg00487870	0.383	0.101	1.447	0.15689
cg00487989	1.016	0.958	1.078	0.59797
cg00488260	0.486	0.06	3.957	0.50041
cg00488691	0.033	0.001	0.866	0.04073
cg00488734	1	0.972	1.029	0.97562
cg00489408	1.063	0.943	1.198	0.31651
cg00489477	1.011	0.994	1.028	0.21242
cg00489795	0.997	0.957	1.038	0.88345
cg00489988	0.987	0.618	1.575	0.95473
cg00490648	1.011	0.99	1.032	0.29808
cg00490655	1.112	0.862	1.434	0.41485
cg00491255	1.006	0.989	1.023	0.49815
cg00491591	1.017	0.992	1.042	0.1838
cg00491851	0.704	0.081	6.111	0.75026
cg00491927	0.974	0.937	1.014	0.20078
cg00491963	0.825	0.619	1.1	0.1908
cg00492741	1.004	0.985	1.024	0.67294
cg00492957	1.023	0.991	1.056	0.16422
cg00493304	1.018	0.988	1.05	0.23788
cg00493327	1.122	0.864	1.457	0.38663
cg00493755	1.446	0.523	3.993	0.47706
cg00493804	0.529	0.127	2.198	0.38089
cg00494761	0.744	0.493	1.121	0.15753
cg00495289	0.624	0.053	7.343	0.7074
cg00495515	2.004	0.177	22.644	0.57405
cg00495860	0.996	0.982	1.01	0.61145
cg00495896	1.013	0.995	1.032	0.16528
cg00496025	0.961	0.772	1.197	0.72388
cg00496036	1.011	0.989	1.033	0.34572
cg00496914	1.494	0.389	5.736	0.55882
cg00496961	1.022	1.002	1.042	0.03239
cg00497232	1	0.978	1.023	0.97246
cg00497554	0.144	0.017	1.192	0.07229
cg00498024	1.028	1.011	1.045	0.0011
cg00498591	0.88	0.754	1.027	0.10426
cg00498603	1.318	0.34	5.112	0.69
cg00498612	0.949	0.204	4.418	0.94631
cg00498816	1.055	0.974	1.143	0.18819
cg00499399	1.165	0.211	6.425	0.86055
cg00499750	1.557	0.936	2.59	0.08819
cg00499859	1.098	0.584	2.062	0.77178
cg00500167	1.067	0.962	1.183	0.22088
cg00500481	1.884	0.934	3.8	0.07675
cg00500729	0.856	0.607	1.208	0.3774
cg00500789	0.993	0.978	1.009	0.39579
cg00500892	1.058	0.76	1.474	0.7376
cg00501421	2.891	0.894	9.35	0.07626
cg00501779	0.11	0.005	2.548	0.16884
cg00501787	1.176	0.832	1.662	0.35923
cg00501869	1.021	1.002	1.04	0.02827
cg00502209	1.023	0.987	1.061	0.21443
cg00502241	1.056	0.893	1.248	0.52521
cg00502442	1.154	0.148	9.02	0.89136
cg00502509	1.033	1.002	1.065	0.03797
cg00502730	1.011	0.963	1.06	0.66563
cg00502963	0.546	0.201	1.487	0.23669
cg00503302	1.008	0.993	1.023	0.31252
cg00503383	0.994	0.98	1.007	0.33777
cg00503539	0.396	0.095	1.643	0.20201
cg00503587	0.121	0.011	1.342	0.08534
cg00504226	0.95	0.888	1.016	0.13346
cg00504756	1.824	0.877	3.796	0.10772
cg00504919	1.508	0.163	13.974	0.71749
cg00505606	1.006	0.988	1.024	0.53759
cg00505936	1.049	0.921	1.195	0.47244
cg00506189	1.842	0.265	12.804	0.53673
cg00506402	3.023	0.215	42.54	0.41231
cg00506811	0.063	0.004	1.103	0.05838
cg00507154	1.009	0.989	1.029	0.37173
cg00507259	0.886	0.416	1.89	0.75442
cg00507354	0.493	0.04	6.029	0.58015
cg00507414	0.798	0.447	1.426	0.44584
cg00507465	0.208	0.07	0.619	0.00476
cg00507679	1.015	0.991	1.039	0.23399
cg00507727	1.02	0.996	1.045	0.11024
cg00507738	0.888	0.444	1.775	0.73657
cg00508024	1.036	0.998	1.076	0.06057
cg00508123	0.186	0.015	2.367	0.19492
cg00508195	0.922	0.74	1.148	0.46674
cg00508334	0.574	0.262	1.26	0.16632
cg00508498	1.073	0.966	1.193	0.18979
cg00508534	1.025	0.923	1.138	0.64303
cg00509431	0.993	0.775	1.273	0.95729
cg00509451	0.979	0.943	1.016	0.26494
cg00509507	0.157	0.013	1.947	0.14952
cg00509996	0.982	0.959	1.005	0.12541
cg00510011	1.021	0.999	1.045	0.0621
cg00510025	1.059	0.983	1.141	0.12871
cg00510160	0.997	0.974	1.02	0.78577
cg00510330	1.006	0.991	1.022	0.4295
cg00510552	1.049	0.978	1.125	0.18156
cg00510604	1.429	0.77	2.654	0.25763
cg00511228	0.731	0.292	1.831	0.50378
cg00511596	0.646	0.345	1.21	0.1723
cg00511674	0.968	0.862	1.086	0.57698
cg00511731	1.318	0.201	8.654	0.77344
cg00512454	1.011	0.978	1.046	0.52191
cg00513060	0.809	0.328	1.995	0.64517
cg00513735	1.02	1.002	1.039	0.03159
cg00513941	0.975	0.95	1	0.05142
cg00513981	0.976	0.914	1.043	0.47847
cg00514353	0.999	0.982	1.017	0.91937
cg00514609	0.998	0.969	1.027	0.88064
cg00514665	1.014	0.997	1.031	0.10535
cg00514895	1.024	0.506	2.07	0.94797
cg00515161	1.418	0.578	3.478	0.44499
cg00515457	1.009	0.979	1.041	0.55184
cg00516030	1.009	0.993	1.025	0.26264
cg00516051	0.465	0.162	1.338	0.15586
cg00516501	0.294	0.057	1.503	0.14135
cg00516513	1	0.979	1.023	0.97101
cg00516639	0.88	0.609	1.271	0.49502
cg00517218	1.199	0.121	11.922	0.87694
cg00518386	0.97	0.895	1.052	0.46056
cg00518698	0.696	0.187	2.596	0.58965
cg00519002	0.696	0.418	1.158	0.16314
cg00519346	0.387	0.053	2.815	0.34844
cg00519627	0.82	0.093	7.249	0.85816
cg00520393	0.341	0.036	3.281	0.3519
cg00520540	0.28	0.062	1.26	0.09715
cg00520717	1.025	1.001	1.05	0.03845
cg00521130	1.356	0.909	2.025	0.13594
cg00521551	0.367	0.144	0.936	0.03578
cg00522056	1.015	0.971	1.06	0.51489
cg00522231	0.992	0.979	1.005	0.22495
cg00522384	2.072	0.146	29.355	0.59025
cg00522403	1.058	0.991	1.131	0.09332
cg00522555	4.332	0.482	38.924	0.1906
cg00522679	0.248	0.04	1.546	0.13552
cg00522719	1.044	0.956	1.139	0.33755
cg00523012	0.995	0.948	1.043	0.8215
cg00523161	1.017	0.989	1.046	0.24057
cg00523224	0.976	0.92	1.035	0.41702
cg00523812	0.997	0.932	1.066	0.92664
cg00524108	1.022	1	1.045	0.04942
cg00524296	1.058	0.98	1.143	0.15048
cg00524561	1.004	0.978	1.03	0.7739
cg00524708	0.993	0.975	1.011	0.44277
cg00524781	0.975	0.944	1.007	0.1185
cg00525145	0.97	0.623	1.509	0.89121
cg00525681	1.013	0.992	1.035	0.23044
cg00526336	1.235	0.733	2.078	0.42766
cg00528600	1.851	0.282	12.176	0.52153
cg00528640	0.993	0.896	1.1	0.8908
cg00528967	0.301	0.064	1.416	0.12856
cg00529181	0.749	0.134	4.199	0.74255
cg00529585	1.029	0.991	1.068	0.13609
cg00529697	0.997	0.831	1.197	0.97699
cg00529946	0.751	0.421	1.34	0.33194
cg00529958	1.012	0.995	1.03	0.17708
cg00530199	0.531	0.181	1.558	0.24903
cg00530284	1.034	0.948	1.128	0.44511
cg00530298	1.017	0.953	1.086	0.60258
cg00530568	1.008	0.993	1.023	0.30375
cg00530593	0.313	0.11	0.893	0.02982
cg00530925	1.013	0.953	1.076	0.68169
cg00530929	1.005	0.228	4.428	0.99512
cg00530939	0.322	0.123	0.845	0.02133
cg00531400	0.607	0.274	1.342	0.21721
cg00531823	1.091	0.424	2.811	0.85615
cg00532157	0.857	0.57	1.287	0.45672
cg00532449	1.017	0.976	1.058	0.42374
cg00532451	0.991	0.971	1.012	0.40941
cg00532474	1.024	0.995	1.053	0.10413
cg00532901	0.653	0.279	1.532	0.32752
cg00533215	0.613	0.095	3.947	0.60628
cg00533340	1	0.982	1.019	0.97452
cg00533393	0.386	0.056	2.663	0.33382
cg00533620	0.947	0.747	1.201	0.65388
cg00533811	0.842	0.249	2.845	0.78233
cg00533827	1.029	0.982	1.079	0.2245
cg00534133	0.685	0.035	13.259	0.80256
cg00534240	0.205	0.029	1.465	0.11436
cg00534253	1.876	0.365	9.652	0.45157
cg00534343	0.982	0.958	1.007	0.16264
cg00534550	0.845	0.571	1.251	0.40006
cg00535334	1.011	0.99	1.033	0.29466
cg00535420	0.291	0.025	3.369	0.32295
cg00535430	1.049	0.714	1.541	0.80721
cg00535785	1.04	0.966	1.12	0.30132
cg00536289	0.744	0.042	13.031	0.83947
cg00536383	0.582	0.209	1.622	0.30055
cg00536924	1.39	0.585	3.307	0.45607
cg00537477	0.508	0.154	1.672	0.26494
cg00537837	0.965	0.935	0.997	0.03227
cg00538102	0.751	0.132	4.285	0.7476
cg00538604	1.484	0.873	2.524	0.14469
cg00538642	0.589	0.058	5.949	0.65339
cg00539386	0.959	0.889	1.035	0.28072
cg00539908	0.75	0.553	1.016	0.06333
cg00539976	1.003	0.984	1.022	0.76811
cg00540353	0.079	0.003	2.314	0.14082
cg00540540	0.994	0.977	1.011	0.49681
cg00540819	1.013	0.991	1.036	0.23646
cg00540828	0.964	0.936	0.992	0.01253
cg00540891	0.349	0.18	0.674	0.00174
cg00541565	1.107	0.67	1.829	0.69222
cg00542041	1.001	0.921	1.087	0.99015
cg00542224	1.013	0.999	1.028	0.06465
cg00542299	1.09	0.998	1.19	0.05537
cg00542402	1.101	0.862	1.407	0.44165
cg00542545	1.007	0.987	1.027	0.52381
cg00542760	1.374	0.583	3.239	0.46796
cg00542775	1.026	1.005	1.047	0.0135
cg00543073	0.999	0.984	1.014	0.85418
cg00543329	0.346	0.084	1.413	0.1392
cg00543485	0.026	0.001	1.165	0.05993
cg00543658	0.025	0.001	0.768	0.03484
cg00543972	0.064	0.007	0.56	0.01294
cg00544901	0.499	0.032	7.825	0.62026
cg00544955	0.877	0.12	6.395	0.89721
cg00545681	0.96	0.807	1.142	0.64194
cg00545759	0.674	0.179	2.542	0.56014
cg00545796	0.901	0.725	1.12	0.34734
cg00545804	1.004	0.96	1.05	0.87028
cg00545918	1.006	0.989	1.023	0.48177
cg00546594	2.926	0.196	43.745	0.43647
cg00546774	0.993	0.76	1.298	0.95817
cg00547077	1.016	0.931	1.109	0.72142
cg00547445	0.929	0.799	1.081	0.33963
cg00547727	1.008	0.981	1.036	0.57249
cg00547777	0.696	0.471	1.03	0.06971
cg00548296	1.017	1.002	1.033	0.02762
cg00548618	1.059	0.978	1.147	0.15988
cg00548708	0.996	0.984	1.008	0.52587
cg00549123	1.115	1.027	1.21	0.00934
cg00549463	0.223	0.057	0.871	0.0308
cg00549910	0.616	0.19	1.998	0.4194
cg00550498	0.798	0.506	1.258	0.33074
[truncated: 355,670+ more rows]

## Sheet: sheet2
probe_annotation
chr	pos	strand	Name	Relation_to_Island	UCSC_RefGene_Name	UCSC_RefGene_Accession	UCSC_RefGene_Group
chr1	166958439	-	cg00001349	Island	MAEL	NM_032858	TSS200
chr1	50889225	-	cg00152008	Island	DMRTA2	NM_032110	TSS200
chr1	249153132	+	cg00154064	Island	ZNF692	NM_001136036	TSS200
chr1	107682552	-	cg00758069	N_Shore	NTNG1	NM_001113226	TSS200
chr1	7831173	-	cg00773965	N_Shore	VAMP3	NM_004781	TSS200
chr1	21059268	+	cg01010870	Island	SH2D5	NM_001103161	TSS200
chr1	249153122	+	cg01020399	Island	ZNF692	NM_001136036	TSS200
chr1	174968376	-	cg01730534	N_Shore	CACYBP	NM_001007214	TSS200
chr1	231473713	-	cg02365918	Island	EXOC8	NM_175876	TSS200
chr1	161283965	-	cg02620307	Island	SDHC	NM_001035512	TSS200
chr1	235667903	+	cg02633690	Island	B3GALNT2	NM_152490	TSS200
chr1	115053961	+	cg02852257	Island	TRIM33	NM_015906	TSS200
chr1	236228598	+	cg02957057	Island	NID1	NM_002508	TSS200
chr1	228327742	-	cg03044149	Island	GUK1	NM_000858	TSS200
chr1	249200307	-	cg03131272	Island	PGBD2	NM_170725	TSS200
chr1	38512601	+	cg03636215	Island	POU3F1	NM_002699	TSS200
chr1	155023650	-	cg04018299	Island	ADAM15	NM_003815	TSS200
chr1	6259688	+	cg04025728	Island	RPL22	NM_000983	TSS200
chr1	246670728	-	cg04108811	Island	SMYD3	NM_001167740	TSS200
chr1	173793730	+	cg04567169	Island	DARS2	NM_018122	TSS200
chr1	93297552	+	cg04720380	Island	RPL5	NM_000969	TSS200
chr1	210111403	-	cg04932544	Island	SYT14	NM_001146264	TSS200
chr1	169337205	-	cg05596149	OpenSea	NME7	NM_013330	TSS200
chr1	228270764	+	cg05650458	Island	ARF1	NM_001024228	TSS200
chr1	155145882	+	cg06193775	Island	KRTCAP2	NM_173852	TSS200
chr1	226374538	+	cg06314646	Island	ACBD3	NM_022735	TSS200
chr1	185703659	+	cg06361272	Island	HMCN1	NM_031935	TSS200
chr1	155243295	+	cg06658684	Island	CLK2	NM_003993	TSS200
chr1	179262897	-	cg06709324	Island	SOAT1	NM_003101	TSS200
chr1	215740701	-	cg07158797	Island	KCTD3	NM_016121	TSS200
chr1	229644149	-	cg07233502	Island	NUP133	NM_018230	TSS200
chr1	181057557	+	cg07320311	Island	IER5	NM_016545	TSS200
chr1	31845943	+	cg07345934	OpenSea	FABP3	NM_004102	TSS200
chr1	2985689	-	cg07348009	Island	PRDM16	NM_022114	TSS200
chr1	51434293	-	cg07370959	Island	CDKN2C	NM_001262	TSS200
chr1	182361453	-	cg07386190	Island	GLUL	NM_001033044	TSS200
chr1	236305663	-	cg07425541	Island	GPR137B	NM_003272	TSS200
chr1	243419299	-	cg07576517	S_Shore	SDCCAG8	NM_006642	TSS200
chr1	115397374	+	cg07832006	N_Shore	SYCP1	NM_003176	TSS200
chr1	27560835	+	cg08459369	Island	WDTC1	NM_015023	TSS200
chr1	155036082	-	cg08664617	Island	EFNA4	NM_182690	TSS200
chr1	114447794	+	cg08872494	Island	AP4B1	NM_006594	TSS200
chr1	193028592	+	cg08913815	Island	UCHL5	NM_015984	TSS200
chr1	246670754	-	cg09475815	Island	SMYD3	NM_001167740	TSS200
chr1	212208930	+	cg09870331	Island	INTS7	NM_015434	TSS200
chr1	204380960	-	cg10057631	Island	PPP1R15B	NM_032833	TSS200
chr1	40420689	-	cg10101749	Island	MFSD2A	NM_032793	TSS200
chr1	166845741	+	cg10556076	Island	TADA1	NM_053053	TSS200
chr1	201438445	-	cg10971895	Island	PHLDA3	NM_012396	TSS200
chr1	25256939	+	cg11018723	Island	RUNX3	NM_004350	TSS200
chr1	236767889	-	cg11159084	Island	HEATR1	NM_018072	TSS200
chr1	151170856	-	cg11206482	Island	PIP5K1A	NM_003557	TSS200
chr1	231664302	-	cg11246731	Island	TSNAX	NM_005999	TSS200
chr1	241803757	+	cg11688616	S_Shore	OPN3	NM_014322	TSS200
chr1	229644143	-	cg12061711	Island	NUP133	NM_018230	TSS200
chr1	214776475	-	cg13085338	Island	CENPF	NM_016343	TSS200
chr1	40420675	-	cg13181052	Island	MFSD2A	NM_032793	TSS200
chr1	173837191	-	cg13489958	Island	GAS5	NR_002578	TSS200
chr1	173793781	-	cg13495574	Island	CENPL	NM_001127181	TSS200
chr1	36863565	-	cg13962513	Island	LSM10	NM_032881	TSS200
chr1	159895389	-	cg14086160	Island	TAGLN2	NM_003564	TSS200
chr1	20988235	+	cg14565919	Island	DDOST	NM_005216	TSS200
chr1	100316030	-	cg15383719	S_Shore	AGL	NM_000644	TSS200
chr1	145516314	-	cg15395193	Island	PEX11B	NM_003846	TSS200
chr1	115632262	-	cg15558982	Island	TSPAN2	NM_005725	TSS200
chr1	222885920	+	cg15559578	Island	AIDA	NM_022831	TSS200
chr1	22109708	+	cg15605855	Island	USP48	NM_001032730	TSS200
chr1	60539559	-	cg15628917	S_Shore	C1orf87	NM_152377	TSS200
chr1	166845686	+	cg15896487	Island	TADA1	NM_053053	TSS200
chr1	40420635	-	cg15978014	Island	MFSD2A	NM_032793	TSS200
chr1	44412313	+	cg15988263	Island	IPO13	NM_014652	TSS200
chr1	40157202	-	cg16040504	Island	HPCAL4	NM_016257	TSS200
chr1	210502114	-	cg16119246	N_Shore	HHAT	NM_001170587	TSS200
chr1	182573613	-	cg16178186	Island	RGS16	NM_002928	TSS200
chr1	38325439	-	cg16249798	Island	MTF1	NM_005955	TSS200
chr1	3371104	-	cg16271002	Island	ARHGEF16	NM_014448	TSS200
chr1	205782247	+	cg16315748	Island	SLC41A1	NM_173854	TSS200
chr1	242011898	+	cg16357661	S_Shore	EXO1	NM_003686	TSS200
chr1	46806375	-	cg16553106	Island	NSUN4	NM_199044	TSS200
chr1	108743121	-	cg16600889	Island	SLC25A24	NM_013386	TSS200
chr1	166845717	+	cg17107724	Island	TADA1	NM_053053	TSS200
chr1	17446073	+	cg17183414	Island	PADI2	NM_007365	TSS200
chr1	178994930	-	cg17252808	Island	FAM20B	NM_014864	TSS200
chr1	117664474	+	cg17432313	Island	TRIM45	NM_001145635	TSS200
chr1	179262956	-	cg17465886	Island	SOAT1	NM_003101	TSS200
chr1	19615358	+	cg17594860	Island	AKR7A3	NM_012067	TSS200
chr1	38274017	-	cg17829314	Island	YRDC	NM_024640	TSS200
chr1	175162073	-	cg17839543	Island	KIAA0040	NM_001162895	TSS200
chr1	24829245	+	cg17854320	Island	RCAN3	NM_013441	TSS200
chr1	47779854	-	cg18183014	Island	STIL	NM_003035	TSS200
chr1	17446068	+	cg18228326	Island	PADI2	NM_007365	TSS200
chr1	155658898	-	cg18277007	Island	YY1AP1	NM_139118	TSS200
chr1	230778080	+	cg18382341	Island	COG2	NM_001145036	TSS200
chr1	221052579	-	cg18800479	Island	HLX	NM_021958	TSS200
chr1	228604595	-	cg18875460	S_Shore	TRIM17	NM_001024940	TSS200
chr1	50513661	-	cg19098763	Island	ELAVL4	NM_001144777	TSS200
chr1	242688081	-	cg19205994	Island	PLD5	NM_152666	TSS200
chr1	166958389	+	cg19241352	Island	MAEL	NM_032858	TSS200
chr1	27668445	+	cg19588399	OpenSea	SYTL1	NM_032872	TSS200
chr1	40254712	-	cg19613400	Island	BMP8B	NM_001720	TSS200
chr1	215740697	-	cg19646445	Island	KCTD3	NM_016121	TSS200
chr1	242688144	+	cg19719547	Island	PLD5	NM_152666	TSS200
chr1	66258687	+	cg19754554	Island	PDE4B	NM_002600	TSS200
chr1	153931149	-	cg19939555	S_Shore	CRTC2	NM_181715	TSS200
chr1	235813444	+	cg20285514	Island	GNG4	NM_001098722	TSS200
chr1	32645180	-	cg20457193	Island	TXLNA	NM_175852	TSS200
chr1	155232251	-	cg20795117	Island	SCAMP3	NM_005698	TSS200
chr1	233749643	+	cg20947082	Island	KCNK1	NM_002245	TSS200
chr1	38230845	+	cg21306240	Island	EPHA10	NM_001099439	TSS200
chr1	173793343	+	cg21396487	Island	CENPL	NM_001171182	TSS200
chr1	156182617	-	cg21815047	Island	PMF1	NM_007221	TSS200
chr1	44584417	-	cg21864563	OpenSea	KLF17	NM_173484	TSS200
chr1	94883754	-	cg21930399	Island	ABCD3	NM_001122674	TSS200
chr1	206680720	+	cg22237459	Island	RASSF5	NM_182663	TSS200
chr1	98511789	+	cg22333214	S_Shore	MIR137	NR_029679	TSS200
chr1	175162049	+	cg22626041	Island	KIAA0040	NM_001162895	TSS200
chr1	161102325	+	cg22799212	Island	DEDD	NM_001039712	TSS200
chr1	36863646	-	cg23069677	S_Shore	LSM10	NM_032881	TSS200
chr1	161068138	-	cg23651323	Island	KLHDC9	NM_001007256	TSS200
chr1	150241653	-	cg24004330	Island	APH1A	NM_016022	TSS200
chr1	249132406	-	cg24116222	Island	ZNF672	NM_024836	TSS200
chr1	28286409	-	cg24311947	Island	XKR8	NM_018053	TSS200
chr1	34642396	-	cg24411961	Island	C1orf94	NM_001134734	TSS200
chr1	200590040	+	cg24412469	Island	KIF14	NM_014875	TSS200
chr1	161993745	-	cg24623497	Island	OLFML2B	NM_015441	TSS200
chr1	156211892	-	cg24670453	N_Shelf	BGLAP	NM_199173	TSS200
chr1	161171902	-	cg24863642	Island	NDUFS2	NM_001166159	TSS200
chr1	205782239	+	cg25022560	Island	SLC41A1	NM_173854	TSS200
chr1	233749633	+	cg25191850	Island	KCNK1	NM_002245	TSS200
chr1	6662996	-	cg25479082	Island	KLHL21	NM_014851	TSS200
chr1	160068471	+	cg26146390	S_Shore	IGSF8	NM_052868	TSS200
chr1	229569969	-	cg26163852	Island	ACTA1	NM_001100	TSS200
chr1	58716257	-	cg26345888	S_Shore	DAB1	NM_021080	TSS200
chr1	202172848	+	cg26347746	OpenSea	LGR6	NM_021636	TSS200
chr1	226497353	-	cg26397881	Island	LIN9	NM_173083	TSS200
chr1	212964990	+	cg26670100	Island	TATDN3	NM_001146170	TSS200
chr1	160312931	+	cg26820501	Island	NCSTN	NM_015331	TSS200
chr1	160370294	-	cg26821539	Island	VANGL2	NM_020335	TSS200
chr1	173793936	-	cg26937809	Island	CENPL	NM_001127181	TSS200
chr1	231298651	+	cg27504802	Island	TRIM67	NM_001004342	TSS200
chr2	223289277	-	cg00043095	Island	SGPP2	NM_152386	TSS200
chr2	197504238	+	cg00185622	Island	CCDC150	NM_001080539	TSS200
chr2	220094581	-	cg00681662	Island	ANKZF1	NM_001042410	TSS200
chr2	54087200	+	cg00701946	Island	GPR75	NM_006794	TSS200
chr2	197036400	-	cg00707610	S_Shore	STK17B	NM_004226	TSS200
chr2	191184571	+	cg01027365	Island	HIBCH	NM_198047	TSS200
chr2	172967676	+	cg01111397	Island	DLX2	NM_004405	TSS200
chr2	178128772	+	cg01357409	Island	NFE2L2	NM_001145412	TSS200
chr2	84743512	-	cg01413097	Island	DNAH6	NM_001370	TSS200
chr2	233897243	+	cg01442781	OpenSea	NEU2	NM_005383	TSS200
chr2	122407247	+	cg01730274	Island	CLASP1	NM_001142274	TSS200
chr2	234763301	-	cg01835144	Island	HJURP	NM_018410	TSS200
chr2	153574167	+	cg01867111	Island	PRPF40A	NM_017892	TSS200
chr2	219646372	+	cg01872077	N_Shore	CYP27A1	NM_000784	TSS200
chr2	158732380	-	cg01956267	OpenSea	ACVR1	NM_001111067	TSS200
chr2	46524359	-	cg01960526	Island	EPAS1	NM_001430	TSS200
chr2	220252733	+	cg02063203	S_Shore	DNPEP	NM_012100	TSS200
chr2	79739918	+	cg02227623	Island	CTNNA2	NM_004389	TSS200
chr2	216946545	+	cg02281514	Island	PECR	NM_018441	TSS200
chr2	128284109	+	cg02372421	Island	IWS1	NM_017969	TSS200
chr2	85360601	-	cg02424378	Island	TCF7L1	NM_031283	TSS200
chr2	198318130	-	cg02586637	Island	COQ10B	NM_025147	TSS200
chr2	86851063	-	cg02860394	Island	RNF103	NM_005667	TSS200
chr2	11051953	+	cg03038132	Island	KCNF1	NM_002236	TSS200
chr2	175199670	-	cg03181248	Island	SP9	NM_001145250	TSS200
chr2	187350816	-	cg03285963	Island	ZC3H15	NM_018471	TSS200
chr2	219925311	-	cg03292754	Island	IHH	NM_002181	TSS200
chr2	220094399	+	cg03546879	Island	ATG9A	NM_024085	TSS200
chr2	233415191	+	cg03566780	Island	EIF4E2	NM_004846	TSS200
chr2	60780764	-	cg03717201	N_Shore	BCL11A	NM_018014	TSS200
chr2	120436701	+	cg03768001	Island	TMEM177	NM_001105199	TSS200
chr2	207024261	-	cg04060001	Island	EEF1B2	NM_001037663	TSS200
chr2	124782817	-	cg04168670	Island	CNTNAP5	NM_130773	TSS200
chr2	219536679	+	cg04296257	Island	STK36	NM_015690	TSS200
chr2	220462575	-	cg04415212	Island	STK11IP	NM_052902	TSS200
chr2	70418186	-	cg04589975	Island	C2orf42	NM_017880	TSS200
chr2	220094596	-	cg04733530	Island	ANKZF1	NM_001042410	TSS200
chr2	241938179	+	cg05078238	Island	SNED1	NM_001080437	TSS200
chr2	54087173	+	cg05414908	Island	GPR75	NM_006794	TSS200
chr2	176972068	-	cg05500840	Island	HOXD11	NM_021192	TSS200
chr2	224821967	-	cg05595691	Island	MRPL44	NM_022915	TSS200
chr2	207139471	-	cg05758434	Island	ZDBF2	NM_020923	TSS200
chr2	149632640	-	cg05975727	N_Shore	KIF5C	NM_004522	TSS200
chr2	204192854	+	cg05983229	Island	ABI2	NM_005759	TSS200
chr2	202645935	-	cg06538660	Island	ALS2	NM_020919	TSS200
chr2	152830614	-	cg06686709	OpenSea	CACNB4	NM_001005747	TSS200
chr2	145090273	+	cg06771501	Island	GTDC1	NM_001164629	TSS200
chr2	107502801	-	cg06906472	Island	ST6GAL2	NM_001142351	TSS200
chr2	220025600	-	cg06952862	S_Shore	NHEJ1	NM_024782	TSS200
chr2	121554817	-	cg06969469	OpenSea	GLI2	NM_005270	TSS200
chr2	219925260	-	cg07045816	Island	IHH	NM_002181	TSS200
chr2	216946617	+	cg07185648	Island	PECR	NM_018441	TSS200
chr2	196521673	+	cg07261473	Island	SLC39A10	NM_020342	TSS200
chr2	176948759	-	cg07411620	N_Shore	EVX2	NM_001080458	TSS200
chr2	242255421	-	cg07417218	Island	HDLBP	NM_005336	TSS200
chr2	214016366	-	cg07610406	Island	IKZF2	NM_001079526	TSS200
chr2	220363586	-	cg07713066	S_Shore	GMPPA	NM_205847	TSS200
chr2	219724408	+	cg07714657	Island	WNT6	NM_006522	TSS200
chr2	112895809	-	cg08020922	Island	FBLN7	NM_153214	TSS200
chr2	79739940	+	cg08047376	Island	CTNNA2	NM_004389	TSS200
chr2	79739863	+	cg08119884	Island	CTNNA2	NM_004389	TSS200
chr2	242212472	+	cg08209388	S_Shore	HDLBP	NM_203346	TSS200
chr2	182545555	+	cg08327269	N_Shelf	NEUROD1	NM_002500	TSS200
chr2	211341429	+	cg08400511	Island	LANCL1	NM_001136574	TSS200
chr2	220436045	-	cg08517126	Island	OBSL1	NM_015311	TSS200
chr2	54087178	+	cg08611810	Island	GPR75	NM_006794	TSS200
chr2	220117945	+	cg08640923	Island	TUBA4B	NR_003063	TSS200
chr2	124782831	+	cg08790440	Island	CNTNAP5	NM_130773	TSS200
chr2	233470702	-	cg08817786	Island	EFHD1	NR_027663	TSS200
chr2	1748337	+	cg09118932	Island	PXDN	NM_012293	TSS200
chr2	238969491	+	cg09131032	Island	SCLY	NM_016510	TSS200
chr2	219081710	-	cg09247346	Island	ARPC2	NM_152862	TSS200
chr2	27851818	+	cg09248284	OpenSea	CCDC121	NM_001142683	TSS200
chr2	37311580	+	cg09253914	Island	HEATR5B	NM_019024	TSS200
chr2	20190082	-	cg09303701	Island	WDR35	NM_020779	TSS200
chr2	96874663	-	cg09305577	Island	STARD7	NM_020151	TSS200
chr2	223163809	-	cg09424526	Island	PAX3	NM_181459	TSS200
chr2	26101366	-	cg09476286	Island	ASXL2	NM_018263	TSS200
chr2	3642634	+	cg09974661	Island	COLEC11	NM_199235	TSS200
chr2	190526067	+	cg09978216	Island	ASNSD1	NM_019048	TSS200
chr2	201754140	-	cg10089247	OpenSea	PPIL3	NM_131916	TSS200
chr2	50575030	-	cg10099415	S_Shore	NRXN1	NM_138735	TSS200
chr2	101889706	-	cg10311315	OpenSea	SNORD89	NR_003070	TSS200
chr2	111435850	-	cg10416105	Island	BUB1	NM_004336	TSS200
chr2	223162797	-	cg10416206	N_Shore	CCDC140	NM_153038	TSS200
chr2	173600480	+	cg10508295	Island	RAPGEF4	NM_007023	TSS200
chr2	160919147	-	cg10825876	Island	PLA2R1	NM_001007267	TSS200
chr2	43823357	+	cg10940651	Island	THADA	NM_022065	TSS200
chr2	229046515	+	cg10959353	Island	SPHKAP	NM_001142644	TSS200
chr2	224903393	-	cg11065506	Island	SERPINE2	NM_001136530	TSS200
chr2	203736525	-	cg11970843	Island	ICA1L	NM_138468	TSS200
chr2	198570073	+	cg12004115	Island	MARS2	NM_138395	TSS200
chr2	152955749	+	cg12059226	Island	CACNB4	NM_000726	TSS200
chr2	69001870	-	cg12093662	OpenSea	ARHGAP25	NM_014882	TSS200
chr2	136875897	-	cg12311057	N_Shore	CXCR4	NM_003467	TSS200
chr2	54087209	+	cg12451530	Island	GPR75	NM_006794	TSS200
chr2	204192809	-	cg12625293	Island	ABI2	NM_005759	TSS200
chr2	203776981	-	cg12805593	Island	WDR12	NM_018256	TSS200
chr2	219081765	-	cg13027571	Island	ARPC2	NM_152862	TSS200
chr2	54087189	+	cg13356253	Island	GPR75	NM_006794	TSS200
chr2	27498173	+	cg13439299	OpenSea	DNAJC5G	NM_173650	TSS200
chr2	207139445	-	cg13788515	Island	ZDBF2	NM_020923	TSS200
chr2	27498285	+	cg13830506	OpenSea	DNAJC5G	NM_173650	TSS200
chr2	203736430	+	cg13854399	Island	ICA1L	NM_138468	TSS200
chr2	50575093	-	cg13906811	S_Shore	NRXN1	NM_138735	TSS200
chr2	96990982	-	cg13997864	Island	ITPRIPL1	NM_001008949	TSS200
chr2	176948728	+	cg14118515	N_Shore	EVX2	NM_001080458	TSS200
chr2	176987225	-	cg14142007	Island	HOXD9	NM_014213	TSS200
chr2	79739934	+	cg14348756	Island	CTNNA2	NM_004389	TSS200
chr2	58273683	-	cg14399369	Island	VRK2	NM_001130483	TSS200
chr2	170683907	-	cg14461570	Island	UBR3	NM_172070	TSS200
chr2	217277275	-	cg14655732	Island	SMARCAL1	NM_001127207	TSS200
chr2	178128766	+	cg14958951	Island	NFE2L2	NM_001145412	TSS200
chr2	220252832	+	cg15120477	S_Shore	DNPEP	NM_012100	TSS200
chr2	176948732	+	cg15133351	N_Shore	EVX2	NM_001080458	TSS200
chr2	191045668	+	cg15313226	Island	C2orf88	NM_032321	TSS200
chr2	27371820	-	cg15326452	N_Shore	TCF23	NM_175769	TSS200
chr2	224903369	-	cg15353444	Island	SERPINE2	NM_001136530	TSS200
chr2	209130889	-	cg15399923	Island	PIKFYVE	NM_152671	TSS200
chr2	42396458	-	cg15827554	Island	EML4	NM_019063	TSS200
chr2	3606125	-	cg15857610	Island	RNASEH1	NM_002936	TSS200
chr2	190445551	+	cg15893070	Island	SLC40A1	NM_014585	TSS200
chr2	216946626	+	cg15979473	Island	PECR	NM_018441	TSS200
chr2	157189316	+	cg16246410	Island	NR4A2	NM_006186	TSS200
chr2	219824324	-	cg16531271	Island	CDK5R2	NM_003936	TSS200
chr2	69240124	+	cg16675700	Island	ANTXR1	NM_018153	TSS200
chr2	21266947	-	cg16723488	Island	APOB	NM_000384	TSS200
chr2	207629954	-	cg16724319	Island	FASTKD2	NM_014929	TSS200
chr2	219433115	+	cg16795290	Island	USP37	NM_020935	TSS200
chr2	99758174	-	cg17245548	Island	C2orf15	NM_144706	TSS200
chr2	179345078	-	cg17458653	Island	PLEKHA3	NM_019091	TSS200
chr2	192110001	-	cg17526812	Island	MYO1B	NM_012223	TSS200
chr2	220252827	+	cg17848959	S_Shore	DNPEP	NM_012100	TSS200
chr2	220462522	+	cg18021265	Island	STK11IP	NM_052902	TSS200
chr2	10183620	-	cg18251222	Island	KLF11	NM_003597	TSS200
chr2	220110107	+	cg18338495	Island	STK16	NM_001008910	TSS200
chr2	73298974	-	cg18358762	Island	SFXN5	NM_144579	TSS200
chr2	203499731	+	cg18429434	Island	FAM117B	NM_173511	TSS200
chr2	196933656	-	cg18527435	Island	DNAH7	NM_018897	TSS200
chr2	207139408	-	cg18807071	Island	ZDBF2	NM_020923	TSS200
chr2	242626536	-	cg19288752	Island	DTYMK	NR_033255	TSS200
chr2	227663669	-	cg19382545	Island	IRS1	NM_005544	TSS200
chr2	153191749	-	cg19483330	Island	FMNL2	NM_052905	TSS200
chr2	177053295	-	cg19542816	Island	HOXD1	NM_024501	TSS200
chr2	232651134	-	cg19617395	Island	COPS7B	NM_022730	TSS200
chr2	158485415	+	cg19617792	Island	ACVR1C	NM_145259	TSS200
chr2	223520852	+	cg19696123	Island	FARSB	NM_005687	TSS200
chr2	120981005	-	cg19865616	Island	TMEM185B	NR_000034	TSS200
chr2	3642629	-	cg19867917	Island	COLEC11	NM_199235	TSS200
chr2	54087184	+	cg19878627	Island	GPR75	NM_006794	TSS200
chr2	208576137	-	cg19988958	Island	CCNYL1	NM_152523	TSS200
chr2	20190080	-	cg19990182	Island	WDR35	NM_020779	TSS200
chr2	72374969	-	cg20097440	Island	CYP26B1	NM_019885	TSS200
chr2	197036414	-	cg20299002	S_Shore	STK17B	NM_004226	TSS200
chr2	189157191	-	cg20365074	Island	GULP1	NM_016315	TSS200
chr2	109403139	-	cg20520273	Island	CCDC138	NM_144978	TSS200
chr2	29093178	-	cg20595046	Island	TRMT61B	NM_017910	TSS200
chr2	201729399	-	cg20805479	Island	CLK1	NM_001162407	TSS200
chr2	198318139	-	cg21184926	Island	COQ10B	NM_025147	TSS200
chr2	170683919	-	cg21192065	Island	UBR3	NM_172070	TSS200
chr2	198318200	-	cg21234853	Island	COQ10B	NM_025147	TSS200
chr2	210867278	-	cg21311850	Island	RPE	NM_199229	TSS200
chr2	203499796	+	cg21495022	Island	FAM117B	NM_173511	TSS200
chr2	25264883	-	cg21592293	Island	EFR3B	NM_014971	TSS200
chr2	191184568	+	cg22092082	Island	HIBCH	NM_198047	TSS200
chr2	233498018	+	cg22106401	Island	EFHD1	NM_025202	TSS200
chr2	25016199	+	cg22195704	Island	CENPO	NM_024322	TSS200
chr2	109403109	-	cg22412063	Island	CCDC138	NM_144978	TSS200
chr2	196521756	-	cg22653717	Island	SLC39A10	NM_020342	TSS200
chr2	238707250	-	cg22883304	Island	RBM44	NM_001080504	TSS200
chr2	207024348	+	cg22929018	Island	NDUFS1	NM_005006	TSS200
chr2	172950067	-	cg22977876	Island	DLX1	NM_178120	TSS200
chr2	204400194	+	cg23054112	S_Shore	RAPH1	NM_213589	TSS200
chr2	37899357	+	cg23094057	Island	CDC42EP3	NM_006449	TSS200
chr2	119981284	-	cg23164999	Island	STEAP3	NM_182915	TSS200
chr2	25264897	-	cg23223742	Island	EFR3B	NM_014971	TSS200
chr2	231921595	-	cg23338755	Island	PSMD1	NM_002807	TSS200
chr2	178937598	+	cg23468897	Island	PDE11A	NM_016953	TSS200
chr2	173292207	-	cg23563438	Island	ITGA6	NM_000210	TSS200
chr2	207630148	+	cg23621652	Island	MDH1B	NM_001039845	TSS200
chr2	42396456	-	cg23994692	Island	EML4	NM_019063	TSS200
chr2	61293272	+	cg24053619	Island	KIAA1841	NM_032506	TSS200
chr2	219575488	+	cg24225259	Island	TTLL4	NM_014640	TSS200
chr2	222437075	-	cg25272554	Island	EPHA4	NM_004438	TSS200
chr2	220492186	-	cg25329589	Island	SLC4A3	NM_005070	TSS200
chr2	37384231	-	cg25339653	Island	EIF2AK2	NM_001135651	TSS200
chr2	111878453	-	cg25455438	Island	BCL2L11	NM_138621	TSS200
chr2	25264793	-	cg25603603	Island	EFR3B	NM_014971	TSS200
chr2	71017887	+	cg26095658	Island	FIGLA	NM_001004311	TSS200
chr2	128051925	+	cg26107076	S_Shore	ERCC3	NM_000122	TSS200
chr2	28113398	+	cg26251429	Island	RBKS	NM_022128	TSS200
chr2	220110082	+	cg26292241	Island	STK16	NM_001008910	TSS200
chr2	149632683	-	cg26323130	Island	KIF5C	NM_004522	TSS200
chr2	191745502	-	cg26332715	Island	GLS	NM_014905	TSS200
chr2	190649278	-	cg26381592	Island	ORMDL1	NM_001128150	TSS200
chr2	31806183	-	cg26638505	Island	SRD5A2	NM_000348	TSS200
chr2	232063251	-	cg26669825	Island	ARMC9	NM_025139	TSS200
chr2	219264796	+	cg26828218	Island	CTDSP1	NM_182642	TSS200
chr2	31361757	+	cg26988215	Island	GALNT14	NM_024572	TSS200
chr2	31456804	-	cg27230038	Island	EHD3	NM_014600	TSS200
chr2	213403519	-	cg27236875	Island	ERBB4	NM_005235	TSS200
chr2	238768104	+	cg27418586	Island	RAMP1	NM_005855	TSS200
chr2	197036434	-	cg27452117	S_Shore	STK17B	NM_004226	TSS200
chr2	241938166	+	cg27472905	Island	SNED1	NM_001080437	TSS200
chr2	207139431	-	cg27506082	Island	ZDBF2	NM_020923	TSS200
chr2	12856850	-	cg27599869	Island	TRIB2	NM_021643	TSS200
chr2	192109995	-	cg27659841	Island	MYO1B	NM_012223	TSS200
chr3	134369974	+	cg00060320	Island	KY	NM_178554	TSS200
chr3	124774924	-	cg00507465	Island	HEG1	NM_020733	TSS200
chr3	112280577	-	cg00785783	Island	ATG3	NM_022488	TSS200
chr3	127391710	-	cg00992117	Island	ABTB1	NM_172028	TSS200
chr3	27411030	-	cg01056889	Island	NEK10	NM_199347	TSS200
chr3	147127012	-	cg01227537	Island	ZIC1	NM_003412	TSS200
chr3	133614786	-	cg01894743	Island	RAB6B	NM_016577	TSS200
chr3	147127143	+	cg02647941	Island	ZIC1	NM_003412	TSS200
chr3	49209005	+	cg03163443	Island	KLHDC8B	NM_173546	TSS200
chr3	126423056	-	cg03198275	Island	CHCHD6	NM_032343	TSS200
chr3	50365727	-	cg03294218	Island	TUSC2	NM_007275	TSS200
chr3	87276226	-	cg03435608	Island	CHMP2B	NM_014043	TSS200
chr3	120626911	-	cg03602730	Island	STXBP5L	NM_014980	TSS200
chr3	98620570	+	cg04416750	Island	DCBLD2	NM_080927	TSS200
chr3	194406572	+	cg04689082	Island	FAM43A	NM_153690	TSS200
chr3	15469004	+	cg05714672	Island	EAF1	NM_033083	TSS200
chr3	190231667	-	cg05935283	Island	IL1RAP	NM_134470	TSS200
chr3	142607939	+	cg05937194	Island	PCOLCE2	NM_013363	TSS200
chr3	183602746	-	cg06384952	Island	PARL	NM_018622	TSS200
chr3	39093495	+	cg06580782	Island	WDR48	NM_020839	TSS200
chr3	10362768	-	cg06584662	Island	SEC13	NM_001136232	TSS200
chr3	49907414	+	cg07131655	Island	CAMKV	NM_024046	TSS200
chr3	190040250	-	cg07661818	Island	CLDN1	NM_021101	TSS200
chr3	120626899	-	cg07806886	Island	STXBP5L	NM_014980	TSS200
chr3	13521542	-	cg08051076	Island	HDAC11	NM_024827	TSS200
chr3	11178745	-	cg08831077	OpenSea	HRH1	NM_001098213	TSS200
chr3	63263824	+	cg09462808	N_Shore	SYNPR	NM_001130003	TSS200
chr3	61547130	-	cg09472360	Island	PTPRG	NM_002841	TSS200
chr3	184279528	-	cg10176160	Island	EPHB3	NM_004443	TSS200
chr3	44754102	+	cg10263370	Island	ZNF502	NM_001134441	TSS200
chr3	52008682	-	cg10630880	N_Shore	ABHD14B	NR_027476	TSS200
chr3	44754125	+	cg11003573	Island	ZNF502	NM_001134441	TSS200
chr3	181429654	-	cg11142406	N_Shore	SOX2	NM_003106	TSS200
chr3	48700391	+	cg11929643	Island	CELSR3	NM_001407	TSS200
chr3	172859037	-	cg12333618	OpenSea	SPATA16	NM_031955	TSS200
chr3	133380790	-	cg13024018	Island	TOPBP1	NM_007027	TSS200
chr3	142315224	-	cg13064457	Island	PLS1	NM_001145319	TSS200
chr3	49907468	-	cg13468002	Island	CAMKV	NM_024046	TSS200
chr3	58291905	-	cg13599271	Island	RPP14	NM_001098783	TSS200
chr3	14166510	-	cg14919823	Island	CHCHD4	NM_001098502	TSS200
chr3	11034311	-	cg15445554	N_Shore	SLC6A1	NM_003042	TSS200
chr3	12329242	-	cg15722404	N_Shore	PPARG	NM_005037	TSS200
chr3	172166234	-	cg15987088	Island	GHSR	NM_004122	TSS200
chr3	180397336	+	cg16311339	Island	CCDC39	NM_181426	TSS200
chr3	107809956	+	cg16322893	Island	CD47	NM_198793	TSS200
chr3	184081092	-	cg16625000	Island	POLR2H	NM_006232	TSS200
chr3	134205022	-	cg17665164	Island	ANAPC13	NR_024400	TSS200
chr3	148709363	+	cg17697381	Island	GYG1	NM_004130	TSS200
chr3	147127097	-	cg18424634	Island	ZIC1	NM_003412	TSS200
chr3	52489445	-	cg18715716	Island	NISCH	NM_007184	TSS200
chr3	183993726	-	cg19098796	N_Shore	ECE2	NM_001037324	TSS200
chr3	113465120	+	cg19423197	Island	NAA50	NM_025146	TSS200
chr3	114012806	+	cg19456938	OpenSea	TIGIT	NM_173799	TSS200
chr3	124931727	-	cg19768599	Island	SLC12A8	NM_024628	TSS200
chr3	127771061	+	cg20116266	Island	SEC61A1	NM_013336	TSS200
chr3	113666584	-	cg20455131	Island	ZDHHC23	NM_173570	TSS200
chr3	5229215	-	cg20571333	Island	EDEM1	NM_014674	TSS200
chr3	135969136	+	cg20668838	Island	PCCB	NM_000532	TSS200
chr3	51422676	-	cg20936475	Island	MANF	NM_006010	TSS200
chr3	196065357	+	cg21090033	OpenSea	TM4SF19	NM_138461	TSS200
chr3	136581035	-	cg21647473	Island	NCK1	NM_006153	TSS200
chr3	9994105	+	cg21746851	Island	PRRT3	NM_207351	TSS200
chr3	197686992	+	cg22374290	Island	IQCG	NM_032263	TSS200
chr3	196065318	+	cg22496559	OpenSea	TM4SF19	NM_138461	TSS200
chr3	136580959	-	cg22872179	Island	NCK1	NM_006153	TSS200
chr3	11034281	-	cg23405575	N_Shore	SLC6A1	NM_003042	TSS200
chr3	167452723	-	cg23731212	Island	PDCD10	NM_145859	TSS200
chr3	157827874	+	cg23965905	Island	RSRC1	NM_016625	TSS200
chr3	190231805	-	cg24004745	Island	IL1RAP	NM_134470	TSS200
chr3	172166242	-	cg24599434	Island	GHSR	NM_004122	TSS200
chr3	48700498	-	cg25157280	Island	CELSR3	NM_001407	TSS200
chr3	107809996	+	cg25382848	Island	CD47	NM_198793	TSS200
chr3	62861145	-	cg25947544	Island	CADPS	NM_003716	TSS200
chr3	50606708	-	cg25967505	Island	HEMK1	NM_016173	TSS200
chr3	168864111	+	cg26058714	Island	MECOM	NM_001163999	TSS200
chr3	49894142	+	cg27233566	Island	TRAIP	NM_005879	TSS200
chr3	112709769	-	cg27351896	Island	GTPBP8	NM_138485	TSS200
chr3	28390637	-	cg27533482	Island	AZI2	NM_001134432	TSS200
chr4	90758537	+	cg00119181	Island	SNCA	NM_000345	TSS200
chr4	123300493	-	cg00571090	Island	ADAD1	NM_001159295	TSS200
chr4	73935602	-	cg00646883	Island	COX18	NM_173827	TSS200
chr4	155665106	+	cg01389445	Island	LRAT	NM_004744	TSS200
chr4	130014778	+	cg01807202	Island	C4orf33	NM_173487	TSS200
chr4	169753113	-	cg02513026	Island	PALLD	NM_001166110	TSS200
chr4	134070369	-	cg02562431	Island	PCDH10	NM_020815	TSS200
chr4	123300456	-	cg02985694	Island	ADAD1	NM_001159295	TSS200
chr4	42154927	+	cg03167389	Island	BEND4	NM_207406	TSS200
chr4	75858262	-	cg03191889	N_Shore	PARM1	NM_015393	TSS200
chr4	155471587	-	cg03281983	Island	PLRG1	NM_002669	TSS200
chr4	170533631	+	cg03687177	Island	NEK1	NM_012224	TSS200
chr4	16085702	+	cg04203238	Island	PROM1	NM_001145848	TSS200
chr4	9783206	-	cg04597433	Island	DRD5	NM_000798	TSS200
chr4	39460672	-	cg05100113	Island	RPL9	NM_000661	TSS200
chr4	141445193	+	cg05870058	Island	ELMOD2	NM_153702	TSS200
chr4	5021203	+	cg06007271	Island	CYTL1	NM_018659	TSS200
chr4	123299985	-	cg06523752	N_Shore	ADAD1	NM_139243	TSS200
chr4	77227628	-	cg06659580	Island	STBD1	NM_003943	TSS200
chr4	44728739	-	cg07451084	S_Shore	GNPDA2	NM_138335	TSS200
chr4	55991782	-	cg07893544	Island	KDR	NM_002253	TSS200
chr4	77172841	-	cg08073591	Island	FAM47E	NM_001136570	TSS200
chr4	5053504	+	cg08323075	Island	STK32B	NM_018401	TSS200
chr4	159593240	-	cg08389091	Island	ETFDH	NM_004453	TSS200
chr4	90758216	-	cg08708229	Island	SNCA	NM_007308	TSS200
chr4	151937039	-	cg08750890	Island	LRBA	NM_006726	TSS200
chr4	16085603	-	cg09024126	Island	PROM1	NM_001145847	TSS200
chr4	75720055	+	cg09053907	S_Shore	BTC	NM_001729	TSS200
chr4	39529342	-	cg09067967	Island	UGDH	NM_003359	TSS200
chr4	5053341	-	cg10351287	Island	STK32B	NM_018401	TSS200
chr4	52709156	-	cg10565996	Island	DCUN1D4	NM_015115	TSS200
chr4	123300408	+	cg10668096	Island	ADAD1	NM_001159295	TSS200
chr4	75858172	-	cg11079866	N_Shore	PARM1	NM_015393	TSS200
chr4	90758494	-	cg11512365	Island	SNCA	NM_000345	TSS200
chr4	134070389	-	cg12746059	Island	PCDH10	NM_020815	TSS200
chr4	3464870	-	cg12918895	Island	DOK7	NM_173660	TSS200
chr4	187112537	+	cg13895461	Island	CYP4V2	NM_207352	TSS200
chr4	93225466	-	cg13952745	N_Shore	GRID2	NM_001510	TSS200
chr4	172734507	-	cg14307443	Island	GALNTL6	NM_001034845	TSS200
chr4	16085606	-	cg14736058	Island	PROM1	NM_001145847	TSS200
chr4	80329483	-	cg15063695	OpenSea	GK2	NM_033214	TSS200
chr4	164088095	-	cg15586945	Island	NAF1	NM_138386	TSS200
chr4	152020616	+	cg16164079	Island	RPS3A	NM_001006	TSS200
chr4	174255099	+	cg16569664	Island	HMGB2	NM_001130689	TSS200
chr4	55991824	-	cg18177533	Island	KDR	NM_002253	TSS200
chr4	123300469	-	cg18286862	Island	ADAD1	NM_001159295	TSS200
chr4	53233	-	cg18727948	Island	ZNF718	NM_001039127	TSS200
chr4	42154983	-	cg19009280	Island	BEND4	NM_207406	TSS200
chr4	174255518	+	cg19091677	Island	HMGB2	NM_001130688	TSS200
chr4	187065950	-	cg19873491	N_Shore	FAM149A	NM_015398	TSS200
chr4	128802013	+	cg20088535	Island	PLK4	NM_014264	TSS200
chr4	55991818	-	cg21161891	Island	KDR	NM_002253	TSS200
chr4	37688079	+	cg21444912	Island	RELL1	NM_001085399	TSS200
chr4	16085814	-	cg21647189	S_Shore	PROM1	NM_001145848	TSS200
chr4	46995637	-	cg22798201	Island	GABRA4	NM_000809	TSS200
chr4	5053496	+	cg23300732	Island	STK32B	NM_018401	TSS200
chr4	3464887	-	cg23757738	Island	DOK7	NM_173660	TSS200
chr4	3443656	-	cg23922755	OpenSea	HGFAC	NM_001528	TSS200
chr4	75858269	-	cg24188073	N_Shore	PARM1	NM_015393	TSS200
chr4	52904500	+	cg24396566	Island	SGCB	NM_000232	TSS200
chr4	141490097	+	cg25797055	Island	UCP1	NM_021833	TSS200
chr4	94749890	+	cg26124980	Island	ATOH1	NM_005172	TSS200
chr4	80329486	-	cg26226487	OpenSea	GK2	NM_033214	TSS200
chr4	47487307	-	cg26228943	OpenSea	ATP10D	NM_020453	TSS200
chr4	94749942	-	cg26745332	Island	ATOH1	NM_005172	TSS200
chr4	47487301	-	cg26757305	OpenSea	ATP10D	NM_020453	TSS200
chr4	166299976	+	cg26812418	Island	CPE	NM_001873	TSS200
chr4	155665093	+	cg26993729	Island	LRAT	NM_004744	TSS200
chr4	174255082	+	cg27164753	Island	HMGB2	NM_001130689	TSS200
chr4	185747379	+	cg27391710	Island	ACSL1	NM_001995	TSS200
chr4	84377082	-	cg27461733	Island	HELQ	NM_133636	TSS200
chr4	134070416	-	cg27600205	Island	PCDH10	NM_020815	TSS200
chr5	44388972	+	cg00272200	OpenSea	FGF10	NM_004465	TSS200
chr5	176900001	-	cg00616500	OpenSea	DBN1	NM_080881	TSS200
chr5	38258333	+	cg00984146	Island	EGFLAM	NM_152403	TSS200
chr5	156692969	-	cg01204655	Island	CYFIP2	NM_001037333	TSS200
chr5	50678925	-	cg01587896	Island	ISL1	NM_002202	TSS200
chr5	131593261	-	cg02033258	Island	PDLIM4	NM_001131027	TSS200
chr5	76011836	-	cg02047489	Island	F2R	NM_001992	TSS200
chr5	170736180	+	cg02676375	Island	TLX3	NM_021025	TSS200
chr5	176433640	+	cg03001986	Island	UIMC1	NM_016290	TSS200
chr5	112073438	-	cg03667968	OpenSea	APC	NM_000038	TSS200
chr5	78985588	-	cg04154027	OpenSea	CMYA5	NM_153610	TSS200
chr5	77656203	-	cg04223645	Island	SCAMP1	NM_004866	TSS200
chr5	114516315	-	cg04450862	S_Shore	TRIM36	NM_018700	TSS200
chr5	176784719	-	cg04466840	OpenSea	RGS14	NM_006480	TSS200
chr5	80529067	-	cg04816394	OpenSea	CKMT2	NM_001825	TSS200
chr5	73937299	+	cg05698228	Island	ENC1	NM_003633	TSS200
chr5	101632321	+	cg06480736	Island	SLCO4C1	NM_180991	TSS200
chr5	162864474	+	cg06646650	Island	CCNG1	NM_004060	TSS200
chr5	94982558	-	cg07015725	Island	RFESD	NM_173362	TSS200
chr5	137774639	-	cg07277818	OpenSea	REEP2	NM_016606	TSS200
chr5	32174500	-	cg08262505	Island	GOLPH3	NM_022130	TSS200
chr5	57878919	-	cg08445409	Island	RAB3C	NM_138453	TSS200
chr5	172386411	-	cg08669721	Island	RPL26L1	NM_016093	TSS200
chr5	78985495	-	cg09655403	OpenSea	CMYA5	NM_153610	TSS200
chr5	55033715	-	cg10585263	Island	DDX4	NM_024415	TSS200
chr5	73937301	+	cg11199137	Island	ENC1	NM_003633	TSS200
chr5	59189791	-	cg11258089	Island	PDE4D	NM_001104631	TSS200
chr5	150284530	-	cg11291313	Island	ZNF300	NM_052860	TSS200
chr5	80529135	+	cg11323506	OpenSea	CKMT2	NM_001825	TSS200
chr5	82373276	+	cg11526560	Island	XRCC4	NM_022550	TSS200
chr5	112073406	-	cg11613015	OpenSea	APC	NM_000038	TSS200
chr5	140430875	-	cg12664940	OpenSea	PCDHB1	NM_013340	TSS200
chr5	68710912	+	cg12687157	Island	MARVELD2	NM_001038603	TSS200
chr5	80529121	+	cg12827530	OpenSea	CKMT2	NM_001825	TSS200
chr5	114632168	+	cg12882476	Island	CCDC112	NM_152549	TSS200
chr5	132202281	+	cg13995389	Island	UQCRQ	NM_014402	TSS200
chr5	121187598	-	cg14443301	Island	FTMT	NM_177478	TSS200
chr5	37839923	-	cg14492800	Island	GDNF	NM_000514	TSS200
chr5	112073373	-	cg14511739	OpenSea	APC	NM_000038	TSS200
chr5	50678919	-	cg14834938	Island	ISL1	NM_002202	TSS200
chr5	52083620	+	cg14875682	N_Shore	PELO	NM_015946	TSS200
chr5	134240766	-	cg14976964	Island	PCBD2	NM_032151	TSS200
chr5	78985562	-	cg15197065	OpenSea	CMYA5	NM_153610	TSS200
chr5	114632040	+	cg16113530	Island	CCDC112	NM_152549	TSS200
chr5	50678928	-	cg17037282	Island	ISL1	NM_002202	TSS200
chr5	50678913	-	cg17412886	Island	ISL1	NM_002202	TSS200
chr5	162864458	+	cg18020381	Island	CCNG1	NM_004060	TSS200
chr5	95769005	+	cg18840956	Island	PCSK1	NM_000439	TSS200
chr5	133450281	-	cg18865127	Island	TCF7	NM_003202	TSS200
chr5	122424706	-	cg19157243	N_Shore	PRDM6	NM_001136239	TSS200
chr5	101632310	+	cg19788741	Island	SLCO4C1	NM_180991	TSS200
chr5	133451294	-	cg19844653	S_Shore	TCF7	NM_201632	TSS200
chr5	115910592	+	cg19918005	Island	SEMA6A	NM_020796	TSS200
chr5	121187589	+	cg21588562	Island	FTMT	NM_177478	TSS200
chr5	57878853	-	cg22023952	Island	RAB3C	NM_138453	TSS200
chr5	112073398	-	cg22035501	OpenSea	APC	NM_000038	TSS200
chr5	6378790	-	cg22511408	Island	MED10	NM_032286	TSS200
chr5	148442740	-	cg22621734	OpenSea	SH3TC2	NM_024577	TSS200
chr5	149380233	-	cg22721765	Island	TIGD6	NM_030953	TSS200
chr5	78985592	-	cg23279355	OpenSea	CMYA5	NM_153610	TSS200
chr5	39074677	-	cg25355076	Island	RICTOR	NM_152756	TSS200
chr5	173415963	+	cg25633130	Island	C5orf47	NM_001144954	TSS200
chr5	137673699	+	cg25772669	Island	FAM53C	NM_016605	TSS200
chr5	892713	+	cg25951128	Island	BRD9	NM_001009877	TSS200
chr5	71403058	-	cg26001333	Island	MAP1B	NM_005909	TSS200
chr5	80529100	+	cg26416971	OpenSea	CKMT2	NM_001825	TSS200
chr5	10250271	+	cg26556537	Island	CCT5	NM_012073	TSS200
chr5	83017000	+	cg26630791	N_Shore	HAPLN1	NM_001884	TSS200
chr5	170736277	-	cg26844246	Island	TLX3	NM_021025	TSS200
chr5	133340445	-	cg26924104	Island	VDAC1	NM_003374	TSS200
chr6	2842255	-	cg00031256	Island	SERPINB1	NM_030666	TSS200
chr6	149721425	+	cg00166836	OpenSea	SUMO4	NM_001002255	TSS200
chr6	49681334	-	cg01076129	OpenSea	CRISP2	NM_001142417	TSS200
chr6	10695063	+	cg02330394	Island	PAK1IP1	NM_017906	TSS200
chr6	136871947	-	cg02362970	Island	MAP7	NM_003980	TSS200
chr6	52535754	-	cg02871208	Island	TMEM14A	NM_014051	TSS200
chr6	94129431	-	cg03696441	Island	EPHA7	NM_004440	TSS200
chr6	108881876	+	cg03861593	Island	FOXO3	NM_001455	TSS200
chr6	159239538	-	cg03891442	Island	EZR	NM_003379	TSS200
chr6	90062691	-	cg05174924	Island	UBE2J1	NM_016021	TSS200
chr6	149867353	+	cg05238905	Island	PPIL4	NM_139126	TSS200
chr6	31939584	-	cg05258214	N_Shore	STK19	NM_004197	TSS200
chr6	35265411	-	cg05583848	OpenSea	DEF6	NM_022047	TSS200
chr6	139695661	-	cg05607246	Island	CITED2	NM_001168388	TSS200
chr6	10886999	+	cg06503907	N_Shore	SYCP2L	NM_001040274	TSS200
chr6	100442105	-	cg06610484	Island	MCHR2	NM_001040179	TSS200
chr6	144385806	+	cg07507918	Island	PLAGL1	NM_001080951	TSS200
chr6	33386124	-	cg08124791	Island	CUTA	NM_001014837	TSS200
chr6	13487879	-	cg08492886	Island	GFOD1	NM_018988	TSS200
chr6	138188425	-	cg08644612	Island	TNFAIP3	NM_006290	TSS200
chr6	27280122	-	cg09249112	Island	POM121L2	NM_033482	TSS200
chr6	100442118	-	cg09393254	Island	MCHR2	NM_001040179	TSS200
chr6	33386148	+	cg10305851	Island	CUTA	NM_001014837	TSS200
chr6	116421888	-	cg11539275	Island	NT5DC1	NM_152729	TSS200
chr6	170615747	+	cg11700173	Island	FAM120B	NM_032448	TSS200
chr6	143772015	-	cg11862080	Island	ADAT2	NM_182503	TSS200
chr6	18122938	-	cg12119111	Island	NHLRC1	NM_198586	TSS200
chr6	138188557	+	cg12214665	Island	TNFAIP3	NM_006290	TSS200
chr6	49681391	+	cg12440062	OpenSea	CRISP2	NM_001142417	TSS200
chr6	168418439	+	cg12707343	OpenSea	KIF25	NM_005355	TSS200
chr6	91296969	+	cg12712415	Island	MAP3K7	NM_145333	TSS200
chr6	33160262	+	cg13586420	Island	COL11A2	NM_001163771	TSS200
chr6	38670972	+	cg13678070	Island	GLO1	NM_006708	TSS200
chr6	106773726	+	cg13829924	Island	ATG5	NM_004849	TSS200
chr6	35889141	+	cg14167474	S_Shore	SRPK1	NM_003137	TSS200
chr6	28411285	-	cg14547644	OpenSea	ZSCAN23	NM_001012455	TSS200
chr6	10412797	+	cg15442419	Island	TFAP2A	NM_001032280	TSS200
chr6	52929651	-	cg15610333	N_Shore	FBXO9	NM_033481	TSS200
chr6	90062628	+	cg15920017	Island	UBE2J1	NM_016021	TSS200
chr6	52930071	-	cg16076651	Island	FBXO9	NM_033480	TSS200
chr6	46620647	+	cg16759888	Island	CYP39A1	NM_016593	TSS200
chr6	139695867	-	cg17583526	Island	CITED2	NM_006079	TSS200
chr6	28092343	-	cg18032046	OpenSea	ZSCAN16	NM_025231	TSS200
chr6	150390308	-	cg18043157	Island	ULBP3	NM_024518	TSS200
chr6	30658796	+	cg18650878	S_Shelf	NRM	NM_007243	TSS200
chr6	30882087	-	cg19104656	Island	VARS2	NM_001167734	TSS200
chr6	7910174	-	cg19116172	Island	TXNDC5	NM_001145549	TSS200
chr6	94129412	-	cg19504032	Island	EPHA7	NM_004440	TSS200
chr6	117996479	-	cg19657320	Island	NUS1	NM_138459	TSS200
chr6	37787165	-	cg19882826	Island	ZFAND3	NM_021943	TSS200
chr6	168476697	+	cg20027578	Island	FRMD1	NM_001122841	TSS200
chr6	31126141	+	cg20599535	Island	TCF19	NM_001077511	TSS200
chr6	143998961	-	cg21026257	N_Shore	PHACTR2	NM_001100164	TSS200
chr6	136871907	-	cg21282131	Island	MAP7	NM_003980	TSS200
chr6	28220064	+	cg21761427	S_Shore	ZKSCAN4	NM_019110	TSS200
chr6	167536063	+	cg21794222	OpenSea	CCR6	NM_031409	TSS200
chr6	100442151	-	cg22473637	Island	MCHR2	NM_001040179	TSS200
chr6	3227981	+	cg23801012	Island	TUBB2B	NM_178012	TSS200
chr6	28411309	+	cg24703168	OpenSea	ZSCAN23	NM_001012455	TSS200
chr6	136871941	-	cg25096566	Island	MAP7	NM_003980	TSS200
chr6	49681299	+	cg25390787	OpenSea	CRISP2	NM_001142417	TSS200
chr6	30294980	+	cg25598759	Island	HCG18	NR_024053	TSS200
chr6	100442120	-	cg26466587	Island	MCHR2	NM_001040179	TSS200
chr6	49681307	+	cg26715042	OpenSea	CRISP2	NM_001142417	TSS200
chr6	31107240	-	cg26965877	OpenSea	PSORS1C2	NM_014069	TSS200
chr6	117586681	+	cg27315742	Island	VGLL2	NM_153453	TSS200
chr7	22396644	+	cg01297191	Island	RAPGEF5	NM_012294	TSS200
chr7	22396637	+	cg02096916	Island	RAPGEF5	NM_012294	TSS200
chr7	4901798	-	cg02434121	S_Shore	PAPOLB	NM_020144	TSS200
chr7	97361148	+	cg02539083	Island	TAC1	NM_013998	TSS200
chr7	2394389	-	cg02637781	Island	EIF3B	NM_003751	TSS200
chr7	99647239	-	cg02669770	OpenSea	ZSCAN21	NM_145914	TSS200
chr7	138916033	-	cg03027977	Island	UBN2	NM_173569	TSS200
chr7	27187502	-	cg03529432	Island	HOXA6	NM_024014	TSS200
chr7	87105022	-	cg04438814	Island	ABCB4	NM_018849	TSS200
chr7	120969079	-	cg05470554	N_Shore	WNT16	NM_057168	TSS200
chr7	151137192	+	cg05551889	Island	CRYGN	NM_144727	TSS200
chr7	2557446	+	cg05829046	N_Shore	LFNG	NM_002304	TSS200
chr7	53103310	-	cg05891292	Island	POM121L12	NM_182595	TSS200
chr7	127233681	-	cg06294376	OpenSea	FSCN3	NM_020369	TSS200
chr7	73588702	-	cg06739182	Island	EIF4H	NM_031992	TSS200
chr7	32996829	+	cg07067171	Island	FKBP9	NM_007270	TSS200
chr7	12726813	-	cg07229076	Island	ARL4A	NM_005738	TSS200
chr7	77428059	-	cg08212713	Island	PHTF2	NM_001127360	TSS200
chr7	39989867	-	cg08550615	Island	CDK13	NM_031267	TSS200
chr7	5632269	-	cg08584377	N_Shore	FSCN1	NM_003088	TSS200
chr7	148892434	-	cg08728167	Island	ZNF282	NM_003575	TSS200
chr7	14029657	+	cg09366357	N_Shore	ETV1	NM_001163147	TSS200
chr7	99647233	-	cg09377064	OpenSea	ZSCAN21	NM_145914	TSS200
chr7	45018849	-	cg10673833	OpenSea	MYO1G	NM_033054	TSS200
chr7	134671120	+	cg10731606	Island	AGBL3	NM_178563	TSS200
chr7	158497561	+	cg10916865	Island	NCAPG2	NM_017760	TSS200
chr7	150780510	+	cg10988288	Island	TMUB1	NM_031434	TSS200
chr7	145813417	+	cg11592503	Island	CNTNAP2	NM_014141	TSS200
chr7	44836113	+	cg12111272	Island	PPIA	NM_021130	TSS200
chr7	100026424	-	cg13153964	Island	ZCWPW1	NM_017984	TSS200
chr7	27187560	+	cg14044640	Island	HOXA6	NM_024014	TSS200
chr7	120968904	-	cg14448169	N_Shore	WNT16	NM_057168	TSS200
chr7	156685988	-	cg14664464	Island	LMBR1	NM_022458	TSS200
chr7	116312291	-	cg14744768	Island	MET	NM_000245	TSS200
chr7	128577916	-	cg15621338	Island	IRF5	NM_001098630	TSS200
chr7	24323792	+	cg15929698	Island	NPY	NM_000905	TSS200
chr7	115850450	-	cg16379337	Island	TES	NM_015641	TSS200
chr7	1015235	+	cg16404342	Island	COX19	NM_001031617	TSS200
chr7	5229675	+	cg16739198	Island	WIPI2	NM_001033518	TSS200
chr7	24323799	+	cg16964348	Island	NPY	NM_000905	TSS200
chr7	75443174	+	cg17315454	OpenSea	CCL24	NM_002991	TSS200
chr7	27187556	+	cg17994139	Island	HOXA6	NM_024014	TSS200
chr7	87105216	+	cg19041648	Island	ABCB4	NM_018849	TSS200
chr7	158622382	-	cg19346507	Island	ESYT2	NM_020728	TSS200
chr7	65670151	+	cg20214319	Island	TPST1	NM_003596	TSS200
chr7	21985589	-	cg20661176	Island	CDCA7L	NM_001127370	TSS200
chr7	115850441	-	cg20879085	Island	TES	NM_015641	TSS200
chr7	145813421	+	cg21126583	Island	CNTNAP2	NM_014141	TSS200
chr7	157129652	-	cg21240861	Island	DNAJB6	NM_005494	TSS200
chr7	144100802	-	cg21265917	OpenSea	NOBOX	NM_001080413	TSS200
chr7	1596136	-	cg21368161	OpenSea	TMEM184A	NM_001097620	TSS200
chr7	149535361	+	cg21394197	Island	ZNF862	NM_001099220	TSS200
chr7	100027352	-	cg21679810	Island	MEPCE	NM_019606	TSS200
chr7	157129591	-	cg22044861	Island	DNAJB6	NM_005494	TSS200
chr7	27187553	+	cg22469274	Island	HOXA6	NM_024014	TSS200
chr7	43798090	-	cg22555539	Island	BLVRA	NM_000712	TSS200
chr7	153584416	+	cg22620221	Island	DPP6	NM_001039350	TSS200
chr7	151137162	+	cg23273694	Island	CRYGN	NM_144727	TSS200
chr7	35293869	+	cg24061141	Island	TBX20	NM_001166220	TSS200
chr7	24323764	+	cg24885417	Island	NPY	NM_000905	TSS200
chr7	155605092	-	cg25167838	Island	SHH	NM_000193	TSS200
chr7	35293753	+	cg26673012	Island	TBX20	NM_001166220	TSS200
chr7	32996816	-	cg26686415	Island	FKBP9	NM_007270	TSS200
chr7	120968919	+	cg26690075	N_Shore	WNT16	NM_057168	TSS200
chr7	107300957	-	cg26779378	N_Shore	SLC26A4	NM_000441	TSS200
chr7	73134089	+	cg27469719	Island	STX1A	NM_004603	TSS200
chr8	125486958	-	cg00292857	Island	RNF139	NM_007218	TSS200
chr8	97274070	-	cg00317680	Island	PTDSS1	NM_014754	TSS200
chr8	26371564	+	cg00444261	Island	PNMA2	NM_007257	TSS200
chr8	126442449	+	cg00627621	Island	TRIB1	NM_025195	TSS200
chr8	87354809	-	cg01211091	Island	WWP1	NM_007013	TSS200
chr8	144815967	+	cg01529149	Island	FAM83H	NM_198488	TSS200
chr8	24814137	+	cg01614020	Island	NEFL	NM_006158	TSS200
chr8	28244050	+	cg01719123	Island	ZNF395	NM_018660	TSS200
chr8	37963317	+	cg03024183	Island	ASH2L	NM_001105214	TSS200
chr8	24772435	+	cg03169018	Island	NEFM	NM_001105541	TSS200
chr8	72756882	-	cg03347018	S_Shore	MSC	NM_005098	TSS200
chr8	57358651	-	cg03483150	Island	PENK	NM_006211	TSS200
chr8	126442446	+	cg04444761	Island	TRIB1	NM_025195	TSS200
chr8	57358713	-	cg04612444	Island	PENK	NM_006211	TSS200
chr8	11059038	+	cg04657224	Island	XKR6	NM_173683	TSS200
chr8	85097056	-	cg04842146	Island	RALYL	NM_001100391	TSS200
chr8	102217924	+	cg05014405	Island	ZNF706	NM_001042511	TSS200
chr8	101170565	-	cg06768655	Island	SPAG1	NM_003114	TSS200
chr8	124286746	+	cg07393414	Island	ZHX1	NM_001017926	TSS200
chr8	35092823	+	cg08000065	Island	UNC5D	NM_080872	TSS200
chr8	99956574	-	cg08099174	Island	OSR2	NM_053001	TSS200
chr8	97505843	-	cg08979737	Island	SDC2	NM_002998	TSS200
chr8	37553261	-	cg08991457	Island	ZNF703	NM_025069	TSS200
chr8	8751325	-	cg09171127	Island	MFHAS1	NM_004225	TSS200
chr8	24771114	-	cg09234518	Island	NEFM	NM_005382	TSS200
chr8	48873358	-	cg09303136	Island	MCM4	NM_182746	TSS200
chr8	126442440	+	cg09504829	Island	TRIB1	NM_025195	TSS200
chr8	117887256	-	cg09523472	Island	RAD21	NM_006265	TSS200
chr8	11141996	-	cg09758595	Island	MTMR9	NM_015458	TSS200
chr8	11059062	+	cg09758742	Island	XKR6	NM_173683	TSS200
chr8	65711396	+	cg09975850	Island	CYP7B1	NM_004820	TSS200
chr8	103668126	-	cg10929761	Island	KLF10	NM_005655	TSS200
chr8	146078990	-	cg11075878	S_Shore	COMMD5	NM_001081003	TSS200
chr8	101170185	-	cg11192808	Island	SPAG1	NM_172218	TSS200
chr8	38034186	-	cg11759446	Island	LSM1	NM_014462	TSS200
chr8	125385036	-	cg12142403	Island	TMEM65	NM_194291	TSS200
chr8	126442431	+	cg12286194	Island	TRIB1	NM_025195	TSS200
chr8	125551181	+	cg12516337	N_Shore	NDUFB9	NM_005005	TSS200
chr8	28244096	+	cg12832228	Island	ZNF395	NM_018660	TSS200
chr8	9413405	-	cg13267177	Island	TNKS	NM_003747	TSS200
chr8	75262582	+	cg13281814	Island	GDAP1	NM_001040875	TSS200
chr8	117768111	-	cg14447887	Island	EIF3H	NM_003756	TSS200
chr8	75896720	-	cg15953602	Island	CRISPLD1	NM_031461	TSS200
chr8	24771125	-	cg16459364	Island	NEFM	NM_005382	TSS200
chr8	54164391	+	cg16491617	Island	OPRK1	NM_000912	TSS200
chr8	125551329	-	cg16680530	Island	TATDN1	NR_027427	TSS200
chr8	24772344	-	cg17078116	Island	NEFM	NM_001105541	TSS200
chr8	144329027	+	cg19075839	Island	ZFP41	NM_173832	TSS200
chr8	24772333	+	cg20585869	Island	NEFM	NM_001105541	TSS200
chr8	27169007	-	cg21299372	Island	TRIM35	NM_171982	TSS200
chr8	85097031	-	cg21671806	Island	RALYL	NM_001100391	TSS200
chr8	1772116	-	cg22880677	Island	ARHGEF10	NM_014629	TSS200
chr8	125486969	-	cg23359983	Island	RNF139	NM_007218	TSS200
chr8	85097049	-	cg23649708	Island	RALYL	NM_001100391	TSS200
chr8	72756901	-	cg24258699	S_Shore	MSC	NM_005098	TSS200
chr8	60031832	+	cg24334304	Island	TOX	NM_014729	TSS200
chr8	75262575	+	cg24421504	Island	GDAP1	NM_001040875	TSS200
chr8	128748214	+	cg24666276	Island	MYC	NM_002467	TSS200
chr8	13424269	-	cg24727311	OpenSea	C8orf48	NM_001007090	TSS200
chr8	55370336	-	cg24928391	Island	SOX17	NM_022454	TSS200
chr8	107782513	+	cg25021532	OpenSea	ABRA	NM_139166	TSS200
chr8	128748155	-	cg25080152	Island	MYC	NM_002467	TSS200
chr8	54756041	+	cg25081985	Island	ATP6V1H	NM_015941	TSS200
chr8	72756839	+	cg25827490	S_Shore	MSC	NM_005098	TSS200
chr8	99956585	-	cg26347379	Island	OSR2	NM_053001	TSS200
chr8	94929204	-	cg27316993	Island	PDP1	NM_001161781	TSS200
chr8	124408845	+	cg27648020	Island	ATAD2	NM_014109	TSS200
chr8	53322510	+	cg27649037	OpenSea	ST18	NM_014682	TSS200
chr9	33167494	-	cg02354413	Island	B4GALT1	NM_001497	TSS200
chr9	34523230	+	cg02411961	Island	ENHO	NM_198573	TSS200
chr9	6008054	+	cg03235978	Island	KIAA2026	NM_001017969	TSS200
chr9	36401074	+	cg06087537	Island	RNF38	NM_194332	TSS200
chr9	27573889	-	cg11613875	Island	C9orf72	NM_145005	TSS200
chr9	4741411	+	cg11725802	Island	AK3	NM_016282	TSS200
chr9	99540409	-	cg13578229	Island	ZNF510	NM_014930	TSS200
chr9	104500958	-	cg13724160	Island	GRIN3A	NM_133445	TSS200
chr9	130517769	-	cg13737221	Island	SH2D3C	NM_001142533	TSS200
chr9	139659038	+	cg14164262	S_Shelf	LCN15	NM_203347	TSS200
chr9	32384458	+	cg14237843	Island	ACO1	NM_002197	TSS200
chr9	26947515	+	cg14563754	Island	PLAA	NM_001031689	TSS200
chr9	115819158	+	cg14633455	Island	ZFP37	NM_003408	TSS200
chr9	15422589	+	cg16645539	Island	SNAPC3	NM_001039697	TSS200
chr9	103235536	+	cg21089453	Island	TMEFF1	NM_003692	TSS200
chr9	23821566	+	cg21200129	Island	ELAVL2	NM_001171197	TSS200
chr9	15422769	-	cg21211038	Island	SNAPC3	NM_001039697	TSS200
chr9	133319899	+	cg22791453	Island	ASS1	NM_000050	TSS200
chr10	70587154	-	cg00042335	Island	STOX1	NM_001130161	TSS200
chr10	91461194	+	cg00071751	Island	KIF20B	NM_016195	TSS200
chr10	70319998	+	cg00128195	N_Shore	TET1	NM_030625	TSS200
chr10	72163720	-	cg00320645	Island	EIF4EBP2	NM_004096	TSS200
chr10	27703336	-	cg00632657	Island	PTCHD3	NM_001034842	TSS200
chr10	71561574	-	cg00971834	Island	COL13A1	NM_080811	TSS200
chr10	97802959	-	cg01016800	Island	CCNJ	NM_001134376	TSS200
chr10	135187068	+	cg01109508	Island	ECHS1	NM_004092	TSS200
chr10	104154212	-	cg01177642	Island	NFKB2	NM_001077493	TSS200
chr10	126107665	+	cg02065151	Island	OAT	NM_000274	TSS200
chr10	72163814	+	cg02162544	Island	EIF4EBP2	NM_004096	TSS200
chr10	102747431	-	cg02180545	Island	MRPL43	NM_176792	TSS200
chr10	77161644	-	cg02219962	Island	ZNF503	NM_032772	TSS200
chr10	72575603	-	cg02222290	Island	SGPL1	NM_003901	TSS200
chr10	75936278	-	cg02289339	Island	ADK	NM_001123	TSS200
chr10	127512031	-	cg02533235	Island	BCCIP	NM_078469	TSS200
chr10	111767639	-	cg02678909	Island	ADD3	NM_016824	TSS200
chr10	99609982	+	cg02681733	Island	GOLGA7B	NM_001010917	TSS200
chr10	69644399	-	cg02720207	Island	SIRT1	NM_012238	TSS200
chr10	95242111	+	cg02756614	OpenSea	MYOF	NM_133337	TSS200
chr10	113943648	-	cg03157698	Island	GPAM	NM_020918	TSS200
chr10	90751244	-	cg03158499	S_Shore	ACTA2	NM_001141945	TSS200
chr10	114135881	-	cg03271650	OpenSea	ACSL5	NM_016234	TSS200
chr10	70167011	+	cg03383873	Island	RUFY2	NM_017987	TSS200
chr10	45869613	-	cg03501777	Island	ALOX5	NM_000698	TSS200
chr10	111767685	-	cg03801898	Island	ADD3	NM_016824	TSS200
chr10	124895441	+	cg03908015	Island	HMX3	NM_001105574	TSS200
chr10	15001292	-	cg03922645	Island	MEIG1	NM_001080836	TSS200
chr10	134121596	-	cg04123496	Island	STK32C	NM_173575	TSS200
chr10	116853118	-	cg04335339	Island	ATRNL1	NM_207303	TSS200
chr10	75255926	+	cg04534276	S_Shore	PPP3CB	NM_001142353	TSS200
chr10	81965498	+	cg04774559	Island	ANXA11	NM_001157	TSS200
chr10	131265416	+	cg05068430	Island	MGMT	NM_002412	TSS200
chr10	75531982	-	cg05099600	Island	FUT11	NM_173540	TSS200
chr10	101419129	-	cg05302420	Island	ENTPD7	NM_020354	TSS200
chr10	99185984	-	cg05336550	Island	PGAM1	NM_002629	TSS200
chr10	74856828	-	cg05470666	Island	P4HA1	NM_001142596	TSS200
chr10	103880348	-	cg05815920	Island	LDB1	NM_001113407	TSS200
chr10	73078971	-	cg06270147	Island	SLC29A3	NM_018344	TSS200
chr10	61469820	-	cg06373764	Island	SLC16A9	NM_194298	TSS200
chr10	72142531	-	cg06391894	Island	LRRC20	NM_018239	TSS200
chr10	72142520	-	cg06477881	Island	LRRC20	NM_018239	TSS200
chr10	62538126	+	cg06793798	Island	CDK1	NM_001170407	TSS200
chr10	37414768	+	cg06872272	Island	ANKRD30A	NM_052997	TSS200
chr10	99400432	-	cg07179548	Island	PI4K2A	NM_018425	TSS200
chr10	70660989	-	cg07203258	Island	DDX50	NM_024045	TSS200
chr10	81107090	-	cg07441565	Island	PPIF	NM_005729	TSS200
chr10	112836681	-	cg07560825	Island	ADRA2A	NM_000681	TSS200
chr10	105156277	+	cg07734351	Island	PDCD11	NM_014976	TSS200
chr10	101989373	+	cg07793810	Island	CHUK	NM_001278	TSS200
chr10	69644926	-	cg07832903	Island	SIRT1	NM_001142498	TSS200
chr10	114709887	+	cg07849302	N_Shelf	TCF7L2	NM_001146274	TSS200
chr10	60272754	-	cg07857251	Island	BICC1	NM_001080512	TSS200
chr10	99258646	-	cg07923717	Island	UBTD1	NM_024954	TSS200
chr10	53459378	+	cg07947549	Island	CSTF2T	NM_015235	TSS200
chr10	104474196	-	cg08216291	Island	SFXN2	NM_178858	TSS200
chr10	99496695	-	cg08299755	Island	ZFYVE27	NM_001002261	TSS200
chr10	97803058	-	cg08379212	Island	CCNJ	NM_001134376	TSS200
chr10	70480892	-	cg08616269	Island	CCAR1	NM_018237	TSS200
chr10	71561505	+	cg08944476	Island	COL13A1	NM_080811	TSS200
chr10	60028728	+	cg09039206	Island	CISD1	NM_018464	TSS200
chr10	134145580	+	cg09379627	Island	LRRC27	NM_001143758	TSS200
chr10	114709926	+	cg09655100	N_Shelf	TCF7L2	NM_001146274	TSS200
chr10	94333943	-	cg09737584	Island	IDE	NM_004969	TSS200
chr10	121652203	-	cg09776513	Island	SEC23IP	NM_007190	TSS200
chr10	43633827	-	cg09910755	Island	CSGALNACT2	NM_018590	TSS200
chr10	99393523	-	cg10030921	S_Shore	MORN4	NM_178832	TSS200
chr10	60027792	+	cg10256686	Island	IPMK	NM_152230	TSS200
chr10	102747329	-	cg10309340	Island	MRPL43	NM_176792	TSS200
chr10	51549505	-	cg10326726	OpenSea	MSMB	NM_138634	TSS200
chr10	44144380	+	cg10652956	Island	ZNF32	NM_006973	TSS200
chr10	74033619	-	cg10703496	Island	DDIT4	NM_019058	TSS200
chr10	123923099	-	cg10882304	Island	TACC2	NM_206860	TSS200
chr10	6186794	+	cg10923346	Island	PFKFB3	NM_001145443	TSS200
chr10	12084973	+	cg11048311	Island	UPF2	NM_015542	TSS200
chr10	101492579	+	cg11217004	S_Shore	COX15	NM_078470	TSS200
chr10	74856846	-	cg11276456	Island	P4HA1	NM_001142596	TSS200
chr10	53459365	-	cg11371933	Island	CSTF2T	NM_015235	TSS200
chr10	103986047	-	cg11459006	Island	ELOVL3	NM_152310	TSS200
chr10	43572424	+	cg11674432	Island	RET	NM_020630	TSS200
chr10	5566849	-	cg11736657	N_Shore	CALML3	NM_005185	TSS200
chr10	104629166	-	cg11784071	Island	AS3MT	NM_020682	TSS200
chr10	103543213	+	cg11789421	Island	NPM3	NM_006993	TSS200
chr10	96162178	-	cg11821440	Island	TBC1D12	NM_015188	TSS200
chr10	43572413	+	cg11956748	Island	RET	NM_020630	TSS200
chr10	103113705	-	cg12198729	Island	BTRC	NM_003939	TSS200
chr10	97416693	+	cg12211962	Island	ALDH18A1	NM_001017423	TSS200
chr10	74927863	-	cg12276298	Island	ECD	NM_007265	TSS200
chr10	70480919	-	cg12323980	Island	CCAR1	NM_018237	TSS200
chr10	22634218	-	cg12377139	Island	SPAG6	NM_012443	TSS200
chr10	53459369	+	cg12402038	Island	CSTF2T	NM_015235	TSS200
chr10	71906585	+	cg12463100	Island	TYSND1	NM_001040273	TSS200
chr10	22634199	-	cg12610471	Island	SPAG6	NM_012443	TSS200
chr10	31609882	+	cg12758636	Island	ZEB1	NM_001128128	TSS200
chr10	102790978	+	cg13419809	Island	SFXN3	NM_030971	TSS200
chr10	75910920	-	cg13421116	Island	AP3M1	NM_012095	TSS200
chr10	75910788	+	cg13763308	N_Shore	ADK	NM_006721	TSS200
chr10	43277913	+	cg13773948	Island	BMS1	NM_014753	TSS200
chr10	13390289	-	cg13782814	OpenSea	SEPHS1	NM_012247	TSS200
chr10	43572430	+	cg13851956	Island	RET	NM_020630	TSS200
chr10	96162173	-	cg14029968	Island	TBC1D12	NM_015188	TSS200
chr10	102106757	+	cg14089512	Island	SCD	NM_005063	TSS200
chr10	102790849	+	cg14221598	Island	SFXN3	NM_030971	TSS200
chr10	74856824	-	cg14256136	Island	P4HA1	NM_001142596	TSS200
chr10	70167015	+	cg14256386	Island	RUFY2	NM_017987	TSS200
chr10	129705132	+	cg14325851	N_Shore	PTPRE	NM_006504	TSS200
chr10	97416594	-	cg14538374	Island	ALDH18A1	NM_001017423	TSS200
chr10	114709917	+	cg14562081	N_Shelf	TCF7L2	NM_001146274	TSS200
chr10	97321335	-	cg14714692	Island	SORBS1	NM_024991	TSS200
chr10	114709880	+	cg14737332	N_Shelf	TCF7L2	NM_001146274	TSS200
chr10	15130785	+	cg14841842	Island	ACBD7	NM_001039844	TSS200
chr10	90639839	-	cg14873545	Island	STAMBPL1	NM_020799	TSS200
chr10	62538042	-	cg15172601	Island	CDK1	NM_001170407	TSS200
chr10	119000638	-	cg15173134	Island	SLC18A2	NM_003054	TSS200
chr10	111967319	-	cg15213990	N_Shore	MXI1	NM_130439	TSS200
chr10	60145133	+	cg15233114	Island	TFAM	NM_003201	TSS200
chr10	134973787	+	cg15268727	Island	KNDC1	NM_152643	TSS200
chr10	100206823	+	cg15342404	OpenSea	HPS1	NM_182639	TSS200
chr10	100995813	+	cg15610020	S_Shore	HPSE2	NM_001166244	TSS200
chr10	72972132	+	cg15929693	Island	UNC5B	NM_170744	TSS200
chr10	77161653	+	cg16032162	Island	ZNF503	NM_032772	TSS200
chr10	74927855	-	cg16124546	Island	ECD	NM_007265	TSS200
chr10	18948217	-	cg16338816	Island	ARL5B	NM_178815	TSS200
chr10	119301763	-	cg16654801	Island	EMX2	NM_004098	TSS200
chr10	105156290	+	cg16742925	Island	PDCD11	NM_014976	TSS200
chr10	76871305	+	cg16860439	Island	SAMD8	NM_144660	TSS200
chr10	58121153	-	cg16899823	Island	ZWINT	NM_007057	TSS200
chr10	99447073	+	cg16906375	Island	AVPI1	NM_021732	TSS200
chr10	91011802	+	cg17012863	Island	LIPA	NM_001127605	TSS200
chr10	72972114	+	cg17043087	Island	UNC5B	NM_170744	TSS200
chr10	112631584	+	cg17108996	Island	PDCD4	NM_014456	TSS200
chr10	102756923	-	cg17130504	Island	LZTS2	NM_032429	TSS200
chr10	119135132	+	cg17193369	Island	PDZD8	NM_173791	TSS200
chr10	44880545	-	cg17267805	Island	CXCL12	NM_000609	TSS200
chr10	6130864	-	cg17456994	Island	RBM17	NM_032905	TSS200
chr10	81205417	+	cg17553853	Island	ZCCHC24	NM_153367	TSS200
chr10	101989361	+	cg17629447	Island	CHUK	NM_001278	TSS200
chr10	93683703	-	cg17840343	Island	BTAF1	NM_003972	TSS200
chr10	75007153	-	cg17872895	Island	DNAJC9	NM_015190	TSS200
chr10	44144311	+	cg17895310	Island	ZNF32	NM_001005368	TSS200
chr10	131265411	+	cg18026026	Island	MGMT	NM_002412	TSS200
chr10	124895448	+	cg18685408	Island	HMX3	NM_001105574	TSS200
chr10	94050844	+	cg18693568	Island	CPEB3	NM_014912	TSS200
chr10	105127670	-	cg18732587	Island	TAF5	NM_006951	TSS200
chr10	75757814	-	cg18802414	Island	VCL	NM_014000	TSS200
chr10	102027464	+	cg18842831	Island	CWF19L1	NM_018294	TSS200
chr10	72432461	-	cg18968090	Island	ADAMTS14	NM_080722	TSS200
chr10	75531974	-	cg19270251	Island	FUT11	NM_173540	TSS200
chr10	8096597	+	cg19315863	Island	GATA3	NM_001002295	TSS200
chr10	97453975	-	cg19340278	Island	TCTN3	NM_001143973	TSS200
chr10	90751252	-	cg19573567	S_Shore	ACTA2	NM_001141945	TSS200
chr10	8096602	+	cg19679989	Island	GATA3	NM_001002295	TSS200
chr10	99161148	-	cg19811296	S_Shore	RRP12	NM_015179	TSS200
chr10	104155379	+	cg19990454	Island	NFKB2	NM_002502	TSS200
chr10	48355053	-	cg20036869	Island	ZNF488	NM_153034	TSS200
chr10	102046263	+	cg20163429	Island	BLOC1S2	NM_001001342	TSS200
chr10	72972204	+	cg20254483	Island	UNC5B	NM_170744	TSS200
chr10	120938368	-	cg22570128	Island	PRDX3	NM_014098	TSS200
chr10	111767652	-	cg22635723	Island	ADD3	NM_016824	TSS200
chr10	104154300	-	cg23044504	Island	NFKB2	NM_001077494	TSS200
chr10	93169999	-	cg23172884	Island	HECTD2	NM_182765	TSS200
chr10	91174309	-	cg23555592	N_Shore	IFIT5	NM_012420	TSS200
chr10	106014624	+	cg23586589	N_Shore	GSTO1	NM_004832	TSS200
chr10	115613921	+	cg23715505	N_Shore	DCLRE1A	NM_014881	TSS200
chr10	115613989	+	cg23717290	N_Shore	DCLRE1A	NM_014881	TSS200
chr10	103911881	-	cg23936098	Island	NOLC1	NM_004741	TSS200
chr10	81205543	+	cg24232171	Island	ZCCHC24	NM_153367	TSS200
chr10	108924366	-	cg24403845	Island	SORCS1	NM_001013031	TSS200
chr10	104629151	-	cg24592962	Island	AS3MT	NM_020682	TSS200
chr10	102756915	-	cg25179470	Island	LZTS2	NM_032429	TSS200
chr10	72648567	-	cg25363622	S_Shore	PCBD1	NM_000281	TSS200
chr10	91011695	+	cg25365404	Island	LIPA	NM_001127605	TSS200
chr10	115613987	+	cg25419628	N_Shore	DCLRE1A	NM_014881	TSS200
chr10	134145543	+	cg25559849	Island	LRRC27	NM_001143758	TSS200
chr10	74033558	-	cg25701781	Island	DDIT4	NM_019058	TSS200
chr10	60094732	+	cg25835306	Island	UBE2D1	NM_003338	TSS200
chr10	94352760	-	cg25914931	Island	KIF11	NM_004523	TSS200
chr10	44880562	-	cg26267854	Island	CXCL12	NM_000609	TSS200
chr10	71561502	+	cg26770870	Island	COL13A1	NM_080811	TSS200
chr10	72648543	-	cg26782013	S_Shore	PCBD1	NM_000281	TSS200
chr10	97416665	-	cg26892368	Island	ALDH18A1	NM_001017423	TSS200
chr10	75173848	-	cg26957173	Island	ANXA7	NM_001156	TSS200
chr10	48355070	+	cg27067269	Island	ZNF488	NM_153034	TSS200
chr10	75936335	-	cg27104869	Island	ADK	NM_001123	TSS200
chr10	98945775	+	cg27192088	Island	SLIT1	NM_003061	TSS200
chr10	104678015	-	cg27228074	Island	CNNM2	NM_199076	TSS200
chr10	85899175	+	cg27231782	Island	GHITM	NM_014394	TSS200
chr10	102756921	-	cg27255678	Island	LZTS2	NM_032429	TSS200
chr10	43904768	-	cg27302870	Island	HNRNPF	NM_004966	TSS200
chr10	16478863	-	cg27339437	Island	PTER	NM_030664	TSS200
chr10	133795558	-	cg27537611	Island	BNIP3	NM_004052	TSS200
chr10	134000367	-	cg27554514	Island	DPYSL4	NM_006426	TSS200
chr11	71164106	-	cg00268518	Island	NADSYN1	NM_018161	TSS200
chr11	129765581	-	cg00369061	Island	NFRKB	NM_001143835	TSS200
chr11	96122958	+	cg00394153	Island	JRKL	NM_003772	TSS200
chr11	62446693	-	cg00447804	S_Shore	UBXN1	NM_015853	TSS200
chr11	64646313	-	cg00521551	Island	EHD1	NM_006795	TSS200
chr11	57335606	+	cg00566431	S_Shore	UBE2L6	NM_198183	TSS200
chr11	66036020	-	cg00569953	Island	RAB1B	NM_030981	TSS200
chr11	93474860	-	cg01073375	Island	TAF1D	NM_024116	TSS200
chr11	124932906	-	cg01086404	Island	SLC37A2	NM_198277	TSS200
chr11	26353622	-	cg01187505	Island	ANO3	NM_031418	TSS200
chr11	124823843	+	cg01243246	Island	CCDC15	NM_025004	TSS200
chr11	134123293	+	cg01411982	Island	THYN1	NM_014174	TSS200
chr11	129245728	-	cg01435574	Island	BARX2	NM_003658	TSS200
chr11	102980010	+	cg01567084	OpenSea	DYNC2H1	NM_001377	TSS200
chr11	67195801	+	cg01705230	Island	RPS6KB2	NM_003952	TSS200
chr11	2907057	+	cg01730944	N_Shore	CDKN1C	NM_000076	TSS200
chr11	125774092	-	cg01736784	N_Shore	DDX25	NM_013264	TSS200
chr11	118442966	+	cg01864807	N_Shore	ARCN1	NM_001655	TSS200
chr11	6947628	-	cg01885963	Island	ZNF215	NM_013250	TSS200
chr11	114310032	-	cg01909953	Island	REXO2	NM_015523	TSS200
chr11	32457130	-	cg01952234	Island	WT1	NM_024426	TSS200
chr11	126081473	+	cg01999479	Island	FAM118B	NM_024556	TSS200
chr11	57283212	-	cg02037518	Island	SLC43A1	NM_003627	TSS200
chr11	122852454	-	cg02078690	Island	BSX	NM_001098169	TSS200
chr11	67159389	-	cg02231295	Island	RAD9A	NM_004584	TSS200
chr11	95523464	+	cg02272447	Island	CEP57	NM_014679	TSS200
chr11	126081672	-	cg02396009	Island	RPUSD4	NM_032795	TSS200
chr11	65479380	+	cg02561205	Island	KAT5	NM_006388	TSS200
chr11	126081663	-	cg02798749	Island	RPUSD4	NM_032795	TSS200
chr11	64014589	+	cg02967152	Island	PPP1R14B	NM_138689	TSS200
chr11	63448764	-	cg02984023	Island	RTN3	NM_201428	TSS200
chr11	64126431	-	cg03074984	Island	RPS6KA4	NM_003942	TSS200
chr11	8703958	-	cg03204900	Island	RPL27A	NM_000990	TSS200
chr11	63953399	-	cg03436149	Island	STIP1	NM_006819	TSS200
chr11	133938788	+	cg03637878	N_Shore	JAM3	NM_032801	TSS200
chr11	111749873	+	cg03742338	Island	C11orf1	NM_022761	TSS200
chr11	93474852	-	cg03761846	Island	TAF1D	NM_024116	TSS200
chr11	65686662	-	cg03771900	Island	C11orf68	NM_001135635	TSS200
chr11	96076473	-	cg03939054	OpenSea	MAML2	NM_032427	TSS200
chr11	64052200	+	cg04056144	N_Shore	BAD	NM_032989	TSS200
chr11	126081485	-	cg04250867	Island	FAM118B	NM_024556	TSS200
chr11	57092415	+	cg04356314	Island	TNKS1BP1	NM_033396	TSS200
chr11	119252441	+	cg04491635	Island	USP2	NM_004205	TSS200
chr11	72353582	+	cg04568116	Island	PDE2A	NR_026572	TSS200
chr11	71791545	+	cg04640796	Island	LRTOMT	NM_145309	TSS200
chr11	114271356	-	cg04683476	Island	RBM7	NM_016090	TSS200
chr11	98891797	-	cg04719537	Island	CNTN5	NM_175566	TSS200
chr11	82905091	-	cg04721602	Island	ANKRD42	NM_182603	TSS200
chr11	129245689	+	cg04910677	Island	BARX2	NM_003658	TSS200
chr11	43333458	-	cg04995826	Island	API5	NR_024625	TSS200
chr11	105948232	+	cg05032994	Island	AASDHPPT	NM_015423	TSS200
chr11	73472223	+	cg05155781	Island	RAB6A	NM_002869	TSS200
chr11	118901735	+	cg05318102	Island	SLC37A4	NM_001164277	TSS200
chr11	43602920	+	cg05376374	Island	MIR129-2	NR_029697	TSS200
chr11	93517353	+	cg05662582	Island	MED17	NM_004268	TSS200
chr11	117102988	+	cg05714094	Island	PCSK7	NM_004716	TSS200
chr11	3818855	+	cg05755092	Island	PGAP2	NR_027014	TSS200
chr11	65479400	+	cg05785768	Island	KAT5	NM_006388	TSS200
chr11	62573094	+	cg05925507	Island	NXF1	NM_001081491	TSS200
chr11	123612522	+	cg06038239	Island	ZNF202	NM_003455	TSS200
chr11	108093413	+	cg06053805	Island	ATM	NM_000051	TSS200
chr11	123612538	+	cg06130950	Island	ZNF202	NM_003455	TSS200
chr11	62359120	+	cg06221215	Island	TUT1	NM_022830	TSS200
chr11	66624841	-	cg06431702	Island	LRFN4	NM_024036	TSS200
chr11	62554837	-	cg06635371	Island	TMEM179B	NM_199337	TSS200
chr11	120894801	-	cg06747745	Island	TBCEL	NM_001130047	TSS200
chr11	67211054	-	cg06800321	OpenSea	CORO1B	NM_020441	TSS200
chr11	63993558	-	cg06947208	N_Shore	NUDT22	NM_001128612	TSS200
chr11	82868014	-	cg07047830	Island	PCF11	NM_015885	TSS200
chr11	3400574	+	cg07177430	S_Shore	ZNF195	NM_001130519	TSS200
chr11	32457127	-	cg07193766	Island	WT1	NM_024426	TSS200
chr11	71164112	-	cg07212292	Island	NADSYN1	NM_018161	TSS200
chr11	129245707	+	cg07315745	Island	BARX2	NM_003658	TSS200
chr11	123986080	+	cg07323350	OpenSea	VWA5A	NM_198315	TSS200
chr11	93517374	+	cg07414984	Island	MED17	NM_004268	TSS200
chr11	67169531	-	cg07428372	S_Shore	PPP1CA	NM_002708	TSS200
chr11	65479383	+	cg07564927	Island	KAT5	NM_006388	TSS200
chr11	66025060	-	cg07611257	Island	KLC2	NM_001134776	TSS200
chr11	71935686	-	cg07667522	Island	INPPL1	NM_001567	TSS200
chr11	124492611	-	cg07823293	N_Shore	TBRG1	NR_016021	TSS200
chr11	110167594	-	cg07981475	Island	RDX	NM_002906	TSS200
chr11	46366813	+	cg07998213	N_Shore	DGKZ	NM_201533	TSS200
chr11	64014541	+	cg08015652	Island	PPP1R14B	NM_138689	TSS200
chr11	66247820	-	cg08315050	Island	DPP3	NM_005700	TSS200
chr11	94501461	-	cg08402652	Island	AMOTL1	NM_130847	TSS200
chr11	10562853	+	cg08502759	Island	RNF141	NM_016422	TSS200
chr11	13484858	-	cg08540851	Island	BTBD10	NM_032320	TSS200
chr11	128563634	-	cg08590601	Island	FLI1	NM_002017	TSS200
chr11	122933028	+	cg08716456	Island	HSPA8	NM_153201	TSS200
chr11	65668089	+	cg08877293	Island	FOSL1	NM_005438	TSS200
chr11	93474735	-	cg08980396	Island	C11orf54	NM_014039	TSS200
chr11	126152959	-	cg09036154	Island	TIRAP	NM_001039661	TSS200
chr11	66725961	-	cg09100988	Island	PC	NM_001040716	TSS200
chr11	62446602	+	cg09172423	Island	UBXN1	NM_015853	TSS200
chr11	111637306	+	cg09215152	S_Shore	PPP2R1B	NM_002716	TSS200
chr11	63974131	-	cg09302355	N_Shore	FERMT3	NM_031471	TSS200
chr11	121322954	+	cg09350798	Island	SORL1	NM_003105	TSS200
chr11	129939700	-	cg09360321	Island	APLP2	NR_024516	TSS200
chr11	117102965	+	cg09599777	Island	PCSK7	NM_004716	TSS200
chr11	110167556	-	cg09715738	Island	RDX	NM_002906	TSS200
chr11	67211315	+	cg09739036	OpenSea	CORO1B	NM_001018070	TSS200
chr11	110300584	-	cg09762563	Island	FDX1	NM_004109	TSS200
chr11	109964017	-	cg09783738	Island	ZC3H12C	NM_033390	TSS200
chr11	95523458	+	cg09877105	Island	CEP57	NM_014679	TSS200
chr11	94134732	+	cg09891129	Island	GPR83	NM_016540	TSS200
chr11	73472209	+	cg09898060	Island	RAB6A	NM_002869	TSS200
chr11	118928079	-	cg10070578	Island	HYOU1	NM_001130991	TSS200
chr11	43702128	-	cg10157203	Island	HSD17B12	NM_016142	TSS200
chr11	86666552	+	cg10248584	Island	FZD4	NM_012193	TSS200
chr11	126152965	-	cg10291648	Island	TIRAP	NM_001039661	TSS200
chr11	59522822	-	cg10562791	Island	STX3	NM_004177	TSS200
chr11	122526355	+	cg10578112	Island	UBASH3B	NM_032873	TSS200
chr11	9336354	+	cg10684815	Island	TMEM41B	NM_001165030	TSS200
chr11	65601332	-	cg11198128	Island	SNX32	NM_152760	TSS200
chr11	77705828	+	cg11602546	Island	INTS4	NM_033547	TSS200
chr11	7041647	+	cg11679142	Island	ZNF214	NM_013249	TSS200
chr11	116643744	-	cg11835342	Island	BUD13	NM_032725	TSS200
chr11	43902315	-	cg12046254	Island	ALKBH3	NM_139178	TSS200
chr11	72525274	-	cg12169667	Island	ATG16L2	NM_033388	TSS200
chr11	65122185	-	cg12225377	Island	TIGD3	NM_145719	TSS200
chr11	75236781	+	cg12318269	Island	GDPD5	NM_030792	TSS200
chr11	125366263	+	cg12339905	Island	FEZ1	NM_022549	TSS200
chr11	60929017	+	cg12474080	Island	VPS37C	NM_017966	TSS200
chr11	119020099	-	cg12587386	Island	ABCG4	NM_001142505	TSS200
chr11	101981167	-	cg12697442	Island	YAP1	NM_001130145	TSS200
chr11	85339628	+	cg12830327	Island	TMEM126B	NM_018480	TSS200
chr11	65625941	+	cg12849795	Island	CFL1	NM_005507	TSS200
chr11	96123196	-	cg12887701	Island	CCDC82	NM_024725	TSS200
chr11	122933012	+	cg13163269	Island	HSPA8	NM_153201	TSS200
chr11	67397414	-	cg13174342	Island	NUDT8	NM_181843	TSS200
chr11	111957596	-	cg13186466	Island	TIMM8B	NR_028383	TSS200
chr11	6624877	-	cg13301069	Island	ILK	NM_001014794	TSS200
chr11	61197484	+	cg13324568	Island	CPSF7	NM_001142565	TSS200
chr11	66824140	+	cg13388983	Island	RHOD	NM_014578	TSS200
chr11	119294283	-	cg13524082	S_Shore	THY1	NM_006288	TSS200
chr11	73309287	+	cg13533707	Island	FAM168A	NM_015159	TSS200
chr11	98891781	-	cg13561477	Island	CNTN5	NM_175566	TSS200
chr11	60691911	-	cg14265554	Island	TMEM132A	NM_017870	TSS200
chr11	72929312	-	cg14318946	Island	P2RY2	NM_002564	TSS200
chr11	9595216	-	cg14457439	Island	WEE1	NM_003390	TSS200
chr11	124932976	-	cg14469376	Island	SLC37A2	NM_198277	TSS200
chr11	2907008	+	cg14598198	Island	CDKN1C	NM_000076	TSS200
chr11	118992278	-	cg14673384	Island	HINFP	NM_015517	TSS200
chr11	47789155	+	cg14806374	S_Shore	FNBP4	NM_015308	TSS200
chr11	64546383	-	cg14988347	Island	SF1	NM_201998	TSS200
chr11	64008328	+	cg15010817	Island	FKBP2	NM_004470	TSS200
chr11	82868033	-	cg15038931	Island	PCF11	NM_015885	TSS200
chr11	85359015	+	cg15311353	Island	TMEM126A	NM_032273	TSS200
chr11	110167562	-	cg15496005	Island	RDX	NM_002906	TSS200
chr11	65265134	+	cg15574972	Island	MALAT1	NR_002819	TSS200
chr11	88071006	-	cg15581365	Island	CTSC	NM_001114173	TSS200
chr11	66824189	-	cg15693066	Island	RHOD	NM_014578	TSS200
chr11	67889051	-	cg15858897	Island	CHKA	NM_001277	TSS200
chr11	101981130	+	cg15894431	Island	YAP1	NM_001130145	TSS200
chr11	93517359	+	cg16027622	Island	MED17	NM_004268	TSS200
chr11	117102972	+	cg16094884	Island	PCSK7	NM_004716	TSS200
chr11	74303494	+	cg16342037	N_Shore	POLD3	NM_006591	TSS200
chr11	73882310	-	cg16399312	Island	PPME1	NM_016147	TSS200
chr11	73882363	-	cg16400434	Island	PPME1	NM_016147	TSS200
chr11	101981035	-	cg16416793	Island	YAP1	NM_001130145	TSS200
chr11	98891811	-	cg16471850	Island	CNTN5	NM_175566	TSS200
chr11	66445312	-	cg16581532	Island	RBM4B	NM_031492	TSS200
chr11	65601301	+	cg16624692	Island	SNX32	NM_152760	TSS200
chr11	13484976	+	cg16737567	Island	BTBD10	NM_032320	TSS200
chr11	44972679	+	cg16997203	Island	TP53I11	NM_006034	TSS200
chr11	110167602	-	cg17015511	Island	RDX	NM_002906	TSS200
chr11	62495933	+	cg17180607	S_Shore	TTC9C	NM_173810	TSS200
chr11	102980042	-	cg17214251	OpenSea	DYNC2H1	NM_001377	TSS200
chr11	64490808	+	cg17219981	Island	NRXN2	NM_015080	TSS200
chr11	65627869	+	cg17260001	Island	MUS81	NM_025128	TSS200
chr11	65601385	-	cg17318632	Island	SNX32	NM_152760	TSS200
chr11	126173585	-	cg17494733	Island	DCPS	NM_014026	TSS200
chr11	64851605	-	cg17636471	Island	ZFPL1	NM_006782	TSS200
chr11	118443023	-	cg17643109	N_Shore	ARCN1	NM_001655	TSS200
chr11	2907059	+	cg17738133	N_Shore	CDKN1C	NM_000076	TSS200
chr11	126139042	-	cg17967973	Island	FOXRED1	NM_017547	TSS200
chr11	114271336	-	cg17982643	Island	C11orf71	NM_019021	TSS200
chr11	278421	-	cg18016138	N_Shore	NLRP6	NM_138329	TSS200
chr11	74699908	+	cg18061656	Island	NEU3	NM_006656	TSS200
chr11	86085757	+	cg18121003	Island	CCDC81	NM_001156474	TSS200
chr11	915239	-	cg18205787	S_Shelf	CHID1	NM_001142675	TSS200
chr11	67276176	+	cg18224153	Island	CDK2AP2	NM_005851	TSS200
chr11	107992253	-	cg18337422	Island	ACAT1	NM_000019	TSS200
chr11	95523485	+	cg18394519	Island	CEP57	NM_014679	TSS200
chr11	66035986	+	cg18537071	Island	RAB1B	NM_030981	TSS200
chr11	66036005	-	cg18736831	Island	RAB1B	NM_030981	TSS200
chr11	67211308	+	cg18825927	OpenSea	CORO1B	NM_001018070	TSS200
chr11	62389476	+	cg19002857	Island	B3GAT3	NM_012200	TSS200
chr11	71164189	-	cg19345671	Island	NADSYN1	NM_018161	TSS200
chr11	67397584	-	cg19530217	Island	NUDT8	NM_181843	TSS200
chr11	62414186	+	cg19640263	Island	GANAB	NM_198335	TSS200
chr11	64692085	-	cg19671201	Island	PPP2R5B	NM_006244	TSS200
chr11	119020147	-	cg19844581	Island	ABCG4	NM_001142505	TSS200
chr11	76381937	-	cg19876775	Island	LRRC32	NM_001128922	TSS200
chr11	74699922	-	cg19929123	Island	NEU3	NM_006656	TSS200
chr11	19138652	-	cg19941475	Island	ZDHHC13	NM_019028	TSS200
chr11	130298693	-	cg20058667	S_Shore	ADAMTS8	NM_007037	TSS200
chr11	64085548	-	cg20105233	Island	PRDX5	NM_012094	TSS200
chr11	68609518	+	cg20201954	N_Shore	CPT1A	NM_001031847	TSS200
chr11	117014891	-	cg20270762	Island	PAFAH1B2	NM_002572	TSS200
chr11	64546370	-	cg20347986	Island	SF1	NM_201998	TSS200
chr11	124543718	+	cg20402074	Island	SIAE	NM_170601	TSS200
chr11	126173516	+	cg20559217	N_Shore	DCPS	NM_014026	TSS200
chr11	67797922	+	cg20906345	Island	NDUFS8	NM_002496	TSS200
chr11	65625947	+	cg20909159	Island	CFL1	NM_005507	TSS200
chr11	117014871	-	cg21014238	Island	PAFAH1B2	NM_002572	TSS200
chr11	125366265	+	cg21127268	Island	FEZ1	NM_022549	TSS200
chr11	126152933	-	cg21533667	Island	TIRAP	NM_001039661	TSS200
chr11	124543651	-	cg21545467	Island	SPA17	NM_017425	TSS200
chr11	126081455	-	cg21553893	Island	FAM118B	NM_024556	TSS200
chr11	66824219	+	cg21695485	Island	RHOD	NM_014578	TSS200
chr11	62623427	-	cg21733363	Island	SLC3A2	NM_001012664	TSS200
chr11	64490736	+	cg21751231	Island	NRXN2	NM_015080	TSS200
chr11	64085494	-	cg21898631	Island	PRDX5	NM_012094	TSS200
chr11	1892139	-	cg22043296	Island	LSP1	NM_001013255	TSS200
chr11	77185127	+	cg22207602	Island	PAK1	NM_001128620	TSS200
chr11	26353618	-	cg22216413	Island	ANO3	NM_031418	TSS200
chr11	77791290	-	cg22319984	S_Shore	NDUFC2	NM_004549	TSS200
chr11	108338268	-	cg22374058	OpenSea	C11orf65	NM_152587	TSS200
chr11	111749878	+	cg22381774	Island	C11orf1	NM_022761	TSS200
chr11	94134739	+	cg22638597	Island	GPR83	NM_016540	TSS200
chr11	70244453	+	cg22978658	Island	CTTN	NM_138565	TSS200
chr11	94501467	-	cg23018873	Island	AMOTL1	NM_130847	TSS200
chr11	65640447	+	cg23046903	Island	EFEMP2	NM_016938	TSS200
chr11	26353630	-	cg23062112	Island	ANO3	NM_031418	TSS200
chr11	71164098	-	cg23305502	Island	NADSYN1	NM_018161	TSS200
chr11	57479998	-	cg23375440	Island	TMX2	NR_026593	TSS200
chr11	93862073	-	cg23560756	Island	PANX1	NM_015368	TSS200
chr11	65729143	-	cg23588161	OpenSea	SART1	NM_005146	TSS200
chr11	72353580	+	cg23593537	Island	PDE2A	NR_026572	TSS200
chr11	64885249	+	cg23600533	Island	ZNHIT2	NM_014205	TSS200
chr11	73693962	-	cg23624401	Island	UCP2	NM_003355	TSS200
chr11	125756760	+	cg23714454	N_Shore	HYLS1	NM_001134793	TSS200
chr11	114271242	-	cg23725567	Island	C11orf71	NM_019021	TSS200
chr11	64009419	-	cg23801475	Island	FKBP2	NM_057092	TSS200
chr11	126081641	-	cg23985147	Island	RPUSD4	NM_032795	TSS200
chr11	64014598	+	cg24016056	Island	PPP1R14B	NM_138689	TSS200
chr11	695896	-	cg24043887	Island	DEAF1	NM_021008	TSS200
chr11	66247869	-	cg24169248	Island	DPP3	NM_005700	TSS200
chr11	64009406	-	cg24177057	Island	FKBP2	NM_057092	TSS200
chr11	47290825	-	cg24251890	N_Shore	MADD	NM_130470	TSS200
chr11	125439275	+	cg24277024	Island	EI24	NM_001007277	TSS200
chr11	19138664	-	cg24324179	Island	ZDHHC13	NM_019028	TSS200
chr11	74699839	-	cg24337640	Island	NEU3	NM_006656	TSS200
chr11	121322956	+	cg24392382	Island	SORL1	NM_003105	TSS200
chr11	124823829	+	cg24403578	Island	CCDC15	NM_025004	TSS200
chr11	94706862	-	cg24462596	Island	CWC15	NM_016403	TSS200
chr11	1892038	+	cg24552015	Island	LSP1	NM_001013255	TSS200
chr11	85359006	+	cg24639862	Island	TMEM126A	NM_032273	TSS200
chr11	93862060	-	cg24664769	Island	PANX1	NM_015368	TSS200
chr11	75479679	+	cg24689245	Island	DGAT2	NM_032564	TSS200
chr11	65190198	-	cg24745327	Island	NEAT1	NR_028272	TSS200
chr11	118978076	-	cg24792813	Island	C2CD2L	NM_014807	TSS200
chr11	61100805	+	cg24840365	Island	DDB1	NM_001923	TSS200
chr11	44972672	+	cg24862514	Island	TP53I11	NM_006034	TSS200
chr11	64052221	-	cg25163015	N_Shore	BAD	NM_032989	TSS200
chr11	62623430	-	cg25171331	Island	SLC3A2	NM_001012664	TSS200
chr11	111957442	+	cg25179830	Island	SDHD	NM_003002	TSS200
chr11	60929101	+	cg25479306	Island	VPS37C	NM_017966	TSS200
chr11	118972890	+	cg25754228	S_Shore	DPAGT1	NM_001382	TSS200
chr11	71935692	-	cg25854760	Island	INPPL1	NM_001567	TSS200
chr11	63993388	-	cg26145223	N_Shore	TRPT1	NM_001160393	TSS200
chr11	60869910	-	cg26255314	OpenSea	CD5	NM_014207	TSS200
chr11	120110882	-	cg26357587	S_Shore	POU2F3	NM_014352	TSS200
chr11	60674132	-	cg26375147	Island	PRPF19	NM_014502	TSS200
chr11	2907071	+	cg26718354	N_Shore	CDKN1C	NM_000076	TSS200
chr11	85780129	+	cg26720427	Island	PICALM	NM_001008660	TSS200
chr11	96123217	-	cg26752884	Island	CCDC82	NM_024725	TSS200
chr11	1892142	-	cg26897904	Island	LSP1	NM_001013255	TSS200
chr11	2907067	+	cg27002185	N_Shore	CDKN1C	NM_000076	TSS200
chr11	126139048	-	cg27066155	Island	FOXRED1	NM_017547	TSS200
chr11	66045512	-	cg27138195	Island	CNIH2	NM_182553	TSS200
chr11	130298544	-	cg27202037	S_Shore	ADAMTS8	NM_007037	TSS200
chr11	122852461	-	cg27314569	Island	BSX	NM_001098169	TSS200
chr11	33796106	+	cg27345286	Island	FBXO3	NM_033406	TSS200
chr11	66234280	-	cg27362439	Island	PELI3	NM_001098510	TSS200
chr11	72145746	-	cg27367093	S_Shore	CLPB	NM_030813	TSS200
chr11	122933026	+	cg27420264	Island	HSPA8	NM_153201	TSS200
chr12	122985592	-	cg00171436	Island	ZCCHC8	NM_017612	TSS200
chr12	28123081	-	cg00629370	Island	PTHLH	NM_198966	TSS200
chr12	53895283	-	cg00910333	Island	TARBP2	NM_134324	TSS200
chr12	102091258	-	cg01020980	Island	CHPT1	NM_020244	TSS200
chr12	108523395	+	cg01097881	Island	WSCD2	NM_014653	TSS200
chr12	118810763	+	cg01397701	Island	TAOK3	NM_016281	TSS200
chr12	79258386	+	cg01588748	OpenSea	SYT1	NM_005639	TSS200
chr12	47473793	-	cg02369195	Island	AMIGO2	NM_001143668	TSS200
chr12	100536662	-	cg02392575	S_Shore	UHRF1BP1L	NM_001006947	TSS200
chr12	53715500	+	cg02427438	Island	AAAS	NM_015665	TSS200
chr12	28123086	-	cg02460997	Island	PTHLH	NM_198966	TSS200
chr12	110011326	+	cg02668471	Island	MVK	NM_001114185	TSS200
chr12	57082170	-	cg03226218	Island	PTGES3	NM_006601	TSS200
chr12	53774311	+	cg03437025	N_Shore	SP1	NM_003109	TSS200
chr12	49318735	+	cg03767822	Island	FKBP11	NM_001143781	TSS200
chr12	49372108	+	cg03884792	Island	WNT1	NM_005430	TSS200
chr12	53895291	-	cg04660357	Island	TARBP2	NM_134324	TSS200
chr12	70083096	-	cg05493841	OpenSea	BEST3	NM_152439	TSS200
chr12	111284768	-	cg05924445	OpenSea	CCDC63	NM_152591	TSS200
chr12	123451056	-	cg05973401	Island	ABCB9	NM_019624	TSS200
chr12	49319428	+	cg05999245	Island	FKBP11	NM_016594	TSS200
chr12	70760024	+	cg06491137	Island	KCNMB4	NM_014505	TSS200
chr12	99038766	-	cg06573718	Island	IKBIP	NM_201613	TSS200
chr12	108956189	+	cg06656689	Island	ISCU	NM_213595	TSS200
chr12	109531354	-	cg07235652	Island	ALKBH2	NR_026931	TSS200
chr12	70133063	-	cg07463429	Island	RAB3IP	NM_175623	TSS200
chr12	107712194	-	cg07912251	Island	BTBD11	NM_001018072	TSS200
chr12	58013687	-	cg08820231	N_Shore	SLC26A10	NM_133489	TSS200
chr12	49582874	-	cg08941714	Island	TUBA1A	NM_006009	TSS200
chr12	58146350	-	cg09096528	Island	CDK4	NM_000075	TSS200
chr12	54332501	+	cg09106624	N_Shore	HOXC13	NM_017410	TSS200
chr12	21927938	+	cg09210286	OpenSea	KCNJ8	NM_004982	TSS200
chr12	108908920	-	cg09314358	Island	FICD	NM_007076	TSS200
chr12	56660919	-	cg09423994	Island	COQ10A	NM_001099337	TSS200
chr12	58132105	+	cg09596958	N_Shore	AGAP2	NM_001122772	TSS200
chr12	132629051	-	cg10601002	Island	DDX51	NM_175066	TSS200
chr12	54332530	-	cg10961753	N_Shore	HOXC13	NM_017410	TSS200
chr12	98909292	+	cg12066438	Island	TMPO	NM_001032284	TSS200
chr12	122242600	+	cg12557235	Island	SETD1B	NM_015048	TSS200
chr12	108908922	-	cg12666166	Island	FICD	NM_007076	TSS200
chr12	106751832	-	cg13190531	Island	POLR3B	NM_001160708	TSS200
chr12	49319398	+	cg13203223	Island	FKBP11	NM_016594	TSS200
chr12	6419575	+	cg13320138	N_Shore	PLEKHG6	NM_018173	TSS200
chr12	133264131	-	cg13505011	Island	POLE	NM_006231	TSS200
chr12	105630059	-	cg14127958	Island	APPL2	NM_018171	TSS200
chr12	133707078	-	cg14212870	Island	ZNF10	NM_015394	TSS200
chr12	65563159	+	cg14510301	N_Shore	LEMD3	NM_001167614	TSS200
chr12	63328717	+	cg14515699	Island	PPM1H	NM_020700	TSS200
chr12	51718088	+	cg14556909	OpenSea	BIN2	NM_016293	TSS200
chr12	70083105	-	cg14834675	OpenSea	BEST3	NM_152439	TSS200
chr12	21654546	+	cg15162335	Island	GOLT1B	NM_016072	TSS200
chr12	79258438	-	cg15245095	OpenSea	SYT1	NM_005639	TSS200
chr12	123451191	+	cg15348274	Island	ABCB9	NM_019624	TSS200
chr12	49318784	-	cg15620146	Island	FKBP11	NM_001143781	TSS200
chr12	50017387	-	cg16136038	Island	PRPF40B	NM_012272	TSS200
chr12	58240896	+	cg16444117	Island	CTDSP2	NM_005730	TSS200
chr12	109125397	+	cg16646466	Island	CORO1C	NM_014325	TSS200
chr12	57634555	-	cg16944092	Island	NDUFA4L2	NM_020142	TSS200
chr12	107712063	-	cg17081644	Island	BTBD11	NM_001018072	TSS200
chr12	14133168	+	cg17462074	N_Shore	GRIN2B	NM_000834	TSS200
chr12	10183208	-	cg17469479	OpenSea	CLEC9A	NM_207345	TSS200
chr12	58165920	-	cg17773225	Island	METTL1	NM_023033	TSS200
chr12	10365459	+	cg18075287	Island	GABARAPL1	NM_031412	TSS200
chr12	57146150	-	cg18186349	Island	PRIM1	NM_000946	TSS200
chr12	96588123	-	cg18553354	N_Shore	ELK3	NM_005230	TSS200
chr12	31882203	-	cg18813353	Island	AMN1	NR_004854	TSS200
chr12	107712140	+	cg19029509	Island	BTBD11	NM_001018072	TSS200
chr12	121837829	-	cg19051225	Island	RNF34	NM_194271	TSS200
chr12	16759565	+	cg19140085	OpenSea	LMO3	NM_018640	TSS200
chr12	49318749	+	cg19190217	Island	FKBP11	NM_001143781	TSS200
chr12	120884114	+	cg20039944	Island	GATC	NM_176818	TSS200
chr12	6486701	+	cg20095851	OpenSea	SCNN1A	NM_001159575	TSS200
chr12	53773828	-	cg20163807	N_Shore	SP1	NM_138473	TSS200
chr12	58240787	+	cg20499859	Island	CTDSP2	NM_005730	TSS200
chr12	52301163	-	cg20707780	Island	ACVRL1	NM_000020	TSS200
chr12	112546623	+	cg20979926	Island	NAA25	NM_024953	TSS200
chr12	28123054	-	cg21184859	Island	PTHLH	NM_198966	TSS200
chr12	122018375	-	cg21781916	Island	KDM2B	NM_001005366	TSS200
chr12	122751255	-	cg21877281	S_Shore	VPS33A	NM_022916	TSS200
chr12	49318740	+	cg22021756	Island	FKBP11	NM_001143781	TSS200
chr12	108908888	+	cg22022566	Island	FICD	NM_007076	TSS200
chr12	7864047	-	cg22205501	OpenSea	DPPA3	NM_199286	TSS200
chr12	105478392	+	cg22974804	Island	ALDH1L2	NM_001034173	TSS200
chr12	79257730	+	cg23079217	OpenSea	SYT1	NM_001135805	TSS200
chr12	45270799	+	cg23185921	Island	NELL2	NM_001145107	TSS200
chr12	41086277	-	cg23500059	N_Shore	CNTN1	NM_001843	TSS200
chr12	82153290	+	cg23701643	S_Shore	PPFIA2	NM_003625	TSS200
chr12	125478098	-	cg23954819	N_Shore	BRI3BP	NM_080626	TSS200
chr12	70132987	-	cg24850331	Island	RAB3IP	NM_175623	TSS200
chr12	109535838	-	cg25745663	Island	UNG	NM_003362	TSS200
chr12	72057668	+	cg26252220	Island	THAP2	NM_031435	TSS200
chr12	54332457	-	cg26283893	N_Shore	HOXC13	NM_017410	TSS200
chr12	110437138	-	cg27033198	Island	ANKRD13A	NM_033121	TSS200
chr12	47473796	-	cg27149388	Island	AMIGO2	NM_001143668	TSS200
chr12	6419570	+	cg27271937	N_Shore	PLEKHG6	NM_018173	TSS200
chr12	132628994	-	cg27629044	Island	DDX51	NM_175066	TSS200
chr13	26625273	+	cg00099976	Island	SHISA2	NM_001007538	TSS200
chr13	110439004	-	cg00191629	Island	IRS2	NM_003749	TSS200
chr13	100741287	-	cg00224563	Island	PCCA	NM_000282	TSS200
chr13	41556559	-	cg00618312	OpenSea	ELF1	NM_001145353	TSS200
chr13	111364924	+	cg00642468	Island	ING1	NM_198217	TSS200
chr13	112721789	-	cg02547394	Island	SOX1	NM_005986	TSS200
chr13	96296983	+	cg02788400	Island	DZIP1	NM_198968	TSS200
chr13	76056444	-	cg03043160	Island	TBC1D4	NM_014832	TSS200
chr13	100634198	-	cg03345093	Island	ZIC2	NM_007129	TSS200
chr13	61989701	+	cg05034702	OpenSea	PCDH20	NM_022843	TSS200
chr13	52158459	-	cg05208581	Island	WDFY2	NM_052950	TSS200
chr13	96296997	+	cg05505803	Island	DZIP1	NM_198968	TSS200
chr13	52733664	+	cg05810323	Island	NEK3	NM_152720	TSS200
chr13	41635664	-	cg06096994	Island	WBP4	NM_007187	TSS200
chr13	80915122	-	cg06585820	Island	SPRY2	NM_005842	TSS200
chr13	92050843	-	cg06601475	N_Shore	GPC5	NM_004466	TSS200
chr13	78493066	+	cg06971129	Island	EDNRB	NM_001122659	TSS200
chr13	76123904	-	cg07830652	Island	UCHL3	NM_006002	TSS200
chr13	51417923	+	cg08274637	Island	DLEU7	NM_198989	TSS200
chr13	108870823	-	cg08859912	Island	LIG4	NM_001098268	TSS200
chr13	76123895	-	cg09342320	Island	UCHL3	NM_006002	TSS200
chr13	52703368	-	cg09853514	Island	NEK5	NM_199289	TSS200
chr13	41706958	-	cg10023101	Island	KBTBD6	NM_152903	TSS200
chr13	52586372	+	cg10068432	Island	ALG11	NM_001004127	TSS200
chr13	108870685	-	cg11198309	Island	ABHD13	NM_032859	TSS200
chr13	28194854	+	cg11275620	Island	LNX2	NM_153371	TSS200
chr13	20437885	-	cg12387009	Island	ZMYM5	NM_001039650	TSS200
chr13	76056336	-	cg12611296	Island	TBC1D4	NM_014832	TSS200
chr13	97646731	+	cg13990092	Island	OXGR1	NM_080818	TSS200
chr13	52378323	+	cg14160449	Island	DHRS12	NM_024705	TSS200
chr13	110439006	-	cg14533206	Island	IRS2	NM_003749	TSS200
chr13	48669363	-	cg14888176	Island	MED4	NM_014166	TSS200
chr13	60738207	+	cg15695106	Island	DIAPH3	NM_001042517	TSS200
chr13	99852615	+	cg16139401	Island	UBAC2	NM_001144072	TSS200
chr13	108870774	-	cg16258721	Island	LIG4	NM_001098268	TSS200
chr13	52027366	-	cg16655383	Island	INTS6	NM_012141	TSS200
chr13	100741161	+	cg16681130	Island	PCCA	NM_000282	TSS200
chr13	110438935	+	cg16976910	Island	IRS2	NM_003749	TSS200
chr13	37006340	-	cg17495912	Island	CCNA1	NM_001111045	TSS200
chr13	45011050	-	cg17771610	N_Shore	TSC22D1	NM_006022	TSS200
chr13	26625359	-	cg17830985	Island	SHISA2	NM_001007538	TSS200
chr13	100624207	+	cg18557131	Island	ZIC5	NM_033132	TSS200
chr13	29293279	-	cg18682423	Island	SLC46A3	NM_181785	TSS200
chr13	38443950	-	cg19275632	Island	TRPC4	NM_001135957	TSS200
chr13	98086427	-	cg19325220	Island	RAP2A	NM_021033	TSS200
chr13	97646778	+	cg20381767	S_Shore	OXGR1	NM_080818	TSS200
chr13	29293213	+	cg20752818	Island	SLC46A3	NM_181785	TSS200
chr13	97646765	+	cg21356837	S_Shore	OXGR1	NM_080818	TSS200
chr13	24153519	-	cg21655844	Island	TNFRSF19	NM_018647	TSS200
chr13	52585632	+	cg21845654	Island	ATP7B	NM_001005918	TSS200
chr13	27746147	+	cg23855257	OpenSea	USP12	NM_182488	TSS200
chr13	79177886	+	cg25682299	Island	POU4F1	NM_006237	TSS200
chr13	45563685	+	cg26559770	Island	NUFIP1	NM_012345	TSS200
chr13	73356092	-	cg26597500	Island	PIBF1	NM_006346	TSS200
chr13	79177700	+	cg27398263	Island	POU4F1	NM_006237	TSS200
chr14	74960278	+	cg00974835	Island	NPC2	NM_006432	TSS200
chr14	50087501	-	cg01096546	Island	RPL36AL	NM_001001	TSS200
chr14	105714379	+	cg01181307	N_Shore	BRF1	NM_145685	TSS200
chr14	102027677	+	cg01664864	Island	DIO3	NM_001362	TSS200
chr14	92790097	+	cg01802258	Island	SLC24A4	NM_153646	TSS200
chr14	36295590	-	cg01857342	Island	BRMS1L	NM_032352	TSS200
chr14	24422872	-	cg01937701	Island	DHRS4	NM_021004	TSS200
chr14	52734397	-	cg02191312	Island	PTGDR	NM_000953	TSS200
chr14	54955826	-	cg02247823	Island	GMFB	NM_004124	TSS200
chr14	75894323	-	cg02921269	Island	JDP2	NM_001135047	TSS200
chr14	100111354	-	cg03475665	Island	HHIPL1	NM_001127258	TSS200
chr14	64932036	-	cg04144589	Island	AKAP5	NM_004857	TSS200
chr14	60337617	+	cg04147372	S_Shore	RTN1	NM_021136	TSS200
chr14	24899054	-	cg04274978	Island	KHNYN	NM_015299	TSS200
chr14	79745579	-	cg04324727	Island	NRXN3	NM_001105250	TSS200
chr14	21905501	-	cg04362369	OpenSea	CHD8	NM_020920	TSS200
chr14	100842754	-	cg06798572	Island	WDR25	NM_024515	TSS200
chr14	54421413	+	cg08169864	Island	BMP4	NM_130851	TSS200
chr14	24769053	-	cg09229797	Island	DHRS1	NM_001136050	TSS200
chr14	100111282	+	cg09956302	Island	HHIPL1	NM_001127258	TSS200
chr14	32030584	+	cg09990421	OpenSea	NUBPL	NM_025152	TSS200
chr14	35591523	-	cg11739225	Island	PPP2R3C	NM_017917	TSS200
chr14	103523919	+	cg12116939	Island	CDC42BPB	NM_006035	TSS200
chr14	100111299	+	cg12188268	Island	HHIPL1	NM_001127258	TSS200
chr14	23834909	-	cg13011388	Island	EFS	NM_005864	TSS200
chr14	32030579	+	cg13109558	OpenSea	NUBPL	NM_025152	TSS200
chr14	54955792	+	cg13583309	Island	GMFB	NM_004124	TSS200
chr14	61447827	-	cg13980399	Island	SLC38A6	NM_153811	TSS200
chr14	24025037	-	cg13981329	Island	THTPA	NM_024328	TSS200
chr14	58862450	+	cg14275340	N_Shore	TOMM20L	NM_207377	TSS200
chr14	36003208	-	cg14288330	Island	INSM2	NM_032594	TSS200
chr14	23834891	-	cg14370314	Island	EFS	NM_005864	TSS200
chr14	105714833	-	cg15474367	Island	BTBD6	NM_033271	TSS200
chr14	36003201	-	cg16056105	Island	INSM2	NM_032594	TSS200
chr14	74960395	-	cg16374328	Island	ISCA2	NM_194279	TSS200
chr14	101526802	+	cg19631264	OpenSea	MIR496	NR_030176	TSS200
chr14	36003211	+	cg20018912	Island	INSM2	NM_032594	TSS200
chr14	105045972	+	cg20322886	OpenSea	C14orf180	NM_001008404	TSS200
chr14	102976161	+	cg20474699	Island	ANKRD9	NM_152326	TSS200
chr14	39901815	+	cg21560774	Island	FBXO33	NM_203301	TSS200
chr14	39901846	+	cg21600563	Island	FBXO33	NM_203301	TSS200
chr14	79745471	-	cg21918126	Island	NRXN3	NM_001105250	TSS200
chr14	23755408	-	cg22837342	Island	HOMEZ	NM_020834	TSS200
chr14	20903973	-	cg22951027	S_Shore	KLHL33	NM_001109997	TSS200
chr14	105155760	+	cg23045371	Island	INF2	NM_022489	TSS200
chr14	47121132	-	cg23370328	Island	RPL10L	NM_080746	TSS200
chr14	50234668	-	cg23565292	Island	KLHDC2	NM_014315	TSS200
chr14	70655803	-	cg23702412	Island	SLC8A3	NM_183002	TSS200
chr14	52734251	+	cg24089118	Island	PTGDR	NM_000953	TSS200
chr14	52734286	+	cg24989962	Island	PTGDR	NM_000953	TSS200
chr14	24664971	-	cg25005422	Island	TM9SF1	NM_006405	TSS200
chr14	75745397	-	cg25975379	Island	FOS	NM_005252	TSS200
chr14	101526807	+	cg26116969	OpenSea	MIR496	NR_030176	TSS200
chr14	51135030	+	cg26398408	Island	SAV1	NM_021818	TSS200
chr15	40531871	+	cg01279378	S_Shore	PAK6	NM_020168	TSS200
chr15	91260561	-	cg02984193	Island	BLM	NM_000057	TSS200
chr15	77287345	-	cg03338933	OpenSea	PSTPIP1	NM_003978	TSS200
chr15	83680492	-	cg07523536	Island	C15orf40	NM_001160114	TSS200
chr15	42694403	-	cg07576135	OpenSea	CAPN3	NM_173088	TSS200
chr15	58357922	+	cg07721203	Island	ALDH1A2	NM_003888	TSS200
chr15	74726457	+	cg08125401	Island	SEMA7A	NM_003612	TSS200
chr15	83736158	-	cg09268982	S_Shore	BTBD1	NM_001011885	TSS200
chr15	39873260	-	cg09291834	Island	THBS1	NM_003246	TSS200
chr15	96876407	+	cg09500815	Island	NR2F2	NM_001145157	TSS200
chr15	100273732	-	cg10302736	Island	LYSMD4	NM_152449	TSS200
chr15	100273706	-	cg10426939	Island	LYSMD4	NM_152449	TSS200
chr15	49447897	+	cg11804248	S_Shore	GALK2	NM_001001556	TSS200
chr15	75074305	-	cg13904571	N_Shore	CSK	NM_001127190	TSS200
chr15	44119093	+	cg14529224	Island	WDR76	NM_024908	TSS200
chr15	59499039	+	cg15479073	Island	LDHAL6B	NM_033195	TSS200
chr15	23086621	-	cg18314140	Island	NIPA1	NM_144599	TSS200
chr15	74726143	-	cg18468560	Island	SEMA7A	NM_001146030	TSS200
chr15	92396808	-	cg18542599	Island	SLCO3A1	NM_013272	TSS200
chr15	75105186	+	cg18581777	OpenSea	LMAN1L	NM_021819	TSS200
chr15	100882334	+	cg20941820	Island	ADAMTS17	NM_139057	TSS200
chr15	42694406	-	cg23198793	OpenSea	CAPN3	NM_173088	TSS200
chr15	69706642	-	cg23499639	Island	KIF23	NM_138555	TSS200
chr15	101142576	+	cg25862684	Island	LINS1	NM_001040616	TSS200
chr15	93631754	-	cg25968835	Island	RGMA	NM_001166287	TSS200
chr15	63569719	+	cg26206990	Island	APH1B	NM_031301	TSS200
chr15	52043657	-	cg26440355	Island	TMOD2	NM_001142885	TSS200
chr15	67358130	-	cg27188447	Island	SMAD3	NM_005902	TSS200
chr16	71917454	-	cg00154443	N_Shore	ZNF821	NM_017530	TSS200
chr16	46919075	+	cg00270789	S_Shore	GPT2	NM_001142466	TSS200
chr16	30759573	+	cg00467202	Island	PHKG2	NM_000294	TSS200
chr16	30022576	+	cg00570642	N_Shore	DOC2A	NM_003586	TSS200
chr16	31483443	+	cg00643111	Island	TGFB1I1	NM_001042454	TSS200
chr16	57832005	-	cg00947878	N_Shelf	KIFC3	NM_001130099	TSS200
chr16	66968268	+	cg01048244	Island	CES2	NM_198061	TSS200
chr16	67753430	-	cg01307442	Island	GFOD2	NR_027399	TSS200
chr16	58497395	+	cg01466678	Island	NDRG4	NM_020465	TSS200
chr16	70680365	-	cg01782798	OpenSea	IL34	NM_152456	TSS200
chr16	31366418	+	cg01888869	OpenSea	ITGAX	NM_000887	TSS200
chr16	30022586	+	cg02083539	N_Shore	DOC2A	NM_003586	TSS200
chr16	31470209	+	cg02573557	Island	ARMC5	NM_024742	TSS200
chr16	3627497	-	cg03320754	OpenSea	NLRC3	NM_178844	TSS200
chr16	31085693	+	cg03429475	Island	ZNF668	NM_024706	TSS200
chr16	31119605	-	cg03589372	Island	BCKDK	NM_005881	TSS200
chr16	10837677	-	cg03710840	Island	NUBP1	NM_002484	TSS200
chr16	89627028	+	cg03757109	Island	RPL13	NM_033251	TSS200
chr16	10837667	-	cg04199977	Island	NUBP1	NM_002484	TSS200
chr16	30675634	+	cg04289959	OpenSea	FBRS	NM_001105079	TSS200
chr16	57318697	+	cg04439516	Island	PLLP	NM_015993	TSS200
chr16	31366429	-	cg04742550	OpenSea	ITGAX	NM_000887	TSS200
chr16	82660464	+	cg07301944	N_Shore	CDH13	NM_001257	TSS200
chr16	30194776	-	cg07532839	Island	CORO1A	NM_007074	TSS200
chr16	11836653	+	cg07645614	Island	TXNDC11	NM_015914	TSS200
chr16	56716320	-	cg07717381	Island	MT1X	NM_005952	TSS200
chr16	31085635	-	cg07794237	Island	ZNF668	NM_024706	TSS200
chr16	87525539	-	cg08196561	OpenSea	ZCCHC14	NM_015144	TSS200
chr16	67193972	+	cg08857324	Island	TRADD	NM_003789	TSS200
chr16	50776015	-	cg08935793	Island	CYLD	NM_001042412	TSS200
chr16	69958792	-	cg09419444	OpenSea	WWP2	NM_199424	TSS200
chr16	31483285	-	cg09983897	Island	TGFB1I1	NM_001042454	TSS200
chr16	640047	-	cg12447802	Island	RAB40C	NM_021168	TSS200
chr16	81111018	+	cg16408938	Island	C16orf46	NM_001100873	TSS200
chr16	56702033	-	cg16452857	Island	MT1G	NM_005950	TSS200
chr16	30022598	+	cg16626327	N_Shore	DOC2A	NM_003586	TSS200
chr16	30381677	-	cg17364487	Island	TBC1D10B	NM_015527	TSS200
chr16	3285281	-	cg26808810	Island	ZNF200	NM_003454	TSS200
chr16	67281519	+	cg27091763	Island	FHOD1	NM_013241	TSS200
chr16	3627489	-	cg27179111	OpenSea	NLRC3	NM_178844	TSS200
chr16	80574757	-	cg27254295	Island	DYNLRB2	NM_130897	TSS200
chr16	81110927	-	cg27486922	Island	C16orf46	NM_001100873	TSS200
chr16	11836828	+	cg27579618	Island	TXNDC11	NM_015914	TSS200
chr17	58499679	+	cg00443981	S_Shore	C17orf64	NM_181707	TSS200
chr17	80416013	-	cg00705328	Island	NARF	NM_001038618	TSS200
chr17	47785292	+	cg00909976	OpenSea	SLC35B1	NM_005827	TSS200
chr17	74099816	+	cg00953403	Island	EXOC7	NR_028133	TSS200
chr17	47210162	-	cg01429662	Island	B4GALNT2	NM_153446	TSS200
chr17	72919391	+	cg02275878	Island	USH1G	NM_173477	TSS200
chr17	7348399	+	cg02694489	Island	CHRNB1	NM_000747	TSS200
chr17	78518613	-	cg03172060	N_Shore	RPTOR	NM_001163034	TSS200
chr17	6899364	-	cg03407747	Island	ALOX12	NM_000697	TSS200
chr17	65373763	-	cg03638180	Island	PITPNC1	NM_181671	TSS200
chr17	6899332	-	cg03762994	Island	ALOX12	NM_000697	TSS200
chr17	46671131	+	cg06266993	Island	HOXB5	NM_002147	TSS200
chr17	7198067	+	cg06456071	Island	YBX2	NM_015982	TSS200
chr17	64873439	-	cg06644359	OpenSea	CACNG5	NM_145811	TSS200
chr17	45810436	-	cg06959103	N_Shore	TBX21	NM_013351	TSS200
chr17	62207504	+	cg07111501	Island	ERN1	NM_001433	TSS200
chr17	9729250	-	cg07669517	OpenSea	GLP2R	NM_004246	TSS200
chr17	7531119	-	cg07725036	Island	SHBG	NR_027462	TSS200
chr17	50237401	-	cg08605326	S_Shore	CA10	NM_001082534	TSS200
chr17	37793287	-	cg08866639	Island	STARD3	NM_006804	TSS200
chr17	57233058	-	cg09726208	S_Shore	PRR11	NM_018304	TSS200
chr17	6899359	-	cg09737314	Island	ALOX12	NM_000697	TSS200
chr17	46688433	+	cg09998632	Island	HOXB7	NM_004502	TSS200
chr17	42082036	-	cg10172783	Island	PYY	NM_004160	TSS200
chr17	76921528	+	cg10466987	Island	TIMP2	NM_003255	TSS200
chr17	7348379	+	cg10723711	Island	CHRNB1	NM_000747	TSS200
chr17	46688419	+	cg11149743	Island	HOXB7	NM_004502	TSS200
chr17	3461450	+	cg11475555	OpenSea	TRPV3	NM_145068	TSS200
chr17	11501632	+	cg11797949	Island	DNAH9	NM_001372	TSS200
chr17	79633565	+	cg11820993	Island	CCDC137	NM_199287	TSS200
chr17	79670396	-	cg11910829	Island	MRPL12	NM_002949	TSS200
chr17	2206981	+	cg12122509	Island	SMG6	NM_001170957	TSS200
chr17	1953305	-	cg12255698	Island	MIR132	NR_029674	TSS200
chr17	18128735	+	cg12698834	Island	LLGL1	NM_004140	TSS200
chr17	50237403	-	cg13125157	S_Shore	CA10	NM_001082534	TSS200
chr17	46651822	+	cg13293524	N_Shelf	HOXB3	NM_002146	TSS200
chr17	7832852	-	cg13407335	Island	KCNAB3	NM_004732	TSS200
chr17	72209604	-	cg13521449	N_Shore	TTYH2	NM_032646	TSS200
chr17	72856049	+	cg13823003	Island	GRIN2C	NM_000835	TSS200
chr17	40610755	-	cg14014527	Island	ATP6V0A1	NM_001130021	TSS200
chr17	80023822	-	cg14115324	Island	DUS1L	NM_022156	TSS200
chr17	74303956	-	cg15670680	Island	QRICH2	NM_032134	TSS200
chr17	25621084	+	cg15710971	Island	WSB1	NM_015626	TSS200
chr17	73043180	-	cg15864779	Island	KCTD2	NM_015353	TSS200
chr17	4981610	-	cg16732469	Island	ZFP3	NM_153018	TSS200
chr17	7531155	+	cg17091998	Island	SHBG	NR_027462	TSS200
chr17	79981086	+	cg17241816	Island	LRRC45	NM_144999	TSS200
chr17	655677	+	cg17371350	Island	GEMIN4	NM_015721	TSS200
chr17	46688448	+	cg17468987	Island	HOXB7	NM_004502	TSS200
chr17	79869457	+	cg17614564	Island	PCYT2	NM_002861	TSS200
chr17	7123125	+	cg18420143	Island	ACADVL	NM_001033859	TSS200
chr17	34948054	+	cg19847411	Island	DHRS11	NM_024308	TSS200
chr17	46688405	+	cg20510845	Island	HOXB7	NM_004502	TSS200
chr17	29421851	-	cg20815026	Island	NF1	NM_000267	TSS200
chr17	71308204	+	cg20918484	Island	CDC42EP4	NM_012121	TSS200
chr17	19266143	+	cg21189099	Island	B9D1	NM_015681	TSS200
chr17	6899380	+	cg21237687	Island	ALOX12	NM_000697	TSS200
chr17	79849450	-	cg21639988	Island	ANAPC11	NM_001002246	TSS200
chr17	47210166	-	cg22259831	Island	B4GALNT2	NM_153446	TSS200
chr17	76210176	-	cg23302638	Island	BIRC5	NM_001012270	TSS200
chr17	79849788	-	cg23402661	Island	ANAPC11	NM_001002249	TSS200
chr17	7531125	-	cg23632979	Island	SHBG	NR_027462	TSS200
chr17	48049952	+	cg23634124	Island	DLX4	NM_001934	TSS200
chr17	58603709	-	cg23925022	Island	APPBP2	NM_006380	TSS200
chr17	7210228	+	cg24214214	Island	EIF5A	NM_001143760	TSS200
chr17	6554987	+	cg24251564	Island	C17orf100	NM_001105520	TSS200
chr17	46688413	+	cg24973150	Island	HOXB7	NM_004502	TSS200
chr17	79008816	-	cg27141898	N_Shore	BAIAP2	NM_001144888	TSS200
chr17	37844220	+	cg27300230	Island	ERBB2	NM_001005862	TSS200
chr17	77813221	+	cg27487227	Island	CBX4	NM_003655	TSS200
chr17	37607610	-	cg27500298	Island	MED1	NM_004774	TSS200
chr17	5342611	+	cg27660155	Island	C1QBP	NM_001212	TSS200
chr18	43684146	-	cg00530593	Island	HAUS1	NR_026978	TSS200
chr18	72163391	-	cg00624834	Island	CNDP2	NM_018235	TSS200
chr18	45457601	-	cg03617406	Island	SMAD2	NM_001003652	TSS200
chr18	3262534	+	cg05243095	Island	MYL12B	NM_001144945	TSS200
chr18	20513713	+	cg05305025	Island	RBBP8	NM_203291	TSS200
chr18	34409053	-	cg05666571	Island	KIAA1328	NM_020776	TSS200
chr18	44497499	+	cg05796338	Island	PIAS2	NM_173206	TSS200
chr18	32621227	-	cg06196978	Island	MAPRE2	NR_026570	TSS200
chr18	28622912	+	cg06263193	Island	DSC3	NM_001941	TSS200
chr18	49866531	+	cg07897248	N_Shore	DCC	NM_005215	TSS200
chr18	28622813	-	cg11722699	Island	DSC3	NM_001941	TSS200
chr18	21166718	-	cg12268958	Island	NPC1	NM_000271	TSS200
chr18	44676983	+	cg14785810	Island	HDHD2	NM_032124	TSS200
chr18	51885030	-	cg15841212	S_Shore	C18orf54	NM_173529	TSS200
chr18	904851	+	cg16457786	Island	ADCYAP1	NM_001099733	TSS200
chr18	9136565	-	cg16997989	Island	ANKRD12	NM_001083625	TSS200
chr18	904920	+	cg18319029	Island	ADCYAP1	NM_001099733	TSS200
chr18	33767393	-	cg18559136	Island	MOCOS	NM_017947	TSS200
chr18	70535005	-	cg18651870	Island	NETO1	NM_138966	TSS200
chr18	54306001	+	cg19926161	Island	TXNL1	NM_004786	TSS200
chr18	74961968	-	cg20872937	Island	GALR1	NM_001480	TSS200
chr18	47340405	-	cg21886851	Island	ACAA2	NM_006111	TSS200
chr18	19180773	-	cg23453420	Island	ESCO1	NM_052911	TSS200
chr18	33078011	-	cg23811476	Island	INO80C	NM_001098817	TSS200
chr18	76829335	-	cg24212262	Island	ATP9B	NM_198531	TSS200
chr18	29672549	-	cg24471328	Island	RNF138	NM_198128	TSS200
chr18	77623483	-	cg25308662	Island	KCNG2	NM_012283	TSS200
chr18	9913796	-	cg25925582	Island	VAPA	NM_003574	TSS200
chr18	44702797	+	cg27446047	Island	IER3IP1	NM_016097	TSS200
chr18	28622876	-	cg27648075	Island	DSC3	NM_001941	TSS200
chr19	10397620	-	cg00389463	Island	ICAM4	NM_001544	TSS200
chr19	42806203	-	cg00524108	Island	PRR19	NM_199285	TSS200
chr19	55996543	+	cg00734970	Island	NAT14	NM_020378	TSS200
chr19	56904945	+	cg02763101	Island	ZNF582	NM_144690	TSS200
chr19	58090259	-	cg02799478	Island	ZNF416	NM_017879	TSS200
chr19	35168510	-	cg02991799	Island	ZNF302	NM_001012320	TSS200
chr19	19779623	+	cg03247567	Island	ZNF101	NM_033204	TSS200
chr19	47164505	+	cg03439990	Island	DACT3	NM_145056	TSS200
chr19	36236336	+	cg03698702	Island	PSENEN	NM_172341	TSS200
chr19	58095468	-	cg04342092	Island	ZIK1	NM_001010879	TSS200
chr19	42806184	-	cg04681368	Island	PRR19	NM_199285	TSS200
chr19	22816980	-	cg05241461	N_Shore	ZNF492	NM_020855	TSS200
chr19	1652379	-	cg06418464	OpenSea	TCF3	NM_003200	TSS200
chr19	40932106	+	cg07630189	Island	SERTAD1	NM_013376	TSS200
chr19	1383802	+	cg07652592	Island	NDUFS7	NM_024407	TSS200
chr19	14016952	+	cg07843572	Island	CC2D1A	NM_017721	TSS200
chr19	47634108	-	cg07931151	Island	SAE1	NR_027280	TSS200
chr19	11530025	-	cg08000684	N_Shore	RGL3	NM_001035223	TSS200
chr19	58239012	-	cg08048222	Island	ZNF671	NM_024833	TSS200
chr19	9473684	+	cg08065231	Island	ZNF177	NM_003451	TSS200
chr19	11530021	-	cg08068820	N_Shore	RGL3	NM_001035223	TSS200
chr19	58987653	-	cg08092446	Island	ZNF446	NM_017908	TSS200
chr19	43918868	+	cg08337835	Island	TEX101	NM_001130011	TSS200
chr19	12917312	-	cg08467185	Island	RNASEH2A	NM_006397	TSS200
chr19	58629837	-	cg08873805	Island	ZSCAN18	NR_027135	TSS200
chr19	19051335	+	cg08886546	Island	HOMER3	NM_001145721	TSS200
chr19	52873125	+	cg09313053	Island	ZNF880	NM_001145434	TSS200
chr19	10400648	+	cg09486260	Island	ICAM5	NM_003259	TSS200
chr19	9473688	+	cg09578475	Island	ZNF177	NM_003451	TSS200
chr19	44952678	+	cg09793279	Island	ZNF229	NM_014518	TSS200
chr19	44576295	-	cg10196128	Island	ZNF284	NM_001037813	TSS200
chr19	37663727	-	cg10661724	OpenSea	ZNF585A	NM_152655	TSS200
chr19	1104586	-	cg11784697	Island	GPX4	NM_001039848	TSS200
chr19	42348563	+	cg11849132	N_Shore	LYPD4	NM_173506	TSS200
chr19	475042	-	cg11861448	OpenSea	ODF3L2	NM_182577	TSS200
chr19	10676733	+	cg11915016	Island	KRI1	NM_023008	TSS200
chr19	40562314	-	cg11997514	S_Shore	ZNF780B	NM_001005851	TSS200
chr19	39806042	+	cg12029794	S_Shore	LRFN1	NM_020862	TSS200
chr19	58459142	-	cg12555306	Island	ZNF256	NM_005773	TSS200
chr19	10764738	+	cg12956079	Island	ILF3	NM_153464	TSS200
chr19	51220256	-	cg13365901	Island	SHANK1	NM_016148	TSS200
chr19	52956771	+	cg13461241	Island	ZNF578	NM_001099694	TSS200
chr19	48867481	+	cg13513270	Island	SYNGR4	NM_012451	TSS200
chr19	37341166	+	cg13649886	Island	ZNF345	NM_003419	TSS200
chr19	9473674	-	cg13703871	Island	ZNF177	NM_003451	TSS200
chr19	3522946	+	cg13925678	OpenSea	FZR1	NM_001136198	TSS200
chr19	8567538	-	cg14191279	N_Shelf	PRAM1	NM_032152	TSS200
chr19	52873101	-	cg14224937	Island	ZNF880	NM_001145434	TSS200
chr19	9785919	-	cg14308647	S_Shore	ZNF562	NM_001130032	TSS200
chr19	39421641	-	cg14312359	S_Shore	SARS2	NM_017827	TSS200
chr19	14063140	-	cg14668761	Island	DCAF15	NM_138353	TSS200
chr19	22193759	+	cg14794043	S_Shore	ZNF208	NM_007153	TSS200
chr19	11546152	-	cg14881209	Island	CCDC151	NM_145045	TSS200
chr19	4723942	+	cg14964934	Island	DPP9	NM_139159	TSS200
chr19	10397642	-	cg14993276	Island	ICAM4	NM_001544	TSS200
chr19	39897474	+	cg15419852	Island	ZFP36	NM_003407	TSS200
chr19	8117875	+	cg15436354	S_Shelf	CCL25	NM_005624	TSS200
chr19	44576231	-	cg15616898	Island	ZNF284	NM_001037813	TSS200
chr19	44529424	-	cg15682057	Island	ZNF222	NM_001129996	TSS200
chr19	14063234	-	cg16574191	Island	DCAF15	NM_138353	TSS200
chr19	14640371	-	cg17162271	Island	TECR	NM_138501	TSS200
chr19	57631327	+	cg17352109	S_Shore	USP29	NM_020903	TSS200
chr19	35630355	-	cg17540545	N_Shelf	FXYD1	NM_005031	TSS200
chr19	8428850	+	cg17793059	N_Shore	ANGPTL4	NM_001039667	TSS200
chr19	19314298	+	cg17837485	Island	NR2C2AP	NM_176880	TSS200
chr19	10736049	-	cg17965690	Island	SLC44A2	NM_020428	TSS200
chr19	11639830	+	cg18347040	Island	ECSIT	NR_024551	TSS200
chr19	19174767	-	cg18420266	Island	SLC25A42	NM_178526	TSS200
chr19	58095595	-	cg18579862	Island	ZIK1	NM_001010879	TSS200
chr19	2269401	-	cg18838581	Island	OAZ1	NM_004152	TSS200
chr19	16830749	-	cg19344626	OpenSea	NWD1	NM_001007525	TSS200
chr19	10676864	+	cg19350812	Island	KRI1	NM_023008	TSS200
chr19	50194252	-	cg19471591	Island	CPT1C	NM_152359	TSS200
chr19	14225172	+	cg19586199	N_Shelf	PRKACA	NM_207518	TSS200
chr19	4304573	-	cg19752891	Island	FSD1	NM_024333	TSS200
chr19	52408259	+	cg19864007	OpenSea	ZNF649	NM_023074	TSS200
chr19	55866246	+	cg20639400	Island	COX6B2	NM_144613	TSS200
chr19	9929890	-	cg20661311	Island	FBXL12	NM_017703	TSS200
chr19	44576237	-	cg20663403	Island	ZNF284	NM_001037813	TSS200
chr19	6372363	+	cg20752312	N_Shore	ALKBH7	NM_032306	TSS200
chr19	51220273	-	cg22626858	Island	SHANK1	NM_016148	TSS200
chr19	44645539	-	cg23532246	Island	ZNF234	NM_006630	TSS200
chr19	34919248	-	cg23915461	Island	UBA2	NM_005499	TSS200
chr19	42806179	-	cg23959119	Island	PRR19	NM_199285	TSS200
chr19	44576272	-	cg24027202	Island	ZNF284	NM_001037813	TSS200
chr19	4066934	-	cg24052148	Island	ZBTB7A	NM_015898	TSS200
chr19	17982700	+	cg24065770	Island	SLC5A5	NM_000453	TSS200
chr19	44576270	-	cg24771266	Island	ZNF284	NM_001037813	TSS200
chr19	36545850	-	cg24779751	Island	THAP8	NM_152658	TSS200
chr19	36119790	+	cg25272645	N_Shore	RBM42	NM_024321	TSS200
chr19	55013946	-	cg25588792	OpenSea	LAIR2	NM_002288	TSS200
chr19	10736117	+	cg25595793	Island	SLC44A2	NM_020428	TSS200
chr19	2785353	-	cg26993071	Island	THOP1	NM_003249	TSS200
chr19	38893620	-	cg27266425	Island	FAM98C	NM_174905	TSS200
chr19	7701823	-	cg27550982	Island	STXBP2	NM_006949	TSS200
chr20	57463984	-	cg00267746	Island	GNAS	NR_003259	TSS200
chr20	18477993	-	cg00273813	S_Shore	RBBP9	NM_006606	TSS200
chr20	54580133	+	cg00480389	Island	CBLN4	NM_080617	TSS200
chr20	36156184	+	cg00851146	Island	BLCAP	NM_001167822	TSS200
chr20	36156167	+	cg02410524	Island	BLCAP	NM_001167822	TSS200
chr20	5986599	+	cg03710140	Island	CRLS1	NM_019095	TSS200
chr20	5107446	-	cg04562739	Island	CDS2	NM_003818	TSS200
chr20	42543442	+	cg04808059	Island	TOX2	NM_001098797	TSS200
chr20	52790712	-	cg05120028	Island	CYP24A1	NM_000782	TSS200
chr20	42984324	-	cg06640637	OpenSea	HNF4A	NM_001030003	TSS200
chr20	5107451	-	cg07327202	Island	CDS2	NM_003818	TSS200
chr20	21686282	+	cg08448701	Island	PAX1	NM_006192	TSS200
chr20	56285713	-	cg08583507	S_Shore	PMEPA1	NM_199170	TSS200
chr20	19998446	-	cg09560043	Island	NAA20	NM_181527	TSS200
chr20	49347891	-	cg09700407	Island	PARD6B	NM_032521	TSS200
chr20	55841898	-	cg10941747	S_Shore	BMP7	NM_001719	TSS200
chr20	44657798	-	cg11301556	Island	SLC12A5	NM_020708	TSS200
chr20	278071	-	cg11302857	Island	ZCCHC3	NM_033089	TSS200
chr20	17550474	+	cg11320690	Island	DSTN	NM_001011546	TSS200
chr20	55841906	-	cg12518442	S_Shore	BMP7	NM_001719	TSS200
chr20	30063038	-	cg12912737	Island	REM1	NM_014012	TSS200
chr20	1099222	+	cg13742159	Island	PSMF1	NM_006814	TSS200
chr20	62680986	-	cg13917916	N_Shore	SOX18	NM_018419	TSS200
chr20	43160301	-	cg14866907	N_Shore	PKIG	NM_181805	TSS200
chr20	55841888	-	cg15069906	S_Shore	BMP7	NM_001719	TSS200
chr20	18488094	-	cg16156954	Island	SEC23B	NM_032985	TSS200
chr20	36156219	+	cg16913012	Island	BLCAP	NM_001167822	TSS200
chr20	30028229	-	cg17497172	OpenSea	DEFB123	NM_153324	TSS200
chr20	62612348	+	cg18253516	Island	PRPF6	NM_012469	TSS200
chr20	30028241	-	cg18323376	OpenSea	DEFB123	NM_153324	TSS200
chr20	33265164	-	cg18916626	Island	PIGU	NM_080476	TSS200
chr20	37101387	-	cg19257979	Island	RALGAPB	NM_020336	TSS200
chr20	54580070	-	cg20779964	Island	CBLN4	NM_080617	TSS200
chr20	57464129	+	cg22798925	Island	GNAS	NR_003259	TSS200
chr20	62738358	-	cg22881262	S_Shore	NPBWR2	NM_005286	TSS200
chr20	18269111	-	cg23156475	Island	ZNF133	NM_001083330	TSS200
chr20	57464002	-	cg23159236	Island	GNAS	NR_003259	TSS200
chr20	47662799	-	cg23268486	Island	CSE1L	NM_001316	TSS200
chr20	10199302	-	cg23328622	N_Shore	SNAP25	NM_130811	TSS200
chr20	42543407	+	cg23872756	Island	TOX2	NM_001098797	TSS200
chr20	4982196	-	cg24024426	OpenSea	SLC23A2	NM_005116	TSS200
chr20	21283808	+	cg24167567	Island	XRN2	NM_012255	TSS200
chr20	48429246	+	cg24391458	Island	SLC9A8	NM_015266	TSS200
chr20	34203797	-	cg24617346	Island	SPAG4	NM_003116	TSS200
chr20	44657812	-	cg26639039	Island	SLC12A5	NM_020708	TSS200
chr20	33880353	-	cg26826207	S_Shore	FAM83C	NM_178468	TSS200
chr20	57267680	-	cg27274542	Island	NPEPL1	NM_024663	TSS200
chr20	37590967	+	cg27275634	Island	DHX35	NM_021931	TSS200
chr20	8113191	-	cg27591117	Island	PLCB1	NM_015192	TSS200
chr21	44299689	+	cg02811312	Island	WDR4	NM_033661	TSS200
chr21	15588372	-	cg03417731	N_Shore	RBM11	NM_144770	TSS200
chr21	38362727	+	cg06167719	Island	HLCS	NM_000411	TSS200
chr21	46875417	+	cg07279557	N_Shore	COL18A1	NM_030582	TSS200
chr21	42219193	-	cg07962392	Island	DSCAM	NM_001389	TSS200
chr21	42688618	+	cg11288641	N_Shore	FAM3B	NM_058186	TSS200
chr21	45705721	-	cg11923631	Island	AIRE	NM_000383	TSS200
chr21	38362725	+	cg14785464	Island	HLCS	NM_000411	TSS200
chr21	26934383	+	cg17265380	N_Shore	MIR155HG	NR_001458	TSS200
chr21	40817645	-	cg19946699	Island	SH3BGR	NM_001001713	TSS200
chr21	42688635	+	cg21553596	N_Shore	FAM3B	NM_058186	TSS200
chr21	44394497	-	cg22211719	Island	PKNOX1	NM_004571	TSS200
chr21	18885210	-	cg25321703	Island	CXADR	NM_001338	TSS200
chr21	42879998	+	cg26337277	Island	TMPRSS2	NM_001135099	TSS200
chr21	45705740	-	cg27251412	Island	AIRE	NM_000383	TSS200
chr22	45809523	-	cg00117651	Island	SMC1B	NM_148674	TSS200
chr22	37823648	+	cg01940235	Island	ELFN2	NM_052906	TSS200
chr22	25201971	-	cg01984322	Island	SGSM1	NM_001098497	TSS200
chr22	30783470	-	cg02383325	Island	RNF215	NM_001017981	TSS200
chr22	17489187	-	cg02432860	Island	GAB4	NM_001037814	TSS200
chr22	50964653	+	cg02555513	Island	SCO2	NM_001169110	TSS200
chr22	42466865	-	cg05380008	Island	NAGA	NM_000262	TSS200
chr22	39077908	+	cg05997131	Island	TOMM22	NM_020243	TSS200
chr22	41601298	-	cg08053598	Island	L3MBTL2	NM_031488	TSS200
chr22	38142150	+	cg09192333	Island	TRIOBP	NM_007032	TSS200
chr22	38506781	-	cg09247692	OpenSea	BAIAP2L2	NM_025045	TSS200
chr22	36877697	+	cg11063167	OpenSea	TXN2	NM_012473	TSS200
chr22	36877737	-	cg11153328	OpenSea	TXN2	NM_012473	TSS200
chr22	38092876	-	cg12325455	OpenSea	TRIOBP	NM_001039141	TSS200
chr22	50528564	-	cg12971867	Island	MOV10L1	NM_001164105	TSS200
chr22	17489112	-	cg13652169	Island	GAB4	NM_001037814	TSS200
chr22	19842507	+	cg14520770	Island	GNB1L	NM_053004	TSS200
chr22	50708936	-	cg15554007	Island	MAPK11	NM_002751	TSS200
chr22	19711007	-	cg16210718	Island	GP1BB	NM_000407	TSS200
chr22	21319245	+	cg16590005	Island	AIFM3	NM_001018060	TSS200
chr22	46731230	+	cg17149563	N_Shore	TRMU	NM_018006	TSS200
chr22	29137984	+	cg17257676	Island	CHEK2	NM_001005735	TSS200
chr22	19842501	+	cg18943949	Island	GNB1L	NM_053004	TSS200
chr22	38453239	-	cg19206653	Island	PICK1	NM_001039583	TSS200
chr22	21336528	-	cg19518452	Island	LZTR1	NM_006767	TSS200
chr22	44577240	-	cg19603134	OpenSea	PARVG	NM_001137606	TSS200
chr22	19166301	+	cg20336580	Island	SLC25A1	NM_005984	TSS200
chr22	36877729	-	cg21778268	OpenSea	TXN2	NM_012473	TSS200
chr22	37823656	+	cg22118655	Island	ELFN2	NM_052906	TSS200
chr22	31477112	+	cg22655038	Island	SMTN	NM_134269	TSS200
chr22	20748445	+	cg23695120	Island	ZNF74	NM_003426	TSS200
chr1	145507504	-	cg00030816	N_Shore	RBM8A	NM_005105	TSS200
chr1	160617124	-	cg00149213	OpenSea	SLAMF1	NM_003037	TSS200
chr1	11160113	+	cg00155504	Island	EXOSC10	NM_001001998	TSS200
chr1	22979495	+	cg00215182	OpenSea	C1QB	NM_000491	TSS200
chr1	92414910	-	cg00308185	Island	BRDT	NM_207189	TSS200
chr1	103574072	-	cg00325149	OpenSea	COL11A1	NM_080630	TSS200
chr1	114301964	+	cg00419759	Island	PHTF1	NM_006608	TSS200
chr1	185286520	-	cg00661564	Island	IVNS1ABP	NM_006469	TSS200
chr1	193155806	+	cg00725635	OpenSea	B3GALT2	NM_003783	TSS200
chr1	155197384	+	cg00756852	Island	GBAP1	NR_002188	TSS200
chr1	100435485	-	cg00825462	Island	SLC35A3	NM_012243	TSS200
chr1	110933767	+	cg00961640	OpenSea	SLC16A4	NM_004696	TSS200
chr1	228291177	+	cg01054023	Island	C1orf35	NM_024319	TSS200
chr1	20250186	+	cg01441698	OpenSea	PLA2G2E	NM_014589	TSS200
chr1	209756892	-	cg01530981	OpenSea	CAMK1G	NM_020439	TSS200
chr1	150336910	-	cg01766368	Island	RPRD2	NM_015203	TSS200
chr1	110527112	+	cg02085805	N_Shore	AHCYL1	NM_006621	TSS200
chr1	1384930	-	cg02136596	OpenSea	ATAD3C	NM_001039211	TSS200
chr1	155162871	-	cg02386822	N_Shore	MUC1	NM_001018016	TSS200
chr1	119683330	-	cg02710132	Island	WARS2	NM_201263	TSS200
chr1	155178407	-	cg02896201	N_Shore	MTX1	NM_002455	TSS200
chr1	173837185	-	cg02955369	Island	GAS5	NR_002578	TSS200
chr1	203096683	-	cg03547181	N_Shore	ADORA1	NM_000674	TSS200
chr1	149899818	-	cg03952484	Island	SF3B4	NM_005850	TSS200
chr1	160708987	-	cg04244970	OpenSea	SLAMF7	NM_021181	TSS200
chr1	159796434	+	cg04275881	OpenSea	SLAMF8	NM_020125	TSS200
chr1	171217592	-	cg04413226	OpenSea	FMO1	NM_002021	TSS200
chr1	27668433	-	cg04608356	OpenSea	SYTL1	NM_032872	TSS200
chr1	150241625	-	cg04633021	Island	APH1A	NM_016022	TSS200
chr1	202172778	+	cg04811114	OpenSea	LGR6	NM_021636	TSS200
chr1	55089365	+	cg04919581	OpenSea	FAM151A	NM_176782	TSS200
chr1	171810433	+	cg04986015	N_Shore	DNM3	NM_015569	TSS200
chr1	192605253	+	cg05023691	OpenSea	RGS13	NM_144766	TSS200
chr1	202172867	+	cg05044291	OpenSea	LGR6	NM_021636	TSS200
chr1	78470449	+	cg05340255	OpenSea	DNAJB4	NM_007034	TSS200
chr1	20141781	-	cg05393025	OpenSea	RNF186	NM_019062	TSS200
chr1	98511908	-	cg05423529	S_Shore	MIR137	NR_029679	TSS200
chr1	115238213	-	cg05499890	OpenSea	AMPD1	NM_000036	TSS200
chr1	47799304	+	cg05596383	N_Shore	CMPK1	NM_001136140	TSS200
chr1	27216957	-	cg06083525	Island	GPN2	NM_018066	TSS200
chr1	38230887	+	cg06163371	Island	EPHA10	NM_001099439	TSS200
chr1	154293494	+	cg06181069	OpenSea	AQP10	NM_080429	TSS200
chr1	68516463	-	cg06191076	Island	DIRAS3	NM_004675	TSS200
chr1	235491708	+	cg06212607	Island	GGPS1	NM_001037277	TSS200
chr1	32110507	-	cg06226431	Island	PEF1	NM_012392	TSS200
chr1	27668325	+	cg06745704	OpenSea	SYTL1	NM_032872	TSS200
chr1	16766999	-	cg06766450	Island	NECAP2	NM_001145277	TSS200
chr1	43425022	+	cg06792911	S_Shore	SLC2A1	NM_006516	TSS200
chr1	68150823	-	cg07000785	N_Shore	GADD45A	NM_001924	TSS200
chr1	120254330	+	cg07090813	N_Shore	PHGDH	NM_006623	TSS200
chr1	212781985	+	cg07199812	Island	ATF3	NM_001040619	TSS200
chr1	35225326	+	cg07594531	N_Shore	GJB4	NM_153212	TSS200
chr1	115397409	-	cg07724623	N_Shore	SYCP1	NM_003176	TSS200
chr1	161736066	-	cg07804963	OpenSea	ATF6	NM_007348	TSS200
chr1	15783158	-	cg07906331	OpenSea	CELA2A	NM_033440	TSS200
chr1	27668421	-	cg07961632	OpenSea	SYTL1	NM_032872	TSS200
chr1	181057452	+	cg07969646	N_Shore	IER5	NM_016545	TSS200
chr1	113051171	-	cg07974622	Island	WNT2B	NM_024494	TSS200
chr1	117544206	-	cg08058560	OpenSea	CD101	NM_004258	TSS200
chr1	160160106	-	cg08246428	OpenSea	CASQ1	NM_001231	TSS200
chr1	104068419	-	cg08311092	N_Shore	RNPC3	NM_017619	TSS200
chr1	41950362	-	cg08460875	OpenSea	EDN2	NM_001956	TSS200
chr1	2985720	-	cg08541612	Island	PRDM16	NM_022114	TSS200
chr1	23521417	+	cg08872493	OpenSea	HTR1D	NM_000864	TSS200
chr1	170044059	+	cg08913769	S_Shore	KIFAP3	NM_014970	TSS200
chr1	28655366	-	cg09024430	Island	MED18	NM_001127350	TSS200
chr1	169599558	+	cg09060914	OpenSea	SELP	NM_003005	TSS200
chr1	180199374	+	cg09081913	Island	LHX4	NM_033343	TSS200
chr1	78511488	+	cg09107315	N_Shore	GIPC2	NM_017655	TSS200
chr1	146644318	-	cg09159389	Island	PRKAB2	NM_005399	TSS200
chr1	60539615	-	cg09176275	S_Shore	C1orf87	NM_152377	TSS200
chr1	102462877	+	cg09864076	OpenSea	OLFM3	NM_058170	TSS200
chr1	203734256	-	cg10117369	OpenSea	LAX1	NM_017773	TSS200
chr1	120311649	-	cg10212621	OpenSea	HMGCS2	NM_001166107	TSS200
chr1	39407651	-	cg10500653	OpenSea	RHBDL2	NM_017821	TSS200
chr1	173176523	-	cg10861599	OpenSea	TNFSF4	NM_003326	TSS200
chr1	192544716	-	cg10861751	OpenSea	RGS1	NM_002922	TSS200
chr1	16062737	-	cg10881110	OpenSea	SLC25A34	NM_207348	TSS200
chr1	22962986	+	cg10916651	OpenSea	C1QA	NM_015991	TSS200
chr1	151148689	-	cg10973881	OpenSea	TMOD4	NM_013353	TSS200
chr1	20307002	-	cg11037787	OpenSea	PLA2G2A	NM_001161727	TSS200
chr1	228674909	+	cg11177107	Island	RNF187	NM_001010858	TSS200
chr1	64669412	+	cg11244180	OpenSea	UBE2U	NM_152489	TSS200
chr1	58716306	+	cg11256607	S_Shore	DAB1	NM_021080	TSS200
chr1	166958322	-	cg11336590	Island	MAEL	NM_032858	TSS200
chr1	44446092	+	cg11337388	S_Shore	B4GALT2	NM_001005417	TSS200
chr1	38273375	-	cg11415705	Island	C1orf122	NM_198446	TSS200
chr1	155294042	-	cg11503744	Island	RUSC1	NM_014328	TSS200
chr1	220445979	-	cg11570585	S_Shore	RAB3GAP2	NM_012414	TSS200
chr1	28907739	-	cg11573859	N_Shore	SNORA16A	NR_003035	TSS200
chr1	109642664	-	cg11653078	Island	SCARNA2	NR_003023	TSS200
chr1	113933411	-	cg11716640	Island	MAGI3	NM_001142782	TSS200
chr1	23521307	-	cg11953164	OpenSea	HTR1D	NM_000864	TSS200
chr1	156786653	+	cg12039611	S_Shelf	SH2D2A	NM_003975	TSS200
chr1	114521853	-	cg12160664	OpenSea	OLFML3	NM_020190	TSS200
chr1	16370217	+	cg12218389	OpenSea	CLCNKB	NM_000085	TSS200
chr1	179560870	+	cg12277666	Island	TDRD5	NM_173533	TSS200
chr1	155829126	-	cg12427688	Island	SYT11	NM_152280	TSS200
chr1	145715672	-	cg12832565	S_Shore	CD160	NM_007053	TSS200
chr1	198510253	+	cg13100753	OpenSea	ATP6V1G3	NM_133262	TSS200
chr1	151138467	-	cg13134535	OpenSea	SCNM1	NM_024041	TSS200
chr1	241683111	+	cg13184539	Island	FH	NM_000143	TSS200
chr1	92414737	-	cg13299824	Island	BRDT	NM_207189	TSS200
chr1	25256949	+	cg13629563	Island	RUNX3	NM_004350	TSS200
chr1	154164699	-	cg13740187	OpenSea	TPM3	NM_152263	TSS200
chr1	110198611	+	cg13792045	Island	GSTM4	NM_147148	TSS200
chr1	160549261	-	cg13978689	OpenSea	CD84	NM_003874	TSS200
chr1	153538406	-	cg13997435	OpenSea	S100A2	NM_005978	TSS200
chr1	36948570	-	cg14523574	OpenSea	CSF3R	NM_156038	TSS200
chr1	98511792	+	cg14783814	S_Shore	MIR137	NR_029679	TSS200
chr1	42618891	-	cg14848143	OpenSea	GUCA2B	NM_007102	TSS200
chr1	207277547	-	cg14856606	OpenSea	C4BPA	NM_000715	TSS200
chr1	20878760	+	cg15142222	N_Shore	FAM43B	NM_207334	TSS200
chr1	17446087	+	cg15185794	Island	PADI2	NM_007365	TSS200
chr1	26197855	+	cg15662251	N_Shelf	PAQR7	NM_178422	TSS200
chr1	173639130	-	cg15680620	S_Shore	ANKRD45	NM_198493	TSS200
chr1	42384564	-	cg15937073	S_Shore	HIVEP3	NM_001127714	TSS200
chr1	193028569	+	cg16091319	Island	UCHL5	NM_015984	TSS200
chr1	17634543	+	cg16091981	OpenSea	PADI4	NM_012387	TSS200
chr1	19615370	+	cg16126458	Island	AKR7A3	NM_012067	TSS200
chr1	51435504	+	cg16135470	Island	CDKN2C	NM_078626	TSS200
chr1	202129204	+	cg16266227	OpenSea	PTPN7	NM_080588	TSS200
chr1	102462855	+	cg16510022	OpenSea	OLFM3	NM_058170	TSS200
chr1	231664276	-	cg16616325	Island	TSNAX	NM_005999	TSS200
chr1	16062720	-	cg16713727	OpenSea	SLC25A34	NM_207348	TSS200
chr1	205602036	+	cg16894746	S_Shore	ELK4	NM_021795	TSS200
chr1	84864089	-	cg16902156	OpenSea	DNASE2B	NM_021233	TSS200
chr1	173639135	-	cg17014785	S_Shore	ANKRD45	NM_198493	TSS200
chr1	15478982	-	cg17015937	N_Shore	TMEM51	NM_001136217	TSS200
chr1	39339172	-	cg17027776	Island	MYCBP	NM_012333	TSS200
chr1	151032301	-	cg17299902	Island	CDC42SE1	NM_001038707	TSS200
chr1	158979647	-	cg17601658	OpenSea	IFI16	NM_005531	TSS200
chr1	78148524	-	cg17864040	Island	ZZZ3	NM_015534	TSS200
chr1	11107384	+	cg18023080	OpenSea	MASP2	NM_006610	TSS200
chr1	8001046	+	cg18025409	N_Shore	TNFRSF9	NM_001561	TSS200
chr1	120311653	-	cg18199617	OpenSea	HMGCS2	NM_001166107	TSS200
chr1	50513654	-	cg18202449	Island	ELAVL4	NM_001144777	TSS200
chr1	10509906	+	cg18233538	OpenSea	CORT	NM_001302	TSS200
chr1	17338589	+	cg18236739	Island	ATP13A2	NM_001141974	TSS200
chr1	218458621	-	cg19280390	Island	RRP15	NM_016052	TSS200
chr1	33168538	-	cg19296960	Island	SYNC	NM_001161708	TSS200
chr1	154300117	+	cg19760410	N_Shore	ATP8B2	NM_020452	TSS200
chr1	24018143	-	cg20148285	N_Shore	RPL11	NM_000975	TSS200
chr1	247921825	+	cg20305368	OpenSea	OR1C1	NM_012353	TSS200
chr1	231376893	-	cg20384735	Island	GNPAT	NM_014236	TSS200
chr1	23521332	-	cg20678835	OpenSea	HTR1D	NM_000864	TSS200
chr1	154293482	+	cg20713492	OpenSea	AQP10	NM_080429	TSS200
chr1	43920090	-	cg21219903	S_Shore	HYI	NM_031207	TSS200
chr1	168147972	+	cg21543519	Island	TIPRL	NM_001031800	TSS200
chr1	16370243	-	cg21660130	OpenSea	CLCNKB	NM_000085	TSS200
chr1	193075249	+	cg21815704	S_Shore	GLRX2	NM_016066	TSS200
chr1	38156369	-	cg21933021	N_Shore	C1orf109	NM_017850	TSS200
chr1	216896852	-	cg22007666	OpenSea	ESRRG	NR_024099	TSS200
chr1	202129255	-	cg22008490	OpenSea	PTPN7	NM_080588	TSS200
chr1	9711650	-	cg22045271	N_Shore	PIK3CD	NM_005026	TSS200
chr1	53067894	-	cg22129364	Island	GPX7	NM_015696	TSS200
chr1	66258035	-	cg22336004	N_Shore	PDE4B	NM_001037341	TSS200
chr1	228395660	-	cg22370694	N_Shelf	OBSCN	NM_052843	TSS200
chr1	66258046	-	cg22488256	N_Shore	PDE4B	NM_001037341	TSS200
chr1	207277466	+	cg22491058	OpenSea	C4BPA	NM_000715	TSS200
chr1	205602113	+	cg23201841	S_Shore	ELK4	NM_021795	TSS200
chr1	20141778	-	cg23214395	OpenSea	RNF186	NM_019062	TSS200
chr1	94703343	+	cg23257569	Island	ARHGAP29	NM_004815	TSS200
chr1	207224567	-	cg23921459	N_Shore	YOD1	NM_018566	TSS200
chr1	161676581	+	cg24074594	OpenSea	FCRLA	NM_032738	TSS200
chr1	94703463	-	cg24150153	S_Shore	ARHGAP29	NM_004815	TSS200
chr1	34631450	-	cg24236085	S_Shore	CSMD2	NM_052896	TSS200
chr1	10509935	+	cg24365837	OpenSea	CORT	NM_001302	TSS200
chr1	173793430	+	cg24414038	Island	CENPL	NM_001171182	TSS200
chr1	156828693	+	cg24438909	N_Shore	INSRR	NM_014215	TSS200
chr1	246670800	+	cg24589017	S_Shore	SMYD3	NM_001167740	TSS200
chr1	26394211	+	cg24685778	OpenSea	TRIM63	NM_032588	TSS200
chr1	86044103	+	cg24724587	S_Shore	DDAH1	NM_001134445	TSS200
chr1	186649639	-	cg24887140	Island	PTGS2	NM_000963	TSS200
chr1	181057458	+	cg24915511	N_Shore	IER5	NM_016545	TSS200
[truncated: 23,926 more rows]

## Sheet: sheet3
consensus_cluster
TARGET-OS			E-MTAB-9875			E-MTAB-7263
ID	Cluster		id	cluster		id	cluster
TARGET-40-0A4HLD	1		Case_148	1		CN002	1
TARGET-40-0A4HMC	2		Case_241	2		CN003	2
TARGET-40-0A4HX8	2		Case_315	2		CN008	2
TARGET-40-0A4HXS	3		Case_451	1		CN012	3
TARGET-40-0A4HY5	3		Case_452	2		CN015	1
TARGET-40-0A4I0Q	3		Case_453	2		CN016	1
TARGET-40-0A4I0W	1		Case_454	1		CN017	1
TARGET-40-0A4I3S	1		Case_455	3		CN018	1
TARGET-40-0A4I42	3		Case_456	2		CN019	1
TARGET-40-0A4I48	1		Case_457	2		CN022	1
TARGET-40-0A4I4M	2		Case_458	3		CN024	2
TARGET-40-0A4I4O	1		Case_459	3		CN025	3
TARGET-40-0A4I5B	1		Case_460	1		CN027	3
TARGET-40-0A4I65	1		Case_461	3		CN031	3
TARGET-40-0A4I6O	3		Case_462	1		CN033	2
TARGET-40-0A4I8U	2		Case_463	2		CN038	1
TARGET-40-0A4I9K	2		Case_464	3		CN043	1
TARGET-40-PAKFVX	1		Case_465	2		CN049	1
TARGET-40-PAKUZU	3		Case_466	2		CN053	1
TARGET-40-PAKXLD	1		Case_476	3		CN059	1
TARGET-40-PAKZZK	1		Case_477	3		CN065	2
TARGET-40-PALECC	2		Case_478	1		Li010	3
TARGET-40-PALFYN	2		Case_479	3		Li041	1
TARGET-40-PALHRL	1		Case_480	3		LY002	2
TARGET-40-PALKDP	1		Case_482	1		LY003	1
TARGET-40-PALKGN	2		Case_483	3		LY004	3
TARGET-40-PALWWX	1		Case_484	3		LY005	1
TARGET-40-PALZGU	3		Case_485	3		LY012	2
TARGET-40-PAMEKS	1		Case_486	3		LY014	2
TARGET-40-PAMHYN	2		Case_487	1		LY015	2
TARGET-40-PAMJXS	1		Case_488	3		LY016	3
TARGET-40-PAMLKS	3		Case_489	1		LY018	2
TARGET-40-PAMRHD	3		Case_490	2		LY019	2
TARGET-40-PAMTCM	1		Case_491	1		LY020	1
TARGET-40-PAMYYJ	3		Case_492	1		LY021	2
TARGET-40-PANGPE	1		Case_493	1		LY022	1
TARGET-40-PANGRW	2		Case_494	1		LY025	2
TARGET-40-PANMIG	1		Case_495	3		LY027	2
TARGET-40-PANPUM	3		Case_496	2		LY028	2
TARGET-40-PANSEN	1		Case_497	1		LY029	2
TARGET-40-PANVJJ	2		Case_498	3		LY033	2
TARGET-40-PANXSC	1		Case_499	2		LY035	1
TARGET-40-PANZHX	2		Case_500	1		LY036	1
TARGET-40-PANZZJ	2		Case_501	3		LY037	1
TARGET-40-PAPIJR	2		Case_502	1		LY038	1
TARGET-40-PAPKWD	3		Case_503	3		LY040	3
TARGET-40-PAPNVD	3		Case_504	3		LY041	1
TARGET-40-PAPVYW	3		Case_505	3		LY045	2
TARGET-40-PAPWWC	3		Case_506	3		MA006	1
TARGET-40-PAPXGT	2		Case_507	3		MA009	1
TARGET-40-PARDAX	3		Case_508	3		MA013	1
TARGET-40-PARFTG	3		Case_509	2		MA014	2
TARGET-40-PARGTM	1		Case_510	2		NT006	1
TARGET-40-PARJXU	1		Case_511	3		NT007	2
TARGET-40-PARKAF	3		Case_512	3		NY006	3
TARGET-40-PASEBY	2		Case_513	2		NY008	2
TARGET-40-PASEFS	2		Case_573	2		NY010	2
TARGET-40-PASFCV	2		Case_579	1		TE001	1
TARGET-40-PASKZZ	1		Case_580	2		TE002	3
TARGET-40-PASNZV	3		Case_581	3		TE005	2
TARGET-40-PASRNE	1		Case_582	2		TE009	1
TARGET-40-PASSLM	1		Case_583	1		TE011	1
TARGET-40-PASUUH	2		Case_584	3		TE015	1
TARGET-40-PASYUK	2		Case_585	1		TE017	1
TARGET-40-PATAWV	1		Case_586	1		TE024	1
TARGET-40-PATEEM	3		Case_587	3		TE028	2
TARGET-40-PATJVI	2		Case_588	3		TE033	3
TARGET-40-PATKSS	3		Case_589	2		TE034	1
TARGET-40-PATMIF	1		Case_590	1		TE038	1
TARGET-40-PATMPU	3		Case_591	3		TE042	1
TARGET-40-PATMXR	3		Case_592	1		TE046	1
TARGET-40-PATPBS	2		Case_593	1		TE050	1
TARGET-40-PATUXZ	3		Case_594	3		TE058	2
TARGET-40-PAUBIT	2		Case_595	3		TE062	2
TARGET-40-PAUTWB	1		Case_596	3		TE063	3
TARGET-40-PAUTYB	3		Case_597	1		TE064	1
TARGET-40-PAUUML	1		Case_598	2		TR001	1
TARGET-40-PAUVUL	1		Case_599	1		TR002	1
TARGET-40-PAUXPZ	1		Case_600	3		TR004	3
TARGET-40-PAUYTT	1		Case_601	2		TR005	2
TARGET-40-PAVALD	3		Case_602	2		TR006	1
TARGET-40-PAVCLP	2		Case_603	1		TR012	1
TARGET-40-PAVDTY	2		Case_604	3		TR014	2
TARGET-40-PAVECB	2		Case_605	3		TR015	1
			Case_606	3		TR016	3
			Case_607	3		TR018	2
			Case_608	2		TR019	1
			Case_609	1		TR020	2
			Case_610	3		TR022	2
			Case_639	3		TR027	2
			Case_640	1		TR029	1
			Case_641	1		TR031	3
			Case_642	2		TR037	1
			Case_643	1		TR039	1
			Case_644	3		TR040	1
			Case_645	2		TR042	1
			Case_646	3		TR043	1
			Case_647	2		TR044	1
			Case_648	2		TR046	1
			Case_649	3		TR062	3
			Case_650	3		TR064	1
			Case_651	3		TR065	1
			Case_652	2
			Case_653	1
			Case_654	2
			Case_655	3
			Case_656	2
			Case_657	1
			Case_658	2
			Case_659	2
			Case_660	2
			Case_661	2
			Case_662	3
			Case_663	3
			Case_664	3
			Case_665	1
			Case_666	3
			Case_667	3
			Case_668	2
			Case_669	2
			Case_670	1
			Case_671	2
			Case_672	3
			Case_673	2
			Case_674	3
			Case_675	1
			Case_676	2
			Case_677	1
			Case_678	2
			Case_679	3
			Case_680	2
			Case_681	1
			Case_682	2
			Case_684	1
			Case_685	2
			Case_686	2
			Case_695	2
			Case_696	2
			Case_697	3
			Case_698	1
			Case_700	1
			Case_701	2
			Case_702	2
			Case_711	1
			Case_712	2
			Case_713	3
			Case_714	3
			Case_716	1
			Case_717	2
			Case_718	2
			Case_780	2
			Case_782	3
			Case_783	3
			Case_784	2
			Case_785	3
			Case_788	2
			Case_789	3
			Case_790	1
			Case_791	3
			Case_792	2
			Case_793	3
			Case_803	1
			Case_804	1
			Case_805	3
			Case_806	2
			Case_808	3
			Case_816	3
			Case_817	2
			Case_818	2
			Case_819	3
			Case_820	2
			Case_821	1
			Case_827	2
			Case_829	1
			Case_830	3
			Case_831	1
			Case_834	3
			Case_835	1
			Case_836	1
			Case_837	3
			Case_838	3
			Case_839	3
			Case_847	1
			Case_848	3
			Case_849	2
			Case_850	3
			Case_851	3
			Case_852	2
			Case_853	1
			Case_854	2
			Case_855	3
			Case_865	1
			Case_866	1
			Case_867	3
			Case_868	1
			Case_869	1
			Case_870	2
			Case_881	1
			Case_882	1
			Case_883	3
			Case_885	1
			Case_886	1
			Case_890	1
			Case_891	1
			Case_892	2
			Case_893	2
			Case_894	2
			Case_898	2
			Case_899	1
			Case_900	3
			Case_901	1
			Case_902	3
			Case_906	3
			Case_907	2
			Case_908	2
			Case_909	3
			Case_910	3
			Case_946	1
			Case_982	2
