# Supplementary material for: Integrative analysis of immune‐related multi‐omics profiles identifies distinct prognosis and tumor microenvironment patterns in osteosarcoma
Source: Mol Oncol. 2022 Jan 1;16(11):2174–94. doi: 10.1002/1878-0261.13160 (PMC9168968; doi:10.1002/1878-0261.13160)
Supplement: Supplementary file 7 — Table S3. Estimation of TME‐infiltrating cells and the GSVA results. (Sheet 1‐3.) Quantitative results of CIBERSORTx, quanTIseq and xCell on TME‐infiltrating cells and overall TME/stromal/immune infiltration scores. (Sheet 4‐6.) Enrichment scores of GSVA of each patient of the three IMPs. [file MOL2-16-2174-s011.xlsx]

## Sheet: sheet1
CIBERSORTx_abs_Results
Mixture	B cells naive	B cells memory	Plasma cells	T cells CD8	T cells CD4 naive	T cells CD4 memory resting	T cells CD4 memory activated	T cells follicular helper	T cells regulatory (Tregs)	T cells gamma delta	NK cells resting	NK cells activated	Monocytes	Macrophages M0	Macrophages M1	Macrophages M2	Dendritic cells resting	Dendritic cells activated	Mast cells resting	Mast cells activated	Eosinophils	Neutrophils	P-value	Correlation	RMSE	Absolute score (sig.score)
TARGET-40-0A4HLD-01A	0.00530292	0	0.00387981	0.000281048	0.0621769	0.217799	0.0866739	0	0	0	0.149495	0	0.0196376	0.41379	0	0.232835	0	0.0389633	0	0.0107434	0	0.00842257	0	0.612342	0.801273	1.25
TARGET-40-0A4HMC-01A	0.0701965	0	0.000943427	0.0860579	0	0.133762	0.00679862	0.0301629	0.0759031	0	0.0118529	0.074177	0.0916967	0.573255	0.0145946	1.04502	0	0	0.0242281	0.000969607	0	0	0	0.693633	0.737987	2.23962
TARGET-40-0A4HX8-01A	0.065864	0	0	0.0735802	0	0.0369897	0.0075361	0.0638137	0.00612627	0.0205648	0.0416973	0	0	0.377413	0.00928844	0.67829	0	0	0.026825	0	0	0	0	0.729445	0.709935	1.40799
TARGET-40-0A4HXS-01A	0.0221493	0	0.0021319	0.0208376	0	0.127528	0	0.00898716	0.0152881	0	0.0369148	0.0171528	0.0225991	0.497741	0.039305	0.389624	0	0.00105726	0.0308658	0	0	0.00336217	0	0.68576	0.739049	1.23554
TARGET-40-0A4HY5-01A	0	0.0265726	0.000777945	0	0	0.232338	0	0.00151843	0	0	0.0398556	0.00874769	0	0.595824	0.00625202	0.216197	0.00502054	0.0140675	0.0103725	0.0110021	0	0	0	0.67265	0.745442	1.16855
TARGET-40-0A4I0Q-01A	0	0.0262718	0.00220767	0.0204553	0	0.118889	0.00321119	0.00098288	0	0	0.0309471	0	0	0.308514	0.0104213	0.380569	0.00765806	7.97809e-05	0.0603584	0	0	0.00413759	0	0.822819	0.640302	0.974702
TARGET-40-0A4I0U-01A	0.0476601	0.0551823	0	0.129568	0	0.0659078	0	0.0953086	0.0627534	0	0.0842118	0.0325045	0.227249	0.649504	0.00222685	0.457535	0	0	0	0.367843	0.0403582	0.124616	0	0.752217	0.710145	2.44243
TARGET-40-0A4I0W-01A	0.00539835	0.00945875	0.000254169	0.00916338	0	0.0826343	0.0221905	0.00896441	0.00698925	0	0.0419995	0	0	0.339667	0.0042056	0.390434	0.000256575	0	0.0373649	0	0	0.00220925	0	0.793962	0.65248	0.96119
TARGET-40-0A4I3S-01A	0.0049258	0.0223551	0	0.0864002	0	0.00524711	0	0.0302491	0.00584371	0	0.0283396	0	0.0179512	0.199042	0.00896386	0.597718	0	0	0.034656	0	0	0.00392611	0	0.844936	0.613735	1.04562
TARGET-40-0A4I3W-01A	0.00708275	0.00352125	0.00270348	0	0.0161717	0.143831	0	0.0147813	0	0	0.0482212	0.00233557	0	0.422026	0.00515474	0.223632	0	0.0039458	0.024897	0.00184862	0	0.000233897	0	0.579881	0.815168	0.920386
TARGET-40-0A4I42-01A	0.0197891	0	0.000523029	0	0.00773795	0.216922	0.0105794	0.00318398	0	0	0.058991	0	0.0120767	0.496852	0.0206511	0.479215	0	0	0.0303285	0	0	0.0180769	0	0.753995	0.68982	1.37493
TARGET-40-0A4I48-01A	0.012599	0.0150881	0	0.0139372	0	0.112476	0	0.0531465	0.0411885	0	0.0327232	0	0	0.431218	0.0286152	0.787608	0	0	0.0250657	0	0	0.00747635	0	0.814035	0.634139	1.56114
TARGET-40-0A4I4A-01A	0.0505184	0	0.0264031	0.0472285	0.0336222	0.0502331	0.0121618	0.0263053	0.0174525	0.00145006	0.042622	0	0.0830009	0.402119	0.00296045	0.610582	0	0	0.240918	0	0	0.0698203	0	0.780554	0.694499	1.7174
TARGET-40-0A4I4E-01A	0.010584	0.00484663	0	0.00262536	0	0.0490637	0	0.032257	0.0314227	0	0.00233545	0.0160869	0	0.474364	0.0067675	0.245199	0	0	0.0301485	0	0	0	0	0.736098	0.687009	0.905701
TARGET-40-0A4I4M-01A	0.0373852	0.0149397	0	0.0301632	0	0.229826	0	0.00916624	0.0223133	0.0341212	0.0416178	0	0	0.366981	0.0210437	0.853504	0.00296107	0.00368453	0.060519	0	0	0.00786314	0	0.706058	0.733817	1.73609
TARGET-40-0A4I4O-01A	0.0119002	0.0121808	0	0.00602462	0	0.111791	0	0.0240905	0.0133963	0	0.0188672	0.0160378	0.0182297	0.36262	0.00988101	0.397971	0	0	0.0535639	0	0	0	0	0.80426	0.650693	1.05655
TARGET-40-0A4I5B-01A	0.0869047	0.000562644	0	0.125629	0	0.331116	0	0.0268499	0	0	0.0226595	0.060777	0.0125146	0.474161	0.0818238	0.78467	0.00312498	0	0.0739531	0	0	0	0	0.569796	0.826652	2.08475
TARGET-40-0A4I65-01A	0.0195215	0	0	0.00864535	0.0438483	0.0962326	0.0442659	0.0172804	0	0	0.0593274	0	0	0.466051	0.00413935	0.57318	0.00393404	0	0.0721694	0	0	0	0	0.745936	0.696905	1.4086
TARGET-40-0A4I6O-01A	0	0.0638113	0.000491025	0.0460028	0	0.159854	0.0126881	0.0346678	0.0153195	0.0269991	0	0.00180023	0.00816201	0.273056	0.0119866	0.408429	0	0.0248912	0.239264	0	0	0	0.03	0.190173	1.01281	1.32742
TARGET-40-0A4I8O-01A	0.0123356	0.0140929	0	0.0238475	0.0006304	0.0621219	0	0.0276788	0	0	0.0331234	0	0	0.480954	0.00974914	0.518263	0	0	0.168963	0	0	0	0	0.85857	0.596937	1.35176
TARGET-40-0A4I8S-01A	0.0268363	0.00916726	0.0304434	0.0643229	0	0.229553	0	0.0287854	0.0196461	0	0.0836457	0.0221289	0.0365421	0.341554	0.0102385	0.855831	0.000532631	0	0.0309939	0	0	0.00710815	0	0.673056	0.760124	1.79733
TARGET-40-0A4I8U-01A	0.0247	0.00014077	0	0.022197	0.0217604	0.0613537	0	0.0140303	0.0043628	0	0.0540564	0	0.00327339	0.284706	0	0.781899	0.00880496	0	0.0282944	0	0	0.00771188	0	0.685691	0.736955	1.31729
TARGET-40-0A4I9K-01A	0.0127372	0.0118149	0	0.0227207	0	0.191621	0.00155004	0	0	0	0.0231423	0	0	0.55697	0.00438757	1.02513	0	0.00113856	0.105109	0	0	0	0	0.703848	0.722444	1.95632
TARGET-40-NAAEDA-01A	0.0210538	0.0240399	0.00314672	0.0244585	0	0.0719035	0	0.0203758	0.0110072	0.0134418	0	0.0382152	0.0416947	0.258704	0.00227552	0.562526	0	0	0.00578223	0.00923519	0	0.00160917	0	0.824346	0.632935	1.10947
TARGET-40-NAAEDD-01A	0.0206114	0	0	0.0154185	0.00412738	0.0580638	0	0	0.00207244	0	0.0298195	0	0	0.174986	0.00507187	0.189753	0	0.00998922	0	0.0139852	0.00686475	0.00570046	0	0.814893	0.647114	0.536463
TARGET-40-NAAEDH-01A	0.0368996	0.0028922	0.00673311	0.107334	0	0.163352	0	0.0309328	0.0468474	0.00616664	0.0254407	0.0496791	0.0759236	0.196809	0.0298209	0.719563	0.00982111	0	0.06397	0	0	0.00275188	0	0.690996	0.757791	1.57494
TARGET-40-NAAEDI-01A	0.00747255	0.00182357	0.00344793	0.0197518	0	0.034783	0.0123076	0.0152372	0.0157072	0	0	0.0640882	0.0315124	0.22505	0.00694595	0.575178	0	0	0	0.0830108	0.00304628	0.00219178	0	0.81973	0.632538	1.10155
TARGET-40-NAASJI-01A	0.0267121	0.0109011	0.00764759	0.011612	0.0608809	0.0422623	0	0	0	0	0.0511827	0	0.104063	0.160503	0.0049326	0.245601	0	0.00151313	0	0.0234434	0	0.0851183	0	0.5729	0.824919	0.836373
TARGET-40-NAASJK-01A	0.0150124	0.0207139	0.0148916	0.0662832	0	0.15121	0	0.0229333	0.0215859	0	0.0385694	0.00283503	0.0419879	0.172243	0.00914722	0.710394	0.00179816	0.0045656	0.0500648	0	0	0.00833124	0	0.612141	0.800218	1.35257
TARGET-40-PAKFVX-01A	0.0933334	0	0	0.0364163	0.0324254	0.123945	0.00960331	0.0291442	0.0448317	0	0.101225	0	0.0162367	0.791234	0.0127509	0.787483	0	0	0.044716	0	0	0	0	0.709775	0.721385	2.12335
TARGET-40-PAKUZU-01A	0.0158487	0.0138678	0.00224515	0.0471214	0.0469043	0.10976	0.0176767	0	0.0247182	0	0.060278	0	0	0.316347	0.00735269	0.427377	0	0.00685396	0.0612811	0	0	0.004835	0	0.698265	0.745668	1.16247
TARGET-40-PAKXLD-01A	0.0694495	0	0.0294944	0.0316938	0	0.138586	0.00717449	0	0.000180689	0	0.0300686	0	0.00794439	0.173785	0.000546153	0.286142	0	0.00743816	0.0244041	0	0	0	0	0.347728	0.943719	0.806908
TARGET-40-PAKZZK-01A	0.0101442	0	0	0.0504158	0	0.121658	0	0.01315	0.0080132	0	0	0.0154586	0.00671463	0.213785	0.0117166	0.539117	0	0	0.0493991	0	0	0.00196925	0	0.809777	0.652525	1.04154
TARGET-40-PALECC-01A	0.00554113	0.0202517	0.00765831	0	0.0389213	0.14314	0.0682233	0.0403226	0	0.0115564	0.0871758	0	0	0.636656	0.0080922	0.947903	0.0250786	0	0.135834	0	0	0.00561175	0	0.691674	0.740104	2.18197
TARGET-40-PALFYN-01A	0.00998056	0.00778521	0.00201597	0.0846431	0	0.0436745	0	0.040664	0.0350972	0	0.000906062	0.0303267	0.00626968	0.142603	0.0307768	0.255293	0.00570372	0	0.0126043	0.000171587	0	0.000161464	0	0.713937	0.742266	0.708677
TARGET-40-PALHRL-01A	0.0126282	0.00168196	0.000910127	0.0159483	0	0.0939703	0	0.0326834	0.00156634	0	0.0322784	0.00114551	0.0277793	0.282433	0.0125099	0.525497	0.00139772	0	0.0235236	0.0112206	0	0	0	0.693572	0.735451	1.07717
TARGET-40-PALKDP-01A	0.0160477	0	0.000606583	0.00407273	0.00665632	0.150662	0.00157404	0.0114003	0	0	0.0184306	0.00324713	0	0.353865	0.00669406	0.286875	0	0	0.00485996	0.0158536	0	0	0	0.759218	0.680153	0.880846
TARGET-40-PALKGN-01A	0.102485	0	0.00208328	0.033325	0	0.143337	0	0.0515466	0.00798457	0	0.00703858	0.0154761	0.0456358	0.230574	0.00822469	0.621772	0	0	0.0391743	0	0	0	0	0.771573	0.695776	1.30866
TARGET-40-PALWWX-01A	0	0.0425479	0.00631704	0.0395585	0	0.107256	0	0.0542721	0.0144075	0	0	0.0150401	0.0106394	0.213842	0	0.456525	0.00679904	0	0.021304	0.019447	0	0.0079669	0	0.729467	0.722196	1.01592
TARGET-40-PALZGU-01A	0.0187529	0	0.00152092	0.0285861	0	0.15634	0.000715315	0.0198038	0.0297135	0	0.0131717	0.0151266	0	0.265259	0.0264987	0.718787	0.0018566	0	0.0177428	0.00194023	0	0.00198599	0	0.7201	0.717491	1.3178
TARGET-40-PAMEKS-01A	0.0194781	0	0.00419125	0.0274335	0	0.121708	0	0.0100429	0.0108052	0	0.0274928	0.00581795	0	0.372767	0.00499951	0.336445	0	0	0.00265437	0.00362129	0	0	0	0.81789	0.628223	0.947457
TARGET-40-PAMHLF-01A	0	0.0238527	0.00394062	0.0150531	0	0.121025	0.00209701	0.019051	0.00377899	0.0076931	0.00322496	0.00439046	0	0.253345	0.0314471	0.428773	0	0	0.0866035	0	0	0.000550208	0	0.775936	0.686398	1.00483
TARGET-40-PAMHYN-01A	0.0145823	0.003916	0	0.0537619	0	0.165653	0	0.00234107	0	0	0.0308731	0	0.00440791	0.239216	0.010011	0.594471	0.00112345	0	0.0334406	0	0	0.00595592	0	0.69446	0.739627	1.15975
TARGET-40-PAMJXS-01A	0.0216262	0.0259377	0.00761753	0.0309554	0.00333194	0.295567	0.0783684	0.00351317	0	0	0.105904	0	0	0.848604	0.0221418	0.721045	0.00719945	0	0.0669507	0	0	0	0	0.733264	0.707798	2.23876
TARGET-40-PAMLKS-01A	0.00849574	0.0104747	0	0.0110496	0.0155475	0.0282965	0.0005457	0.0059813	0.0129864	0	0.0259624	0	0.00129794	0.170779	0.00459668	0.227174	0.00101921	0	0.0193905	0	0.000448585	0.00129278	0	0.801367	0.654354	0.545338
TARGET-40-PAMRHD-01A	0.0270927	7.96048e-05	0	0	0	0.19866	0.00535215	0.0185262	0.00985994	0.04109	0.0400837	0	0	0.64776	0.0134977	1.15912	0.0124478	0	0.0116526	0.00935403	0	0	0	0.704442	0.719748	2.19458
TARGET-40-PAMTCM-01A	0.00729882	0.00274723	0	0.019879	0.0040356	0.0445879	0.0303948	0.0174777	0	0	0.00968706	0.00300515	0.00118411	0.223791	0.00136267	0.247372	0.0123315	0.00423937	0.0569306	0	0	0	0	0.774016	0.682635	0.686324
TARGET-40-PAMYYJ-01A	0.010306	0.00313457	0	0.0283394	0	0.124004	0.0211683	0.0265799	0.00278556	0	0.0499127	0	0	0.412855	0.0170944	0.60964	0.00450631	0	0.08032	0	0	0	0	0.732382	0.708647	1.39065
TARGET-40-PANGPE-01A	0.0120346	0.00755402	0.00188773	0	0	0.206695	0.00883975	0.00785925	0	0	0.0862558	0	0.0081741	0.509383	0.00910828	0.806766	0.000600704	0.000115588	0.0414487	0	0	0	0	0.71047	0.720526	1.70672
TARGET-40-PANGRW-01A	0.0299311	0.0355045	0.00544952	0.0703265	0	0.0640663	0.0487841	0.0326692	0.00913017	0.0311215	0	0.0311426	0	0.600739	0.0029544	0.886065	0	0	0.0886035	0	0	0	0	0.712431	0.719827	1.93649
TARGET-40-PANMIG-01A	0.00238374	0.0246185	0.00132546	0.00469433	0	0.0603318	0.00813799	0.016784	0.0017074	0	0.0232784	0	0	0.300672	0.0100296	0.429655	0	0	0.0499123	0	0	0	0	0.792381	0.651742	0.933531
TARGET-40-PANPUM-01A	0.029323	0	0.00781053	0.0483048	0.0412877	0.0323407	0	0.0206177	0.0394383	0	0.0578108	0	0	0.4673	0.00839259	0.338396	0	0	0.0345799	0	0	0	0	0.779664	0.666253	1.1256
TARGET-40-PANSEN-01A	0.0134337	0	0	0.023786	0.00248319	0.164068	0	0.00656608	0	0	0.0296766	0.00430389	0.0608044	0.0521178	0.00826006	0.44917	0	0.0190717	0.0726003	0	0	0.00430298	0	0.604771	0.810671	0.910645
TARGET-40-PANVJJ-01A	0.0212924	0.0235616	0.0219709	0.0729684	0	0.215098	0.0120222	0	0.0131339	0	0.0040091	0.00677911	0	0.544289	0.013167	0.398091	0	0	0.0576492	0	0	0	0	0.405054	0.922917	1.40403
TARGET-40-PANXSC-01A	0.0109488	0.0100273	0.0079087	0.133691	0	0.158284	0	0.0341206	0.0397433	0	0.0196538	0.0144094	0.0171441	0.310266	0.0121067	0.891352	0	0	0.0229293	0	0	0.00211435	0	0.687382	0.7452	1.6847
TARGET-40-PANZHX-01A	0.0464149	0	0.00320899	0.114938	0	0.184698	0	0.0749954	0.00466227	0.0107037	0.0128986	0.0102887	0	0.844073	0.0956573	1.03964	0	0	0.0532412	0.0125477	0	0	0	0.733646	0.702176	2.50796
TARGET-40-PANZZJ-01A	0.00994592	0.00850683	0	0.0554709	0	0.0280264	0.00498099	0.0230474	0.00764569	0	0.0158694	0.00168343	0.000738039	0.291551	0.00656848	0.535655	0.00236389	0	0.0375176	0	0	0.00145362	0	0.844237	0.602202	1.03102
TARGET-40-PAPFLB-01A	0.00510035	0.001659	0	0.00800456	0.00558239	0.0348721	0.0214783	0.00752961	0	0	0.0164896	0	0.00104995	0.373425	0.00150062	0.58882	0	0	0.00729343	0.00163494	0	0	0	0.845976	0.574967	1.07444
TARGET-40-PAPIJR-01A	0.125384	0	0.00748942	0.0362641	0	0.227321	0.00323576	0.0055021	0	0	0.0163255	0.0291271	0.0036236	0.637058	0.0265081	1.18625	0	0	0.037258	0	0	0.00340042	0	0.709297	0.721247	2.34475
TARGET-40-PAPKWD-01A	0.0211311	0	0	0.0194302	0.0292655	0.0531259	0	0.00701387	0	0.00939241	0	0.0314175	0.0121469	0.313092	0.00717352	0.339544	0.0105711	0	0	0.047762	0	0	0	0.765616	0.675788	0.901066
TARGET-40-PAPNVD-01A	0.0402037	0	0	0.0511491	0.0911538	0.227502	0.0165767	0	0	0.0393145	0.0460565	0	0.0105497	0.319043	0	0.336372	0	0.0570763	0.060774	0	0	0.0127743	0	0.642605	0.789948	1.30855
TARGET-40-PAPWWC-01A	0.0323382	0	0	0.0348468	0.0222478	0.0186156	0	0.0457072	0.0189194	0.0435675	0	0.0229525	0	0.437206	0.0135753	0.744455	0.0151747	0	0.0564195	0	0	0	0	0.647361	0.766881	1.50603
TARGET-40-PAPXGT-01A	0.0057366	0.0120333	0	0.0577409	0	0.199119	0	0	0	0	0	0.0408042	0.0388972	0.0783252	0.00960574	0.690073	0	0.00513237	0.0332264	0	0	0.00115215	0	0.709875	0.734639	1.17185
TARGET-40-PARBGW-01A	0.0150107	0.000320417	0.0029651	0.00446701	0	0.0986921	0	0.0484277	0.00257531	0.00316889	0.0231974	0.0275111	0	0.537319	0.0599947	0.702986	0.0241344	0	0	0.0681034	0	0	0	0.734498	0.697029	1.61887
TARGET-40-PARDAX-01A	0.00655359	0.00580123	0	0.0183302	0	0.124981	0	0.0275112	0.00557997	0	0.00292945	0.0175878	0	0.372502	0.0182483	0.615296	0	0.000558604	0.0303517	0	0	0.000220891	0	0.744363	0.690661	1.24645
TARGET-40-PARFTG-01A	0.00847772	0.0107273	0	0.0109183	0	0.0552622	0	0.00765929	0.0105151	0.0181089	0.017409	0.00189323	0.0220813	0.128738	0.00777327	0.576576	0.00196441	0	0.143409	0	0	0	0	0.734541	0.713896	1.02151
TARGET-40-PARGTM-01A	0.0215793	0	0	0	0	0.348555	0.0651837	0	0	0	0.0752988	0	0	0.929449	0.00437479	0.437853	0	0	0.08477	0	0	0	0	0.772675	0.668526	1.96706
TARGET-40-PARJXU-01A	0.0187946	0	0.00185046	0.000834362	0	0.0935016	0	0.0827346	0	0	0.0797751	0	0	0.3821	0.00213398	0.268873	0	0.00657386	0.0669323	0.000754289	0	0	0	0.542314	0.840602	1.00486
TARGET-40-PARKAF-01A	0.0275944	0	0	0	0	0.368381	0	0	0	0.00141648	0.0124431	0.00721124	0	0.59894	0.00230643	0.572068	0.0117993	0.00759012	0.0412996	0	0	0	0	0.731375	0.707128	1.65105
TARGET-40-PASEBY-01A	0.0116302	0	0.00052093	0	0.00796101	0.113692	0.00199741	0.00904291	0	0.0199202	0.0300753	0.0168433	0	0.359976	0.00294754	0.643127	0	0.00471967	0.0545299	0	0	0.00550196	0	0.759288	0.680545	1.28248
TARGET-40-PASEFS-01A	0.0212875	0	0	0.0390723	0.0128038	0.10476	0	0.0108987	0.00674257	0	0.0114656	0.0259287	0.0128566	0.164894	0.00471871	0.240979	0	0.0153894	0.0163523	0.00511204	0	0	0	0.456422	0.889654	0.693261
TARGET-40-PASFCV-01A	0.0125885	0	0	0.0061987	0	0.20911	0.0106024	0.0191866	0.00874876	0.00562453	0.0147118	0.00205517	0.0199058	0.305866	0.0224394	0.861211	0	0	0.0357598	0	0	0.00667449	0	0.828532	0.628025	1.54068
TARGET-40-PASKZZ-01A	0.0116665	0.0101852	0.000592976	0	0	0.0636042	0.00981599	0.0171786	0.0124385	0.00808324	0.02161	0	0	0.323979	0.00734415	0.305665	0.00157555	0	0.0370139	0	0	0	0	0.785107	0.657669	0.830753
TARGET-40-PASNZV-01A	0.0299919	0.0334441	0.00243979	0.0422568	0.019574	0.0678198	0.00454369	0.0460043	0.0478789	0.0230846	0.054985	0.0114561	0	0.511968	0.0875196	1.0788	0.0240354	0	0.0532657	0	0	0	0	0.673191	0.751233	2.13907
TARGET-40-PASRNE-01A	0.00274082	0.0166594	0	0.00273881	0	0.148331	0.0162541	0.0366281	0	0	0.0105112	0.0138894	0	0.51995	0.0123891	1.04754	0.00805777	0	0.0172763	0	0	0	0	0.742532	0.6859	1.85297
TARGET-40-PASSLM-01A	0.00205274	0	0.00389018	0.011659	0.00760654	0.182112	0.0174557	0.0150474	0	0	0.0610731	0	0.0174242	0.386442	0.00133496	0.37349	0.00316462	6.40139e-05	0.0560191	0	0	0	0	0.757322	0.69583	1.13884
TARGET-40-PASUUH-01A	0	0.0256797	0.00321378	0.479543	0	0	0.0225674	0.1376	0.0498239	0.00289664	0	0.135455	0.0269435	0	0.0558796	0.4138	0.00296992	0	0	0.0159423	0	0.00361625	0	0.798176	0.673512	1.37593
TARGET-40-PASYUK-01A	0.0283918	0.0353467	0	0.354984	0	0.205536	0.0585816	0.119224	0.117462	0	0	0.114841	0.0138429	0.418123	0.0887443	0.869964	0	0	0.0503797	0	0	0.00911524	0	0.797798	0.693879	2.48454
TARGET-40-PATAWV-01A	0.0716993	0	0.0400549	0.0353835	0	0.201766	0	0.00823362	0.0288415	0	0	0.0322443	0.00302312	0.399952	0.00518347	0.277178	0	0	0.0301808	0	0	0	0	0.429085	0.905621	1.13374
TARGET-40-PATEEM-01A	0.0235015	0	0.0123687	0	0.0335912	0.0960871	0	0.0332336	0.0287401	0.0456703	0	0.0210121	0.00206373	0.340203	0.0166929	0.549456	0	0	0.104215	0	0	0	0	0.722832	0.724652	1.30684
TARGET-40-PATJVI-01A	0	0.016199	0.00521555	0.219783	0	0.157253	0	0.0512101	0.0704488	0	0	0.103821	0.0113153	0.0315817	0.0417828	0.526889	0.0030624	0.0111467	0.00206066	0.0487611	0	0.00765716	0	0.519935	0.85577	1.30819
TARGET-40-PATKSS-01A	0.0142505	0	0.0054587	0	0.0714425	0.0180271	0	0.0099773	0.0199988	0.00282889	0.0461559	0	0	0.400135	0.012503	0.205377	0	0	0.0216537	0	0	0.000113125	0	0.594262	0.804715	0.827921
TARGET-40-PATMIF-01A	0.0216409	0.0422832	0	0.0291227	0	0.132232	0.0169955	0.0395639	0.00249156	0	0.00263784	0.0309596	0.0244599	0.343261	0.0082456	0.97357	0	0	0.0289271	0.0100306	0	0.00216662	0	0.760278	0.682964	1.70859
TARGET-40-PATMPU-01A	0.0179629	0	0	0.0111046	0.00221587	0.0772554	0	0.00173164	0.00263869	0	0.0377412	0	0.0202735	0.322521	0.00922732	0.816243	0.023798	0	0.0483752	0	0	0	0	0.694528	0.728428	1.39109
TARGET-40-PATMXR-01A	0.0031482	0.0204811	0.00141379	0.00238056	0.0366544	0.075904	0	0.00118821	0	0	0.0414039	0	0	0.259438	0.00197727	0.633594	0.000714989	0.00464252	0.0462928	0.0206953	0	0	0	0.745471	0.693738	1.14993
TARGET-40-PATPBS-01A	0.00709078	0.011245	0.0163841	0.00517891	0.0324599	0.272632	0.153892	0	0	0.0346266	0.102871	0	0	0.926368	0.00927241	0.719232	0	0.018776	0.0658134	0	0	0	0	0.753932	0.692537	2.37584
TARGET-40-PATUXZ-01A	0.0202127	0.00197187	0	0	0.0785165	0.0897123	0	0.0118984	0	0	0.0895547	0	0	0.307589	0.0106515	0.363846	0.0015276	0	0.0429996	0.00341052	0	0	0	0.773253	0.68866	1.02189
TARGET-40-PAUBIT-01A	0.0147078	0.0128003	0	0.0735223	0	0.0905294	0.00373537	0.0296044	0.0595158	0	0.0300369	0.030574	0.0236649	0.0896161	0.0131277	0.565642	0.00794851	0	0.0667703	0	0	0.00390675	0	0.37183	0.932286	1.1157
TARGET-40-PAUTWB-01A	0.0212846	0.000187189	0.00134266	0.0246839	0.0111605	0.168531	0	0	0.01427	0	0.0352025	0.0167878	0.00370362	0.368965	0.00989285	1.06083	0.0135406	0	0.0701368	0	0	0	0	0.723395	0.710394	1.82052
TARGET-40-PAUTYB-01A	0	0.0473407	0.000798595	0.089176	0.0319232	0.0141745	0.0190993	0.0531437	0.0717592	0	0	0.06787	0	0.501902	0.0877602	0.46785	0.0302355	0	0.0588328	0	0	0	0	0.741428	0.711129	1.54187
TARGET-40-PAUUML-01A	0.0243586	0	0	0	0.0476556	0.134961	0	0.027013	0	0.000967852	0.0358422	0	0.0131873	0.279576	0.00342626	0.222259	0	0.00849913	0.0133937	0.008418	0	0	0	0.398023	0.923477	0.819557
TARGET-40-PAUVUL-01A	0.0315316	0	0.00116016	0.02546	0.00810132	0.202379	0.00186609	0.000268803	0	0.00749245	0.0196427	0	0.00320546	0.279984	0.00401883	0.571483	0	0.0317087	0.00705724	0.01699	0	0.00290139	0	0.647385	0.772726	1.21525
TARGET-40-PAUXPZ-01A	0.0336168	0	0	0	0.0331336	0.161097	0	0	0	0.00125987	0.0583862	0	0.00600775	0.343703	0.00682792	0.340472	0.00271695	0	0.0359747	0	0	0.00355595	0	0.698697	0.738424	1.02675
TARGET-40-PAUYTT-01A	0.0118083	0	0	0	0.0326231	0.0909376	0	0.012513	0	0.00765114	0.0275178	0	0.00248788	0.240441	0.00516258	0.235228	0	0.00594185	0.0227679	0	0	0.00371316	0	0.638286	0.778208	0.698793
TARGET-40-PAVALD-01A	0.0261589	0	0.00114299	0	0.0125076	0.125765	0.00850284	0.00565995	0	0.00462854	0.0568433	0	0	0.27884	0.00476823	0.173659	0.0113385	0.0123976	0.0259522	0	0	0	0	0.330647	0.959612	0.748165
TARGET-40-PAVCLP-01A	0.00682373	0.0131913	0	0.019213	0	0.142983	0.0147771	0.0441678	0	0	0.0373549	0.00409559	0	0.58817	0.00180324	0.836467	0	0.00447531	0.0460577	0	0	0.00315235	0	0.742173	0.689825	1.76273
TARGET-40-PAVDTY-01A	0.00156537	0.0130964	0.00122244	0.0128856	0.0118244	0.0986036	0.0140799	0.0103404	0.00910212	0.00567502	0.0226129	0	0	0.293475	0.00390019	0.596213	0	0.00728398	0.0272623	0	0	0.00388203	0	0.701735	0.726851	1.13303
TARGET-40-PAVECB-01A	0.0180835	0.00666155	0.00107338	0	0	0.0913501	0.0141872	0	0	0.00511721	0.0188582	0	0	0.3495	0.00241983	0.461744	0	0	0.0497946	0	0	0	0	0.582367	0.813487	1.01879

## Sheet: sheet2
quantiSeq
ID	B cells	Macrophages M1	Macrophages M2	Monocytes	Neutrophils	NK cells	T cells CD4	T cells CD8	Tregs	Dendritic cells	Other
TARGET-40-0A4HLD	0.0280906	0.0414111	0	0	0.0562416	0.0426872	0	0	0.0173553	0	0.814214
TARGET-40-0A4HMC	0.0110339	0.0275911	0.07225	0.0162155	0.00839237	0.0334302	0	0.000240801	0.00268291	0.00990101	0.818262
TARGET-40-0A4HX8	0.0134138	0	0.0304729	0	0.0590894	0.0314665	0.031318	0.00778279	0	0.0278449	0.798612
TARGET-40-0A4HXS	0.00797415	0.00397583	0.028478	0	0.0259101	0.0117309	0	0	0.00243286	0.0186469	0.900851
TARGET-40-0A4HY5	0.0098906	0.10993	0	0	0.0104137	0.0102355	0.0169844	0	0.00369538	0	0.83885
TARGET-40-0A4I0Q	0.00639305	0.00487733	0.0304123	0	0.0165001	0.016912	0.0269279	0	0.00294617	0.0157407	0.87929
TARGET-40-0A4I0U	0.0179206	0.0305572	0.027543	0.023005	0.0579539	0.0222732	0.0128232	0.00432142	0.00309034	0	0.800512
TARGET-40-0A4I0W	0.00329867	0.0002873	0.0159772	0	0.0625387	0.00475348	0.0240031	0	0.00256166	0.00157663	0.885003
TARGET-40-0A4I3S	0.010361	0.00902472	0.0350896	0	0.0249032	0.0299127	0	0.0236884	0.0100246	0.0207143	0.836281
TARGET-40-0A4I3W	0.0124325	0.0498004	0.00973205	0.0418594	0.000132608	0.0296199	0.0283535	0	0.00369596	0	0.824374
TARGET-40-0A4I42	0.0226538	0.0125817	0.0268385	0.00282603	0.0262695	0.0195998	0	0	0.00308153	0.021866	0.864283
TARGET-40-0A4I48	0.00637669	0.0116978	0.0488742	0	0.0761417	0.0173387	0.0202323	0	0.00404414	0.0129499	0.802345
TARGET-40-0A4I4A	0.0101657	0.00539092	0.0394011	0.0423067	0.0206051	0.0265117	0.0488155	0.003777	0.003788	0.00138744	0.797851
TARGET-40-0A4I4E	0.00803373	0.0115333	0.0119911	0	0.0205226	0.0191923	0.0152893	0	0.00299763	0.0117308	0.898709
TARGET-40-0A4I4M	0.00672667	0.00919999	0.06916	0.00551739	0.0193511	0.0132721	0.0186959	0.00177234	0.00393649	0.0222722	0.830096
TARGET-40-0A4I4O	0.0051771	0.0123633	0.016514	0	0.0672127	0.0251432	0.0244557	0	0.0036133	0.0341019	0.811419
TARGET-40-0A4I5B	0.028836	0.0122548	0.0553915	0	0.0125955	0.0251982	0	0.00959861	0.016429	0.0483705	0.791326
TARGET-40-0A4I65	0.0128666	0.000638443	0.0503086	0	0.0379611	0.0182668	0	0	0.00190302	0.00772803	0.870327
TARGET-40-0A4I6O	0.0136085	0.0152281	0.0358188	0	0.0138153	0.0139293	0	0	0.0204224	0.0088453	0.878332
TARGET-40-0A4I8O	0.00648474	0.00295247	0.0423237	0	0.0457652	0.0137637	0.0193454	0	0.0058339	0.0117519	0.851779
TARGET-40-0A4I8S	0.0128956	0.00276699	0.05054	0.0124605	0.0464874	0.0310252	0	0	0.00407706	0.00999281	0.829754
TARGET-40-0A4I8U	0.00642985	0.00752689	0.0489137	0.0405403	0.0314645	0.0272693	0	0	0	0	0.837855
TARGET-40-0A4I9K	0.0264575	0.00913914	0.0958886	0	0.0260688	0.0271394	0	0	0.0184891	0.027127	0.76969
TARGET-40-NAAEDA	0.00723379	0.0138387	0.0335214	0	0.0162774	0.0129196	0.0200759	0.00126153	0.00365692	0.0263369	0.864878
TARGET-40-NAAEDD	0.0145141	0	0	0.029197	0	0.0179161	0	0	0	0.00108704	0.937286
TARGET-40-NAAEDH	0.0126021	0.00839397	0.0569797	0	0.0235133	0.0205776	0.00240227	0.00962531	0.00585782	0.0261726	0.833875
TARGET-40-NAAEDI	0.00864641	0.0169023	0.0439905	0	0.0364013	0.00979598	0.000518857	0	0.00296052	0.00799756	0.872787
TARGET-40-NAASJI	0.0102191	0.00447758	0.0230455	0	0.026475	0.0107715	0	0.00365653	0.00496459	0.00649373	0.909896
TARGET-40-NAASJK	0.0201809	0	0.0187703	0.156799	0	0.0205925	0.0392551	0.0019188	0.00527879	0	0.737204
TARGET-40-PAKFVX	0.00232588	0.0237138	0.0451383	0.0199788	0	0.0528853	0	0.00144152	0	0	0.854516
TARGET-40-PAKUZU	0.027983	0.000494118	0.013985	0	0.0243948	0.00860375	0	0	0.00905382	0.0389934	0.876492
TARGET-40-PAKXLD	0.0129124	0.00524915	0.0288238	0	0.00243444	0.0177123	0.0404994	0	0	0.0220259	0.870343
TARGET-40-PAKZZK	0.00753413	0.00447852	0.0405356	0	0.0231884	0.0147716	0.0192674	0.000355277	0.00490657	0.0333036	0.851659
TARGET-40-PALECC	0.00166554	0.00250433	0.0759195	0.030736	0.0204864	0.0461277	0	0	0	0	0.822561
TARGET-40-PALFYN	0.00325172	0.00733948	0.0170158	0	0.02211	0.00678015	0	0.0127113	0.00710947	0.00574254	0.91794
TARGET-40-PALHRL	0.00216845	0.00510929	0.0197957	0.0280897	0	0.0332056	0	0.000803473	0.00380543	0	0.907022
TARGET-40-PALKDP	0.0135281	0	0.00604477	0	0.0113734	0.0404266	0.0913446	0	0.0190207	0.0695879	0.748674
TARGET-40-PALKGN	0.00273596	0.00927889	0.0254578	0	0.060158	0.0103579	0	0	0.00266579	0.00873567	0.88061
TARGET-40-PALWWX	0.00268372	0.0134697	0.024111	0	0.103258	0.0089639	0	0	0.00700502	0	0.840508
TARGET-40-PALZGU	0.0106192	0.0103105	0.0298505	0.00574659	0.0365449	0.0107408	0.00698683	0	0.000595985	0.0154562	0.873149
TARGET-40-PAMEKS	0.00393123	0.00157366	0.00869701	0	0.214124	0.00455692	0.00800802	0	0.00145764	0	0.757651
TARGET-40-PAMHLF	0.00657185	0.00809047	0.0361675	0	0.0127332	0.0141493	0.0355104	0	0.00551157	0.0181162	0.863149
TARGET-40-PAMHYN	0.0111127	0.0190063	0.0208178	0	0.00606791	0.0152853	0.0304637	0	0.00145921	0.016927	0.87886
TARGET-40-PAMJXS	0.0124896	0.0335508	0.0520962	0	0.029451	0.034531	0	0	0	0.0169491	0.820932
TARGET-40-PAMLKS	0.0103497	0.00214869	0.00933034	0	0.00539669	0.0207489	0	0	0	0.00649442	0.945531
TARGET-40-PAMRHD	0.0151808	0.0115579	0.0487411	0	0.0130925	0.0262038	0	0	0.00321941	0.0357746	0.84623
TARGET-40-PAMTCM	0.00424152	0.00153971	0.0212967	0	0.0118444	0.0208065	0	0.0144834	0	0.0139445	0.911843
TARGET-40-PAMYYJ	0.0150184	0.00624865	0.0222618	0.00212174	0.0357132	0.0154983	0	0	0	0.0189035	0.884234
TARGET-40-PANGPE	0.00461947	0.00934354	0.0553525	0	0.0300422	0.0212098	0.0160872	0	0.000225295	0.0113501	0.85177
TARGET-40-PANGRW	0.00431003	0.00215059	0.0558723	0.0202893	0.0327654	0.0160425	0.00763218	0.0129414	0	0.00144567	0.846551
TARGET-40-PANMIG	0.00680286	0.000818652	0.0353147	0	0.0218867	0.00898821	0.0518678	0	0.00291113	0.0122094	0.859201
TARGET-40-PANPUM	0.00788565	0	0.0695148	0	0.0249376	0.0361188	0	0.0171964	0	0.00280322	0.841544
TARGET-40-PANSEN	0.0186416	0.0532597	0.0166901	0	0.0578674	0.0205587	0	0	0.00418524	0	0.828797
TARGET-40-PANVJJ	0.00389237	0.00946569	0.0354422	0	0.0515147	0.00781871	0.0523645	0	0.00847579	0.00414708	0.826879
TARGET-40-PANXSC	0.00563445	0.00946775	0.0342118	0.00123148	0.0540452	0.0172662	0.00985063	0.00339031	0.00100482	0.00778015	0.856117
TARGET-40-PANZHX	0.00593579	0.0208274	0.0834578	0.0281648	0.0443865	0.0217879	0	0.00751501	0.00322715	0	0.784698
TARGET-40-PANZZJ	0.00228467	0.00439761	0.0394234	0	0.0161898	0.00442613	0.0380001	8.71981e-06	0.00125744	0.00823305	0.885779
TARGET-40-PAPFLB	0.00731425	0.0154733	0.0497973	0.00590441	0.020586	0.0201721	0.0184351	0	0.00169705	0.017118	0.843502
TARGET-40-PAPIJR	0.00875273	0.016655	0.0772646	0.0179557	0.0153632	0.0307091	0	0.000565441	0.00198592	0.0156979	0.81505
TARGET-40-PAPKWD	0.0260134	0.00141715	0.0084067	0.0306894	0	0.0121628	0	0	0.00315872	0.00323634	0.914916
TARGET-40-PAPNVD	0.0240891	0.00238268	0.0222033	0	0.0585402	0.0388914	0	0	0.0172692	0.0216571	0.814967
TARGET-40-PAPWWC	0.00841515	0.000133212	0.0366323	0.00413636	0.0433668	0.0151985	0	6.4931e-05	0.00263823	0.0218082	0.867606
TARGET-40-PAPXGT	0.00939076	0.0106924	0.050332	0	0.0209351	0.0106889	0.00586644	0.00203004	0.00603361	0.0239477	0.860083
TARGET-40-PARBGW	0.0126834	0.00611876	0.0322909	0.00226376	0.0199208	0.0122814	0	0	0	0.0185312	0.89591
TARGET-40-PARDAX	0.0350557	0	0.0208357	0.0116661	0.00798099	0.0190083	0	0	0.00459446	0.0332754	0.867583
TARGET-40-PARFTG	0.0127422	0.00362325	0.0306566	0	0.0339979	0.0193397	0	0	0	0.0217119	0.877929
TARGET-40-PARGTM	0.00868508	0.00571863	0.11965	0	0.0215762	0.02987	0	0	0.0121301	0.0204481	0.781922
TARGET-40-PARJXU	0.0152493	0.0424293	0.0243688	0	0.0355416	0.0178654	0	0	0.00765977	0	0.856886
TARGET-40-PARKAF	0.0119352	0.00156963	0.0560169	0.0128012	0.0202383	0.0232454	0	0	0.0055342	0.0160595	0.8526
TARGET-40-PASEBY	0.011349	0.0205629	0.0379021	0	0.0385709	0.01979	0	0	0.00625731	0.0208648	0.844703
TARGET-40-PASEFS	0.0209194	0	0	0.0779367	0	0.0200483	0.0108954	0.00371125	0.00913524	0	0.857354
TARGET-40-PASFCV	0.00760434	0.0350623	0.0408055	0	0.116542	0.00716273	0	0	0.0059427	0	0.786881
TARGET-40-PASKZZ	0.00480355	0.0196419	0.0337246	0	0.0273072	0.0125228	0.0592212	0	0.00378411	0.0111152	0.827879
TARGET-40-PASNZV	0.0186354	0.013507	0.0531121	0.0120416	0.0172013	0.0170329	0	0	0.0056825	0.0279045	0.834883
TARGET-40-PASRNE	0.015422	0.0251762	0.0423838	0	0.0419527	0.0215965	0	0	0.00522811	0.0147954	0.833445
TARGET-40-PASSLM	0.0166493	0.00136335	0.015278	0	0.0554986	0.0256088	0	0	0.00560987	0.0329667	0.847025
TARGET-40-PASUUH	0.00440294	0.0114088	0.0280407	0.00417462	0.0169214	0.0202713	0	0.050863	0	0.00920401	0.854713
TARGET-40-PASYUK	0.0205002	0.0274471	0.0506475	0	0.0346214	0.00615836	0.00132037	0.0617706	0.00747079	0.0210002	0.769063
TARGET-40-PATAWV	0.0038839	0	0.00882091	0	0.0987859	0.00754	0.00467593	3.94787e-05	0.00248665	0	0.873767
TARGET-40-PATEEM	0.00591398	0	0.048281	0	0.0231222	0.0257377	0	0.0129152	0.0118066	0.0532652	0.818958
TARGET-40-PATJVI	0.00431873	0.0275416	0.0237453	0	0.0110584	0.0104053	0	0.0149262	0.00363855	0.00559829	0.898768
TARGET-40-PATKSS	0.0122614	0.0183038	0.0219968	0	0.00840615	0.0220481	0	0	0.00180583	0.0196745	0.895503
TARGET-40-PATMIF	0.00852146	0.0195082	0.0553296	0	0.0432323	0.0111922	0	0.000792638	0.00575992	0.0083616	0.847302
TARGET-40-PATMPU	0.0233849	0.00316135	0.0342772	0.0382259	0	0.0157508	0	0	0.00416011	0.0135915	0.867448
TARGET-40-PATMXR	0.0293597	0	0.0292608	0.00955167	0.0126412	0.0144702	0	0	0.00152316	0.0351156	0.868078
TARGET-40-PATPBS	0.00439121	0.0222022	0.061147	0.0264644	0.0494232	0.0322993	0.0329948	0	0.0027605	0	0.768317
TARGET-40-PATUXZ	0.0207093	0.00547472	0.00835963	0	0.0314142	0.0290133	0	0	0.0132155	0.0274315	0.864382
TARGET-40-PAUBIT	0.0072918	0.011391	0.0585423	0	0.0384373	0.0120082	0.0100639	0.00119758	0.0152558	0	0.845812
TARGET-40-PAUTWB	0.0137384	0.0118198	0.0653802	0	0.0323953	0.0220898	0	0	0.00447459	0.0245633	0.825539
TARGET-40-PAUTYB	0.00837706	0.00922593	0.0180093	0	0.0211359	0.0127465	0	0.000391336	0.00656108	0.0125329	0.91102
TARGET-40-PAUUML	0.0086957	0	0.00905432	0.0262941	0.032618	0.012237	0.056106	0	0.00104232	0.00591536	0.848037
TARGET-40-PAUVUL	0.0145646	0.00762467	0.0144963	0	0.0323677	0.0254063	0	0	0.00943797	0.0105263	0.885576
TARGET-40-PAUXPZ	0.00649981	0.0112509	0.0177418	0	0.0206045	0.011925	0	0	0.00356724	0.00691676	0.921494
TARGET-40-PAUYTT	0.0025734	0.00368004	0.012415	0.00116404	0.0252844	0.00380887	0.0274253	0	0.00291498	0	0.920734
TARGET-40-PAVALD	0.014065	0.0245289	0.0150588	0	0.0116038	0.024767	0.00203381	0	0	0.0151556	0.892787
TARGET-40-PAVCLP	0.00727296	0.032668	0.0458657	0	0.0317773	0.0187645	0.00692999	0	0.00423638	0.00601159	0.846473
TARGET-40-PAVDTY	0.00711392	0	0.0142607	0	0.0931738	0.00238503	0	0	0.00295802	0	0.880109
TARGET-40-PAVECB	0.00765562	0.0154334	0.012888	0	0.0710136	0.00903329	0.0431669	0	0.00507276	0	0.835736

## Sheet: sheet3
xCell
ID	Immune Score	Stroma Score	Microenvironment Score
TARGET-40-0A4HLD	0.00948304	0.0294741	0.0389571
TARGET-40-0A4HMC	0.115163	0.0627858	0.177948
TARGET-40-0A4HX8	0.0122309	0.101296	0.113527
TARGET-40-0A4HXS	0.0509159	0.0744525	0.125368
TARGET-40-0A4HY5	0.0204921	0.00539329	0.0258854
TARGET-40-0A4I0Q	0.0333977	0.0962623	0.12966
TARGET-40-0A4I0U	0.445351	0.0175893	0.462941
TARGET-40-0A4I0W	0.0320065	0.143843	0.175849
TARGET-40-0A4I3S	0.0295621	0.134028	0.16359
TARGET-40-0A4I3W	1.01491e-17	0.113163	0.113163
TARGET-40-0A4I42	0.0261634	0.0139307	0.0400941
TARGET-40-0A4I48	0.0802452	0.133706	0.213951
TARGET-40-0A4I4A	0.129843	0.154011	0.283854
TARGET-40-0A4I4E	9.50142e-18	0.125641	0.125641
TARGET-40-0A4I4M	0.0959675	0.158405	0.254372
TARGET-40-0A4I4O	0.0307098	0.0327022	0.063412
TARGET-40-0A4I5B	0.0850489	0.0785793	0.163628
TARGET-40-0A4I65	0.0310146	0.105207	0.136221
TARGET-40-0A4I6O	0.00251632	0.104572	0.107088
TARGET-40-0A4I8O	0.0755482	0.150562	0.226111
TARGET-40-0A4I8S	0.0666907	0.0601138	0.126804
TARGET-40-0A4I8U	0.0685038	0.079487	0.147991
TARGET-40-0A4I9K	0.0516726	0.0104628	0.0621354
TARGET-40-NAAEDA	0.0707466	0.17483	0.245577
TARGET-40-NAAEDD	0.00269792	0.00627017	0.00896808
TARGET-40-NAAEDH	0.121149	0.0954634	0.216612
TARGET-40-NAAEDI	0.135432	0.0467492	0.182181
TARGET-40-NAASJI	0.0354994	0.118136	0.153635
TARGET-40-NAASJK	0.0474656	0.0620973	0.109563
TARGET-40-PAKFVX	0.031326	0.035074	0.0664
TARGET-40-PAKUZU	0.0153397	0.100508	0.115848
TARGET-40-PAKXLD	3.71548e-18	0.0799405	0.0799405
TARGET-40-PAKZZK	0.0460329	0.0763057	0.122339
TARGET-40-PALECC	0.0747763	0.0758494	0.150626
TARGET-40-PALFYN	0.0849726	0.105712	0.190685
TARGET-40-PALHRL	0.035214	0.0170836	0.0522976
TARGET-40-PALKDP	0.0042866	0.0781698	0.0824564
TARGET-40-PALKGN	0.0743891	0.147649	0.222039
TARGET-40-PALWWX	0.0638713	0.018251	0.0821223
TARGET-40-PALZGU	0.032911	0.116026	0.148937
TARGET-40-PAMEKS	0.0069103	0.130034	0.136945
TARGET-40-PAMHLF	0.0188185	0.110007	0.128826
TARGET-40-PAMHYN	0.0635563	0.0761106	0.139667
TARGET-40-PAMJXS	0.033505	0.0439833	0.0774882
TARGET-40-PAMLKS	0.00764692	0.00677018	0.0144171
TARGET-40-PAMRHD	0.0562925	0.0953507	0.151643
TARGET-40-PAMTCM	0.0052024	0.0583318	0.0635342
TARGET-40-PAMYYJ	0.0453215	0.122527	0.167849
TARGET-40-PANGPE	0.0410663	0.078748	0.119814
TARGET-40-PANGRW	0.0504229	0.103345	0.153768
TARGET-40-PANMIG	0.0196192	0.136554	0.156173
TARGET-40-PANPUM	0.00656927	0.093163	0.0997322
TARGET-40-PANSEN	0.02017	0.0539144	0.0740843
TARGET-40-PANVJJ	0.0334721	0.117044	0.150516
TARGET-40-PANXSC	0.0957825	0.0584147	0.154197
TARGET-40-PANZHX	0.119515	0.0722975	0.191812
TARGET-40-PANZZJ	0.0831654	0.0724484	0.155614
TARGET-40-PAPFLB	0.0659887	0.00385677	0.0698454
TARGET-40-PAPIJR	0.13047	0.0885694	0.219039
TARGET-40-PAPKWD	0.0214763	0.00598519	0.0274615
TARGET-40-PAPNVD	0.00494656	0.0339851	0.0389317
TARGET-40-PAPWWC	0.0196512	0.0404611	0.0601123
TARGET-40-PAPXGT	0.0960256	0.0653004	0.161326
TARGET-40-PARBGW	0.0580289	0.0789401	0.136969
TARGET-40-PARDAX	0.0120578	0.0433028	0.0553606
TARGET-40-PARFTG	0.0562646	0.0884155	0.14468
TARGET-40-PARGTM	0.0476637	0.0256379	0.0733016
TARGET-40-PARJXU	0.0019839	0.131146	0.13313
TARGET-40-PARKAF	0.0447979	0.0810135	0.125811
TARGET-40-PASEBY	0.0735878	0.0765872	0.150175
TARGET-40-PASEFS	0.0050012	0.00801133	0.0130125
TARGET-40-PASFCV	0.17241	0.123506	0.295916
TARGET-40-PASKZZ	0.0257803	0.0982955	0.124076
TARGET-40-PASNZV	0.0767251	0.0254054	0.102131
TARGET-40-PASRNE	0.076483	0.0635661	0.140049
TARGET-40-PASSLM	0.00704202	0.0510832	0.0581252
TARGET-40-PASUUH	0.161628	0.00360978	0.165238
TARGET-40-PASYUK	0.266382	0.144829	0.411212
TARGET-40-PATAWV	0.0141935	0.0630075	0.077201
TARGET-40-PATEEM	0.0100747	0.165581	0.175656
TARGET-40-PATJVI	0.0535878	0.0269486	0.0805364
TARGET-40-PATKSS	6.33756e-18	0.0452333	0.0452333
TARGET-40-PATMIF	0.119008	0.0801439	0.199152
TARGET-40-PATMPU	0.0318998	0.0381518	0.0700516
TARGET-40-PATMXR	0.030965	0.0457439	0.0767089
TARGET-40-PATPBS	0.0447111	0.0904321	0.135143
TARGET-40-PATUXZ	0.00620666	0.0254804	0.031687
TARGET-40-PAUBIT	0.0456898	0.155331	0.201021
TARGET-40-PAUTWB	0.0947144	0.125354	0.220068
TARGET-40-PAUTYB	0.0470282	0.0417534	0.0887816
TARGET-40-PAUUML	0.00135561	0.050316	0.0516716
TARGET-40-PAUVUL	0.00985572	0.0167772	0.0266329
TARGET-40-PAUXPZ	0.00666802	0.0690951	0.0757631
TARGET-40-PAUYTT	3.13446e-18	0.131475	0.131475
TARGET-40-PAVALD	0.00374561	0.0638707	0.0676163
TARGET-40-PAVCLP	0.0740475	0.0885886	0.162636
TARGET-40-PAVDTY	0.0701394	0.0217742	0.0919136
TARGET-40-PAVECB	0.0146286	0.137658	0.152286

## Sheet: sheet4
GSVA_GOBP
ID	TARGET-40-0A4HLD	TARGET-40-0A4I0W	TARGET-40-0A4I3S	TARGET-40-0A4I48	TARGET-40-0A4I4O	TARGET-40-0A4I5B	TARGET-40-0A4I65	TARGET-40-PAKFVX	TARGET-40-PAKXLD	TARGET-40-PAKZZK	TARGET-40-PALHRL	TARGET-40-PALKDP	TARGET-40-PALWWX	TARGET-40-PAMEKS	TARGET-40-PAMJXS	TARGET-40-PAMTCM	TARGET-40-PANGPE	TARGET-40-PANMIG	TARGET-40-PANSEN	TARGET-40-PANXSC	TARGET-40-PARGTM	TARGET-40-PARJXU	TARGET-40-PASKZZ	TARGET-40-PASRNE	TARGET-40-PASSLM	TARGET-40-PATAWV	TARGET-40-PATMIF	TARGET-40-PAUTWB	TARGET-40-PAUUML	TARGET-40-PAUVUL	TARGET-40-PAUXPZ	TARGET-40-PAUYTT	TARGET-40-0A4HMC	TARGET-40-0A4HX8	TARGET-40-0A4I4M	TARGET-40-0A4I8U	TARGET-40-0A4I9K	TARGET-40-PALECC	TARGET-40-PALFYN	TARGET-40-PALKGN	TARGET-40-PAMHYN	TARGET-40-PANGRW	TARGET-40-PANVJJ	TARGET-40-PANZHX	TARGET-40-PANZZJ	TARGET-40-PAPIJR	TARGET-40-PAPXGT	TARGET-40-PASEBY	TARGET-40-PASEFS
GOBP_MITOCHONDRIAL_GENOME_MAINTENANCE	-0.48748	-0.421722	-0.257409	-0.084358	0.17236	0.380775	0.368885	0.162987	-0.367955	-0.206004	-0.0827774	0.0887515	-0.0383784	0.139841	0.415587	0.453483	0.308867	-0.356636	-0.431175	-0.444685	0.176972	0.0640201	-0.478766	0.0662529	0.0823455	0.0999025	-0.154081	0.15832	-0.27979	0.312131	-0.307075	0.0222928	-0.402697	-0.0274617	-0.0285995	-0.440239	-0.0369756	0.299045	-0.408481	-0.0441272	-0.289605	-0.0917176	-0.470153	0.359648	-0.189715	0.152917	-0.175266	-0.385704	0.110942
GOBP_REPRODUCTION	-0.229734	0.0349916	-0.11893	-0.00676167	0.00530015	0.14035	0.202323	-0.150662	0.0449271	-0.0874905	-0.0912141	-0.0185957	-0.0623222	0.0654483	0.025762	0.0688518	0.088395	-0.0229748	-0.0998079	-0.281904	-0.00266593	0.0772355	-0.0122767	-0.0982928	0.0400381	-0.00478647	0.0415413	-0.0465067	0.033552	-0.0855359	-0.0684448	0.00184593	-0.0505884	0.106061	0.0541388	-0.154242	0.0543364	-0.0154978	-0.0981527	-0.0241359	-0.21408	-0.0830628	-0.114625	0.0353139	0.00961403	-0.071195	-0.147117	-0.0525049	0.0141728
GOBP_SINGLE_STRAND_BREAK_REPAIR	-0.554241	-0.5925	0.0872178	-0.428774	-0.225137	0.128349	0.121913	-0.271492	0.18522	-0.441899	-0.23497	0.221066	0.387291	0.535045	0.258766	0.709714	0.44943	-0.294415	-0.075119	-0.586625	0.545278	0.465401	-0.536905	-0.563855	0.3291	0.603108	0.373529	-0.143348	-0.683543	-0.558468	-0.635743	-0.181415	-0.036216	-0.522924	-0.295037	-0.676649	0.109425	0.0394973	-0.218758	0.183169	-0.536773	0.347744	-0.140898	0.392159	0.205261	-0.44055	0.0534602	-0.454049	0.189128
GOBP_REGULATION_OF_DNA_RECOMBINATION	-0.361895	-0.217978	-0.215868	-0.211495	-0.173694	0.183551	0.25317	-0.0383797	-0.175455	-0.216761	0.00211128	0.144479	0.220139	0.198457	0.180349	0.289544	0.2811	-0.297146	-0.38423	-0.432068	0.277328	0.0618634	-0.151161	-0.346039	0.245194	0.227715	0.190256	-0.0706373	-0.0421071	-0.187431	-0.349328	-0.106606	-0.221774	-0.0938082	-0.158883	-0.482362	-0.0191627	-0.0326876	-0.106631	-0.122661	-0.328206	-0.156998	-0.218559	0.251072	0.0396996	-0.0999153	-0.121718	-0.211428	0.0822487
GOBP_REGULATION_OF_MITOTIC_RECOMBINATION	-0.172012	-0.19229	-0.488358	0.0761053	-0.457912	-0.578169	0.00235214	-0.320081	0.51804	-0.328442	-0.606624	0.236088	0.195284	0.208918	-0.555364	0.639035	0.254486	-0.22716	-0.176625	-0.62979	0.31218	-0.343336	-0.474012	-0.163651	0.398459	0.668677	0.0792118	0.0380587	-0.334078	-0.676787	-0.56213	-0.328641	-0.331954	-0.109373	-0.229583	-0.63433	-0.0738057	-0.132261	-0.0628902	-0.18739	0.00676288	-0.225962	0.0895723	0.0350652	0.477638	-0.293985	0.697914	0.394252	0.463971
GOBP_RIBOSOMAL_LARGE_SUBUNIT_ASSEMBLY	-0.674725	-0.51624	-0.711504	-0.393092	-0.508605	-0.4658	-0.441842	0.673127	0.570614	-0.502315	0.641687	-0.0263628	0.218992	0.196377	0.33782	0.533847	-0.0679782	-0.533387	-0.590797	-0.276099	0.346029	-0.281822	-0.555374	-0.556564	-0.484066	0.0288437	0.401295	0.032792	0.0463336	-0.472666	-0.497344	-0.0487081	-0.0333579	-0.605898	-0.387061	-0.240849	-0.513931	0.361927	0.18559	0.559972	0.14698	-0.00208926	-0.433149	0.475391	0.538768	0.00398427	-0.465575	-0.594667	0.0495906
GOBP_RIBOSOMAL_SMALL_SUBUNIT_ASSEMBLY	-0.537317	-0.0266112	-0.609422	-0.25427	-0.346748	-0.576406	-0.386769	0.702216	0.416142	-0.392572	0.725681	0.043271	0.296756	-0.121445	0.119581	0.516292	-0.356638	-0.48909	-0.642328	-0.205193	0.363037	-0.266335	-0.576678	-0.624427	-0.467187	-0.33187	0.444885	-0.361189	-0.0995734	-0.135255	-0.292778	0.26939	-0.0415742	-0.601802	-0.293745	-0.270338	-0.622414	0.287146	0.40281	0.55413	-0.407039	-0.00673278	-0.531228	0.454069	0.350891	-0.127139	-0.525055	-0.57942	-0.133706
GOBP_VERY_LONG_CHAIN_FATTY_ACID_METABOLIC_PROCESS	-0.175077	-0.113358	0.218713	0.0836663	-0.281212	0.0572741	0.204902	-0.192192	0.248227	0.300486	-0.157417	0.219636	0.023547	-0.418333	0.0497579	0.347387	-0.165399	-0.08453	0.0810011	-0.477015	-0.264888	-0.116604	-0.3327	-0.151636	-0.268086	-0.171985	-0.0477359	-0.287301	0.0553707	-0.154934	-0.217129	-0.0608484	-0.0845444	-0.156429	0.109351	-0.118371	-0.0742107	-0.0165534	0.0114134	0.0510543	-0.164026	0.162817	-0.0836303	0.206931	0.551428	-0.346971	-0.110134	-0.034161	-0.221949
GOBP_TRANSITION_METAL_ION_TRANSPORT	-0.391218	0.0189628	-0.266656	0.0742127	-0.146653	0.0726299	0.209914	0.14741	-0.156559	-0.0624186	-0.00645875	-0.165982	-0.00153223	-0.0999556	0.180777	-0.0330852	0.236483	-0.0958291	-0.246502	-0.346015	0.220833	0.0494739	-0.174627	0.00811132	-0.33052	-0.287684	0.261134	-0.0518849	-0.281643	-0.20341	-0.0331811	-0.0309749	-0.00172277	-0.292281	0.159764	-0.335827	0.377214	0.340501	-0.143909	-0.077565	-0.232782	0.0573853	-0.205917	0.399688	0.229704	0.188167	-0.109486	-0.0533944	-0.431246
GOBP_UREA_CYCLE	0.019586	-0.230694	0.0538359	0.272063	0.434523	0.0848684	0.351985	0.115037	0.00639537	-0.00221245	0.416691	-0.436018	-0.132479	-0.470188	0.183601	0.0834247	0.362194	-0.39843	-0.0346814	-0.300338	-0.077023	-0.368788	0.441844	-0.47619	0.329534	-0.417646	0.172567	0.355822	0.293625	-0.310501	-0.322909	-0.461533	0.233183	0.162057	0.279157	-0.0811536	0.351885	-0.0997588	0.081188	0.220895	0.0619956	-0.113008	-0.29584	0.279482	0.503158	-0.0922057	0.0852669	-0.219795	-0.4308
GOBP_CITRULLINE_METABOLIC_PROCESS	-0.384644	-0.224547	-0.248852	-0.0679004	-0.314217	-0.133451	0.66824	0.432942	-0.335462	0.27288	-0.0372058	-0.133693	-0.617435	0.261315	0.467597	0.368154	-0.059987	-0.352242	-0.145058	-0.51843	-0.299803	-0.31396	0.0138893	-0.191008	-0.245142	-0.372472	0.0924392	-0.397194	0.440164	-0.148509	-0.0412927	0.195854	-0.0223225	-0.271091	0.146336	-0.243223	0.434984	-0.602239	-0.0758779	0.575569	-0.133228	-0.122785	-0.393799	0.387239	0.400846	-0.506646	-0.557924	-0.44245	0.207809
GOBP_RIBOSOMAL_LARGE_SUBUNIT_EXPORT_FROM_NUCLEUS	-0.733416	-0.127294	-0.383817	-0.641216	-0.501544	-0.488686	0.163827	0.143958	0.566078	-0.463681	0.474902	-0.10625	-0.00548564	0.643239	0.0253027	0.632312	0.0250671	-0.730557	-0.285172	-0.731776	0.48776	-0.500357	-0.602174	-0.18683	0.0688688	0.431583	0.62146	0.158671	-0.0611913	-0.0513393	-0.757396	-0.000600135	-0.191875	-0.753783	-0.258317	-0.156093	-0.473252	0.302452	-0.367919	-0.286757	-0.204812	-0.594013	-0.13301	0.593052	0.413739	-0.0382396	-0.31705	-0.230515	0.54516
GOBP_RIBOSOMAL_SMALL_SUBUNIT_EXPORT_FROM_NUCLEUS	-0.730951	-0.512703	-0.435564	-0.678633	-0.407635	-0.0857719	0.145468	0.495609	0.6178	-0.745807	0.319163	0.169233	-0.0239355	0.499197	0.341327	0.65436	0.204971	-0.576363	-0.508234	-0.664903	0.56459	-0.501373	-0.631829	-0.131264	0.259086	0.30541	0.701393	-0.322131	-0.322785	-0.477778	-0.665012	-0.0644202	-0.433939	-0.835937	-0.505808	-0.470178	-0.484652	0.461131	0.100216	-0.365867	-0.00467267	-0.522212	-0.256327	0.42244	0.662902	0.0788886	0.0133934	-0.193412	0.563267
GOBP_MITOTIC_SISTER_CHROMATID_SEGREGATION	-0.501046	-0.34436	-0.386634	-0.354019	0.198854	0.297581	0.376267	0.132568	0.251892	-0.337898	0.297865	0.364711	0.241268	0.371202	0.46897	0.54318	0.282125	-0.387833	-0.382332	-0.549798	0.339226	0.130052	-0.394341	-0.306462	0.293171	0.464461	0.211634	-0.462278	0.198596	0.0113076	-0.355434	0.260464	-0.525863	-0.163904	-0.291166	-0.565496	-0.085929	0.300049	-0.109352	-0.143555	-0.459283	-0.422189	-0.339841	0.238097	0.325446	-0.401947	-0.252392	-0.190039	-0.0383765
GOBP_CELL_CYCLE_CHECKPOINT	-0.416925	-0.169555	-0.283051	-0.246088	-0.0320957	0.096197	0.441113	-0.00872482	0.0708301	-0.380719	0.0901502	0.319802	0.159861	0.350146	0.261255	0.474016	0.189711	-0.265735	-0.311182	-0.480439	0.348908	0.183128	-0.316801	-0.205703	0.177702	0.273707	0.237122	-0.293343	0.224006	-0.0807012	-0.288734	0.201542	-0.472126	-0.0379077	-0.130015	-0.519447	-0.12655	0.00987281	-0.225558	-0.0673323	-0.407276	-0.26765	-0.305099	0.118142	0.065586	-0.299739	-0.284299	-0.205656	-0.117212
GOBP_DNA_REPLICATION_CHECKPOINT	-0.273779	-0.577489	-0.204113	-0.380876	0.174837	0.156508	0.517323	0.15351	-0.300278	-0.526048	-0.0508682	0.313873	0.19649	0.17104	0.317595	0.652399	0.494886	-0.307764	-0.193488	-0.368515	0.331281	0.224354	-0.506808	-0.277628	0.39941	0.438685	0.372347	-0.340775	-0.0533686	-0.055684	-0.0362573	0.250434	-0.655251	0.0457207	-0.157759	-0.73004	-0.335376	-0.328881	-0.427395	-0.134125	-0.120947	-0.352084	-0.276917	0.335254	0.345489	-0.367926	-0.149129	0.16069	-0.129205
GOBP_REGULATION_OF_TRANSCRIPTION_INVOLVED_IN_G1_S_TRANSITION_OF_MITOTIC_CELL_CYCLE	-0.345877	-0.399863	-0.144657	0.0117771	-0.284243	0.0177137	0.578748	0.165004	-0.113417	-0.266622	0.0198617	0.247436	0.0742151	0.0205706	0.265907	0.585322	0.36479	-0.26046	-0.511263	-0.658307	0.249356	0.317907	-0.408829	-0.285648	0.375834	0.388845	0.105966	-0.386007	0.140779	0.0281849	-0.322124	0.256805	-0.511976	0.299088	-0.0120315	-0.615315	-0.0635052	0.0167198	-0.205499	-0.146541	-0.495391	-0.222319	-0.418316	0.348241	0.0147823	-0.502349	-0.291443	-0.271666	-0.16493
GOBP_SULFUR_AMINO_ACID_METABOLIC_PROCESS	-0.336744	-0.199354	0.191244	-0.18622	0.000865052	-0.0797965	-0.00919301	-0.0282981	-0.0440199	-0.112796	-0.202659	-0.084119	-0.0305997	-0.19863	0.0188177	0.149937	0.00468322	-0.298655	-0.411011	-0.375758	0.0482139	-0.00904318	-0.361961	-0.0214297	-0.260887	0.156694	0.14641	0.01194	-0.0839717	-0.11223	-0.254858	0.133513	-0.0720621	-0.406269	-0.19902	0.140825	-0.214367	0.0965407	-0.209496	0.170845	-0.246102	0.112311	-0.317642	0.129233	-0.16519	0.283279	-0.132009	-0.181631	0.0272688
GOBP_SULFUR_AMINO_ACID_BIOSYNTHETIC_PROCESS	-0.174027	-0.226622	0.122843	-0.181194	-0.213007	0.155731	-0.246406	-0.0293704	0.273797	0.0199102	-0.373049	0.332766	-0.19705	-0.177083	0.00702431	0.35745	-0.132505	-0.176481	-0.262422	-0.594998	-0.0235102	-0.109585	-0.349099	0.126716	-0.091549	0.207443	0.143234	-0.250804	0.230214	0.0259085	0.0407441	0.242064	-0.513877	-0.504034	-0.471147	-0.432619	-0.214361	-0.176726	-0.401011	0.129023	-0.251072	-0.193332	-0.0882144	0.243532	0.0294459	-0.117106	-0.320254	-0.368986	-0.138607
GOBP_SULFUR_AMINO_ACID_CATABOLIC_PROCESS	-0.394347	-0.0873432	0.2461	-0.295129	0.182446	-0.062918	0.045985	0.177914	-0.0980168	0.0800151	0.0467991	-0.277311	0.172229	-0.265129	0.00463064	0.283609	-0.0239174	-0.297272	-0.515903	0.00234217	0.0332626	-0.365937	-0.330994	-0.318859	-0.485819	0.176854	-0.0608691	0.0218498	-0.462797	0.318457	-0.311662	0.162536	-0.153162	-0.284654	-0.0815634	0.413516	-0.36237	-0.00276804	-0.0822305	0.532532	0.0789999	0.322131	-0.447907	-0.15683	-0.126137	0.311892	-0.413764	-0.304874	0.375373
GOBP_SULFUR_AMINO_ACID_TRANSPORT	-0.0224608	0.692966	-0.320446	0.6134	-0.153024	-0.396993	0.00182795	0.413212	-0.698878	0.431006	-0.509941	-0.0553313	0.0319366	-0.0774243	0.0959689	-0.334776	-0.42706	0.491557	0.19604	-0.0855846	0.0613432	-0.417088	-0.183289	0.0189978	-0.682329	-0.406794	0.0885551	0.30887	-0.639094	0.063594	0.0485708	-0.442253	0.130542	0.0989049	0.255977	0.0509707	0.261323	0.224876	0.0280518	0.307042	0.220945	0.156638	-0.310443	0.0749318	-0.491901	0.319044	-0.541792	0.013616	-0.454833
GOBP_NEGATIVE_REGULATION_OF_TRANSCRIPTION_BY_RNA_POLYMERASE_II	-0.339506	0.0362631	-0.123201	0.119715	-0.0588813	0.0765239	0.291909	-0.157649	0.167011	-0.131536	-0.20941	-0.000744581	-0.067348	0.191579	0.03886	0.125624	0.0693213	-0.0995458	-0.209064	-0.40912	-0.0843683	0.175332	0.0185859	-0.185039	0.0887644	0.0101875	0.0410498	0.0751607	0.17375	-0.175405	-0.0980451	0.100645	-0.0194774	0.25217	0.0859931	-0.339209	0.029003	-0.13622	-0.16708	0.0224878	-0.311336	-0.176006	-0.145681	-0.0499643	0.0215856	-0.0165486	-0.225805	-0.338807	-0.0161997
GOBP_ESTABLISHMENT_OF_MITOTIC_SPINDLE_ORIENTATION	-0.520331	-0.324729	-0.495016	-0.254972	0.0623957	0.387474	0.545348	0.252408	0.0921375	-0.108511	0.208897	0.420413	0.105902	0.385073	0.421968	0.534925	0.377744	-0.0920419	-0.240102	-0.641373	0.222286	0.181735	-0.210016	-0.286783	0.223421	0.477291	0.246078	-0.4094	-0.0653403	0.33467	-0.375104	0.311463	-0.400591	-0.139308	-0.296794	-0.549742	0.225006	0.373762	-0.0750238	-0.208805	-0.371694	-0.200595	-0.304085	0.196452	0.433562	-0.443483	-0.425004	-0.341215	-0.1101
GOBP_RRNA_MODIFICATION	-0.507131	-0.486564	-0.633101	-0.281135	-0.285264	-0.285018	-0.266029	0.39897	0.274298	-0.307752	0.477752	0.275076	0.392157	0.344666	0.0975087	0.430459	0.0990121	-0.360664	-0.292956	-0.504806	0.138985	-0.414082	-0.456742	-0.37185	-0.332303	0.233645	0.135388	0.0291954	-0.113924	-0.536994	-0.185491	-0.198676	-0.370626	-0.495966	-0.139501	-0.306239	0.0236972	0.267024	-0.160995	0.199171	-0.131402	-0.198338	0.0411813	0.345713	0.44655	-0.0966292	-0.367029	-0.426519	0.137005
GOBP_MAPK_CASCADE	-0.307997	0.0283372	-0.194697	0.180693	-0.0561342	0.226443	0.254233	-0.086176	-0.0917947	0.00165781	-0.146016	-0.150492	-0.0465566	0.0687277	0.0252478	-0.0157042	0.183145	-0.147413	-0.223896	-0.344433	-0.0538099	0.13559	-0.0922326	-0.0292326	-0.199415	-0.0912684	0.264668	0.114388	-0.216629	-0.209223	-0.158359	-0.0698107	0.0472268	-0.11904	0.227846	-0.318486	0.176434	0.166737	0.209556	0.108304	-0.292892	0.0292821	-0.206141	0.316044	0.153331	0.187148	-0.0831411	-0.0994973	-0.221323
GOBP_RDNA_HETEROCHROMATIN_ASSEMBLY	-0.369765	0.374477	-0.0745091	-0.0349933	-0.156131	-0.0811509	0.137031	0.196179	-0.43269	-0.12523	0.406061	0.363852	0.556905	0.0875166	0.450904	-0.34287	0.415718	-0.636228	-0.178195	-0.271929	-0.120772	0.290236	0.0238381	-0.347586	0.333044	-0.310061	0.39711	-0.186026	0.279929	0.115384	-0.473758	0.312478	-0.463816	-0.392956	0.531346	-0.289769	-0.598843	-0.569024	0.529506	0.209623	-0.24287	-0.480241	-0.137516	0.202706	-0.348269	-0.43348	-0.295144	-0.498929	0.0331932
GOBP_NUCLEAR_TRANSCRIBED_MRNA_CATABOLIC_PROCESS_NONSENSE_MEDIATED_DECAY	-0.67972	-0.070458	-0.701027	-0.457128	-0.479718	-0.606472	-0.474594	0.727975	0.550482	-0.446839	0.593528	0.239574	-0.0938533	0.177812	-0.098848	0.669956	-0.247515	-0.186244	-0.596257	-0.230328	0.221356	-0.203915	-0.495922	-0.641431	-0.477178	-0.0105855	0.323304	-0.361963	-0.222308	-0.154081	-0.316874	0.273927	-0.169634	-0.612819	-0.446077	-0.181439	-0.638839	0.442133	0.309822	0.49695	-0.000200909	0.120322	-0.550878	0.566318	0.63499	-0.014414	-0.359047	-0.551518	-0.0990275
GOBP_ACTIVATION_OF_MAPKKK_ACTIVITY	-0.557724	-0.187778	-0.282996	0.501936	0.193795	0.458091	0.284745	-0.163568	-0.329864	-0.0956224	-0.0281676	0.127539	-0.309375	0.127316	0.320446	-0.287036	-0.216565	-0.1992	-0.340377	-0.272707	0.102475	0.431055	-0.0645949	-0.430471	-0.286402	-0.124589	0.350312	0.154512	0.1499	0.470477	-0.0478596	-0.571388	0.138896	-0.259202	0.00987383	-0.513291	0.30767	0.397182	0.154383	0.0468084	-0.376367	-0.370909	-0.00435579	0.215803	-0.0499874	0.391859	-0.274987	-0.226291	-0.212357
GOBP_ACTIVATION_OF_MAPKK_ACTIVITY	-0.37576	0.249802	0.00413689	0.13478	0.0308908	0.108175	0.261069	-0.373996	-0.127637	-0.0362979	-0.319694	0.0588082	0.0731549	0.276349	0.297931	0.111307	0.433586	-0.0835197	0.0319648	-0.528589	0.23334	0.389295	0.175225	-0.329295	0.079308	0.0427314	0.18052	-0.0228319	0.00758921	-0.309679	-0.0665398	-0.102049	-0.123258	-0.0432422	0.0190466	-0.443137	0.421239	0.125002	-0.0183967	0.0172938	-0.491854	0.150632	-0.040208	0.247683	0.169206	0.132548	0.0017537	-0.185082	-0.202085
GOBP_ACTIVATION_OF_MAPK_ACTIVITY	-0.320619	0.030137	-0.0338477	0.230495	-0.0129588	0.134784	0.270719	-0.222607	0.00705149	0.00919204	-0.2014	-0.0986079	-0.0278286	0.0209532	-0.0480544	0.00496673	0.191801	-0.132029	-0.313009	-0.410511	-0.00652212	0.119272	0.0433491	0.048555	-0.184981	-0.179172	0.30956	0.116578	-0.164642	-0.305226	-0.143811	0.00384381	-0.0131052	0.00347421	0.210152	-0.339439	0.204064	0.152947	0.19699	0.204762	-0.32583	0.144709	-0.287059	0.222956	0.147595	0.236201	-0.152964	-0.119599	-0.302402
GOBP_INACTIVATION_OF_MAPK_ACTIVITY	-0.399429	0.505535	-0.110727	0.544448	0.130922	0.270211	0.443673	0.209863	-0.0264863	-0.134999	-0.117071	-0.224013	0.157919	0.414089	-0.0798667	-0.18146	-0.088493	-0.43413	-0.345966	-0.53958	0.247486	0.387113	-0.351679	-0.00943871	-0.226609	-0.0589258	0.470628	0.222254	-0.411442	-0.211507	-0.368169	0.0335857	0.327739	0.014934	0.495598	-0.396624	0.0729201	0.236037	0.394394	0.37738	-0.423263	0.234188	-0.381605	0.338788	0.0343972	0.487104	-0.368871	-0.266169	-0.0925384
GOBP_PROTEIN_POLYUBIQUITINATION	-0.437899	-0.181217	-0.290477	-0.165852	-0.225255	0.0752688	0.235866	0.0372198	0.0883384	-0.253965	-0.064754	0.187827	0.090162	0.286904	0.193612	0.263114	0.213418	-0.138725	-0.314262	-0.509569	0.249429	0.137105	-0.335568	-0.224415	-0.102912	0.209171	0.0372828	-0.0818584	-0.0401177	-0.27606	-0.297947	0.130968	-0.318326	-0.261745	0.0318695	-0.414017	0.266269	0.137752	0.0198435	-0.0388233	-0.314841	-0.143495	-0.112427	0.312828	0.176162	-0.102506	-0.005903	-0.287224	-0.226348
GOBP_MEIOTIC_SPINDLE_ORGANIZATION	-0.31264	0.111364	-0.535761	-0.469594	0.429267	0.263909	0.478588	-0.0438631	0.187701	-0.321718	0.0245862	0.335109	0.0199348	0.520224	0.419983	0.58858	0.475095	-0.218734	-0.0946936	-0.43799	0.101596	-0.234103	-0.024054	-0.463227	0.26421	0.292508	0.346949	-0.521243	-0.0223052	0.167035	-0.296857	0.148759	-0.55184	0.200641	-0.303885	-0.396808	0.143658	0.318909	0.112482	0.116441	-0.347082	-0.623019	0.160566	0.0646219	0.416765	-0.256454	-0.0858433	0.0216621	-0.228038
GOBP_MICROTUBULE_CYTOSKELETON_ORGANIZATION	-0.300483	-0.118961	-0.168809	-0.205886	0.0498102	0.137306	0.270023	-0.127504	0.103393	-0.230499	-0.0599	0.207442	0.0843487	0.215248	0.180257	0.326502	0.090424	-0.110186	-0.1176	-0.413833	0.120938	0.172786	-0.202054	-0.297519	0.18001	0.190578	-0.0243718	-0.263463	0.179494	-0.00413739	-0.167802	0.0903656	-0.345383	-0.0183338	-0.116576	-0.397375	0.0167567	0.00383143	-0.142076	-0.168358	-0.381149	-0.230361	-0.176921	-0.0842026	0.085949	-0.213325	-0.22755	-0.219161	0.0293341
GOBP_SPLICEOSOMAL_TRI_SNRNP_COMPLEX_ASSEMBLY	-0.511274	-0.394861	-0.324122	-0.259347	-0.312302	-0.185137	0.021207	0.297496	0.289578	-0.202355	0.627372	0.315328	0.236476	-0.0243049	0.125254	0.307382	0.26149	-0.0484904	-0.17243	-0.325358	0.159611	0.0579416	0.278508	-0.0714963	-0.00526602	0.392321	0.170969	-0.399282	-0.227996	-0.431869	-0.501043	-0.0806014	-0.0969535	-0.190831	-0.0850615	-0.129163	-0.247994	0.0344605	0.362918	0.606006	-0.418769	-0.0276799	-0.238552	0.245208	0.37531	-0.385674	0.0225623	0.216537	0.276864
GOBP_SPLICEOSOMAL_COMPLEX_ASSEMBLY	-0.521762	-0.397886	-0.349634	-0.50443	-0.0723974	-0.139092	-0.241379	0.290678	0.172718	-0.183793	0.308442	0.324166	0.234438	0.107504	-0.154603	0.468112	0.162922	-0.251486	-0.324348	-0.395869	-0.145684	0.202069	-0.340363	-0.136905	0.25579	0.396903	0.120166	-0.0362078	0.246896	-0.153215	-0.267103	0.354345	-0.368748	-0.413778	-0.414231	-0.276285	-0.271449	0.209929	-0.150017	-0.216764	-0.322057	-0.0402428	-0.155538	0.19485	0.241532	-0.129037	-0.312345	-0.397717	0.381377
GOBP_MITOCHONDRIAL_FISSION	-0.425433	-0.0107931	-0.400452	0.110939	-0.250379	0.0654634	0.32881	-0.0532265	0.241083	-0.202634	-0.150197	-0.103576	0.0549668	0.353265	0.146873	0.254168	0.176775	-0.129025	-0.0334397	-0.490212	0.197449	0.0772502	-0.37341	-0.302576	-0.000271949	0.0177704	-0.0826144	-0.0560194	-0.0451569	-0.147962	-0.319254	0.0638395	-0.370865	-0.23764	0.185481	-0.306662	0.295525	0.111608	-0.203011	0.0159774	-0.160606	-0.207384	-0.356051	0.36517	0.131827	-0.190615	0.124475	-0.177089	-0.163057
GOBP_PEPTIDOGLYCAN_METABOLIC_PROCESS	-0.0270513	0.128409	0.478404	-0.308703	0.296325	0.152491	-0.424483	0.0473937	-0.378705	0.230128	0.275226	-0.197187	-0.328251	-0.10851	-0.132822	-0.437122	-0.393174	0.168564	0.163603	0.0542475	-0.574656	-0.68644	0.0104711	0.0317357	0.00739087	-0.134593	-0.562336	0.157079	0.241553	0.442971	0.436621	-0.222106	0.288568	0.684361	0.618666	0.256725	0.479854	-0.120633	-0.277165	-0.387019	0.610072	-0.344818	-0.361891	0.333063	-0.477114	0.151336	-0.297429	0.443967	-0.0587752
GOBP_POLYSACCHARIDE_BIOSYNTHETIC_PROCESS	-0.333212	-0.0811221	-0.00761118	0.258394	-0.0470905	-0.0971964	0.326257	-0.150161	-0.0673484	-0.3564	-0.266847	-0.0520552	-0.063462	0.126695	0.0297513	-0.0440172	0.257086	0.130627	-0.19796	-0.44017	0.0470729	0.189232	0.152662	-0.186662	-0.165333	0.0294336	0.0308355	-0.00873768	0.167221	-0.397966	-0.246428	0.059893	-0.0317888	0.0258196	0.100294	-0.422118	0.284935	-0.0903187	0.0303026	-0.0139663	-0.28437	0.203685	-0.270856	0.152113	0.0011711	0.186018	-0.05142	-0.277868	-0.183142
GOBP_POLYSACCHARIDE_CATABOLIC_PROCESS	-0.477917	-0.286193	-0.0444214	0.177711	-0.418808	-0.0696318	0.229274	-0.154084	-0.0766628	0.26715	-0.132093	-0.371369	0.313296	0.0140549	-0.0353067	-0.138345	-0.00632674	0.150776	-0.0882739	-0.556162	0.149276	0.126476	0.181336	-0.244131	-0.170872	0.44362	0.00944829	-0.350922	0.180035	-0.126076	-0.36465	0.0226971	-0.121437	-0.336015	0.13821	-0.535437	0.379354	-0.11779	-0.334244	-0.168165	-0.201015	0.0292454	-0.147301	0.0476436	0.330814	-0.155263	0.178601	-0.288937	-0.157914
GOBP_MITOTIC_CELL_CYCLE	-0.401936	-0.210129	-0.284272	-0.236978	0.0214542	0.153507	0.362006	0.0452621	0.0621276	-0.304302	0.0507235	0.251349	0.184121	0.306696	0.29439	0.437076	0.26642	-0.281138	-0.29625	-0.495729	0.269466	0.202926	-0.313783	-0.280813	0.175429	0.312126	0.221565	-0.286643	0.102161	-0.0724817	-0.29918	0.196704	-0.387196	-0.166124	-0.0854268	-0.497195	0.0154767	0.104552	-0.0570202	-0.0298917	-0.365827	-0.244167	-0.302736	0.223672	0.196574	-0.232951	-0.22971	-0.275766	-0.113313
GOBP_MITOTIC_CYTOKINESIS	-0.607297	-0.0819673	-0.00635503	-0.233972	0.178283	0.280238	0.322316	0.0528466	-0.0156769	-0.371984	0.0309984	0.254817	0.231624	0.30234	0.446663	0.443666	0.284359	-0.262942	-0.244988	-0.500072	0.398983	0.213185	-0.368952	-0.348243	0.139252	0.342699	0.306374	-0.278582	0.102093	-0.0767874	-0.368762	0.286089	-0.390177	-0.30047	0.0144193	-0.538827	0.20375	0.0906045	0.169274	0.0820871	-0.417181	-0.2192	-0.338512	0.0402482	0.235532	-0.0161905	-0.24016	-0.13681	-0.266801
GOBP_NUCLEAR_TRANSCRIBED_MRNA_CATABOLIC_PROCESS_DEADENYLATION_DEPENDENT_DECAY	-0.492567	0.1519	-0.256058	-0.178839	-0.188838	-0.142768	0.263996	0.131095	0.245331	-0.284638	-0.131567	0.277429	0.00562412	0.248988	-0.0106607	0.445861	0.164499	-0.347431	-0.313998	-0.569186	0.18979	0.27259	-0.314731	-0.281941	0.165131	0.394356	0.193258	-0.183911	0.0110983	0.0209193	-0.31014	0.0161276	-0.358802	-0.106119	-0.161609	-0.444017	-0.111352	-0.00427808	-0.251273	0.0662458	-0.0570616	-0.228268	-0.215255	0.175482	0.13809	-0.120195	-0.321719	-0.383769	0.071063
GOBP_NUCLEAR_TRANSCRIBED_MRNA_POLY_A_TAIL_SHORTENING	-0.560458	0.29349	-0.0760453	-0.088739	-0.18846	-0.045386	0.510788	-0.0678628	0.364064	-0.323548	-0.455193	0.333302	-0.152843	0.253568	-0.0767679	0.399229	0.210054	-0.148063	-0.193443	-0.514304	0.309512	0.423082	-0.305307	-0.281204	0.304512	0.395744	0.262766	0.0284905	0.124058	0.124211	-0.412579	0.114451	-0.328319	0.0421186	-0.181768	-0.46232	-0.122379	-0.148849	-0.363348	-0.0754255	-0.0054165	-0.311166	-0.259451	-0.222399	-0.108454	-0.124722	-0.192973	-0.295631	0.065195
GOBP_DEADENYLATION_DEPENDENT_DECAPPING_OF_NUCLEAR_TRANSCRIBED_MRNA	-0.18018	0.326409	-0.357624	-0.055409	-0.436255	-0.221871	0.261128	0.161877	-0.248292	-0.337535	-0.201828	0.426265	0.480594	0.239451	0.0905935	0.317392	-0.150104	-0.0879402	-0.244906	-0.472984	-0.0521892	0.284045	-0.462185	-0.278525	0.146772	0.549826	-0.120085	-0.313281	-0.120502	-0.246981	-0.464798	-0.271881	-0.543126	-0.0509299	-0.0240132	-0.171821	0.018769	0.319699	-0.102028	0.169451	0.310785	-0.262945	-0.0723095	0.177437	0.500725	-0.508967	-0.169516	-0.472675	0.328421
GOBP_NUCLEAR_TRANSCRIBED_MRNA_CATABOLIC_PROCESS_EXONUCLEOLYTIC	-0.609561	-0.184881	-0.523974	-0.38366	-0.28094	-0.15423	-0.0636977	0.552477	0.296722	-0.208687	0.455733	0.241917	0.361368	0.201034	0.211833	0.616578	0.33312	-0.465676	-0.566248	-0.575367	0.169626	-0.115295	-0.532199	-0.25692	0.053858	0.219149	0.110184	-0.375448	-0.314304	-0.0368133	-0.423701	0.0538005	-0.364517	-0.386721	-0.0998294	-0.469634	-0.0839094	0.28216	-0.0556756	0.174377	0.00213288	-0.0543598	-0.316249	0.512535	0.361504	-0.320425	-0.385885	-0.444925	0.0511929
GOBP_RESPONSE_TO_REACTIVE_OXYGEN_SPECIES	-0.440105	-0.114337	-0.268274	0.112529	-0.129184	0.149989	0.273974	0.0745419	-0.0378311	-0.147008	0.000565854	-0.11487	-0.0146928	0.0762134	0.192756	0.175659	0.266055	-0.262179	-0.377849	-0.361436	0.127912	0.196305	-0.283367	-0.149999	-0.111249	-0.0737321	0.215746	0.146376	-0.178109	-0.192512	-0.226543	0.00153533	-0.00411977	-0.263616	0.239597	-0.438609	0.204078	0.31742	0.209473	0.0159817	-0.401263	-0.052801	-0.229542	0.398215	0.229629	0.237831	-0.147691	-0.259106	-0.265354
GOBP_RESPONSE_TO_OXYGEN_RADICAL	-0.39629	-0.413478	-0.184215	0.0936297	-0.202787	0.0235427	0.0162521	-0.0821638	-0.0787464	0.116092	0.18634	0.0827435	-0.108695	-0.359255	0.0310943	0.152738	0.248662	-0.434557	-0.319603	-0.463613	0.0916945	-0.175166	-0.463129	-0.286817	0.172509	-0.043135	0.206316	-0.0374956	-0.359602	-0.223091	-0.266517	-0.00391364	-0.203108	-0.433037	0.0141144	-0.575832	0.109934	0.321242	0.261038	0.0607136	-0.473711	-0.396733	-0.141745	0.298375	0.125883	-0.100379	0.173732	-0.0885857	-0.347826
GOBP_PROTEIN_DENEDDYLATION	-0.632448	-0.207929	-0.399908	-0.278781	0.436042	-0.52386	0.422897	0.604622	0.158036	0.363665	0.788387	-0.223776	0.630866	0.189352	0.265508	0.73148	0.548906	-0.715196	-0.579013	-0.65085	0.42422	0.102231	-0.574683	-0.5537	-0.30604	0.0247797	0.0677223	-0.29866	-0.2069	-0.394254	-0.713557	0.477396	-0.636645	-0.684363	0.311999	-0.401371	0.31425	0.408838	0.464571	0.61292	-0.0953432	0.162383	-0.25012	0.701537	0.537657	-0.55809	-0.529074	-0.621361	-0.241362
GOBP_FORMATION_OF_QUADRUPLE_SL_U4_U5_U6_SNRNP	0.157137	0.0547954	0.10053	0.0867425	-0.292988	-0.465424	-0.187807	-0.109458	0.149168	-0.300281	0.686835	0.193039	-0.368532	-0.509886	-0.166441	0.118736	0.302664	-0.0175003	-0.18809	0.0649891	-0.403862	0.217158	0.573129	0.348073	-0.568422	-0.14415	0.121832	-0.4993	-0.386961	-0.0389117	-0.461322	0.104771	-0.205714	0.195071	0.3442	0.0300455	-0.191851	-0.123159	0.810022	0.745478	-0.190741	-0.181571	-0.494575	-0.289951	-0.0446923	-0.509221	0.655998	0.760369	0.0164703
GOBP_RNA_SPLICING_VIA_TRANSESTERIFICATION_REACTIONS	-0.557009	-0.441665	-0.433331	-0.415935	-0.22903	-0.0710274	-0.203524	0.339657	0.334353	-0.31992	0.30779	0.256414	0.355967	0.187853	0.213906	0.506784	0.267487	-0.282136	-0.364694	-0.441484	0.115024	0.23974	-0.329164	-0.28016	0.237903	0.386091	0.325421	-0.193744	0.0267405	-0.322427	-0.34688	0.305701	-0.365703	-0.413172	-0.367183	-0.457964	-0.0791069	0.135896	-0.235409	0.017432	-0.316617	-0.122883	-0.304463	0.297294	0.387354	-0.316777	-0.314147	-0.356959	0.309363
GOBP_ALTERNATIVE_MRNA_SPLICING_VIA_SPLICEOSOME	-0.53431	-0.303827	-0.335334	-0.392747	-0.265715	0.0556836	-0.0371469	0.0824802	0.376867	-0.362057	-0.065125	0.116299	0.0976902	0.223998	0.0269552	0.372714	0.183264	-0.0546301	-0.35278	-0.439051	-0.24157	0.382825	-0.191937	-0.193987	0.295813	0.395654	0.206734	0.045729	0.353454	-0.108936	-0.124622	0.222118	-0.38458	-0.226775	-0.356129	-0.37673	-0.0568792	0.00755794	-0.261748	-0.218139	-0.352763	-0.0927315	-0.317483	0.0507916	0.311503	-0.156153	-0.379085	-0.412653	0.330477
GOBP_REGULATION_OF_ALTERNATIVE_MRNA_SPLICING_VIA_SPLICEOSOME	-0.510065	-0.167775	-0.297394	-0.362435	-0.30167	0.029281	-0.0573925	0.0391798	0.37627	-0.354968	-0.152173	0.142	-0.06272	0.22938	-0.100973	0.354284	0.15873	-0.0500288	-0.403347	-0.429469	-0.314587	0.377287	-0.143376	-0.117006	0.302491	0.422356	0.113239	0.0548394	0.310794	-0.169092	-0.0800092	0.183936	-0.333325	-0.0790282	-0.315846	-0.37552	-0.112591	0.0442706	-0.169053	-0.226451	-0.404217	-0.12804	-0.259871	-0.0136289	0.338362	-0.189003	-0.403429	-0.406007	0.367483
GOBP_SPLICEOSOMAL_SNRNP_ASSEMBLY	-0.539034	-0.511536	-0.42687	-0.418243	-0.361397	-0.199122	-0.207095	0.351948	0.284891	-0.34284	0.630033	0.206279	0.257556	0.0953001	0.236138	0.483902	0.237932	-0.383587	-0.244022	-0.431288	0.176338	-0.119883	-0.178225	-0.255718	0.0230973	0.396209	0.343527	-0.373433	-0.25184	-0.365661	-0.540109	0.110131	-0.313881	-0.445055	-0.170634	-0.246276	-0.293917	0.311188	0.234698	0.524362	-0.320731	-0.0586807	-0.0893481	0.419676	0.474448	-0.371465	-0.0697275	0.00890017	0.208567
GOBP_MRNA_3_SPLICE_SITE_RECOGNITION	-0.636022	0.0868528	-0.510506	-0.071218	-0.689475	-0.246306	0.111762	0.623362	0.560313	-0.737281	0.226191	0.392876	0.448473	-0.684933	0.102201	0.646143	0.385411	0.327884	-0.520465	-0.679807	0.367352	0.736279	-0.614058	-0.596512	0.20808	0.342285	0.396129	-0.196972	0.218641	-0.221583	-0.339414	0.0388042	-0.32672	-0.0974821	-0.329967	-0.733253	-0.111607	0.163578	-0.278526	-0.104906	-0.15811	0.0129417	-0.603407	0.292428	0.637217	-0.566351	-0.549283	-0.518766	0.135298
GOBP_SPLICEOSOMAL_CONFORMATIONAL_CHANGES_TO_GENERATE_CATALYTIC_CONFORMATION	-0.852825	-0.557708	-0.669849	-0.635592	-0.600164	0.170551	-0.115364	0.698445	0.429721	-0.433448	0.656999	0.321657	0.628895	-0.322655	0.64382	0.548166	0.0589127	-0.629802	-0.314349	-0.447835	0.630184	0.394021	-0.485519	-0.581843	-0.13084	0.196835	0.39904	-0.565493	0.164574	-0.728075	-0.245959	0.388454	-0.0802974	-0.384377	-0.653049	-0.75207	0.636497	0.48931	-0.111501	0.320537	0.173586	-0.372369	-0.70354	0.640797	0.663887	-0.48475	-0.617692	-0.69642	0.424084
GOBP_RNA_SPLICING_VIA_ENDONUCLEOLYTIC_CLEAVAGE_AND_LIGATION	-0.6467	-0.45604	-0.576549	-0.22463	-0.00503341	-0.363419	0.073668	0.424607	-0.0618066	-0.261952	0.551054	0.326923	0.254652	0.0378054	0.37952	0.246781	-0.108459	-0.450136	-0.47396	-0.553405	0.516154	-0.234709	-0.6351	-0.514251	-0.194844	0.465446	0.382233	-0.0617161	-0.0600945	-0.361393	-0.295754	0.240877	-0.38052	-0.600543	-0.224373	-0.467952	0.266034	0.17795	0.013251	0.420933	-0.359767	-0.0382545	-0.367001	0.470217	0.488487	-0.408501	-0.081604	-0.500481	0.00996289
GOBP_MRNA_5_SPLICE_SITE_RECOGNITION	-0.420986	-0.175461	-0.160203	-0.493837	0.141386	-0.243092	0.202371	-0.208608	-0.180125	0.160999	0.276195	0.580708	0.289146	0.272495	-0.314832	0.169728	-0.435943	-0.31522	-0.151696	-0.308227	-0.299127	0.200145	-0.0557781	0.214757	0.236074	0.0423556	-0.227095	-0.0353028	0.116795	0.106452	-0.197409	0.204389	-0.408484	-0.29839	-0.450662	0.238534	-0.197653	-0.172763	0.209568	0.0365492	-0.270384	-0.0195403	0.108805	-0.0267334	0.487144	-0.218035	-0.177173	-0.249972	0.313069
GOBP_PROTEIN_PEPTIDYL_PROLYL_ISOMERIZATION	-0.485169	-0.269739	-0.535227	-0.454875	-0.0665021	-0.38305	-0.491585	0.490949	0.272108	-0.160225	0.372448	-0.118504	0.123808	-0.0252437	0.296364	0.33515	0.210516	-0.235232	-0.252943	-0.394186	0.300159	-0.223101	-0.236706	-0.17711	-0.126541	-0.21424	0.354476	-0.177338	-0.170178	-0.0880612	-0.31202	0.372116	-0.274602	-0.58701	-0.33628	-0.381001	0.196321	0.300472	0.00556737	-0.0238299	0.325401	0.320102	-0.393697	0.219258	0.394075	-0.0261656	-0.145206	-0.0533812	-0.246288
GOBP_REGULATION_OF_HISTONE_H3_K36_METHYLATION	-0.640502	-0.281918	-0.498404	-0.011151	-0.237489	-0.0059048	0.478883	-0.510497	0.567329	-0.514152	-0.608702	0.472353	0.0232872	0.171232	0.274635	0.419244	0.0523112	-0.479351	0.037671	-0.524282	0.57844	0.677729	0.32483	-0.125894	0.722263	0.319631	0.259043	-0.202951	0.496105	0.216244	-0.256798	-0.378633	-0.505172	0.316361	-0.535123	-0.491709	0.193715	-0.127114	-0.528924	-0.179816	-0.414957	-0.662977	-0.31435	-0.0339478	-0.592734	-0.520353	-0.188462	-0.456205	-0.088779
GOBP_AUTOPHAGY_OF_MITOCHONDRION	-0.466265	-0.280329	-0.495761	-0.029111	-0.268135	-0.193663	0.155093	0.477066	0.0195725	-0.314928	0.176805	0.0151326	0.36524	0.0414158	0.369518	0.226991	0.280594	-0.0933747	-0.380774	-0.470077	0.336095	0.395197	-0.414393	-0.498555	-0.248152	-0.109073	0.00571174	0.0392435	-0.150122	-0.166342	-0.255684	0.0491969	-0.321035	-0.452957	-0.149481	-0.466027	0.405691	0.310194	0.0995211	0.307819	-0.412755	0.00978852	-0.332509	0.291498	0.334184	-0.0683431	-0.0605823	-0.427788	-0.283592
GOBP_MITOPHAGY	-0.491965	-0.206283	-0.609632	-0.126258	-0.322189	-0.0714112	0.0339316	0.33198	0.238478	-0.1997	0.0884304	0.0193514	0.288088	0.0552511	0.382897	0.199446	0.0279543	0.0393617	-0.299865	-0.447492	0.234319	0.25911	-0.457879	-0.609496	-0.19497	-0.0267397	0.0713253	0.17153	-0.088726	-0.415077	-0.335196	0.37969	-0.433701	-0.457184	-0.287518	-0.441751	0.393569	0.0596668	0.196283	0.218436	-0.338977	-0.0679775	-0.0717637	0.379192	0.366022	-0.246291	-0.00436716	-0.412394	0.0578626
GOBP_ENDONUCLEOLYTIC_CLEAVAGE_IN_ITS1_TO_SEPARATE_SSU_RRNA_FROM_5_8S_RRNA_AND_LSU_RRNA_FROM_TRICISTRONIC_RRNA_TRANSCRIPT_SSU_RRNA_5_8S_RRNA_LSU_RRNA	-0.780912	-0.592437	-0.693361	-0.593327	-0.671148	-0.0126462	0.239506	0.132397	0.568761	-0.303398	0.153022	0.302979	0.366698	0.723744	0.10899	0.468654	-0.0293213	-0.482593	-0.124421	-0.667941	0.47544	-0.237887	-0.525335	-0.293532	0.160041	0.191647	-0.195582	0.0774381	0.342982	-0.434501	-0.554759	0.319554	0.127872	-0.292065	-0.185158	-0.372768	-0.269013	-0.361566	-0.146635	0.634489	-0.250831	-0.476915	0.17422	0.59402	0.51177	-0.282872	-0.629313	-0.534552	0.285927
GOBP_ENZYME_DIRECTED_RRNA_PSEUDOURIDINE_SYNTHESIS	-0.616562	-0.666298	-0.807268	-0.1752	-0.453155	-0.0351848	-0.0727284	0.557268	0.0935214	-0.366552	0.732304	0.518711	0.719393	-0.116148	0.369745	0.178439	-0.558337	-0.829388	-0.375822	-0.591613	-0.106394	-0.550215	-0.582569	-0.542159	-0.716507	0.126806	0.0536769	0.530506	0.458122	-0.642689	0.376136	-0.240398	0.0164072	-0.63998	-0.233668	-0.582597	0.484601	0.527784	0.35266	0.706805	0.180855	-0.475104	0.151626	0.589706	0.752179	0.548467	-0.56132	-0.294816	0.0387453
GOBP_MATURATION_OF_5_8S_RRNA	-0.642747	-0.556928	-0.61488	-0.509265	-0.480626	0.0248133	0.0336301	0.273504	0.363861	-0.1574	0.337763	0.0839841	0.426466	0.314058	0.35729	0.55752	0.157206	-0.357333	-0.241041	-0.649423	0.369571	-0.235202	-0.525478	-0.143303	0.314447	0.458792	0.218976	-0.118427	0.0302074	-0.23263	-0.598756	0.17355	-0.270571	-0.542182	-0.460007	-0.363642	-0.102014	0.0380928	-0.337602	0.208389	-0.122849	-0.281599	-0.0607336	0.536343	0.527717	-0.361358	-0.380876	-0.46387	0.281121
GOBP_MATURATION_OF_SSU_RRNA_FROM_TRICISTRONIC_RRNA_TRANSCRIPT_SSU_RRNA_5_8S_RRNA_LSU_RRNA	-0.637392	-0.566076	-0.662	-0.399586	-0.457988	-0.0676724	-0.186104	0.299042	0.436562	-0.423799	0.312502	0.141165	0.334631	0.432168	0.103354	0.509995	-0.040429	-0.44505	-0.273727	-0.589852	0.266716	-0.385829	-0.600026	-0.398752	-3.25992e-06	0.257257	0.414352	0.0609854	0.013458	-0.331601	-0.470711	0.0144856	-0.0550635	-0.600132	-0.237406	-0.325756	-0.136828	0.0440078	-0.216404	0.449133	0.0245504	-0.381875	-0.109478	0.510329	0.321723	-0.154232	-0.376309	-0.299783	0.0959552
GOBP_MATURATION_OF_LSU_RRNA_FROM_TRICISTRONIC_RRNA_TRANSCRIPT_SSU_RRNA_5_8S_RRNA_LSU_RRNA	-0.448715	-0.625387	-0.7308	-0.45548	-0.308975	-0.494054	-0.418442	0.250292	0.521626	-0.0290084	0.261734	0.228767	-0.131959	0.238103	0.153032	0.635697	0.0875268	-0.40753	-0.101644	-0.694746	0.140208	-0.397049	-0.316476	-0.0642639	0.154027	0.584863	0.308668	-0.383874	0.235566	-0.260049	-0.486357	0.352696	-0.171659	-0.674684	-0.545563	-0.588812	-0.133716	0.338028	-0.560956	0.0848031	0.161386	-0.297986	-0.126441	0.386266	0.494266	-0.121982	-0.426351	-0.217994	0.524856
GOBP_MATURATION_OF_5_8S_RRNA_FROM_TRICISTRONIC_RRNA_TRANSCRIPT_SSU_RRNA_5_8S_RRNA_LSU_RRNA	-0.660248	-0.547699	-0.623359	-0.453829	-0.375868	-0.0518434	0.147309	0.148295	0.497649	-0.0591395	0.378407	0.163214	0.404385	0.442802	0.314744	0.533584	0.107255	-0.389618	-0.222529	-0.737839	0.304503	-0.186852	-0.493519	-0.242558	0.244581	0.436578	-0.0458977	-0.207803	0.350831	-0.220939	-0.568896	0.149523	-0.352324	-0.429507	-0.527194	-0.442832	-0.178395	-0.0506843	-0.291615	0.289725	-0.0332031	-0.354541	0.047102	0.49231	0.599467	-0.368338	-0.506658	-0.54449	0.166359
GOBP_CLEAVAGE_INVOLVED_IN_RRNA_PROCESSING	-0.669101	-0.504995	-0.65722	-0.336044	-0.406293	-0.135751	0.245277	0.191054	0.484544	-0.168047	0.389542	0.135331	0.435234	0.475647	0.27508	0.534039	0.00649594	-0.450485	-0.321571	-0.677289	0.370891	0.0121609	-0.497826	-0.444299	0.156945	0.370917	0.0911021	0.0294184	0.218436	-0.221201	-0.528831	0.153043	-0.285584	-0.519118	-0.516696	-0.371331	-0.250817	-0.0776445	-0.157538	0.356536	0.0295467	-0.354675	-0.120417	0.452047	0.460038	-0.308291	-0.543652	-0.378556	0.00571565
GOBP_MATURATION_OF_LSU_RRNA	-0.557601	-0.557007	-0.701208	-0.497457	-0.434646	-0.52782	-0.347725	0.473757	0.562383	-0.354239	0.434523	-0.00345348	0.158319	0.22011	0.292225	0.580057	-0.0744329	-0.425244	-0.43075	-0.573583	0.287835	-0.386419	-0.481532	-0.231746	0.110353	0.414713	0.447648	-0.345106	-0.156641	-0.175117	-0.643981	0.215959	-0.241222	-0.697784	-0.391624	-0.442465	-0.298447	0.363916	-0.363902	0.316083	0.00315503	-0.106975	-0.262363	0.458162	0.558032	-0.189003	-0.376875	-0.241104	0.406953
GOBP_ENDONUCLEOLYTIC_CLEAVAGE_INVOLVED_IN_RRNA_PROCESSING	-0.718431	-0.581855	-0.676309	-0.30796	-0.640041	-0.00562411	0.359636	0.00310992	0.564998	-0.215216	0.098186	0.303205	0.392845	0.736116	0.0137081	0.521271	-0.108416	-0.409666	-0.0136801	-0.676813	0.409524	-0.103901	-0.371274	-0.456189	0.288028	0.352128	-0.0252815	0.0480082	0.321966	-0.424971	-0.466467	0.0608696	0.0754125	-0.406397	-0.399329	-0.466158	-0.17833	-0.41385	-0.190645	0.483807	-0.0201207	-0.495022	0.0492224	0.329484	0.368578	-0.315169	-0.588988	-0.371948	0.267609
GOBP_ENDONUCLEOLYTIC_CLEAVAGE_IN_5_ETS_OF_TRICISTRONIC_RRNA_TRANSCRIPT_SSU_RRNA_5_8S_RRNA_LSU_RRNA	-0.753022	-0.381781	-0.711144	-0.0696955	-0.301256	0.133233	0.735477	0.0639925	0.458432	-0.551746	-0.00954882	0.434837	0.230858	0.733938	0.517494	0.56786	0.325473	-0.651218	-0.281515	-0.806385	0.450617	-0.0398192	-0.253613	-0.113076	0.301985	0.416231	-0.43873	0.408106	0.200157	-0.471579	-0.565348	0.020533	-0.152317	0.0455266	-0.259168	-0.618976	-0.0767371	-0.494091	-0.229682	0.374286	-0.0432823	-0.539148	0.111804	0.423462	0.257334	-0.0173804	-0.747677	-0.519184	0.218886
GOBP_SMALL_NUCLEOLAR_RIBONUCLEOPROTEIN_COMPLEX_ASSEMBLY	-0.451609	0.0573434	-0.463151	-0.587525	-0.492836	-0.547331	0.275168	0.342083	0.25961	-0.505589	0.324531	0.0671935	0.240341	-0.0248019	-0.0116812	0.685709	0.587205	-0.572163	-0.605545	-0.402434	-0.23969	-0.195489	-0.459455	-0.556695	-0.21037	0.331223	-0.495819	-0.239657	-0.433678	-0.611515	-0.628621	-0.143567	-0.468603	-0.507416	0.0186929	-0.568764	0.0778434	-0.0148289	0.103657	0.156579	-0.282627	0.0891614	-0.200958	0.602021	0.623982	-0.575047	-0.329595	-0.719384	0.450417
GOBP_BOX_C_D_SNORNP_ASSEMBLY	-0.506385	-0.337663	-0.577378	-0.528255	-0.450912	-0.665868	-0.0483132	0.335918	0.283161	-0.560207	0.626431	-0.181284	0.370417	-0.340673	-0.0715785	0.718714	0.442181	-0.554001	-0.64746	-0.211954	-0.266896	-0.208783	-0.531497	-0.604366	-0.213968	0.134564	-0.279873	-0.339494	-0.214971	-0.643057	-0.500773	0.00258427	-0.471422	-0.559394	-0.0939395	-0.626608	0.292294	0.0445249	0.318904	0.246733	-0.150478	0.205923	-0.275207	0.655956	0.604725	-0.532988	-0.233014	-0.714515	0.457294
GOBP_EMBRYONIC_AXIS_SPECIFICATION	-0.0145221	0.026735	-0.347283	0.0148764	-0.173121	0.357119	0.288437	-0.420147	0.211115	0.0871525	-0.212356	-0.00412416	-0.404014	-0.227269	0.116556	0.104738	0.331392	-0.111619	-0.159829	-0.386513	-0.037389	0.121652	0.273608	-0.0812665	0.0507669	-0.0532713	-0.0171452	-0.141066	0.0949875	0.023467	0.166341	-0.10745	-0.0390439	0.288161	0.108359	-0.113134	-0.0583634	-0.128431	-0.207791	-0.262802	-0.235086	-0.0921926	-0.305326	-0.110296	-0.0201745	-0.0930449	-0.133205	0.105048	0.0665284
GOBP_MEIOTIC_MISMATCH_REPAIR	-0.232361	0.350893	-0.437469	-0.446112	-0.129159	-0.51389	0.0116613	-0.130432	0.375539	-0.154259	0.158658	0.553085	-0.463764	0.380075	-0.309618	0.594303	0.618744	0.321856	-0.376585	-0.630495	0.290364	0.194655	0.202696	-0.368794	0.550837	0.297452	-0.592827	-0.258811	0.450241	-0.494145	-0.399951	0.29995	-0.672688	0.294842	-0.344129	0.299987	0.105052	-0.426121	-0.747988	-0.215502	0.200944	0.26682	-0.0916794	0.47742	0.0549611	-0.500212	-0.519186	-0.153894	-0.277312
GOBP_RESOLUTION_OF_MEIOTIC_RECOMBINATION_INTERMEDIATES	-0.21235	-0.351599	-0.352931	-0.430747	0.0793763	0.294177	0.0832607	-0.0239915	0.369746	-0.280561	-0.0261011	0.374051	-0.011324	0.314113	0.0658049	0.0916045	0.125094	-0.135972	-0.0630455	-0.396049	0.100717	-0.191666	0.00546398	-0.424137	0.466024	0.419513	-0.30535	-0.00870032	0.333157	0.0737576	0.300464	0.189634	-0.237137	0.0678059	0.0566595	-0.0300489	-0.234352	-0.150307	-0.278369	-0.465359	-0.293352	-0.31622	0.161548	-0.274506	0.0614757	-0.211517	-0.197553	0.273141	0.037077
GOBP_NUCLEOTIDE_EXCISION_REPAIR_DNA_DAMAGE_RECOGNITION	-0.671685	-0.321552	-0.364401	-0.507253	0.0227732	-0.47631	0.0744696	0.465439	0.0765604	-0.192622	0.541062	0.10883	0.557763	0.101578	0.329396	0.634393	0.264082	-0.351994	-0.358968	-0.499886	0.375994	0.28859	-0.586188	-0.494651	-0.14519	0.330697	0.139747	-0.43788	-0.164278	-0.0709196	-0.58175	0.339875	-0.577904	-0.593017	-0.170329	-0.33098	0.256503	0.529987	0.327903	0.381549	-0.064714	0.0605375	-0.226355	0.651681	0.521199	-0.359095	-0.169899	-0.519673	-0.118088
GOBP_NUCLEOTIDE_EXCISION_REPAIR_DNA_DUPLEX_UNWINDING	-0.638017	-0.424147	-0.374595	-0.373512	-0.172438	-0.421364	-0.060958	0.292392	0.19657	-0.308662	0.409657	0.414937	0.459676	0.167607	0.182996	0.523608	0.213515	0.0126125	-0.182582	-0.421019	0.224856	0.0663	-0.531568	-0.512167	-0.0201878	0.486508	0.185777	-0.41655	-0.379523	-0.275042	-0.580274	-0.201423	-0.403089	-0.515124	-0.359318	-0.481635	0.207367	0.504161	-0.00933614	0.187449	-0.325651	-0.0512386	-0.0158369	0.59941	0.504655	-0.244071	0.1035	-0.327738	0.0591455
GOBP_TELOMERE_MAINTENANCE_VIA_RECOMBINATION	-0.453702	-0.240818	-0.588983	-0.431666	-0.409171	-0.0132322	0.0471538	-0.223347	0.238626	-0.593843	-0.224535	0.469301	-0.158241	0.406398	0.176378	0.690196	0.358152	-0.227116	-0.183553	-0.637047	0.631006	-0.0315049	-0.245123	-0.464872	0.321888	0.542515	0.341062	-0.381384	0.274395	-0.0637289	-0.394074	0.150345	-0.587599	-0.474421	-0.361301	-0.488628	0.191308	0.0283235	-0.0629297	0.0226459	-0.334839	-0.46153	-0.124959	-0.0435776	0.480648	-0.37664	0.0468616	-0.123285	-0.17939
GOBP_RECOMBINATIONAL_REPAIR	-0.365457	-0.379395	-0.360479	-0.323994	-0.00176	0.0587182	0.334718	-0.215976	-0.0236138	-0.275717	0.0779365	0.230535	0.127771	0.276196	0.287244	0.465602	0.301457	-0.229018	-0.231189	-0.480558	0.37438	0.0680676	-0.171202	-0.372267	0.201184	0.401514	0.23875	-0.263511	0.189011	0.0779211	-0.335953	0.151572	-0.502203	-0.0385924	-0.34762	-0.525104	-0.103954	-0.220985	-0.227185	-0.0582502	-0.368669	-0.273224	-0.0915863	0.164643	0.189518	-0.346219	-0.244318	-0.278047	-0.021842
GOBP_NON_RECOMBINATIONAL_REPAIR	-0.46147	-0.277807	-0.292927	-0.163511	-0.106031	0.0239314	0.232157	0.0324887	0.00896432	-0.274902	0.253143	0.306947	0.307624	0.338652	0.107351	0.316596	0.217601	-0.363704	-0.322883	-0.443524	0.20017	0.0165049	-0.0918404	-0.380589	0.0352493	0.202668	0.15703	-0.106775	0.149832	-0.262961	-0.36383	0.16983	-0.380948	-0.180531	-0.072198	-0.499878	0.0694285	-0.04618	-0.00416714	0.0061441	-0.339108	-0.349882	-0.248795	0.25099	-0.010136	-0.299476	-0.265018	-0.33868	0.111545
GOBP_DOUBLE_STRAND_BREAK_REPAIR_VIA_BREAK_INDUCED_REPLICATION	-0.0562719	-0.659205	-0.448766	0.00700142	0.106303	-0.204007	0.670316	0.0722719	-0.585711	-0.362566	0.406454	0.453874	0.296381	0.0543123	0.449061	0.692516	0.474297	-0.257418	-0.578649	-0.483786	0.736782	0.088389	-0.409483	-0.41934	0.307564	0.396937	0.334045	-0.41538	0.393196	0.313336	-0.353216	0.132473	-0.789786	0.236496	-0.496954	-0.426804	-0.00562313	-0.384368	-0.251134	0.630759	-0.555255	-0.216328	-0.552314	0.578649	0.279389	-0.727284	-0.398053	-0.502661	-0.0717935
GOBP_DNA_DOUBLE_STRAND_BREAK_PROCESSING	-0.386815	-0.229676	-0.117646	-0.437991	-0.147409	0.0699241	0.384044	-0.488903	0.291663	-0.372435	-0.171359	0.412219	0.00468567	0.579438	-0.0189018	0.435228	0.263959	-0.29754	-0.00982659	-0.603182	0.114985	-0.227595	0.264168	0.0479595	0.433339	0.369502	-0.351746	-0.17485	0.477359	0.000258271	-0.388783	0.0361812	-0.453215	0.211694	-0.156606	-0.589691	-0.192964	-0.227921	-0.289025	-0.35655	-0.165419	-0.263789	-0.0211692	0.016107	-0.0382437	-0.441739	-0.00903933	-0.0368198	0.166601
GOBP_DNA_SYNTHESIS_INVOLVED_IN_DNA_REPAIR	-0.404742	-0.446083	-0.298581	-0.158364	0.0120611	0.099807	0.34656	-0.0480959	-0.103547	-0.275878	0.153958	0.335911	0.231071	0.0635245	0.439175	0.545354	0.22275	-0.268193	-0.406374	-0.439845	0.318646	0.379663	-0.403929	-0.395912	0.0735394	0.20273	0.273138	-0.298157	0.0380344	-0.112083	-0.285178	0.203529	-0.521881	-0.139037	-0.234209	-0.478838	0.195889	0.133988	0.0121523	0.120919	-0.319488	-0.114685	-0.311955	0.407807	0.151822	-0.321794	0.0865232	-0.219879	-0.343865
GOBP_DNA_STRAND_RENATURATION	-0.38303	-0.50625	-0.162431	-0.524789	0.547922	0.142171	0.143013	-0.0879745	0.104156	-0.53087	0.113586	-0.476306	-0.0727355	0.0923185	0.681628	0.288418	0.491654	-0.501972	0.108792	-0.477805	0.385372	-0.258322	-0.422842	-0.510839	-0.161251	0.101972	0.349923	-0.309412	-0.00117555	-0.00862342	-0.107634	0.511153	-0.645348	0.20063	0.0218209	-0.292891	0.127644	-0.1632	-0.0478671	0.356615	-0.211262	-0.603213	0.168067	0.257744	0.289135	-0.531795	-0.663321	-0.107123	-0.0580753
GOBP_DNA_CATABOLIC_PROCESS_ENDONUCLEOLYTIC	-0.258468	-0.13749	-0.133624	-0.129759	-0.140712	-0.0683237	-0.085456	-0.00569636	0.0143921	0.116903	0.181584	-0.0186297	0.376464	0.139266	0.30459	0.372977	0.0862611	-0.11197	-0.15846	-0.463603	0.117196	-0.0342351	-0.0162643	-0.338423	-0.139034	0.145833	-0.375057	0.0912003	0.19144	-0.29196	-0.227405	-0.115242	-0.31231	-0.254452	-0.274701	-0.577877	-0.0783705	0.165166	-0.222602	0.270524	-0.338389	-0.301618	-0.064108	0.194262	0.326888	0.0916236	-0.333061	-0.254593	-0.0432401
GOBP_DNA_CATABOLIC_PROCESS_EXONUCLEOLYTIC	-0.517896	-0.245438	-0.309123	-0.0288142	-0.121006	0.439137	0.298186	0.104299	0.0467541	-0.0380563	0.418619	-0.017603	0.304467	0.150114	0.464504	0.209566	0.146739	-0.317253	-0.570982	-0.603125	0.0100295	0.464999	-0.151717	-0.548969	-0.0888263	0.357335	0.000220757	0.0989333	0.349212	-0.590793	-0.140358	-0.116705	-0.544439	-0.239898	-0.132376	-0.128679	0.0555722	0.0209862	0.133744	-0.250055	-0.61391	0.0179297	-0.257542	0.545971	0.28084	-0.0962389	-0.0165738	-0.544009	-0.42977
GOBP_SISTER_CHROMATID_SEGREGATION	-0.485231	-0.338952	-0.331411	-0.374017	0.176776	0.236166	0.344407	0.0641321	0.263704	-0.329208	0.205975	0.385806	0.265555	0.378036	0.392507	0.524207	0.269655	-0.352779	-0.322595	-0.528812	0.325071	0.173118	-0.355823	-0.28479	0.272665	0.448515	0.19046	-0.443164	0.166122	0.00309754	-0.341275	0.244366	-0.501157	-0.107581	-0.276884	-0.505596	-0.102829	0.206821	-0.161075	-0.196009	-0.4533	-0.401364	-0.333531	0.158627	0.309215	-0.374345	-0.260147	-0.22611	-0.0230039
GOBP_REGULATION_OF_GLUTAMINE_FAMILY_AMINO_ACID_METABOLIC_PROCESS	0.0524343	-0.193542	0.340908	0.180318	0.210253	-0.501708	0.275726	0.119151	-0.523821	-0.409142	0.00667823	-0.365731	0.0247167	-0.0230401	0.45636	-0.510503	0.521768	-0.169061	0.383733	0.165977	0.0282967	-0.340224	0.104413	0.292778	-0.742247	-0.427876	0.371105	0.254418	-0.556674	-0.264924	-0.372571	-0.192322	0.072297	-0.114452	0.136075	0.362269	0.108206	0.22034	0.305754	0.226257	0.393242	0.0103008	-0.547707	-0.307946	-0.151673	0.333036	-0.474381	0.338211	0.114751
GOBP_CELL_MORPHOGENESIS	-0.310765	0.134669	-0.136283	0.167049	-0.0115296	0.204836	0.327273	-0.262053	-0.00104459	-0.0710906	-0.281055	-0.0590323	-0.133069	0.0895876	0.0727573	-0.010346	0.203344	-0.0281449	-0.143055	-0.333155	0.0507999	0.112733	0.100206	-0.0839557	-0.0648694	-0.15745	0.0950254	0.0445667	0.0204777	-0.163676	-0.0465646	0.00271781	-0.0603996	0.14512	0.160142	-0.257625	0.174212	-0.0203447	0.0401896	0.0321647	-0.356004	0.00920221	-0.258283	0.113234	-0.0612055	0.0975639	-0.248893	-0.162875	-0.0544659
GOBP_CELL_MORPHOGENESIS_INVOLVED_IN_DIFFERENTIATION	-0.31971	0.144266	-0.134883	0.176048	0.0427323	0.167104	0.333377	-0.263387	0.019853	-0.0933646	-0.269902	-0.060638	-0.105477	0.0960299	0.072325	0.0357763	0.189267	-0.0222112	-0.112377	-0.333575	0.0208898	0.126218	0.128118	-0.125618	-0.0606879	-0.173059	0.0654086	0.0145817	0.0593833	-0.163476	-0.0700607	0.0218078	-0.042215	0.175189	0.145517	-0.250255	0.165588	-0.0308765	0.0663809	0.0544317	-0.367547	0.0118051	-0.258196	0.082996	-0.0963367	0.0988176	-0.292208	-0.198599	-0.0675869
GOBP_CYTOKINESIS	-0.459978	-0.107889	-0.183815	-0.1304	0.103528	0.234397	0.304161	-0.0801244	0.0120915	-0.207555	-0.0172512	0.265742	0.130535	0.247373	0.295488	0.423298	0.237692	-0.133145	-0.186436	-0.44115	0.272574	0.227597	-0.227494	-0.278691	0.140389	0.257892	0.124193	-0.248358	0.177225	-0.106838	-0.193126	0.145544	-0.352566	-0.184776	-0.0103836	-0.458323	0.196084	0.122687	0.0769107	0.0347245	-0.381508	-0.196233	-0.247384	0.0302618	0.189679	-0.0996461	-0.185494	-0.155662	-0.125919
GOBP_ASSEMBLY_OF_ACTOMYOSIN_APPARATUS_INVOLVED_IN_CYTOKINESIS	-0.71713	0.443785	0.328552	-0.683194	0.189096	0.27294	0.529589	-0.495818	0.451923	-0.131584	-0.319922	0.125132	0.511777	0.677581	0.670122	0.830824	0.652822	-0.35785	-0.45444	-0.521019	0.757559	0.283426	-0.284512	-0.474913	-0.23329	0.77535	0.307301	-0.726972	0.650844	0.255985	-0.762001	-0.0884451	-0.692939	-0.0570673	-0.0807303	-0.587498	0.285343	0.146299	0.242715	-0.320398	-0.69503	-0.440381	-0.125978	-0.108446	0.274048	0.00205661	-0.601474	0.106484	-0.172192
GOBP_NUCLEAR_TRANSCRIBED_MRNA_CATABOLIC_PROCESS	-0.615074	-0.0481497	-0.567502	-0.37137	-0.385637	-0.450449	-0.261028	0.529748	0.410471	-0.365959	0.333593	0.279144	-0.0121853	0.223652	0.00232205	0.573261	-0.0652582	-0.262475	-0.508682	-0.417699	0.243539	0.0912166	-0.426054	-0.481627	-0.261088	0.205365	0.278852	-0.323665	-0.0619067	-0.041648	-0.326339	0.151208	-0.255104	-0.481776	-0.355641	-0.344504	-0.45349	0.304753	0.118144	0.26997	-0.145376	-0.0273323	-0.4312	0.438461	0.454993	-0.0344255	-0.360761	-0.49283	-0.0326349
GOBP_MITOCHONDRIAL_RNA_CATABOLIC_PROCESS	-0.149479	-0.464848	-0.686016	-0.548981	-0.629433	-0.400607	-0.194937	0.352237	0.468935	0.300297	0.0941582	0.535181	0.485552	0.558238	-0.200172	0.629338	0.52754	-0.836449	-0.376735	-0.862972	0.345643	-0.0793393	-0.528572	-0.231694	-0.0530767	0.629695	0.300177	-0.132016	-0.570597	-0.23381	-0.169214	-0.380882	-0.596245	-0.765009	-0.279607	-0.0390008	-0.504474	0.352041	-0.663705	-0.206236	-0.174552	-0.20832	-0.456474	0.7861	0.22255	0.188552	-0.635552	-0.48166	0.486338
GOBP_MITOCHONDRIAL_RNA_METABOLIC_PROCESS	-0.365215	-0.424836	-0.52877	-0.321962	-0.268867	-0.370709	0.0907215	0.31758	0.444342	-0.335671	0.382449	0.125906	0.240616	0.304961	0.129868	0.37077	0.369325	-0.210196	-0.157854	-0.587068	0.414795	-0.48101	-0.436329	-0.284082	-0.340591	0.37451	0.283343	-0.0618884	-0.190144	-0.381035	-0.376264	-0.430731	-0.236525	-0.499098	0.038591	-0.271319	0.0751305	0.199254	-0.531628	0.0671513	-0.197623	-0.220757	-0.00252582	0.404145	0.297715	0.0750237	-0.267956	-0.35764	0.291603
GOBP_REGULATION_OF_MITOCHONDRIAL_RNA_CATABOLIC_PROCESS	-0.570472	-0.661596	-0.711195	-0.638215	-0.57209	-0.411795	-0.476909	0.659754	0.452557	0.390952	0.600099	0.588597	0.455868	0.487087	-0.0872107	0.773212	0.563616	-0.836426	-0.440634	-0.845822	0.327549	0.074858	-0.703042	-0.520364	-0.0604903	0.623756	0.147774	-0.0554855	-0.561755	-0.355916	-0.4602	-0.134645	-0.669052	-0.764988	-0.361733	-0.0168451	-0.519844	0.330692	-0.692284	-0.219978	-0.103228	-0.217927	-0.488789	0.814523	0.238364	0.0227313	-0.625749	-0.410455	0.425898
GOBP_MITOCHONDRIAL_RNA_PROCESSING	-0.312587	-0.485755	-0.542475	-0.533581	-0.104378	-0.443937	-0.00641797	0.286775	0.192448	-0.0663369	0.497827	0.0771383	0.614473	0.27724	0.014574	0.412169	0.296909	-0.346508	0.0954444	-0.708941	0.290458	-0.487256	-0.517643	-0.145646	-0.418802	0.596162	0.170983	-0.258005	-0.162593	-0.350687	-0.350025	-0.519444	-0.328662	-0.66433	0.0150594	-0.256874	0.252505	0.0893362	-0.556026	-0.0665963	-0.0402719	-0.439225	0.094622	0.531613	0.239886	0.0592382	-0.200101	-0.438563	0.362219
GOBP_MITOCHONDRIAL_RNA_3_END_PROCESSING	-0.436345	-0.486301	-0.294718	-0.635334	-0.656021	-0.184877	-0.321488	0.480741	0.372646	-0.264619	0.537953	0.674094	0.804536	0.389551	0.17646	-0.100279	0.585324	-0.684273	-0.294875	-0.82844	0.629016	-0.441051	-0.591363	0.0312761	-0.504749	0.63209	0.0774678	-0.501877	-0.205684	-0.654404	-0.58977	-0.43918	-0.596889	-0.768497	-0.0315608	-0.404806	0.227272	0.599216	-0.51805	-0.0349002	-0.720488	-0.253871	-0.434472	0.646235	0.132377	0.208115	-0.0263005	-0.549759	0.267441
GOBP_RNA_5_END_PROCESSING	-0.555512	-0.453108	-0.584529	-0.387899	-0.430324	-0.261692	0.0173884	0.443299	0.409569	-0.294541	0.266322	0.221082	0.608641	0.391945	0.25613	0.415306	0.282996	-0.572278	-0.280527	-0.636935	0.364036	-0.485945	-0.458821	-0.468973	-0.021434	0.274927	0.426013	-0.144225	0.0533131	-0.370002	-0.57335	-0.101261	-0.351525	-0.555149	-0.110016	-0.418006	0.0177889	0.114063	-0.0798029	0.430732	-0.130742	-0.175139	-0.239819	0.536321	0.473416	-0.15732	-0.300717	-0.480625	0.114454
GOBP_RRNA_5_END_PROCESSING	-0.794813	-0.585353	-0.638477	-0.0950063	-0.322214	0.365035	0.777337	0.333187	0.625401	-0.740357	-0.0117076	0.643274	0.572018	0.692637	0.612358	0.553673	0.230697	-0.606577	-0.0992825	-0.789555	0.433183	-0.33466	0.00762082	-0.286333	0.35351	0.328861	-0.271088	0.464694	-0.0336387	-0.767565	-0.461001	0.203837	-0.199207	0.11078	-0.004216	-0.575936	-0.363711	-0.473473	0.0871922	0.600811	-0.0465358	-0.526219	0.36961	0.564726	0.399959	-0.342879	-0.911678	-0.544345	0.778968
GOBP_TRANSCRIPTION_DEPENDENT_TETHERING_OF_RNA_POLYMERASE_II_GENE_DNA_AT_NUCLEAR_PERIPHERY	-0.411122	-0.549894	0.0552465	-0.189193	-0.109886	0.351322	0.648829	-0.0242093	0.155366	-0.58475	-0.124142	0.397124	0.0311682	0.64276	0.0874579	0.664002	0.278455	-0.619228	-0.628493	-0.0582715	0.436537	-0.565223	-0.498985	-0.280939	0.541532	0.272705	0.594895	-0.453296	-0.300598	-0.00582094	-0.813935	0.0551429	-0.3704	0.44166	-0.102363	-0.450153	-0.46684	-0.0477758	-0.354254	-0.0728122	-0.506257	-0.233773	0.106233	0.296099	-0.357467	0.00828137	-0.346593	-0.354712	0.638044
GOBP_RESPONSE_TO_ACID_CHEMICAL	-0.42393	0.0415169	-0.26639	0.128488	0.0158647	0.0939009	0.338358	-0.0535546	-0.0581256	-0.167994	-0.130545	0.00013287	-0.0185266	0.221054	0.182329	0.16363	0.287537	-0.0621315	-0.10798	-0.439975	-0.00705993	0.338606	-0.219561	-0.232261	-0.0716519	-0.0564421	0.0626386	0.160967	-0.0740118	-0.250298	-0.140448	-0.0935987	-0.0436247	-0.109358	0.0683541	-0.384845	0.195304	0.0454297	-0.117325	-0.0120801	-0.2436	-0.091995	-0.10512	0.100891	0.226721	0.060508	-0.22901	-0.235828	-0.143969
GOBP_RNA_POLYMERASE_I_PREINITIATION_COMPLEX_ASSEMBLY	-0.767093	-0.393041	-0.467209	-0.0204521	-0.173019	-0.391149	0.373372	0.519819	-0.170571	-0.510287	0.00316234	0.0860109	0.0946709	0.223744	0.135255	0.465683	0.433302	-0.134606	-0.614539	-0.678591	0.507079	0.556659	-0.358977	-0.438911	0.316745	0.193663	0.168434	0.0114449	0.381728	-0.0336374	-0.729808	0.335582	0.0838057	-0.130041	-0.5393	-0.660453	0.384228	-0.237404	-0.371269	0.534053	0.122165	-0.335543	-0.460787	0.358806	0.195972	-0.0391339	-0.143065	-0.62139	0.387481
GOBP_FORMATION_OF_EXTRACHROMOSOMAL_CIRCULAR_DNA	-0.538846	-0.304006	-0.133259	-0.333872	0.271601	0.21875	0.639931	-0.273187	0.324378	-0.518477	0.00616921	-0.0840476	0.0205754	0.364842	0.313646	0.171218	0.264372	-0.354996	-0.0846354	-0.617195	0.404322	-0.473172	-0.323677	-0.100966	0.322448	0.151728	0.244792	-0.00987578	-0.05794	0.09762	-0.367542	-0.1228	-0.0613392	0.19563	-0.0662048	-0.495693	0.127752	-0.0939874	-0.111872	0.323496	-0.430189	-0.434715	-0.362969	0.191329	0.0359534	-0.415677	-0.237824	-0.0601828	-0.218689
GOBP_SKELETAL_SYSTEM_DEVELOPMENT	-0.356841	0.145055	-0.171636	0.195203	-0.0174585	0.0976385	0.398681	-0.0742744	0.102853	0.0320409	-0.261417	-0.106071	-0.277963	0.0695126	0.118957	0.0288254	0.262171	-0.00440533	-0.220896	-0.421792	-0.0706615	0.239073	0.103932	-0.163074	-0.150335	-0.253399	-0.105658	0.0277573	0.0638043	-0.156616	0.166477	0.0363239	-0.0983842	0.127887	0.0392961	-0.22838	0.0704055	-0.0909713	-0.0279052	0.00487493	-0.285755	0.0873915	-0.154842	0.0630868	0.227171	-0.0104547	-0.283715	-0.264113	-0.304611
GOBP_OSSIFICATION	-0.418952	-0.0634682	-0.279703	0.159765	0.0514659	0.175243	0.390468	-0.117484	0.0937395	-0.0174311	-0.230406	-0.170005	-0.310066	0.0165393	0.0677955	0.0958188	0.368155	-0.0113334	-0.292126	-0.432379	0.00936103	0.242518	0.107017	-0.174536	-0.108675	-0.240955	0.0934869	0.0037871	0.0688327	-0.183883	0.00920435	0.0672677	0.0423789	-0.0210202	0.0624096	-0.308157	0.156728	0.000323488	-0.0994728	-0.0347942	-0.288108	0.112252	-0.187836	0.1591	0.296239	0.0155516	-0.244754	-0.248196	-0.305175
GOBP_NEUROTRANSMITTER_UPTAKE	0.13967	-0.199802	-0.132301	-0.0430183	0.258222	0.03939	0.125671	-0.23561	0.00632909	-0.0740745	-0.20834	-0.524814	-0.224504	-0.15447	-0.018017	-0.153933	0.14294	-0.0081486	-0.0964358	-0.200934	-0.0403148	-0.0674625	0.291408	0.3842	-0.0577083	-0.0717394	0.100845	0.12692	0.152503	-0.0589802	0.108487	-0.0524883	0.20083	0.192799	-0.227631	-0.0343633	0.147942	0.241738	-0.127592	-0.134694	-0.216506	0.0949784	-0.120768	0.0317657	-0.36059	0.317202	-0.234318	0.0728784	0.134485
GOBP_REGULATION_OF_NEUROTRANSMITTER_LEVELS	-0.117468	-0.0376417	-0.034424	0.0687496	0.0271638	0.286682	0.183022	-0.2709	-0.0757553	-0.147715	-0.145921	-0.176013	-0.188358	-0.19345	-0.0339084	-0.0922118	0.0117369	-0.0701779	-0.134955	-0.313667	-0.0361542	-0.05821	0.15435	-0.0505974	-0.0268462	-0.10826	0.131436	0.0221484	-0.0794864	-0.121072	-0.121144	-0.0736551	0.0834933	0.184618	0.129537	-0.204769	0.19201	0.0450182	-0.0444371	0.102726	-0.292196	0.111111	-0.234936	-0.0496644	-0.0980193	0.240861	-0.124539	-0.151916	0.119304
GOBP_ACTION_POTENTIAL	-0.0488159	0.181361	0.0405515	0.133878	-0.120488	0.163399	0.155185	-0.414595	-0.153561	-0.192934	-0.141753	-0.223686	-0.272691	-0.14647	-0.0436072	-0.287743	0.0849314	-0.0962295	0.0222062	-0.2419	-0.21285	-0.121615	0.197929	-0.0101504	-0.0388715	-0.267037	0.0379326	0.130096	-0.127309	-0.156554	-0.0600877	0.0718504	-0.128048	0.242781	0.188157	-0.0554495	0.0938343	-0.0665302	0.00956812	0.0901143	-0.225197	0.105397	-0.355842	-0.0572425	-0.143053	0.271582	-0.266122	0.0055353	0.13616
GOBP_RNA_METHYLATION	-0.477284	-0.445558	-0.598641	-0.327281	-0.239629	-0.200943	-0.109805	0.151747	0.194477	-0.00858383	0.268401	0.152931	0.258745	0.44737	0.120742	0.38233	0.0230778	-0.263712	-0.0727257	-0.515599	0.222548	-0.407617	-0.394964	-0.274023	-0.0503833	0.474244	0.243327	-0.0258198	-0.065471	-0.378341	-0.273766	-0.25206	-0.354783	-0.364841	-0.183271	-0.307898	0.212096	0.25382	-0.3872	0.0228096	-0.170058	-0.140559	0.168448	0.3026	0.291193	-0.212876	-0.347203	-0.425436	0.143891
GOBP_PSEUDOURIDINE_SYNTHESIS	-0.444109	-0.536507	-0.4183	-0.241882	-0.355389	-0.0746752	0.0663712	0.232919	-0.010289	-0.332679	0.333311	0.200223	0.27131	0.398749	0.114595	0.485543	-0.219423	-0.583958	-0.341137	-0.58955	-0.238802	-0.36916	-0.514798	-0.408236	-0.365569	0.158551	0.180564	0.332126	-0.0155264	-0.420718	-0.315056	-0.0620685	-0.261796	-0.578136	-0.161863	-0.590177	-0.0970068	0.109939	-0.194467	0.379246	-0.0232106	-0.538073	-0.124891	0.367539	0.654044	0.311703	-0.313932	-0.255748	0.0865346
GOBP_CILIUM_OR_FLAGELLUM_DEPENDENT_CELL_MOTILITY	0.21041	0.00139389	0.118531	-0.0457707	0.0764668	-0.172518	0.0291721	-0.138605	-0.0455443	0.00767288	-0.245081	-0.278085	-0.148825	-0.272048	-0.115044	-0.183069	-0.226828	0.0648036	0.167697	-0.0576938	-0.173429	-0.0329015	-0.0110441	-0.0195736	0.0535597	-0.170985	-0.308819	-0.0368899	-0.0143006	0.0609244	0.0718319	-0.102269	-0.03413	0.140224	0.0282037	0.131812	0.0270155	0.00148675	-0.189873	-0.191984	0.00748118	-0.0670972	0.0644803	-0.229071	-0.148793	-0.14909	0.00165426	0.0984722	0.166234
GOBP_OVARIAN_FOLLICLE_DEVELOPMENT	-0.169879	-0.147031	-0.25219	0.0102213	-0.0835701	0.0214282	0.115859	-0.0855757	-0.072001	0.0764471	-0.0221248	-0.290523	0.255249	0.0965475	-0.106688	0.130842	0.0517836	-0.049131	-0.262565	-0.329329	-0.0796103	0.195562	0.0277818	-0.318561	-0.0135632	-0.097992	0.0877346	0.0485545	-0.170416	-0.342098	-0.104964	0.0938054	0.0143118	-0.117256	0.00142256	-0.250105	0.155821	-0.00879365	0.000425749	0.0602315	0.0814391	-0.00777868	-0.0860218	0.22939	-0.0750506	0.137487	0.0409801	-0.100927	-0.168452
GOBP_OVULATION_FROM_OVARIAN_FOLLICLE	-0.247237	-0.476217	0.290606	-0.425406	-0.202128	0.520423	0.468335	-0.24534	0.207882	-0.11596	-0.549836	-0.329452	0.249005	0.175753	0.223302	-0.106908	0.0434636	0.591811	0.457046	-0.0772979	0.299771	0.748424	0.338957	0.393957	-0.0936068	0.465037	0.442701	-0.133933	-0.0922182	-0.349179	-0.24092	-0.356929	0.402764	-0.2877	-0.190603	-0.530667	-0.58268	-0.071735	-0.262195	-0.31463	-0.439137	0.402156	0.0274866	0.122438	0.395002	0.212842	0.192703	-0.42921	-0.0210967
GOBP_ANTRAL_OVARIAN_FOLLICLE_GROWTH	0.574213	-0.267925	0.455619	0.00580675	-0.347545	-0.276349	-0.659689	-0.296078	-0.644785	-0.256441	0.0939986	-0.463414	0.450957	-0.130949	-0.666132	-0.474263	-0.320263	0.46575	0.0899637	0.212777	-0.598984	0.277681	0.0091437	-0.376677	-0.506424	0.296914	0.0487791	0.134633	-0.0921622	-0.122628	0.613283	0.479463	0.330099	0.451548	0.348439	0.080452	0.084628	-0.606194	0.270974	-0.0919608	0.277098	-0.050637	-0.521451	0.0722776	-0.24681	-0.0184226	0.0385827	-0.0710585	0.52638
GOBP_LUTEINIZATION	-0.38698	0.344842	-0.062873	-0.196176	-0.289129	0.22489	0.15245	-0.195202	0.0662332	-0.104438	-0.440313	0.427999	-0.61857	0.520305	0.187695	-0.0683815	0.319624	-0.166701	-0.17195	-0.236592	0.0640001	0.0631229	0.382105	0.133202	-0.475703	0.0345705	0.535502	0.264139	-0.063487	0.0460835	0.350145	-0.127768	0.304106	-0.124547	0.514974	0.0315985	0.131528	-0.175207	0.174509	0.00856814	-0.476757	0.188925	-0.20025	-0.05072	0.0323431	0.410094	0.304474	0.300648	-0.139588
GOBP_LUTEOLYSIS	-0.7283	0.00412554	-0.653978	-0.163129	0.330699	0.159212	0.412001	0.41385	-0.418701	-0.476917	0.0429039	-0.0638693	0.070784	0.304079	0.240066	0.378855	0.658607	0.111832	-0.461721	-0.537158	0.14527	0.494682	0.435082	-0.301837	0.226692	-0.409078	-0.203387	0.369116	-0.133272	-0.00366405	-0.131223	0.128432	-0.358087	-0.175636	0.524977	-0.258128	0.33808	0.198971	-0.0772502	0.322108	0.240605	0.284606	0.0559708	0.231809	0.245393	-0.132565	-0.0387173	0.00805987	-0.593669
GOBP_OOCYTE_MATURATION	-0.37786	0.132695	-0.451811	-0.171197	0.0402144	0.0487409	0.49076	-0.165787	-0.0685648	-0.0572519	0.0441551	-0.129255	0.265969	0.469563	0.229333	0.0531809	0.243382	-0.0684854	-0.111104	-0.260155	0.138876	0.132178	-0.103707	-0.223963	-0.204493	0.321374	0.0439291	-0.465671	0.0463909	0.271316	-0.392214	0.0369983	-0.428601	-0.0644902	-0.0233316	-0.15079	-0.0429708	-0.0547548	-0.0245104	0.0480778	-0.130042	-0.234336	-0.0824654	-0.13891	0.0821503	-0.261874	-0.198036	-0.230513	0.0366611
GOBP_FATTY_ACID_ALPHA_OXIDATION	-0.462895	-0.522456	0.0080121	-0.21542	0.0172772	-0.391018	0.167801	-0.189133	0.219861	-0.0529391	0.14568	-0.0285961	0.217766	-0.13672	-0.14856	0.450473	0.10404	-0.165253	-0.154495	-0.390856	0.519909	-0.108362	0.0261071	-0.198621	-0.599458	0.397187	0.687612	-0.547044	0.024204	-0.504082	-0.608182	-0.0909036	-0.445673	-0.533255	-0.141131	-0.682979	0.627516	0.557449	-0.0783547	0.210255	-0.266448	-0.104685	-0.568128	0.611561	0.192525	0.192247	-0.400712	-0.313405	0.180031
GOBP_RESPONSE_TO_PROTOZOAN	-0.0594139	-0.320054	-0.188245	0.353791	0.324944	0.540051	-0.304829	-0.275807	-0.431967	0.257511	-0.15964	-0.558497	0.202286	-0.486476	-0.115503	-0.592533	-0.0522506	-0.151228	-0.180031	0.355072	-0.166896	-0.206771	-0.0382485	0.318454	-0.283557	-0.0927664	0.5908	0.430418	-0.532792	0.0724933	-0.214207	0.0359359	0.424372	-0.364626	0.542093	-0.144041	-0.146754	0.180936	0.380108	0.250267	0.0465201	-0.107214	-0.0347588	0.3647	0.308006	0.599573	0.257326	0.146615	-0.531256
GOBP_BRANCHING_INVOLVED_IN_BLOOD_VESSEL_MORPHOGENESIS	-0.450117	0.307207	-0.348694	0.258706	0.0162842	0.436268	0.458122	-0.240423	0.0836878	-0.0324324	-0.443649	-0.200801	-0.161887	0.28521	0.00331584	-0.353175	0.340314	-0.303166	-0.349602	-0.356364	-0.053375	0.0321653	0.163688	0.276093	-0.270086	-0.472285	0.483607	0.432267	0.0498549	-0.383143	0.293863	0.139209	0.0713183	-0.0803916	0.348441	-0.403011	-0.0269298	0.242281	0.22	0.438996	-0.334262	-0.199634	-0.11011	0.193992	0.0152626	0.398361	-0.165809	0.213247	-0.367876
GOBP_VASCULOGENESIS	-0.43689	0.311472	-0.174633	0.260349	-0.109431	0.228466	0.343432	-0.283027	-0.0865867	0.00291251	-0.457525	0.0692529	-0.186599	0.201084	-0.225352	-0.00484513	0.310666	-0.0679099	-0.273192	-0.456437	-0.18289	0.25284	0.205372	0.0358526	-0.202627	-0.169209	0.274407	0.232673	-0.129335	-0.178344	0.0215998	-0.0439689	0.103028	0.136539	0.257501	-0.311633	0.085927	0.120224	0.178457	0.140684	-0.382438	-0.0429935	-0.234005	0.1447	0.0579259	0.267983	-0.318012	-0.0380806	-0.220699
GOBP_GANGLIOSIDE_METABOLIC_PROCESS	-0.0633771	-0.173436	-0.223526	0.0679505	0.192012	0.346958	0.362912	0.288	0.203442	0.0425456	-0.0309178	-0.0593251	-0.126754	-0.320156	0.470013	-0.202275	0.317604	0.0553148	-0.173559	-0.0231747	0.175356	-0.246909	-0.0752037	-0.109633	-0.4127	-0.35537	0.0765121	0.237704	-0.319875	-0.243515	0.0154254	0.0337793	0.0796843	-0.167268	0.223213	-0.298659	0.299333	0.0905534	0.104593	-0.182453	0.0103371	0.229603	-0.310575	0.250708	-0.21096	0.480513	-0.0963703	0.107058	-0.340035
GOBP_GANGLIOSIDE_BIOSYNTHETIC_PROCESS	-0.0527297	-0.228989	-0.100704	0.0293244	0.16553	0.487419	0.507014	0.0411893	0.421012	0.199349	-0.133939	-0.311782	-0.25522	-0.210162	0.489544	-0.375987	0.196186	0.198256	-0.210458	0.0661358	0.296709	-0.140835	-0.0288076	-0.122716	-0.392314	-0.233967	0.252691	0.246634	-0.42625	-0.412778	-0.159761	0.0157721	0.385854	0.0411964	0.352574	-0.194102	0.214462	0.00400183	-0.0442739	-0.185212	0.139228	0.335582	-0.307952	0.188738	-0.0936484	0.454249	-0.166529	0.0651905	-0.170671
GOBP_MICROTUBULE_BUNDLE_FORMATION	0.0669826	0.0326942	-0.0516243	-0.0886506	0.189325	-0.160332	0.180575	-0.11147	-0.0967926	-0.0613102	-0.0648652	-0.141645	-0.226167	-0.232367	-0.114399	-0.0902266	-0.192458	0.00916002	0.0510217	-0.181202	-0.113413	0.0267826	-0.0441953	-0.18815	0.105522	-0.136317	-0.242763	-0.139588	0.100462	0.0952305	0.0729795	-0.0335082	-0.132085	0.181943	0.037416	-0.0813215	0.111211	-0.0647394	-0.325752	-0.139385	-0.146089	-0.125526	-0.0192392	-0.343391	-0.246458	-0.117791	0.100504	0.0485166	0.287867
GOBP_OSTEOBLAST_DIFFERENTIATION	-0.455475	-0.136442	-0.330847	0.0990273	0.0603558	0.12011	0.344603	-0.15689	0.219721	-0.0848552	-0.149771	-0.140068	-0.250004	0.0992251	0.031679	0.206676	0.375303	-0.0437532	-0.242265	-0.459202	0.0677841	0.298033	0.0434219	-0.210578	-0.118249	-0.203155	0.114714	-0.0806543	0.0949971	-0.225085	-0.0484874	0.135383	0.000890881	-0.0601545	0.0214174	-0.343137	0.154133	0.0107646	-0.174692	0.010754	-0.320273	-0.0307071	-0.154995	0.0868995	0.275992	-0.0349584	-0.232669	-0.293927	-0.296971
GOBP_UROGENITAL_SYSTEM_DEVELOPMENT	-0.309678	0.140565	-0.238845	0.145532	-0.0514069	0.169537	0.33963	-0.222946	0.026897	-0.0061273	-0.282864	-0.124616	-0.218519	0.0761419	0.0328187	0.0264647	0.257945	-0.00808418	-0.121154	-0.363038	-0.12607	0.256542	0.161922	-0.145446	-0.141581	-0.125916	-0.0801473	0.0640052	0.0848042	-0.151098	0.130093	0.0545407	-0.102015	0.204197	-0.0200149	-0.201157	0.0379329	-0.0675902	0.0313309	-0.059477	-0.274241	-0.000613635	-0.114763	0.0251015	-0.0842787	0.0204048	-0.268942	-0.119298	-0.0960665
GOBP_METANEPHROS_DEVELOPMENT	-0.257444	0.272537	-0.199314	0.198694	-0.0611056	0.0919617	0.243572	-0.228358	0.111462	0.0932387	-0.39981	-0.204945	-0.228681	0.0734704	0.048019	-0.0947438	0.199254	0.100277	-0.0953236	-0.377955	-0.061851	0.381752	0.177368	-0.210591	-0.194003	-0.179192	0.0147713	0.0451084	0.246387	0.00462049	0.345301	-0.0508724	-0.153439	0.294304	-0.023161	-0.190892	0.084978	-0.113917	0.126873	0.0363711	-0.240205	0.0219653	0.022578	-0.0762596	-0.056714	-0.0271031	-0.199592	-0.111879	-0.0981457
GOBP_TEMPERATURE_HOMEOSTASIS	-0.285375	0.0710875	-0.106925	0.277752	-0.0707186	0.26184	0.313891	-0.113593	-0.0448608	0.00229436	-0.127987	-0.0685221	-0.0834826	0.00169794	-0.00736562	-0.0554959	0.220022	-0.172487	-0.147849	-0.318993	-0.0916575	0.175982	-0.0356897	-0.107893	-0.25157	-0.184533	0.274449	0.187473	-0.051892	-0.162424	-0.153401	-0.242275	0.00843513	-0.133974	0.202286	-0.246387	0.125893	0.109456	0.085791	0.0963243	-0.238026	0.0565643	-0.278164	0.172142	0.144677	0.1359	-0.227323	-0.238898	-0.181615
GOBP_FEVER_GENERATION	-0.176529	0.163314	0.186517	0.318428	0.152806	0.680748	0.214567	-0.486091	-0.157474	0.521682	-0.269691	-0.0807357	0.0846974	-0.147844	0.338171	-0.636093	0.583469	-0.21933	-0.396283	-0.233828	0.0123096	0.062737	0.329173	0.518926	-0.413618	-0.59979	0.721401	0.3121	-0.685559	-0.201425	-0.285959	-0.445904	0.413873	0.0983044	0.55838	0.208833	-0.0780962	0.203059	0.267141	0.0419645	-0.158112	0.378909	-0.498206	0.440998	0.317564	0.596158	-0.607991	-0.0570271	-0.460138
GOBP_AMEBOIDAL_TYPE_CELL_MIGRATION	-0.408004	0.180848	-0.210981	0.275112	-0.00161044	0.208235	0.35729	-0.157791	-0.0938297	-0.0129269	-0.288209	-0.054911	-0.126684	0.11093	0.0885966	0.036926	0.335672	-0.134807	-0.224548	-0.325046	-0.0280513	0.259728	0.0659396	-0.00467875	-0.194352	-0.189036	0.289191	0.277589	-0.0771922	-0.211427	-0.0221936	0.070518	-0.0750951	-0.0835774	0.296201	-0.284373	0.153867	0.124445	0.158747	0.166063	-0.370823	0.0308304	-0.207597	0.288605	0.0279194	0.172079	-0.15861	-0.0435654	-0.336707
GOBP_REGULATION_OF_CHROMATIN_ASSEMBLY_OR_DISASSEMBLY	-0.47793	0.112708	-0.0832637	-0.00968545	-0.328774	0.101105	0.0431738	-0.392857	0.223166	-0.33554	-0.241763	0.0725395	0.195344	0.358305	0.273471	-0.143243	0.0341283	-0.199381	-0.023635	-0.4824	0.143137	0.125363	0.209121	-0.148156	0.256709	0.063247	0.348247	-0.010324	0.396961	-0.169884	-0.359325	0.145486	-0.112838	-0.017191	-0.0650396	-0.328829	0.042663	-0.411377	-0.254439	0.0426879	-0.440201	-0.35828	-0.290023	-0.0300301	0.0215048	-0.135312	-0.168698	-0.442604	0.160567
GOBP_ACROSOME_ASSEMBLY	-0.199519	0.139007	0.139688	-0.0296425	0.517327	0.0435002	0.00928558	0.287801	-0.266707	-0.387291	-0.0886189	0.303406	-0.182944	0.105079	0.0357109	0.234168	0.393633	0.024283	0.193498	-0.20353	0.0330496	0.0991317	0.208219	0.0329358	0.501422	0.193257	0.164398	-0.229226	-0.0622729	-0.298682	-0.286183	-0.0973877	0.170258	0.155368	0.174397	-0.210773	0.199689	0.191757	0.100208	0.141267	-0.0481573	0.252336	-0.0126117	0.0323129	0.36773	-0.170629	-0.195903	0.248676	0.210837
GOBP_LONG_CHAIN_FATTY_ACID_METABOLIC_PROCESS	-0.111199	-0.136067	-0.0248407	0.243804	-0.0236051	0.171144	0.191599	-0.152003	0.0519616	0.116031	0.00586888	-0.213638	-0.106749	-0.289797	-0.0795429	-0.176844	-0.207715	-0.0566636	0.0276451	-0.319462	-0.0794928	-0.200409	-0.0408586	-0.156315	-0.281428	-0.227034	-0.0272815	0.0980277	-0.126638	-0.0915682	-0.116176	-0.0224319	0.0319825	-0.109982	0.13662	-0.0221021	0.133436	0.10079	0.12826	0.0566298	-0.0553108	-0.0962429	-0.259097	0.115504	0.148206	0.0076039	0.0789362	0.174575	-0.251277
GOBP_CELLULAR_GLUCOSE_HOMEOSTASIS	-0.32701	-0.0133808	-0.0867698	0.0809809	-0.00163081	-0.112225	0.227188	-0.0981614	0.0842279	-0.146111	-0.0914497	-0.0708348	0.0213513	-0.0276916	0.0616539	0.192963	0.0076038	-0.131192	-0.231427	-0.387636	-0.011638	0.181233	-0.00486291	-0.150704	-0.106633	-0.276319	0.0224648	-0.0815225	-0.0530192	-0.0320991	0.00761587	-0.0115388	0.0417216	-0.014623	-0.0837073	-0.237454	0.101407	0.0168	-0.0200023	0.0770161	-0.254324	0.0551826	-0.397441	0.0928001	0.140039	0.185959	-0.176717	-0.272392	-0.141397
GOBP_TRNA_5_LEADER_REMOVAL	-0.554457	-0.407665	-0.557286	-0.332532	-0.384709	-0.496756	-0.416394	0.395446	0.340894	-0.10624	0.395654	0.152394	0.603248	0.406194	0.163686	0.515858	0.109599	-0.629962	-0.259011	-0.617461	0.265964	-0.593992	-0.472839	-0.576347	-0.287789	0.0466761	0.52627	-0.375643	0.0616493	-0.20589	-0.628435	-0.174423	-0.359691	-0.647775	-0.024305	-0.347467	0.207745	0.25964	-0.00585675	0.483754	-0.21291	-0.0467776	-0.338805	0.559863	0.518802	-0.187258	-0.148513	-0.521632	-0.0297128
GOBP_HISTAMINE_METABOLIC_PROCESS	0.231386	-0.514882	-0.115338	0.475777	0.0796545	0.506466	0.485154	0.0751774	0.0123374	0.433169	0.386327	-0.25052	-0.0328758	-0.596498	0.146778	-0.0553758	0.0350622	0.455869	-0.294074	-0.122206	-0.167691	-0.475191	-0.0863808	0.0475055	0.337005	-0.618718	0.151483	0.305229	-0.631132	-0.489361	0.0809455	-0.559763	0.134284	0.172955	0.319441	-0.0534269	0.18984	0.173278	-0.539335	0.506461	0.213238	0.271553	0.109412	0.281599	-0.433721	-0.25378	-0.203701	-0.307613	0.156416
GOBP_GASTRIC_ACID_SECRETION	-0.121876	0.0711377	0.443467	0.453286	-0.0541851	0.377069	0.110622	-0.24047	-0.371799	0.222111	-0.153703	-0.291072	-0.00887103	0.0269966	-0.012304	-0.280047	0.101462	-0.105816	-0.122531	0.0784098	-0.369404	-0.182435	-0.154352	0.32619	-0.331641	-0.473437	0.268567	0.226431	-0.127826	0.284951	0.188258	-0.5065	0.285744	0.42226	0.517872	0.369998	-0.220166	0.197793	0.284456	0.0536807	-0.362602	0.151051	-0.0331321	-0.13864	0.117189	0.246113	-0.182356	0.147808	0.0306168
GOBP_IN_UTERO_EMBRYONIC_DEVELOPMENT	-0.373035	-0.0651545	-0.279651	0.045668	-0.0441549	0.112036	0.312563	-0.130773	0.18551	-0.181929	-0.21414	-0.0289523	-0.053746	0.223214	0.00835592	0.199872	0.171936	-0.12844	-0.204167	-0.442201	0.00318533	0.208474	-0.082561	-0.252314	-0.0584329	0.0165802	0.100896	0.0424616	0.078391	-0.133493	-0.0429952	0.0611295	-0.0874588	0.00842896	0.0284221	-0.320812	0.0601158	0.120748	-0.0558113	0.0171542	-0.257224	-0.241186	-0.115113	0.158255	0.101578	-0.0713754	-0.219338	-0.211008	-0.0920603
GOBP_GASTRULATION_WITH_MOUTH_FORMING_SECOND	-0.293803	-0.0336446	0.044365	0.0950272	0.0132517	0.0913473	0.0752885	-0.349447	-0.0863418	-0.253787	-0.291716	0.133962	-0.314094	0.343794	0.264147	0.138698	-0.0516047	0.0419801	-0.123243	-0.112635	-0.0667278	0.206296	0.448241	-0.18774	-0.311174	0.124523	-0.0100296	-0.244058	0.543338	-0.306885	0.0656985	-0.122915	0.260227	0.420018	-0.273608	-0.21884	0.164518	-0.0946033	0.0774473	0.131681	-0.297463	0.054623	-0.108275	-0.0136444	-0.146606	-0.0700463	-0.374958	-0.304279	0.165627
GOBP_FORMATION_OF_PRIMARY_GERM_LAYER	-0.281993	0.0331638	-0.213166	0.176334	0.00516401	0.226352	0.297853	-0.298617	0.0933018	-0.0876503	-0.280685	-0.0607834	-0.0728796	0.212727	0.211656	-0.0340886	0.213	-0.0846686	-0.179149	-0.44597	0.124662	0.377734	0.246352	-0.106145	-0.174055	-0.220699	0.234089	0.00965303	-0.0735472	-0.299437	0.101124	0.0723804	0.180714	-0.0272739	0.172527	-0.184025	0.162374	0.0562199	0.1838	0.00735292	-0.329262	0.0585806	-0.045367	0.0777742	0.0729804	0.0392629	-0.286397	0.0881176	-0.229606
GOBP_ENDODERM_FORMATION	-0.290613	0.159445	-0.204449	-0.0136732	-0.0694428	0.193146	0.103176	-0.301574	-0.0544191	-0.117927	-0.313436	-0.197492	0.174151	0.123887	0.132052	-0.165872	0.16594	-0.073833	-0.0881524	-0.364194	0.209072	0.433052	0.236652	0.017569	-0.148102	-0.116734	0.295273	0.0830421	-0.229749	-0.332583	-0.0340794	0.0725489	0.131362	-0.159309	0.00289986	-0.28705	0.134467	0.0976464	0.338436	-0.0203152	-0.263233	0.148391	0.0663324	0.187891	-0.0735185	0.104828	-0.291781	-0.00763625	-0.330134
GOBP_CELL_FATE_SPECIFICATION	0.0569982	0.144017	0.0288217	0.225405	0.0290698	0.0999339	0.273772	-0.252983	0.268931	0.0379579	-0.240928	0.015319	-0.172309	-0.00867701	-0.147261	0.11782	-0.182974	0.0290118	0.0131488	-0.291825	-0.152264	0.0150947	0.223242	-0.28256	-0.147185	-0.297372	-0.134636	-0.245728	0.108992	-0.170324	0.304487	-0.115957	0.285596	0.521461	0.058455	0.0762058	0.0111712	-0.184096	0.0863387	0.0938294	-0.240496	-0.0350179	-0.307093	-0.195961	0.213006	-0.15017	-0.243723	-0.219827	0.206258
GOBP_CELL_FATE_DETERMINATION	-0.145313	0.0749792	-0.142808	0.375429	-0.168342	0.366975	0.236475	0.0557295	-0.213532	0.119532	-0.362436	-0.105687	-0.335414	0.023139	0.13745	-0.400091	-0.0873631	-0.340789	-0.288025	-0.352226	-0.296675	0.255877	0.107347	0.144195	-0.265927	-0.412493	0.066953	0.152278	-0.037859	0.0872354	0.0408007	-0.105526	0.251085	0.406349	0.357621	0.177198	0.122598	-0.399639	-0.0933826	-0.152596	-0.371622	-0.142997	-0.350221	0.246177	-0.337634	0.0282414	-0.267154	-0.152248	0.207766
GOBP_MESODERMAL_CELL_FATE_COMMITMENT	-0.00580515	-0.0912958	-0.0217274	0.461164	0.195325	0.037742	0.457723	-0.116496	-0.115152	0.00547387	-0.242512	0.00781248	-0.25646	0.033519	0.259253	0.163656	-0.143434	-0.330881	-0.362858	-0.544539	-0.426645	0.304704	0.154111	-0.450174	0.0502679	-0.179522	-0.0110168	-0.345393	0.0677662	-0.409578	0.402942	-0.19996	0.174849	0.454994	0.415551	0.243538	-0.238611	-0.330225	-0.0978959	0.240121	-0.411962	-0.105711	-0.412399	0.0663358	0.271397	-0.0541552	-0.229713	-0.0187677	0.0685938
GOBP_ENDODERMAL_CELL_FATE_COMMITMENT	-0.282423	-0.268438	0.125077	-0.237422	-0.196328	0.292318	-0.349199	-0.432294	0.091775	0.199622	-0.258677	0.216259	0.263378	-0.156206	-0.00578576	-0.289279	-0.206886	-0.465943	-0.0507514	-0.370909	0.0832253	0.0397128	0.0917652	-0.136318	-0.0171496	-0.0551585	0.102981	-0.284798	-0.0555849	0.249819	-0.151283	0.228461	0.219106	0.0719246	-0.139181	-0.261472	-0.0732495	-0.337228	-0.244887	-0.304032	-0.201864	-0.0489452	-0.298578	-0.209425	-0.168582	-0.21488	0.137972	-0.0291356	0.0358956
GOBP_ENDODERMAL_CELL_FATE_SPECIFICATION	0.317717	-0.0958992	0.541197	0.320074	-0.181267	0.16341	0.364232	-0.578772	-0.411538	0.587866	-0.145096	-0.0572646	-0.0409443	-0.501701	-0.545434	-0.574275	-0.615086	-0.413254	-0.322953	0.0347068	-0.245426	-0.38455	0.0983344	-0.268603	-0.227338	-0.460792	-0.302883	-0.229752	-0.0148835	0.425563	0.21797	0.103381	0.409425	0.524747	0.0239519	0.173627	-0.556854	-0.422585	0.313557	-0.299436	-0.174549	-0.165968	-0.358911	-0.189805	-0.0653594	0.564189	0.0958913	0.411709	-0.294552
GOBP_FORMATION_OF_TRANSLATION_PREINITIATION_COMPLEX	-0.710716	-0.596636	-0.677503	-0.530751	-0.382448	-0.626597	-0.35791	0.597413	0.45294	-0.715602	-0.018217	-0.234428	0.156535	0.137405	0.203465	0.607044	0.00871971	-0.397733	-0.311231	-0.591389	0.632195	-0.05194	-0.477296	-0.423533	0.140729	0.156083	0.569127	-0.459694	-0.770717	-0.306054	-0.538468	0.398999	-0.501936	-0.546206	-0.274788	-0.318392	-0.00223805	0.372262	-0.076483	-0.430494	0.443861	0.0043489	-0.2992	0.643131	0.360693	-0.449338	0.334113	-0.30225	0.198784
GOBP_FORMATION_OF_CYTOPLASMIC_TRANSLATION_INITIATION_COMPLEX	-0.692341	-0.451608	-0.678164	-0.470286	-0.380578	-0.625299	-0.24011	0.637951	0.628417	-0.528598	0.367268	-0.214832	0.0818506	-0.210573	0.396047	0.624576	0.274473	-0.503776	-0.427996	-0.437881	0.554132	-0.181696	-0.640664	-0.63145	-0.427887	0.317317	0.598332	-0.484087	-0.490828	-0.414671	-0.530585	0.109332	0.0614011	-0.640402	-0.268033	-0.303181	-0.31707	0.49169	0.242075	0.348802	0.530982	0.280847	-0.626191	0.564959	0.625794	-0.280986	-0.296033	-0.705416	0.328434
GOBP_MORPHOGENESIS_OF_A_POLARIZED_EPITHELIUM	-0.324563	-0.0389532	-0.304634	-0.0258498	-0.0277186	0.157772	0.270255	0.0655825	0.00794693	-0.287875	0.0655638	0.0462179	0.144846	0.21469	0.247338	0.355532	0.348961	-0.0969223	-0.222651	-0.486479	0.0189878	0.295204	-0.298123	-0.313855	-0.00933203	0.05571	0.118198	-0.288465	-0.0602807	-0.341794	-0.286083	0.0794677	-0.125695	-0.221832	0.00368729	-0.442289	0.269901	0.221089	0.105347	0.132459	-0.295468	0.0571698	-0.13314	0.349686	0.428822	-0.291773	-0.11377	-0.251912	-0.11583
GOBP_EYE_PHOTORECEPTOR_CELL_DIFFERENTIATION	-0.0687837	0.00320284	-0.0890632	-0.168609	0.0436151	0.28464	-0.128106	-0.414332	0.0921675	-0.0360733	-0.178525	-0.229875	-0.320588	-0.127044	-0.16623	0.0282877	-0.22992	0.162885	0.344484	-0.299304	-0.123698	-0.0953329	0.379119	-0.201768	-0.0591376	-0.310097	-0.125771	0.0541467	0.425006	0.0865962	-0.0283635	0.0885879	0.145333	0.286995	0.155895	-0.0527911	0.0406313	-0.0820224	-0.35799	-0.0757919	-0.0100855	-0.138178	-0.028143	-0.28706	-0.0663302	0.129736	-0.28411	-0.266772	-0.000109746
GOBP_NEURAL_CREST_CELL_MIGRATION	-0.281793	0.140292	0.0559061	0.16866	0.126708	0.098829	0.39295	-0.166153	-0.167781	-0.103614	-0.131644	-0.296974	-0.242138	0.0177064	0.0395831	0.00663333	0.433354	-0.111064	-0.0328464	-0.0902592	-0.18505	0.0642762	0.147521	0.0047844	-0.22863	-0.3703	0.29472	0.397461	0.0671085	-0.0716617	0.0752411	0.0703275	-0.022662	0.0766398	0.317666	-0.0512178	-0.0457164	-0.131663	-0.0594515	0.162073	-0.348788	0.15185	-0.325784	0.304178	-0.108691	0.156346	-0.146798	-0.0547475	-0.0284576
GOBP_SOMITOGENESIS	-0.211861	0.231171	-0.17752	0.0864789	-0.124482	0.228135	0.267691	-0.285776	0.269985	-0.0692382	-0.341062	-0.210795	-0.367488	0.172816	-0.0185807	-0.0300752	0.0639955	-0.0427354	-0.150494	-0.407813	-0.00836401	0.0775007	0.10929	-0.313636	-0.164704	-0.0414888	-0.076436	0.0307792	0.055592	-0.284597	-0.0147018	0.110768	0.104589	0.380789	0.0719339	0.0201074	0.128318	-0.0490304	0.0302221	0.0657052	-0.360842	-0.244835	-0.00550529	-0.0318591	0.0838072	-0.0104251	-0.262157	-0.0493426	0.312302
GOBP_SOMITE_SPECIFICATION	-0.342762	0.287396	-0.0232259	0.566836	-0.206656	0.529784	0.388285	0.112006	0.263539	-0.0322015	-0.63051	-0.72576	-0.575609	-0.290633	0.192498	-0.656772	-0.158873	0.175119	-0.466368	-0.0779582	-0.203449	-0.325042	0.287664	-0.319519	-0.560146	0.0487108	-0.282614	-0.0899507	-0.420826	-0.122732	-0.574275	-0.227191	-0.588041	0.0249078	-0.107016	-0.0617067	0.44989	-0.200968	0.380164	0.00476788	-0.293146	0.143213	-0.735745	0.675305	0.480943	0.5399	-0.716081	-0.291978	0.608804
GOBP_ORGAN_INDUCTION	-0.334806	0.00822833	-0.0136022	0.223404	-0.174956	0.274733	0.415312	-0.267466	0.0603616	0.0284582	-0.43672	0.0765189	-0.363351	-0.0525052	-0.284101	-0.170194	0.0811658	-0.0878239	-0.209792	-0.549113	0.0776734	0.0283812	0.276039	-0.132194	-0.10978	-0.200427	0.0232049	-0.393089	-0.117547	-0.172695	-0.0376861	-0.447757	0.301696	0.209555	-0.167141	-0.395843	-0.118539	-0.0938302	0.1447	0.0378284	-0.388706	-0.0721537	-0.0694616	-0.347063	-0.0160725	-0.0159391	-0.120301	-0.0864829	0.0993271
GOBP_MORPHOGENESIS_OF_A_BRANCHING_STRUCTURE	-0.350911	0.174255	-0.149771	0.176687	0.114458	0.27029	0.361533	-0.308642	0.0327826	0.0449201	-0.306141	-0.154146	-0.218491	0.139858	-0.0220031	-0.0955704	0.260612	-0.0731005	-0.073421	-0.370478	-0.0403962	0.264859	0.222772	-0.0840507	-0.196199	-0.163077	0.0338814	0.12922	0.0248951	-0.225155	0.164555	0.0294684	0.0590769	0.215179	0.104722	-0.169633	0.0764341	-0.0469454	0.0956937	0.129779	-0.315068	-0.0454325	-0.123482	0.0598638	-0.029321	0.0815595	-0.229575	-0.0834171	-0.0436228
GOBP_NEURON_MIGRATION	-0.168884	0.259636	-0.0354735	0.0876563	-0.0238298	0.142727	0.286787	-0.281735	0.117262	-0.274587	-0.302972	-0.0386181	0.022317	0.189664	0.0263911	0.0289203	0.092231	0.121091	-0.0266158	-0.312079	0.00999208	0.17042	0.143839	-0.0286019	-0.0767029	-0.165215	0.0709964	-0.0372976	-0.0293915	-0.11084	-0.0394259	0.0744981	0.061801	0.258198	0.0488082	-0.133593	0.0149443	-0.0837735	0.107399	0.101447	-0.285955	0.0624505	-0.242505	0.0250316	-0.0602366	-0.0645212	-0.341851	-0.248626	0.0898743
GOBP_MEMBRANE_RAFT_ASSEMBLY	-0.515284	0.167259	-0.358135	0.234634	0.317713	-0.293869	0.511306	0.229824	-0.448582	0.135042	0.377748	-0.130156	0.733689	0.188612	0.325078	0.517023	0.432485	0.334999	0.19989	-0.210968	0.138323	0.775338	0.336057	-0.268873	-0.174323	0.448681	0.163453	0.270695	-0.16288	-0.426104	-0.365821	0.220676	-0.20356	-0.559052	0.194181	-0.547051	0.409882	0.174979	0.56725	0.514603	-0.566444	0.469778	-0.234996	0.503848	0.341328	0.100189	-0.62708	-0.515862	-0.414392
GOBP_ESTABLISHMENT_OF_LYMPHOCYTE_POLARITY	-0.391885	0.3535	-0.526616	0.531546	-0.607904	0.528293	0.501115	-0.172105	-0.181219	0.0331246	-0.56037	-0.340512	0.333878	-0.0323659	0.0443468	-0.224134	0.178563	0.416534	0.220824	-0.276511	-0.0103894	0.223332	0.382427	0.106626	-0.524953	-0.38789	0.430435	0.376565	-0.16546	-0.103798	-0.31609	-0.529884	0.0503656	-0.224224	0.542426	-0.567067	0.405252	-0.608089	0.665272	0.313711	-0.494263	-0.217334	0.0958107	0.513001	0.461718	0.417176	-0.39701	-0.324759	-0.413349
GOBP_IMMUNOLOGICAL_SYNAPSE_FORMATION	-0.303729	0.422427	-0.615507	0.577491	-0.0741881	0.368361	0.366439	0.139489	-0.434934	0.122684	-0.409407	-0.484016	0.280494	0.104057	0.0951339	-0.46923	0.46759	0.274361	-0.272111	0.0385938	-0.159875	0.117167	0.285519	0.123359	-0.230087	-0.442758	0.312312	0.308853	-0.61823	-0.355222	-0.479689	-0.58792	0.22376	-0.388972	0.610632	-0.601068	0.344284	0.224214	0.682956	0.347647	-0.382531	0.275027	-0.111981	0.692435	0.458228	0.617908	0.246689	-0.215714	-0.576816
GOBP_MYELOID_DENDRITIC_CELL_ACTIVATION	-0.328613	-0.245206	-0.265838	0.407295	-0.248897	0.591341	-0.308399	0.0978787	-0.471905	0.214281	-0.159741	-0.467468	0.0736206	-0.262239	0.320628	-0.105158	0.0583882	-0.288218	-0.277101	0.118598	-0.0599836	-0.0269099	-0.460606	-0.0345612	-0.356451	-0.0234819	0.397609	0.309618	-0.483862	0.0206883	-0.338477	-0.447094	0.519992	-0.175373	0.26798	-0.290618	0.244979	0.131587	0.473558	0.206188	-0.173015	0.414229	-0.191281	0.444686	-0.0486204	0.457808	0.192128	-0.231082	-0.407413
GOBP_MICROGLIAL_CELL_ACTIVATION	-0.323632	0.313844	0.240391	0.336586	0.174191	0.532521	-0.0166982	-0.465443	-0.318835	0.361445	-0.137803	-0.519043	0.0954011	-0.185492	-0.14859	-0.425725	0.214348	-0.193901	-0.163219	0.0122894	-0.367501	-0.038776	0.0430434	0.34523	-0.441016	-0.39188	0.574211	0.437359	-0.550023	-0.411182	-0.390805	-0.434543	0.240386	-0.318198	0.523456	-0.150339	0.296552	-0.0194024	0.297097	0.302411	-0.25267	-0.0201941	0.151219	0.493665	0.399681	0.403587	0.312784	0.151279	-0.530813
GOBP_CELL_ACTIVATION	-0.361017	0.0330523	-0.254079	0.303299	-0.05501	0.330271	0.197495	-0.0358861	-0.217666	-0.0430939	-0.110725	-0.284023	0.135254	-0.0864846	0.111057	-0.1739	0.221417	-0.163128	-0.296635	-0.238762	-0.00832934	0.0446444	-0.0916482	-0.0407446	-0.32034	-0.0779156	0.425347	0.206573	-0.354854	-0.233906	-0.267749	-0.230775	0.173181	-0.240999	0.36794	-0.356323	0.262855	0.233394	0.329528	0.227396	-0.300141	0.0504318	-0.110107	0.460714	0.274815	0.357195	0.0639003	-0.0705299	-0.46357
GOBP_LEUKOCYTE_HOMEOSTASIS	-0.41514	-0.0169784	-0.35881	0.236821	-0.00025107	0.367277	0.0942095	-0.220106	-0.208488	0.0217908	-0.257618	-0.111182	-0.00657378	0.108053	0.151955	-0.00558245	0.195829	-0.101888	-0.324947	-0.338565	0.0279169	0.0542573	-0.0886373	-0.141849	-0.116151	0.153367	0.396772	0.268145	-0.381999	-0.348006	-0.330186	-0.235016	0.0643844	-0.119702	0.372878	-0.451105	0.238414	0.0898931	0.360905	-0.0080719	-0.324712	-0.119357	-0.0584432	0.492288	0.14756	0.385806	0.0573729	0.0140598	-0.273774
GOBP_PLASMA_MEMBRANE_REPAIR	-0.370727	0.424292	-0.00840585	0.235709	-0.0812638	-0.145092	0.373427	-0.262594	-0.160863	-0.0767622	-0.26559	-0.0799976	-0.0529605	0.468577	-0.122822	0.125702	0.187542	0.581311	-0.211468	-0.450362	0.116762	0.542032	0.200108	-0.106869	0.145658	0.42485	-0.054675	-0.347834	0.3003	-0.438405	-0.446137	-0.050421	-0.447746	-0.334286	-0.27355	-0.616982	0.248343	0.271248	0.586692	0.0441686	-0.421881	0.063468	-0.114601	0.225394	0.161827	-0.137014	0.305771	-0.180249	-0.337268
GOBP_NATURAL_KILLER_CELL_DIFFERENTIATION	-0.328881	0.288337	-0.273081	0.163531	-0.00634556	0.38786	0.503936	-0.344278	-0.400177	-0.0441163	-0.207137	-0.199391	-0.00711941	0.174791	-0.0201568	0.120119	0.0128056	-0.071933	-0.331361	-0.280542	-0.26202	0.0919933	0.138069	-0.326684	-0.193667	0.18251	0.309598	0.368151	-0.0295867	-0.246435	-0.217506	-0.0676722	0.400581	0.164701	0.135341	-0.402922	0.183798	-0.0338614	0.280178	-0.0710867	-0.295241	-0.0603247	0.00370451	0.478033	0.426983	0.380158	-0.095228	-0.260891	-0.132359
GOBP_NEUTROPHIL_HOMEOSTASIS	-0.423683	0.331093	0.261376	0.345909	-0.0311074	0.546042	-0.0485876	-0.133639	-0.203278	0.338821	-0.270884	0.0214549	0.199619	0.185739	0.0705604	0.126391	0.537565	0.122592	-0.218624	-0.294682	-0.236542	0.618375	-0.0552478	-0.0703582	-0.231176	0.279146	0.400868	0.340239	-0.319399	-0.513266	-0.433571	0.0483003	-0.0737566	0.0238497	0.291596	-0.560799	0.179069	0.099215	0.436131	-0.0301992	-0.247467	-0.0113708	-0.0477463	0.397183	0.139984	0.512201	-0.189533	0.0951465	-0.0546005
GOBP_NEUTROPHIL_APOPTOTIC_PROCESS	-0.05868	0.395296	0.0826848	0.308518	0.396345	0.567053	-0.131639	0.195374	0.0528984	0.193722	-0.520494	0.130804	0.584571	0.220913	0.225649	0.497336	0.385514	0.350914	-0.115497	-0.241694	-0.118458	0.737729	-0.506813	-0.0879379	-0.430972	-0.0139223	0.519287	0.0797317	-0.283674	-0.515506	-0.341713	-0.0211477	-0.104841	-0.534208	0.195026	-0.289974	-0.155028	0.241315	0.187495	0.0253515	-0.219235	-0.372869	-0.0732087	0.612056	0.0252283	0.575181	-0.124676	0.223675	-0.432814
GOBP_B_CELL_HOMEOSTASIS	-0.50825	-0.101368	-0.515972	0.402266	-0.167715	0.380568	0.47982	-0.348949	-0.142368	0.0131312	-0.32697	-0.0918553	-0.0537638	0.161866	0.185726	-0.0178591	0.0232529	-0.319297	-0.258466	-0.525455	0.0818856	0.128361	0.0147787	0.0302584	0.161178	0.129547	0.309154	0.278029	-0.113368	-0.443648	-0.3681	-0.397486	-0.00225378	0.0107588	0.448294	-0.487565	0.334669	0.0968152	0.202356	-0.200787	-0.376978	-0.201564	-0.0746427	0.483991	0.113517	0.347834	0.319787	-0.135749	-0.392059
GOBP_B_CELL_APOPTOTIC_PROCESS	-0.323364	-0.016941	-0.472863	0.253781	-0.111806	0.304838	0.336891	-0.00710859	-0.129066	-0.0321214	-0.0965647	-0.133571	0.227753	0.284792	0.284002	-0.129655	-0.024823	-0.244231	-0.278236	-0.211252	-0.168038	0.202917	-0.2235	-0.19988	-0.369236	0.0632756	0.430267	0.403488	-0.0887722	-0.10333	-0.115085	-0.157199	0.13285	-0.0517018	0.165927	-0.460414	0.312488	0.276108	0.00587784	0.243505	-0.38699	-0.0562792	-0.372001	0.290289	0.117462	0.507411	0.107471	-0.160367	-0.218464
GOBP_NATURAL_KILLER_CELL_PROLIFERATION	0.0953692	0.280959	-0.299725	-0.153559	-0.373411	0.255555	0.150994	0.137616	-0.542942	-0.200819	-0.19766	-0.447979	-0.259044	-0.0482971	-0.0258463	-0.322876	-0.27159	0.167211	-0.0395728	-0.133478	0.0580637	0.415493	-0.066631	0.190492	-0.496698	-0.0526545	0.35547	0.350404	-0.434313	0.0221132	0.259887	-0.231427	0.0815508	-0.281629	0.301966	-0.196316	-0.373116	0.352936	0.305254	-0.0221786	0.00241274	-0.180568	-0.355102	0.526571	0.290359	0.533112	0.527127	0.341388	-0.468288
GOBP_CYTOKINE_PRODUCTION	-0.326069	0.00180416	-0.21196	0.320108	-0.0981741	0.337531	0.105049	-0.121906	-0.238761	0.0655423	-0.172662	-0.263157	0.0372581	-0.0277921	0.0306197	-0.197812	0.183803	-0.139688	-0.187803	-0.226668	-0.0990167	0.121676	-0.0760006	0.00600152	-0.302494	-0.122591	0.372589	0.237162	-0.318486	-0.207366	-0.237333	-0.207307	0.155924	-0.183297	0.320371	-0.295338	0.234129	0.128515	0.258502	0.173821	-0.247615	-0.00524223	-0.0745078	0.384931	0.218468	0.295072	0.114287	0.0131875	-0.414306
GOBP_NEGATIVE_REGULATION_OF_CYTOKINE_PRODUCTION	-0.312233	-0.0100402	-0.127137	0.350368	-0.0403233	0.326841	0.147737	-0.0273068	-0.254482	0.11575	-0.1477	-0.268956	0.0381547	-0.0612287	0.0865526	-0.196879	0.125944	-0.104543	-0.143329	-0.200444	-0.0590679	0.140089	-0.137817	0.0545254	-0.26566	-0.142268	0.361102	0.296868	-0.294034	-0.211573	-0.220969	-0.175258	0.196648	-0.141707	0.376776	-0.288413	0.278805	0.14222	0.244444	0.207235	-0.243354	-0.00646707	0.0184614	0.358854	0.159215	0.322712	0.176798	0.053124	-0.451261
GOBP_POSITIVE_REGULATION_OF_CYTOKINE_PRODUCTION	-0.31868	-0.00448566	-0.199837	0.287268	-0.070249	0.361364	0.0325904	-0.19147	-0.269652	0.0844114	-0.157531	-0.332431	0.111738	-0.0455707	-0.0382174	-0.247686	0.172004	-0.17192	-0.179276	-0.216516	-0.183513	0.0835673	-0.0611734	0.0240241	-0.34203	-0.11319	0.44017	0.21362	-0.371081	-0.232968	-0.322216	-0.2659	0.160444	-0.249213	0.286693	-0.312287	0.188466	0.161357	0.276949	0.204016	-0.228818	-0.0090729	-0.0999457	0.420152	0.269563	0.339399	0.128106	0.0214426	-0.38844
GOBP_SEROTONIN_SECRETION	0.00830512	0.144361	0.138636	0.329551	0.0465457	0.631382	0.313979	-0.42286	0.11465	0.192288	-0.0566047	0.0467991	-0.576794	-0.392418	0.131704	-0.319278	0.25206	-0.21156	0.344734	0.23275	-0.338362	-0.51035	0.0156002	-0.086874	-0.378319	-0.164555	0.257655	0.317582	-0.455533	-0.131789	-0.307714	-0.400351	0.173812	0.35101	0.643638	0.457063	-0.272875	0.0978484	-0.274822	0.387696	0.0864894	0.287079	-0.194434	0.124349	0.140943	0.633255	-0.065047	0.192248	0.138891
GOBP_HISTAMINE_SECRETION	-0.566954	-0.091106	0.190852	0.0417907	-0.24121	0.559117	0.257457	0.27561	-0.274528	0.199202	-0.115719	-0.14824	-0.0174802	-0.14224	0.0354562	-0.178059	0.313525	-0.290284	-0.428909	-0.207135	0.268527	-0.490933	-0.0423405	0.552427	-0.38062	-0.234286	0.229519	0.380789	-0.541901	0.0221097	-0.527608	-0.349313	0.492632	-0.122017	0.49655	-0.501533	0.469992	0.619659	0.025104	0.124557	-0.168557	0.0470181	-0.213103	0.635837	0.444727	0.435698	0.345158	0.019132	-0.522188
GOBP_MESONEPHROS_DEVELOPMENT	-0.228509	0.176232	-0.186128	0.215726	0.0877024	0.147715	0.307452	-0.254223	0.0696561	0.0827173	-0.330045	-0.190513	-0.304573	0.017342	-0.0427127	0.0708127	0.214711	0.087515	-0.00835696	-0.388628	-0.122979	0.375759	0.250499	-0.293891	-0.096957	-0.161558	-0.187507	0.00261473	0.178582	-0.0543008	0.337454	-0.0512157	0.103322	0.390894	-0.00252624	-0.00385111	0.0460337	-0.252666	-0.122936	0.133867	-0.256466	0.0782698	-0.00629442	-0.18756	0.00447299	-0.0190635	-0.170808	-0.108489	-0.00532138
GOBP_BLASTOCYST_DEVELOPMENT	-0.410565	-0.216309	-0.352111	-0.0423609	0.00240253	0.01044	0.116973	-0.0956488	0.172377	-0.0978281	-0.089123	0.0660337	-0.00919226	0.175689	-0.0285383	0.252649	0.125437	-0.303239	-0.272076	-0.427036	0.100031	0.212446	-0.221048	-0.127589	-0.078833	0.211341	0.224322	-0.0245023	0.0324755	-0.127739	-0.205911	0.00288283	-0.2075	-0.0452036	-0.0265306	-0.289437	0.054952	0.182111	-0.0868033	0.017692	-0.202953	-0.254559	-0.216301	0.191931	0.149758	-0.119787	-0.210699	-0.108	0.0205281
GOBP_BLASTOCYST_FORMATION	-0.485038	-0.0535494	-0.268087	0.270244	-0.145782	0.0248235	0.0843086	-0.0482974	0.367782	-0.333178	-0.343941	0.233467	-0.251179	0.20535	-0.267232	0.27598	0.0905003	-0.410648	-0.478488	-0.507289	0.0321635	0.313797	-0.239509	-0.0771135	-0.116848	0.284546	0.253958	0.0445749	0.114272	-0.153065	-0.350535	-0.0136299	0.104663	-0.0723653	-0.0199856	-0.295798	0.0956777	0.122669	-0.104643	0.117257	-0.329544	-0.284867	-0.326447	0.222759	0.114259	-0.00208053	-0.317472	-0.120172	0.208717
GOBP_INNER_CELL_MASS_CELL_DIFFERENTIATION	-0.52025	0.323414	0.0879262	0.00900142	-0.0761016	0.327908	-0.156497	-0.460206	0.581798	-0.043104	-0.634853	-0.0275051	-0.544615	0.206348	-0.214697	-0.144839	0.476117	-0.11997	-0.411399	-0.376891	0.354937	-0.218699	0.226473	0.0840553	0.235746	0.239721	-0.00876632	0.311378	0.22879	-0.370615	-0.482525	0.264899	-0.0306426	0.427872	0.29497	0.0171582	0.0683113	-0.657337	-0.281238	-0.349106	-0.549121	-0.0276253	-0.305142	-0.324597	-0.257429	-0.00822207	-0.551855	-0.515364	0.418915
GOBP_TROPHECTODERMAL_CELL_DIFFERENTIATION	-0.524513	-0.147424	-0.27733	0.241237	-0.134485	-0.00545082	0.214905	-0.250707	0.523449	-0.540981	-0.492118	0.0996211	-0.290373	0.440986	-0.261823	0.495745	0.0602794	-0.523751	-0.487513	-0.486047	0.165144	0.439332	-0.104026	-0.0765177	0.171348	0.266385	0.378649	0.0608741	0.303367	0.00625188	-0.399222	-0.138104	0.0476102	0.0782702	0.0908149	-0.207001	-0.0888711	0.130915	-0.127369	0.0340851	-0.253295	-0.518098	-0.366781	0.047786	-0.00730064	-0.337224	-0.267176	0.011955	0.333071
GOBP_BLASTOCYST_GROWTH	-0.593792	-0.379486	-0.600917	-0.521265	0.142652	0.253418	-0.0850264	-0.176803	0.123204	-0.118245	-0.0898128	0.311188	0.188309	0.46188	0.141117	0.294327	0.445039	-0.338228	-0.145562	-0.339398	0.378628	0.120434	-0.243057	-0.0583787	0.218933	0.597407	0.558828	-0.0298771	-0.01044	-0.170022	-0.286152	0.413688	-0.603162	-0.498108	-0.140316	-0.468066	0.178889	0.182167	-0.419376	-0.0335922	-0.0392934	-0.400609	0.0849841	0.110812	0.214671	-0.105583	-0.235615	-0.0145689	-0.025212
GOBP_INNER_CELL_MASS_CELL_PROLIFERATION	-0.489467	-0.454872	-0.588971	-0.546158	0.158625	0.122055	0.102094	0.0534134	0.0244711	-0.166451	0.0857288	0.300725	0.25143	0.526938	0.177441	0.255167	0.467555	-0.344732	-0.41252	-0.338232	0.566902	0.0423554	-0.313577	-0.168287	0.280061	0.434307	0.581462	-0.152088	-0.0669982	-0.122269	-0.421282	0.312597	-0.672269	-0.429315	-0.142319	-0.415944	0.162075	0.549651	-0.220562	0.200476	-0.305075	-0.393605	0.118528	0.196395	0.116975	-0.0750002	-0.523463	0.0496044	-0.318931
GOBP_RELEASE_OF_CYTOCHROME_C_FROM_MITOCHONDRIA	-0.502014	-0.394272	-0.296871	0.244824	0.0996425	-0.17857	0.146658	0.236323	-0.00345477	0.00759555	0.355234	-0.272367	0.314901	-0.184956	0.135012	0.130597	0.162659	-0.349408	-0.401464	-0.317057	0.0537321	0.123303	-0.420874	-0.412114	-0.0919689	-0.332704	0.17227	0.0295499	-0.252625	-0.319846	-0.223868	0.0329288	-0.0027897	-0.358456	0.244233	-0.396656	0.346181	0.380712	0.237708	0.19761	-0.361465	0.150932	-0.506125	0.475914	0.365191	0.285491	-0.105297	-0.363836	-0.373266
GOBP_EPITHELIAL_TO_MESENCHYMAL_TRANSITION	-0.364692	0.205814	-0.28142	0.205985	0.0562054	0.22657	0.448401	-0.225534	0.132453	0.0312853	-0.225569	-0.133389	-0.210797	0.189521	-0.020367	0.0724384	0.339569	-0.109913	-0.288831	-0.43445	0.0673524	0.268427	0.107291	-0.239875	-0.192067	-0.118255	0.0690065	0.0978659	0.11549	-0.167786	-0.157244	0.0389145	-0.0280028	0.0923853	0.130905	-0.194102	0.184732	0.0406626	-0.0293737	0.177055	-0.333576	-0.00262532	-0.166383	0.127252	0.0639188	0.1053	-0.395392	-0.294239	-0.14361
GOBP_NEURAL_PLATE_MORPHOGENESIS	-0.0284273	-0.415213	-0.835417	0.577339	0.595032	0.408235	0.699728	-0.228658	0.114117	-0.117921	0.219142	-0.0676851	-0.567148	0.176137	-0.676318	-0.553387	-0.6736	-0.564329	-0.115236	-0.709373	0.348879	-0.327203	-0.239286	-0.66219	0.466753	-0.503698	0.30025	-0.15472	0.609347	0.0938789	0.650325	0.295321	0.714576	-0.0705337	-0.510916	-0.404947	0.578832	-0.360001	-0.568112	0.337138	-0.731775	-0.77217	-0.735762	-0.552731	0.159088	0.101458	0.105638	-0.142805	0.022521
GOBP_NEURAL_PLATE_DEVELOPMENT	0.122598	-0.534747	-0.835144	0.457266	0.0344064	0.101868	0.659073	-0.170345	0.369373	-0.162342	-0.0356012	-0.0126017	-0.523726	0.00118665	-0.18515	-0.487797	-0.635194	-0.476453	-0.110278	-0.697048	0.14934	-0.0997274	-0.212762	-0.43639	0.438057	-0.437027	0.0003332	-0.370041	0.651083	0.276746	0.569646	0.310901	0.430644	0.238591	-0.470251	-0.463381	0.457984	-0.171021	-0.535957	0.191552	-0.73823	-0.655868	-0.702332	-0.631938	0.0750763	-0.357705	-0.0544087	-0.135901	-0.15453
GOBP_NEURAL_TUBE_FORMATION	-0.343839	0.095891	-0.115826	0.125404	0.0738959	0.033974	0.363057	-0.304736	0.26978	-0.375737	-0.272213	-0.12201	-0.0926321	0.231546	0.0175804	0.128878	0.149447	0.106081	-0.216021	-0.360675	-0.10896	0.211231	0.260881	-0.269897	0.22006	-0.143057	-0.108728	-0.0398924	0.0955191	-0.193469	-0.0641965	0.0814807	-0.0464869	0.239322	0.0470784	-0.0564146	0.0165556	-0.178955	-0.277449	0.0553459	-0.357905	-0.149644	-0.199945	-0.0461267	0.220793	-0.16578	-0.354084	-0.310534	0.0371521
GOBP_NEURAL_FOLD_FORMATION	-0.0249348	-0.200769	-0.0200518	-0.22355	-0.454638	-0.0113222	0.308353	-0.293514	0.587192	-0.362306	-0.666239	-0.509689	-0.371714	0.0263102	0.425186	-0.153409	-0.293215	-0.21963	-0.248739	-0.150945	-0.062856	0.320329	0.21846	-0.408358	0.0543373	-0.0530682	-0.344328	-0.613897	0.185816	0.380291	0.22703	0.38194	-0.262042	0.451605	-0.134216	0.347136	-0.0336705	-0.598223	-0.256048	-0.36199	0.110132	-0.339396	0.198519	-0.0615108	0.323947	-0.161298	0.249784	-0.0940496	-0.0097269
GOBP_PROTEIN_INSERTION_INTO_MITOCHONDRIAL_MEMBRANE_INVOLVED_IN_APOPTOTIC_SIGNALING_PATHWAY	-0.426327	-0.303254	-0.231041	0.191601	-0.23167	-0.268263	0.487489	0.0184797	-0.301342	-0.114446	-0.0250076	0.14788	0.196063	-0.0717427	-0.0294665	0.427722	0.0766805	-0.248641	-0.506054	-0.611154	0.0403771	0.33527	-0.369861	-0.237452	0.415508	0.056765	-0.081482	-0.236371	-0.0827739	-0.256584	-0.0313659	-0.00132242	-0.0356194	0.0877046	0.113802	-0.597551	0.235526	0.37231	0.0888274	-0.0585651	-0.524592	0.166987	-0.584305	0.485175	0.172384	-0.0268538	-0.12784	-0.268035	-0.222087
GOBP_PHAGOLYSOSOME_ASSEMBLY	-0.368391	0.0407498	0.15303	0.393122	0.409717	0.178155	0.413391	0.0162213	-0.173123	0.275864	0.0413688	-0.343666	-0.0453444	-0.113863	0.401036	-0.142671	0.117323	-0.396465	-0.560808	-0.399854	-0.0111199	-0.270302	-0.231699	-0.134875	-0.0857155	-0.101704	0.487571	0.355557	-0.557061	-0.421884	-0.191831	-0.453071	0.205565	-0.0661227	0.227715	-0.208656	0.430208	0.605557	0.431365	0.172197	-0.173502	-0.0187755	-0.0246542	0.489497	0.248006	0.400329	0.155586	-0.160759	-0.375632
GOBP_NK_T_CELL_DIFFERENTIATION	-0.519037	0.433991	-0.616322	0.619485	-0.504355	0.60083	0.563138	-0.193425	-0.0975122	-0.333519	-0.474138	-0.058781	-0.0602239	0.447646	-0.0715207	-0.288345	0.298507	-0.452668	-0.374245	-0.534022	0.206417	0.260882	-0.151727	-0.363456	-0.416069	-0.336415	0.178362	0.31947	0.18473	-0.225687	-0.105562	-0.214857	-0.133803	-0.17077	0.556858	-0.360703	0.280129	0.0624122	0.39979	-0.23425	-0.152855	-0.343269	-0.570407	0.341314	-0.10122	0.224865	0.288628	-0.070864	-0.557656
GOBP_NK_T_CELL_PROLIFERATION	-0.000450599	0.607932	-0.190367	0.226195	0.0512378	0.357681	0.118755	-0.21002	-0.563604	0.0465509	-0.124511	-0.495701	-0.162675	0.0555698	-0.365974	-0.484305	-0.357652	-0.0849002	-0.218616	-0.411151	-0.124954	0.275942	-0.319514	0.179221	-0.670264	-0.251575	0.521789	0.500822	-0.165431	0.0501356	-0.198718	-0.499688	-0.181265	-0.443334	0.615401	-0.408268	-0.383044	-0.0726942	0.561747	0.368211	-0.185724	-0.539277	-0.581672	0.251121	0.587788	0.406424	0.556686	0.0719972	-0.652984
GOBP_COMPLEMENT_ACTIVATION_LECTIN_PATHWAY	0.00381015	-0.456319	-0.0892191	0.365496	0.369348	-0.00239514	0.390573	-0.298339	-0.020167	-0.107935	-0.271024	-0.346136	-0.390831	-0.556841	-0.281763	0.158871	-0.23524	-0.00464485	-0.0166963	0.0288247	-0.594257	-0.0942053	0.241321	-0.279186	-0.159198	-0.216509	0.217127	-0.0610218	-0.0787101	-0.161601	-0.466494	0.0255377	0.0964329	0.184516	0.164614	0.0265349	-0.0610979	0.266004	-0.0313287	0.403984	-0.425741	0.262587	-0.236236	0.518492	0.141023	0.464227	-0.212166	-0.353343	-0.425676
GOBP_RECEPTOR_RECYCLING	-0.499202	-0.05936	-0.468837	0.165135	-0.364435	0.377203	0.0559602	0.0446	-0.266848	0.0573613	-0.1801	0.219412	0.345604	0.211124	0.363275	0.0845402	0.151437	0.174855	-0.0805778	-0.551507	0.180952	0.191582	-0.191777	-0.443471	-0.464861	-0.0458149	0.319357	0.213008	-0.0679265	-0.35244	-0.221483	-0.237634	-0.083341	-0.252826	0.17807	-0.528463	0.565488	0.0960828	0.0571479	0.0567662	-0.410444	-0.154608	0.13013	0.416203	0.277443	0.167985	-0.0157243	-0.0772488	-0.153656
GOBP_ENDOTHELIAL_CELL_DEVELOPMENT	-0.425516	0.357684	-0.174697	0.410118	-0.102177	0.218081	0.400385	-0.0979201	-0.150217	0.135756	-0.456675	-0.117884	-0.123979	0.299323	0.177428	-0.197471	0.386023	-0.184522	-0.190149	-0.447762	0.0735298	0.301193	0.259141	0.145272	-0.175473	-0.290789	0.308287	0.241042	-0.054252	-0.229792	-0.0920434	-0.0704677	-0.121	-0.067294	0.448182	-0.423511	0.169279	0.206384	0.226711	0.0260718	-0.365352	-0.19426	-0.273064	0.352234	0.16669	0.345942	-0.259479	0.019832	-0.497315
GOBP_ENDOTHELIAL_CELL_MORPHOGENESIS	-0.299976	0.559404	0.122733	0.520623	-0.00307944	0.245802	0.292223	-0.324731	-0.446793	0.341505	-0.52244	-0.0637594	-0.0919531	0.341695	0.0474281	-0.154785	0.162496	0.0732465	-0.319281	-0.406484	-0.151508	0.426149	0.468648	-0.0516978	-0.380688	-0.131611	0.487067	0.0859875	0.00828506	-0.184403	0.115269	0.203313	-0.25327	0.0248457	0.439749	-0.274754	0.141607	0.051622	0.187822	-0.0202516	-0.376842	0.0346836	-0.370791	0.497384	-0.151301	0.493495	-0.544726	-0.0152484	-0.251163
GOBP_SELENIUM_COMPOUND_METABOLIC_PROCESS	-0.358042	-0.703063	-0.516849	0.315922	-0.375213	0.160774	0.524622	-0.186847	0.0999204	-0.0831196	0.177544	-0.10338	-0.647874	-0.4006	0.189216	-0.01552	0.22074	-0.720233	-0.600599	0.368041	0.573853	-0.0801427	-0.759917	-0.0201212	-0.691581	-0.731655	-0.150221	0.546501	0.0138164	0.171896	-0.271092	-0.0369799	0.529793	-0.142024	0.386893	-0.0575364	0.610328	0.413302	-0.299633	0.400631	-0.315723	-0.307591	-0.48032	0.0125885	-0.420633	0.169095	0.646645	0.253032	-0.133387
GOBP_PLACENTA_DEVELOPMENT	-0.376615	0.0566046	-0.192399	0.241075	0.119542	0.138149	0.333375	-0.288023	0.153297	-0.212192	-0.200455	-0.166415	-0.0194685	0.180059	0.00941287	0.156409	0.250193	-0.0867564	-0.230609	-0.440187	0.0646232	0.158726	0.0365559	-0.169983	-0.00265883	-0.074928	0.269555	0.157648	0.0462695	-0.112176	-0.00796865	0.0716245	-0.00900359	0.0179079	0.157321	-0.354519	0.106089	0.141362	0.0482839	0.19277	-0.24928	-0.243445	-0.140614	0.090061	0.121196	0.0842382	-0.264706	-0.176053	-0.200629
GOBP_EMBRYONIC_PLACENTA_DEVELOPMENT	-0.332811	0.170578	-0.11553	0.236844	0.114558	0.183091	0.260665	-0.328032	0.1777	-0.32985	-0.360388	-0.13827	-0.0168605	0.234508	-0.0414347	0.0655575	0.298777	-0.0765598	-0.312675	-0.442167	-0.0166653	0.184923	0.0978186	-0.281505	-0.00845987	-0.0562865	0.338543	0.209975	0.113737	-0.233241	-0.0280955	0.176558	0.105114	0.0311751	0.232215	-0.293041	0.0869624	0.171722	-0.0378525	0.207781	-0.21421	-0.342135	-0.08939	0.0811046	0.205077	0.11369	-0.272237	-0.245041	-0.1655
GOBP_MATERNAL_PLACENTA_DEVELOPMENT	-0.335622	-0.141318	-0.297879	0.20943	0.127243	0.0944652	0.342963	-0.11159	0.0765667	-0.16302	-0.193591	-0.0839833	0.132605	0.199123	0.244112	-0.0331953	0.368017	0.0516307	-0.310676	-0.441404	0.180707	0.42527	0.0631722	-0.0262041	0.119605	-0.412205	0.316696	0.0279324	-0.0964181	-0.0831672	0.0177523	-0.0760447	-0.231345	-0.240927	0.159761	-0.41253	0.176007	0.124114	0.313747	0.226062	-0.23518	-0.213144	-0.37455	0.0715797	-0.00985544	0.359353	-0.309847	-0.331144	-0.48628
GOBP_TISSUE_HOMEOSTASIS	-0.21598	0.0897999	-0.145599	0.214451	-0.0555367	0.246189	0.271609	-0.136837	-0.011282	0.0146267	-0.270372	-0.205958	-0.207816	-0.114736	0.0255865	-0.204638	0.142397	0.0108483	-0.179053	-0.187044	-0.0388916	-0.148473	0.19558	0.0138124	-0.199027	-0.257457	0.10531	0.143738	-0.154866	-0.167684	-0.0452973	-0.0536043	0.144049	0.116246	0.242748	-0.224113	0.11367	0.14525	0.11098	-0.0178981	-0.240398	0.18013	-0.216242	0.274203	0.0788782	0.222476	-0.158831	-0.00590753	-0.206274
GOBP_RETINA_HOMEOSTASIS	0.0716452	0.176105	-0.0321228	-0.130912	-0.00780917	0.181268	0.0239149	-0.202681	0.107539	0.0773635	-0.0879466	-0.179382	0.0316905	-0.165939	-0.148245	-0.192892	-0.220006	0.197521	0.0189239	0.133292	-0.221742	-0.216451	0.161793	-0.210672	-0.097775	0.010174	-0.107973	-0.021317	-0.0683994	-0.107994	-0.105469	0.0496721	0.232112	0.157705	0.0780737	-0.110165	-0.131003	-0.0165066	0.000847591	-0.129099	-0.225391	0.0762751	0.0306979	0.0519454	-0.00830421	0.106999	-0.131301	-0.152032	0.182424
GOBP_CELL_KILLING	-0.0891659	-0.0811508	-0.137833	0.254249	-0.00323293	0.261468	-0.141227	-0.0179293	-0.33452	0.0531249	0.0456402	-0.359341	0.138314	-0.294697	-0.0234274	-0.280808	0.183693	-0.261293	-0.211504	0.0904834	-0.0852347	-0.0395524	-0.195025	0.114781	-0.271179	-0.0317802	0.406779	0.251478	-0.437171	-0.152447	-0.105223	-0.172958	0.192417	-0.282592	0.35964	-0.200044	0.0224999	0.133527	0.393746	0.198576	-0.0764798	0.00982826	-0.0994736	0.484396	0.25128	0.302251	0.303434	0.271677	-0.488604
GOBP_LEUKOCYTE_MEDIATED_CYTOTOXICITY	-0.177359	-0.0295945	-0.145688	0.260162	-0.0539727	0.423697	-0.11427	-0.0860354	-0.395332	0.125265	-0.0147639	-0.408873	0.156244	-0.241916	-0.0218033	-0.32851	0.176758	-0.257479	-0.243366	0.015382	-0.100476	-0.131144	-0.184598	0.187761	-0.305727	-0.0728627	0.444452	0.314819	-0.525066	-0.25375	-0.24655	-0.244092	0.216262	-0.317436	0.40635	-0.226678	0.173686	0.181143	0.414527	0.233439	-0.154854	-0.0184655	-0.131312	0.533802	0.318721	0.329368	0.326073	0.270243	-0.575725
GOBP_REGULATION_OF_LEUKOCYTE_MEDIATED_CYTOTOXICITY	-0.166858	-0.00484569	-0.203606	0.262824	-0.212881	0.436003	-0.278662	-0.172328	-0.41133	0.0669602	-0.118592	-0.488284	0.0360164	-0.113261	-0.163357	-0.480035	0.0323331	-0.288835	-0.251782	0.113955	-0.199567	-0.111324	-0.252611	0.295923	-0.353197	-0.0244539	0.417875	0.419367	-0.547412	-0.223064	-0.152303	-0.280372	0.217593	-0.305026	0.447482	-0.114238	0.105447	0.091643	0.439469	0.153484	-0.127811	-0.14894	-0.00361757	0.489983	0.255302	0.438707	0.447797	0.334019	-0.580537
GOBP_NEGATIVE_REGULATION_OF_LEUKOCYTE_MEDIATED_CYTOTOXICITY	-0.404261	0.0537574	-0.456309	0.0370945	-0.20041	0.450661	-0.0206981	0.032267	-0.639005	0.034299	-0.0153005	-0.479021	0.379216	-0.101226	-0.00279663	-0.595673	-0.222096	-0.373998	-0.148896	0.0990372	-0.131091	-0.211288	-0.0903747	0.289341	-0.28009	0.195399	0.558303	0.447694	-0.657491	-0.194219	-0.297166	-0.235917	0.279246	-0.541039	0.552181	-0.234426	-0.1253	0.287509	0.565583	0.347054	0.100296	0.120437	-0.0067625	0.691104	0.248487	0.377977	0.528531	0.339468	-0.670653
GOBP_T_CELL_MEDIATED_CYTOTOXICITY	-0.355001	-0.0405824	-0.392358	0.121955	-0.125841	0.239591	-0.31516	0.0182092	-0.364317	-0.0416211	0.172364	-0.485922	0.133605	-0.21347	-0.0415989	-0.3972	-0.00158251	-0.393746	-0.407686	-0.187218	-0.158528	-0.032968	-0.236984	0.263214	-0.270167	-0.136132	0.449414	0.481514	-0.582955	-0.334347	-0.30185	-0.225956	0.201247	-0.450031	0.399609	-0.330169	0.157305	0.484496	0.431352	0.3074	-0.206782	-0.0120157	-0.182096	0.554471	0.295759	0.314738	0.416833	0.296548	-0.683424
GOBP_REGULATION_OF_T_CELL_MEDIATED_CYTOTOXICITY	-0.313812	-0.00865858	-0.3801	0.205559	-0.249422	0.333439	-0.346849	-0.0308117	-0.373252	-0.0804124	0.134509	-0.496746	0.00808447	-0.217849	-0.0677509	-0.497881	-0.08122	-0.390912	-0.445122	0.00714394	-0.186162	-0.131012	-0.267513	0.33998	-0.338543	-0.199397	0.403569	0.51388	-0.579739	-0.282101	-0.281674	-0.343981	0.202072	-0.436664	0.449644	-0.278181	0.156484	0.441754	0.43454	0.287804	-0.172349	-0.0930217	-0.0787975	0.556609	0.258434	0.352997	0.505663	0.305692	-0.656112
GOBP_NEGATIVE_REGULATION_OF_T_CELL_MEDIATED_CYTOTOXICITY	-0.0985163	-0.110873	-0.38429	0.26934	-0.141013	0.586754	0.058664	-0.184632	-0.653955	-0.0304064	-0.092323	-0.4286	-0.182922	-0.00020723	0.195668	-0.666756	0.0742592	-0.396791	0.0510638	0.452783	0.0799514	-0.491426	0.0792271	0.464562	-0.066549	-0.269512	0.393702	0.584072	-0.673762	0.168354	-0.0125278	-0.549189	0.470211	-0.556394	0.446823	-0.224972	-0.207362	0.389111	0.538229	-0.127072	0.150495	-0.236861	0.0952105	0.672823	0.0382485	0.297787	0.689623	0.348525	-0.774531
GOBP_POSITIVE_REGULATION_OF_T_CELL_MEDIATED_CYTOTOXICITY	-0.364919	-0.0426626	-0.373011	0.160635	-0.405511	0.257276	-0.426728	0.0881099	-0.418385	-0.220077	0.12795	-0.503211	0.17704	-0.256486	-0.108047	-0.455322	-0.125541	-0.459672	-0.505436	-0.0777079	-0.187706	0.0681397	-0.362448	0.272873	-0.36428	-0.166763	0.350689	0.504368	-0.581348	-0.380351	-0.385098	-0.312541	0.123998	-0.444936	0.428363	-0.405946	0.257806	0.464021	0.491199	0.293141	-0.295698	-0.101178	-0.167017	0.545391	0.240883	0.330981	0.474465	0.355476	-0.616162
GOBP_REGULATION_OF_RECEPTOR_RECYCLING	-0.491991	-0.0510575	-0.480212	0.0385776	-0.46024	0.294322	0.0520101	-0.0483091	-0.366986	0.0771081	-0.279141	0.300293	0.412671	0.177033	0.276492	0.0987762	0.240409	0.00576165	-0.117198	-0.580423	0.0094442	0.224938	-0.29075	-0.428692	-0.486527	-0.113771	0.341315	0.15817	-0.123596	-0.298603	-0.221872	-0.264623	-0.195862	-0.227184	0.371847	-0.485299	0.52129	-0.0059285	0.17888	0.0161493	-0.50266	-0.218112	0.396158	0.454774	0.452511	0.184484	0.182609	0.072513	-0.0908464
GOBP_POSITIVE_REGULATION_OF_RECEPTOR_RECYCLING	-0.348092	0.158945	-0.349999	0.187064	-0.419132	0.199583	0.136056	0.00312373	-0.366595	0.149392	-0.405118	0.228928	0.436961	0.104585	0.250639	0.191867	0.247175	0.0149582	0.00543376	-0.528419	-0.0855196	0.160295	-0.305893	-0.412498	-0.494485	-0.105677	0.153395	0.287558	-0.114626	-0.354338	-0.119038	-0.344762	-0.188102	-0.146118	0.393025	-0.642732	0.499294	-0.121915	0.295183	0.281541	-0.406829	0.00474151	0.377292	0.532316	0.564468	0.321702	0.25755	0.082639	-0.225544
GOBP_B_1_B_CELL_DIFFERENTIATION	-0.221818	0.552779	0.372771	0.107741	-0.486442	0.316196	0.520467	-0.477746	-0.0490558	0.569422	-0.526647	-0.550947	0.142356	0.0539179	-0.556641	-0.790012	0.14132	-0.449468	-0.25455	-0.458844	-0.42786	0.307397	0.492146	-0.0180085	-0.610883	-0.565037	-0.0229116	0.31537	-0.252382	-0.218371	-0.161886	0.220082	-0.190982	-0.520278	0.32125	0.269004	0.0270013	0.015492	0.296116	0.0814544	-0.343921	0.486499	0.381743	0.675156	0.374863	0.646639	0.539795	0.484959	-0.851072
GOBP_REGULATION_OF_PROTEIN_PHOSPHORYLATION	-0.362362	0.00791138	-0.193436	0.113577	-0.0217385	0.23079	0.287667	-0.0580681	-0.0420157	-0.0566591	-0.169945	-0.0948874	-0.0199199	0.111782	0.132888	0.01607	0.200094	-0.153483	-0.258865	-0.369168	0.0282496	0.139658	-0.10558	-0.0376179	-0.159095	-0.0382578	0.237217	0.0525612	-0.156876	-0.195052	-0.165789	-0.0378166	0.0173179	-0.0602187	0.237582	-0.340369	0.224086	0.178167	0.138704	0.105839	-0.336589	0.00676535	-0.236237	0.266847	0.128857	0.178423	-0.127389	-0.1583	-0.196417
GOBP_POSITIVE_REGULATION_OF_PROTEIN_PHOSPHORYLATION	-0.326336	0.0251801	-0.16709	0.121742	0.0142482	0.222787	0.297438	-0.113026	-0.0455602	-0.0147665	-0.209442	-0.118249	-0.0625411	0.089544	0.0827266	-0.0241734	0.220513	-0.178299	-0.233488	-0.323351	-0.00133447	0.140019	-0.0681973	-0.0123501	-0.161698	-0.0910709	0.259646	0.0900977	-0.168312	-0.193873	-0.127855	-0.0210266	0.0317636	-0.026587	0.249927	-0.290906	0.2001	0.171271	0.129292	0.0968245	-0.316572	0.0162053	-0.226569	0.266408	0.101862	0.203884	-0.118289	-0.0766332	-0.212509
GOBP_ENDOTHELIAL_CELL_PROLIFERATION	-0.399017	0.163774	-0.0848934	0.306701	-0.00982954	0.375526	0.280017	-0.0148459	-0.0337552	0.163367	-0.260054	-0.0749977	-0.115504	0.124332	0.0936571	-0.143891	0.305832	-0.119958	-0.278734	-0.255691	-0.0731794	0.289549	0.0658395	0.0901348	-0.227926	-0.152497	0.339414	0.281854	-0.215624	-0.193984	-0.0500727	0.0571124	0.0207139	-0.017989	0.245281	-0.313993	0.214105	0.234808	0.0944137	0.0329784	-0.328531	0.019307	-0.131403	0.245182	0.0686721	0.236352	-0.053971	-0.03213	-0.217394
GOBP_NEGATIVE_REGULATION_OF_ENDOTHELIAL_CELL_PROLIFERATION	-0.347854	0.16976	-0.044208	0.111643	0.0768086	0.359604	0.121663	-0.16536	0.152815	0.190926	-0.199487	-0.0807997	-0.152178	0.0545943	0.108024	0.0551417	0.279302	-0.0591204	0.0107734	-0.243338	-0.144753	0.213601	0.0493583	0.117379	-0.246667	0.00720296	0.310645	0.200127	-0.272591	-0.0597506	-0.0637792	-0.132467	-0.156671	-0.112397	0.257095	-0.114379	0.0620573	0.291709	0.135539	0.0830454	-0.0866863	0.0813742	0.103478	0.15307	0.154236	0.190371	0.0535525	-0.0563182	-0.126652
GOBP_POSITIVE_REGULATION_OF_ENDOTHELIAL_CELL_PROLIFERATION	-0.44422	0.251286	-0.0194762	0.353557	0.0262879	0.399186	0.33227	0.0257357	-0.071428	0.158492	-0.288454	-0.0140048	-0.0832976	0.235797	0.120179	-0.194434	0.329378	-0.184822	-0.360067	-0.190278	-0.0867006	0.387159	0.0911232	0.0313297	-0.220412	-0.106955	0.358564	0.352531	-0.184913	-0.308641	-0.116276	0.0606137	0.0520334	0.0216725	0.27599	-0.393134	0.281845	0.206069	0.130774	0.0451891	-0.406656	0.0138778	-0.133497	0.274289	0.0350742	0.270179	-0.105622	-0.00810457	-0.249389
GOBP_POSTSYNAPTIC_MEMBRANE_ORGANIZATION	-0.219765	0.192593	0.0069862	0.0681781	-0.0771417	0.348868	0.331253	-0.2448	0.00353757	-0.15554	-0.177347	0.0849297	-0.272228	0.132183	-0.11976	0.150752	0.20422	0.118741	-0.036287	-0.123164	-0.291103	0.00569084	0.222839	-0.235735	-0.124255	-0.070276	-0.277454	0.130892	0.16402	-0.278177	0.0488988	-0.0142252	0.0593954	0.151088	-0.109821	-0.0594746	-0.0022248	-0.24961	0.0654306	0.160808	-0.133129	0.0206516	-0.309153	0.0337432	0.208471	0.048132	-0.475364	-0.226045	0.122236
GOBP_VASCULATURE_DEVELOPMENT	-0.393441	0.188737	-0.18274	0.285778	0.00407174	0.265352	0.324077	-0.187619	-0.0857036	-0.00810324	-0.334469	-0.0893564	-0.138711	0.177341	0.050152	-0.0444421	0.335318	-0.0478832	-0.23285	-0.364955	-0.0486381	0.273289	0.161359	-0.0153007	-0.25338	-0.162673	0.271731	0.21572	-0.090591	-0.227533	-0.0578532	0.035631	-0.0513943	-0.0813582	0.284935	-0.340547	0.188663	0.118191	0.190321	0.0863263	-0.308076	-0.0155004	-0.111616	0.242064	0.0984254	0.19789	-0.126809	-0.0802243	-0.335265
GOBP_LYMPH_VESSEL_DEVELOPMENT	-0.503559	0.386093	-0.455592	0.508473	-0.0587736	0.406142	0.301501	-0.138379	-0.0231689	0.0440176	-0.479213	0.025	-0.569551	0.230635	0.127906	-0.459472	0.411463	-0.373982	-0.473779	-0.378648	-0.267872	0.147787	-0.0509276	0.30038	-0.546225	-0.658917	0.350132	0.567947	-0.207905	0.0966801	0.351989	0.196412	0.0469553	-0.0178268	0.50054	-0.16978	0.0236228	0.139154	0.110897	0.181199	-0.404501	-0.189158	-0.360284	0.0979701	-0.401555	0.491019	-0.209614	0.000580166	-0.482574
GOBP_LYMPHANGIOGENESIS	-0.44298	0.511314	-0.449924	0.514554	-0.341171	0.491244	0.42307	-0.120705	-0.0736559	0.198244	-0.546787	-0.1336	-0.623658	0.42025	0.196122	-0.463695	0.320278	-0.386482	-0.565377	-0.390696	-0.154837	-0.0386057	-0.0722495	0.370336	-0.635171	-0.648383	0.408939	0.54806	-0.274683	0.379997	0.301983	0.251059	0.0813099	0.0978241	0.587252	-0.317032	0.0132067	-0.0174939	0.219427	0.107618	-0.505496	-0.149935	-0.444576	0.149241	-0.5107	0.332543	-0.244961	0.0984524	-0.565639
GOBP_REGULATION_OF_CELL_MATRIX_ADHESION	-0.331281	0.308083	-0.129175	0.209464	-0.138288	0.189473	0.392255	-0.279575	-0.220943	0.0191898	-0.430495	0.0218198	-0.235043	0.273276	0.0293317	0.0250624	0.177244	-0.0544206	0.0174931	-0.359178	-0.0471806	0.245213	0.14388	-0.0667342	-0.0542482	-0.0494774	0.0877291	0.120669	0.0337005	-0.183713	-0.0112172	-0.0274339	-0.126659	-0.0889122	0.205906	-0.408467	0.252511	-0.0668201	0.367827	0.149335	-0.349386	0.0465869	-0.0525976	0.269376	0.0131815	0.135025	-0.20195	-0.0851155	-0.292325
GOBP_NEGATIVE_REGULATION_OF_CELL_MATRIX_ADHESION	-0.355806	0.431489	-0.0937316	0.292619	-0.435838	0.239342	0.42325	-0.276856	0.0365854	-0.116727	-0.43174	-0.00372242	-0.392649	0.398536	0.0800845	-0.127061	-0.0240536	-0.0359924	-0.0126172	-0.368327	-0.14661	0.288451	0.0748397	-0.00398046	-0.0785097	-0.19638	-0.0196387	0.244555	0.052672	-0.177407	-0.186387	0.0519144	-0.322774	-0.020666	0.218678	-0.519256	0.270729	-0.110604	0.348335	0.302564	-0.380035	0.196038	-0.174177	0.225513	-0.0372359	0.0570388	-0.365818	-0.290994	-0.184509
GOBP_POSITIVE_REGULATION_OF_CELL_MATRIX_ADHESION	-0.299089	0.188885	-0.277507	0.19971	-0.0179016	0.175331	0.38789	-0.148636	-0.266379	0.114576	-0.425802	-0.0491053	-0.213108	0.10475	0.127557	-0.142627	0.265635	-0.0871879	-0.111409	-0.281621	-0.0154814	0.128543	0.140095	-0.0418871	-0.148562	-0.092051	0.188215	0.122055	-0.039964	-0.062979	0.0691196	-0.168478	0.0604945	-0.18009	0.14393	-0.358573	0.270322	-0.00801397	0.396597	0.0395619	-0.362135	0.0492457	-0.156957	0.37786	0.0878682	0.302953	-0.163592	0.124968	-0.44659
GOBP_BLOOD_VESSEL_MATURATION	-0.707798	0.507667	-0.416845	0.293409	-0.38719	0.676577	0.542401	-0.52213	-0.162397	0.337438	-0.413764	-0.131031	-0.144141	0.272634	0.0854691	-0.377763	0.173109	0.436911	-0.096479	-0.279187	-0.463448	0.348921	0.363149	-0.281131	-0.623184	-0.2981	0.620767	0.606098	-0.7082	-0.551596	-0.371703	0.504569	-0.408138	-0.237687	0.74702	-0.356446	0.13	-0.119294	0.450771	0.448108	0.134839	0.101641	-0.0538585	0.428648	0.292326	0.23791	0.198275	-0.051301	-0.664311
GOBP_POSITIVE_REGULATION_OF_NEUROTRANSMITTER_SECRETION	-0.258876	-0.474311	-0.170053	0.0541606	0.155527	0.278411	-0.0909975	0.0460765	0.0224573	0.170497	0.0844506	-0.0757639	0.0358366	-0.35283	0.29987	-0.142797	-0.111096	-0.0731529	0.144718	-0.208376	0.0907794	0.0673784	0.277421	-0.260698	0.0107072	-0.297254	-0.260897	-0.0591401	-0.345357	-0.148551	0.00667423	0.0428335	0.199879	0.353332	0.322168	0.0107927	0.161692	0.122775	0.123022	0.0434195	-0.289737	0.47002	-0.471862	0.0254967	-0.273811	0.200257	-0.439277	-0.184874	0.137367
GOBP_SYNAPTIC_TRANSMISSION_DOPAMINERGIC	0.0565651	-0.165433	-0.150866	-0.0629474	0.153124	0.17931	0.241476	-0.102985	-0.00876891	0.146134	0.179454	-0.409427	0.0599084	-0.327553	0.0361417	0.237089	0.144191	-0.0474703	-0.116767	0.0952371	-0.244027	-0.378213	-0.147622	0.242024	-0.297349	-0.366007	0.275915	-0.166965	-0.0256208	-0.201685	0.0910898	0.00965846	0.150564	0.099281	-0.0531997	0.182956	-0.0371677	0.423186	-0.0766709	0.1993	-0.0553489	-0.0903422	-0.293194	0.169076	-0.108644	0.299647	-0.0456191	-0.109646	-0.00867456
GOBP_STARTLE_RESPONSE	0.0105043	0.236256	0.108772	0.15965	0.0165596	0.165511	0.151626	0.00133948	0.236655	-0.0481988	-0.188374	-0.0119393	-0.367284	-0.230879	-0.305026	-0.00912376	0.0913026	-0.26045	0.0523038	0.0164421	-0.154791	-0.203222	0.213332	-0.0314724	-0.236421	-0.378307	-0.0477132	-0.0928663	0.255928	-0.0228302	0.340531	-0.0454008	0.153584	0.28204	-0.0106113	-0.0671494	-0.0249074	0.0537693	-0.0544992	0.0121926	-0.182583	-0.0785273	-0.444658	0.0963333	-0.181801	0.195117	-0.355595	0.00519201	0.0737811
GOBP_SUCKLING_BEHAVIOR	-0.54312	0.276215	0.423476	0.0620265	-0.182739	-0.11243	0.464085	-0.6519	0.377111	-0.0452683	-0.29504	0.099987	-0.118863	0.723617	-0.269976	0.494969	0.337999	-0.0133667	0.0699225	-0.642611	-0.310155	0.30611	-0.135401	0.283165	-0.0169238	0.182632	-0.0214448	-0.677001	0.433956	-0.476196	-0.382503	-0.478662	0.0259883	0.23198	-0.227213	-0.344357	0.158927	-0.494616	-0.311274	-0.48911	-0.673525	0.00103061	0.238325	-0.0471607	0.482353	-0.56276	-0.191892	-0.40868	0.236355
GOBP_BLOOD_VESSEL_REMODELING	-0.412336	0.276282	-0.34361	0.46306	0.138089	0.268215	0.413844	-0.121572	-0.226481	-0.0717304	-0.134161	-0.152568	-0.427594	-0.0326514	0.015644	-0.314276	0.236046	-0.142296	-0.296591	-0.374747	-0.0592931	0.106231	-0.0189459	-0.00509095	-0.331079	-0.448995	0.347257	0.399537	-0.25728	-0.213755	0.0575624	-0.104314	0.231686	-0.0855726	0.434516	-0.331932	0.352607	0.233441	0.274774	0.308309	-0.380493	0.0116481	-0.235999	0.210261	-0.17457	0.453239	-0.0294477	0.0524486	-0.475757
GOBP_RESPONSE_TO_AMPHETAMINE	-0.148374	-0.0753741	0.0569044	0.0409009	0.194369	0.170643	0.0124935	-0.36404	0.0487465	-0.203264	-0.148054	-0.255393	-0.024534	-0.0423797	0.0452348	0.134509	0.141772	0.0838533	0.00854754	-0.559942	-0.0734678	0.0442341	0.0975415	0.0377798	0.164704	0.0523042	0.24295	-0.0325535	-0.177262	-0.23458	-0.0843731	-0.176438	0.211866	0.216282	-0.000170132	-0.299429	0.280955	0.335549	-0.0538404	-0.227727	-0.326449	0.0802671	-0.21317	-0.105453	0.142175	0.339925	-0.272616	-0.246702	-0.210315
GOBP_NERVOUS_SYSTEM_PROCESS_INVOLVED_IN_REGULATION_OF_SYSTEMIC_ARTERIAL_BLOOD_PRESSURE	0.233904	-0.597784	0.0924996	-0.183331	0.473792	0.344218	-0.205011	-0.346774	0.182892	-0.289183	0.10712	0.195468	0.159316	-0.398784	-0.240517	0.493639	0.450341	-0.421124	0.348682	-0.222412	0.163784	-0.338128	-0.153576	-0.054003	0.128437	-0.392846	-0.0190841	-0.402003	0.228647	-0.197633	0.25718	-0.0606453	0.181155	0.141379	0.0785936	-0.272907	-0.454472	0.0595477	-0.158658	0.0958126	0.361171	-0.164376	-0.552735	-0.020254	-0.0623217	0.225732	-0.348806	0.152527	0.0923274
GOBP_RENAL_SYSTEM_PROCESS_INVOLVED_IN_REGULATION_OF_BLOOD_VOLUME	-0.382748	0.247581	-0.269068	0.4866	0.0761494	0.152199	0.293047	-0.205838	-0.124956	0.243599	-0.250698	-0.268601	-0.200917	-0.22457	0.367633	0.0740701	0.192009	0.0172098	0.03439	-0.289201	-0.0190699	-0.287628	-0.0198113	0.156102	-0.278353	-0.358337	0.307584	0.544257	-0.33118	-0.156439	0.034172	0.216008	0.263036	0.305137	0.536296	0.102234	0.283253	0.43436	0.370956	0.123951	0.198063	0.0790311	-0.396149	0.302316	0.133927	0.224092	-0.0302405	0.363374	-0.162423
GOBP_REGULATION_OF_SYSTEMIC_ARTERIAL_BLOOD_PRESSURE_BY_HORMONE	-0.158434	0.217096	-0.0509738	0.200025	-0.087119	0.444047	0.551572	-0.198888	-0.0439064	0.15549	-0.141993	-0.440079	0.0931721	0.0789627	-0.0964642	-0.232978	0.292227	-0.0119027	-0.0968391	-0.182075	-0.152247	-0.111929	0.302688	0.241383	-0.25727	-0.232888	0.328338	0.213619	-0.481505	-0.123258	0.191462	-0.0827048	0.123097	-0.0889665	0.474786	-0.243291	-0.0495227	0.111765	0.247423	0.227403	-0.274521	0.0689755	0.0490967	0.42613	0.0334759	0.394458	-0.00648512	0.300716	-0.224578
GOBP_REGULATION_OF_SYSTEMIC_ARTERIAL_BLOOD_PRESSURE_BY_CIRCULATORY_RENIN_ANGIOTENSIN	-0.149633	0.225133	-0.461352	0.0517519	-0.26377	0.467605	0.584028	-0.121713	-0.0658406	0.331343	-0.23238	-0.596887	0.264036	0.0256973	0.0923135	-0.252475	0.445505	-0.385464	-0.415512	-0.130326	0.0593456	0.134076	0.283464	0.215126	-0.4474	-0.216168	0.304406	0.139392	-0.563824	-0.110697	0.174901	-0.00804599	0.108638	-0.333362	0.399132	-0.214022	0.106272	0.0584501	0.265071	0.234743	-0.327329	0.176237	0.245323	0.530329	-0.230403	0.368066	0.0945875	0.399074	-0.281058
GOBP_REGULATION_OF_SYSTEMIC_ARTERIAL_BLOOD_PRESSURE_BY_VASOPRESSIN	0.0967986	-0.0357182	0.573289	0.661699	-0.230047	0.730809	0.429606	-0.615953	-0.240386	0.369933	-0.449054	0.388866	0.300086	0.433846	-0.379106	-0.306088	0.151265	0.445783	0.395967	-0.0631252	-0.559737	-0.198366	0.385909	0.491388	-0.481957	-0.0399409	0.21327	-0.219546	-0.110401	-0.0956862	0.442723	-0.568734	0.17342	0.557208	-0.0302299	-0.0657451	-0.166203	0.322077	0.160887	-0.0244978	-0.158784	-0.157939	-0.171906	-0.0923595	0.272025	-0.00788193	-0.302659	0.152254	0.486418
GOBP_REGULATION_OF_SYSTEMIC_ARTERIAL_BLOOD_PRESSURE_BY_NOREPINEPHRINE_EPINEPHRINE	0.456839	-0.0952434	-0.58141	0.188174	0.469281	0.571827	0.255585	-0.538705	0.00467891	0.18039	-0.421219	0.118784	-0.776468	-0.364037	-0.509904	0.418352	0.311072	-0.311719	0.112247	0.44736	-0.221036	0.114477	-0.130321	0.330642	0.0130064	-0.475396	0.486668	0.212916	-0.490888	0.187273	0.41871	-0.086801	-0.301119	0.529982	0.489497	-0.134541	-0.651393	0.582369	-0.104127	0.312235	0.268543	-0.0591902	-0.588586	-0.317715	-0.3796	0.534057	0.12123	0.125286	-0.0924244
GOBP_RENIN_SECRETION_INTO_BLOOD_STREAM	-0.0348051	0.60259	-0.496263	0.648894	0.0863018	0.604745	0.550865	0.302612	-0.433431	0.351051	-0.312516	-0.532158	-0.474553	0.508729	0.278704	-0.313047	0.436811	-0.425741	-0.331008	-0.373199	0.202117	-0.1484	0.140549	0.446161	-0.531539	-0.355928	0.347715	-0.0813141	-0.663463	0.164775	0.435209	0.211279	0.418308	0.321824	0.624613	-0.21161	-0.126359	0.342825	0.49738	0.456353	-0.31345	0.142411	-0.00914434	0.136148	-0.182323	0.379187	-0.0721448	0.5735	-0.154842
GOBP_REGULATION_OF_ANGIOTENSIN_LEVELS_IN_BLOOD	-0.221264	0.0828943	-0.448581	-0.297845	-0.445259	0.420398	0.648487	-0.20395	0.0181458	0.393918	-0.339865	-0.63392	0.521851	-0.164486	0.118707	-0.229098	0.443197	-0.324179	-0.359324	-0.160227	0.0706334	0.23129	0.368225	0.217325	-0.26883	0.0153136	0.355212	0.153907	-0.560329	-0.266575	0.0615601	-0.0828434	-0.111073	-0.594107	0.220482	-0.276243	0.192094	-0.00294921	0.204076	0.180732	-0.279146	0.252325	0.389107	0.69931	-0.200101	0.34988	0.219205	0.337812	-0.37178
GOBP_MORPHOGENESIS_OF_AN_EPITHELIUM	-0.324253	0.0827085	-0.228247	0.148615	0.0335268	0.151299	0.315876	-0.177175	0.0659616	-0.106759	-0.171928	-0.0755554	-0.0612759	0.203943	0.0968433	0.100516	0.264656	-0.0625927	-0.162619	-0.408051	-0.0654266	0.206789	0.0301886	-0.214818	-0.0325596	-0.0926572	0.0766747	-0.0106831	-0.0316606	-0.274148	-0.0924869	-0.0218964	-0.0940455	0.0484327	0.120969	-0.280286	0.121915	0.010662	0.088903	0.094883	-0.305375	-0.0216996	-0.128674	0.197662	0.16105	-0.0502512	-0.201702	-0.180246	-0.104516
GOBP_MORPHOGENESIS_OF_AN_EPITHELIAL_SHEET	-0.347665	0.25647	-0.309622	0.283805	-0.116109	0.347678	0.43654	-0.203292	0.24432	-0.153002	-0.410061	0.20803	-0.115222	0.438099	0.191074	0.185316	0.210469	-0.199685	-0.222645	-0.392232	0.00709512	0.215878	0.158038	-0.144459	-0.0128463	-0.0634817	0.243595	0.159616	0.119179	-0.203037	-0.247339	-0.250338	-0.110467	-0.0310945	0.12145	-0.438638	0.222298	0.0384406	0.105548	0.0594886	-0.408431	-0.156356	-0.17315	0.308552	-0.0491728	0.268408	-0.341442	-0.226357	-0.0712145
GOBP_REGULATION_OF_BLOOD_VOLUME_BY_RENIN_ANGIOTENSIN	0.0473423	-0.0168286	0.317873	0.565865	-0.0960666	0.577936	0.687401	-0.210529	0.193699	-0.237025	0.101757	-0.653627	-0.027705	0.0812322	-0.191401	-0.636472	0.720215	-0.321303	-0.0872049	0.0276177	0.399028	-0.405363	0.105235	0.275664	-0.263304	-0.49024	-0.026367	0.388976	-0.534447	-0.422049	-0.299847	-0.0560573	0.0554358	0.143002	0.697752	-0.145903	0.292376	-0.312642	-0.0791191	0.359794	0.00123667	0.155081	-0.489325	0.408411	-0.424742	0.633218	-0.0933075	0.19294	0.251006
GOBP_RESPONSE_TO_DIETARY_EXCESS	0.331181	0.178435	-0.189602	0.20429	-0.00445044	0.468988	0.34225	-0.245904	-0.0821689	0.274773	-0.301856	-0.284407	-0.189178	-0.364868	-0.0399064	-0.118408	0.234409	-0.444589	0.073877	-0.22082	-0.37762	-0.0100825	0.015351	0.0476783	-0.154028	0.00981787	0.360525	-0.0126718	-0.0977038	0.207535	0.295317	-0.369218	0.238712	0.0195483	0.132527	-0.173042	-0.274173	0.0261052	-0.20405	-0.27291	-0.205533	-0.203334	-0.268102	0.0290058	-0.362698	0.169797	-0.252605	0.154329	0.404406
GOBP_REDUCTION_OF_FOOD_INTAKE_IN_RESPONSE_TO_DIETARY_EXCESS	0.667555	0.676629	-0.680962	-0.377538	-0.0550394	0.134097	0.34124	-0.454331	0.411293	0.136401	-0.341475	-0.585718	0.0182297	-0.226102	0.120182	-0.116337	0.505645	-0.624304	0.403103	-0.216185	-0.66847	-0.0364319	-0.439492	0.0402609	0.426049	0.409074	0.353689	-0.115509	-0.122407	0.237212	0.574308	0.338531	-0.22842	-0.331729	-0.230713	-0.214506	-0.255284	0.186907	-0.617955	0.220717	0.128388	-0.729821	-0.261983	-0.576209	-0.598015	-0.298761	0.419646	0.549039	0.48986
GOBP_DIET_INDUCED_THERMOGENESIS	0.22369	0.158317	-0.199941	0.315888	-0.132974	0.346342	0.441775	-0.29815	-0.00294887	0.338341	-0.447073	-0.410984	-0.426137	-0.416267	-0.276794	-0.254408	0.108509	-0.256351	0.13	0.146149	-0.489322	-0.155904	-0.103839	-0.222226	-0.582105	0.0055709	0.305519	0.0402129	-0.131781	0.0778446	0.339161	-0.434573	-0.00310984	0.325634	0.253296	0.264025	-0.126263	0.0642876	0.23403	-0.248202	-0.17782	0.044122	-0.254348	0.0609711	0.080666	0.280305	-0.456553	0.306433	0.440501
GOBP_REGULATION_OF_THE_FORCE_OF_HEART_CONTRACTION	-0.437047	-0.0647525	-0.14661	0.263464	-0.399674	-0.185146	0.187173	-0.22871	-0.234537	-0.170513	-0.159735	0.00498065	-0.276781	-0.187969	-0.0111827	-0.0690351	0.0647167	0.0219645	-0.0376335	-0.336161	-0.271002	0.227167	0.0329864	-0.216532	0.216963	-0.129979	0.303183	0.158527	-0.0846794	-0.24005	-0.156004	0.136987	-0.262621	-0.0373682	0.205157	-0.509489	-0.0679989	0.0764421	0.244616	0.062258	-0.476902	-0.12002	-0.522928	-0.141585	-0.25623	-0.0029293	0.108459	-0.02837	0.109594
GOBP_REGULATION_OF_HEART_RATE	-0.246679	0.132979	-0.024427	0.0787754	-0.0586766	0.221989	0.317733	-0.339959	-0.134405	-0.0644315	-0.0825323	-0.236652	-0.182252	-0.199077	-0.0412861	-0.0971484	0.15387	-0.122311	-0.0153323	-0.0961012	-0.211384	-0.23847	0.0041207	0.00209164	-0.124467	-0.190897	0.184714	0.138714	-0.167171	-0.215552	-0.0925908	0.102978	-0.0735417	0.234459	0.261023	-0.0651574	-0.0312263	0.0159717	0.0853798	0.169492	-0.181594	0.0339462	-0.361908	0.0354509	-0.0198863	0.244545	-0.086962	-0.086631	0.188197
GOBP_REGULATION_OF_SODIUM_ION_TRANSPORT	-0.225638	0.00924089	-0.0494362	0.324446	-0.0349468	0.110435	0.2804	-0.258418	-0.0173615	-0.0713515	-0.190621	-0.13189	-0.164197	-0.24031	-0.118971	0.0882194	0.135791	-0.0371159	-0.117881	-0.352382	-0.173417	0.102328	-0.124214	0.0129603	0.062078	-0.165742	0.147383	-0.132725	0.0229925	-0.221954	-0.0509634	0.0483923	-0.202788	0.0774169	0.264313	-0.274677	0.126229	0.140165	0.000508112	0.0949092	-0.292797	0.175952	-0.446824	-0.0301384	0.0782974	0.139948	-0.131228	-0.0347296	-0.0403589
GOBP_G_PROTEIN_COUPLED_RECEPTOR_INTERNALIZATION	-0.0529176	0.0817742	-0.262878	0.168322	0.0851862	-0.0414202	0.245478	-0.078035	0.111277	0.014335	-0.35786	-0.312664	0.326326	-0.125942	-0.387401	-0.367499	-0.498189	0.0951352	0.373392	0.0559325	-0.28774	-0.121358	-0.00162702	0.263133	0.102636	-0.19167	0.475378	0.207787	0.0563912	-0.374094	-0.0339351	0.148795	0.129021	-0.0913464	0.297832	-0.252913	0.196161	-0.13131	0.314703	0.119596	-0.0706466	-0.395796	-0.0687684	-0.13024	0.135404	0.56196	-0.0898666	0.125608	-0.0182177
GOBP_REGULATION_OF_L_GLUTAMATE_IMPORT_ACROSS_PLASMA_MEMBRANE	-0.584579	0.09858	-0.335766	-0.40242	-0.200513	0.0476177	0.326868	0.0597828	-0.519185	-0.0724681	-0.493161	0.569278	-0.088992	0.0330157	0.534154	0.210907	0.692569	0.27212	-0.289538	-0.233284	0.169313	0.809254	0.114978	-0.232504	0.328641	0.831652	-0.349795	0.253308	-0.200095	-0.295611	-0.260427	0.202653	0.528072	-0.111118	0.53454	-0.815586	0.51887	0.743308	0.367352	-0.293887	-0.553495	0.583221	-0.310711	0.460771	-0.0699747	0.346917	0.0337247	-0.205247	-0.429308
GOBP_SPROUTING_ANGIOGENESIS	-0.406203	0.282837	-0.149993	0.286253	-0.0123193	0.372288	0.304459	-0.0537653	-0.115895	0.184514	-0.32883	-0.0757362	-0.17946	0.0939726	0.150275	-0.071299	0.290263	-0.139099	-0.237839	-0.358351	-0.0600976	0.30975	0.158287	0.192472	-0.272692	-0.184137	0.3794	0.346765	-0.119897	-0.160895	-0.147211	0.157357	-0.218115	-0.0292557	0.399901	-0.258193	0.0828963	0.20275	0.125799	0.206708	-0.349626	-0.106053	-0.083541	0.299378	-0.0292882	0.22661	-0.0536704	0.0278221	-0.347646
GOBP_CELL_MIGRATION_INVOLVED_IN_SPROUTING_ANGIOGENESIS	-0.402734	0.383122	0.00428205	0.271702	0.127575	0.290962	0.277785	-0.0354923	-0.0694679	0.243525	-0.350207	-0.115314	-0.0870644	0.170538	0.0893216	0.0064772	0.170645	-0.0989361	-0.144674	-0.37633	-0.146513	0.389802	0.135984	0.259768	-0.198385	-0.0904677	0.342014	0.287223	-0.105487	-0.150543	-0.178803	0.158168	-0.325842	0.0446002	0.393064	-0.147205	0.0826882	0.19256	0.122408	0.209577	-0.28934	-0.10464	0.0455574	0.233418	-0.0437383	0.154463	-0.0903947	-0.0805914	-0.269414
GOBP_BLOOD_VESSEL_ENDOTHELIAL_CELL_PROLIFERATION_INVOLVED_IN_SPROUTING_ANGIOGENESIS	-0.276691	0.275962	0.0927525	0.333873	0.243894	0.440621	0.0576787	0.0682097	0.109615	0.251256	-0.402374	-0.157334	-0.236966	-0.143319	-0.125567	-0.190269	0.0472878	-0.108655	-0.178623	-0.371755	-0.245821	0.290318	0.0958724	0.353907	-0.373075	-0.306738	0.388177	0.349287	-0.217008	-0.0653309	-0.0897509	0.102681	-0.188993	0.208138	0.39035	0.114198	0.26816	0.259611	0.0703971	0.306335	-0.401337	-0.0601695	0.037486	0.358774	0.0815067	0.229886	0.0838742	0.0966949	-0.286465
GOBP_POSITIVE_REGULATION_OF_NEUROBLAST_PROLIFERATION	-0.180775	0.405588	-0.0160479	0.146247	0.386155	0.167443	0.271091	-0.293386	0.100398	-0.0841532	-0.478732	-0.372941	-0.105163	0.143852	-0.48944	0.200828	0.32166	0.347085	0.0313141	-0.364797	-0.16222	-0.0844935	0.302913	-0.170118	-0.249278	-0.347166	0.454244	0.325105	0.157726	-0.114039	-0.13496	-0.0834644	-0.00805614	0.11375	0.04677	-0.046633	0.069021	-0.254406	0.290061	0.137091	-0.246259	-0.123219	-0.0399052	-0.0437412	-0.158479	-0.0882114	-0.194063	-0.180175	0.109984
GOBP_POSITIVE_REGULATION_OF_MESENCHYMAL_CELL_PROLIFERATION	-0.237412	0.177216	-0.0198317	0.267309	0.230694	-0.268933	0.407467	-0.506631	0.482497	-0.045868	-0.47828	-0.240528	-0.536364	0.29347	-0.370166	0.00215098	0.243178	-0.368034	-0.240569	-0.413149	-0.121253	0.166995	0.150489	-0.186791	-0.295258	-0.250597	-0.087373	-0.108439	0.217924	-0.331258	0.256883	0.170554	0.193796	0.34969	-0.21406	-0.0857439	0.123535	-0.160324	0.00424217	-0.0544277	-0.212957	0.0167795	-0.157698	-0.42008	0.125671	0.0224275	-0.406675	-0.48839	0.0609046
GOBP_CHONDROCYTE_DIFFERENTIATION	-0.387966	0.0959522	-0.0724934	0.233894	0.0637242	0.079214	0.427547	-0.0654133	0.00551175	-0.0308902	-0.368282	-0.170159	-0.282005	0.0794107	0.147023	0.0470374	0.368164	0.0170015	-0.213256	-0.434583	-0.0460473	0.462544	0.210961	-0.0926069	-0.0929348	-0.243652	-0.121851	-0.108581	0.104887	-0.23496	0.158502	-0.00371102	0.0363924	0.23263	-0.114237	-0.303425	0.0551925	-0.0574615	-0.0541373	-0.0795622	-0.293867	0.28498	-0.186415	0.0822506	0.16996	0.00431557	-0.430157	-0.243168	-0.379313
GOBP_CHONDROCYTE_DEVELOPMENT	-0.495181	0.192513	0.185908	0.0415252	-0.0919806	0.0379923	0.447109	-0.149926	0.112956	0.0727256	-0.415166	-0.251361	-0.357603	0.0253207	0.0883781	-0.262643	0.540776	-0.076373	-0.293237	-0.494823	-0.290054	0.574392	0.1465	-0.0224681	-0.2967	-0.132372	-0.232134	-0.296084	0.0767789	-0.307083	0.121933	0.234953	-0.216814	-0.116178	0.198513	-0.25339	0.101716	0.222445	0.0840369	0.0449545	-0.490398	-0.0286692	0.0384713	0.119524	0.0335969	-0.133998	-0.480524	-0.208294	-0.506826
GOBP_EPITHELIAL_CELL_DEVELOPMENT	-0.253254	0.129992	-0.117933	0.216175	-0.0207281	0.153725	0.333361	-0.168499	-0.0449031	0.0588834	-0.371762	-0.0121674	-0.169409	0.0935713	0.0430724	-0.0488275	0.196629	-0.132333	-0.104668	-0.390537	-0.0874232	0.257527	0.138676	0.0170613	-0.0910932	-0.226726	0.104162	0.100341	0.0391878	-0.0599446	0.0255033	-0.0739229	-0.133551	0.0914667	0.233879	-0.358751	0.123585	0.0377053	0.111973	0.0134707	-0.299799	-0.136021	-0.173869	0.201049	-0.03779	0.0992621	-0.207487	-0.0300238	-0.249136
GOBP_COLUMNAR_CUBOIDAL_EPITHELIAL_CELL_DIFFERENTIATION	-0.221755	0.0362022	-0.161273	0.155149	-0.106011	0.122712	0.230273	-0.0856239	0.25774	-0.110682	-0.313999	-0.0282631	-0.308956	0.0834264	0.0443789	-0.00422132	0.168994	-0.162075	-0.246817	-0.46651	-0.0407458	0.295214	-0.0190097	-0.258103	-0.0153635	-0.387813	-0.165509	0.0661527	0.204678	0.0260269	0.0771044	-0.0337874	0.189259	0.340198	0.111765	0.0471043	0.138135	-0.143669	-0.230807	-0.0246682	-0.278495	-0.0951552	-0.211792	-0.0397559	-0.146482	-0.0566518	-0.33313	-0.124954	0.0327794
GOBP_COLUMNAR_CUBOIDAL_EPITHELIAL_CELL_DEVELOPMENT	-0.392638	-0.0327362	-0.0197987	-0.0310915	-0.00965745	0.0305937	0.354898	0.00607529	0.219551	-0.0402237	-0.383408	0.302316	-0.219183	0.0560427	0.153307	0.368636	0.35227	-0.256645	-0.393958	-0.572043	-0.00298154	0.380202	-0.0757884	-0.245413	0.0961759	-0.233676	-0.170871	-0.021005	0.431938	-0.00698213	0.04792	-0.0521683	0.02896	0.285286	0.0558657	-0.311823	0.183803	0.0611922	-0.239429	-0.0742307	-0.390095	-0.0625645	-0.116503	0.15887	-0.0922098	-0.258508	-0.297634	-0.307151	-0.215495
GOBP_GLANDULAR_EPITHELIAL_CELL_DIFFERENTIATION	-0.265587	0.229806	-0.10265	0.222738	-0.157249	0.121308	0.305362	-0.159865	0.181235	0.0117322	-0.320558	0.0435655	-0.335722	0.108962	-0.0602553	0.0380119	0.119712	-0.239755	-0.362597	-0.464331	-0.0370569	0.32542	0.0194735	-0.253969	-0.279887	-0.449869	-0.190714	0.210207	0.290465	0.0287698	0.0822346	0.04422	0.141506	0.343401	0.121201	0.262066	0.107529	-0.331195	-0.234638	0.0555634	-0.306285	-0.113454	-0.284319	0.059109	-0.158689	-0.146212	-0.407028	-0.221921	0.0191909
GOBP_GLANDULAR_EPITHELIAL_CELL_DEVELOPMENT	-0.512458	0.153778	-0.0222591	0.0764147	-0.0480172	-0.0326222	0.471894	-0.233793	0.132012	-0.0124935	-0.370473	0.329065	-0.208849	0.0226801	-0.0442636	0.422993	0.265749	-0.0919086	-0.365944	-0.487623	-0.0750891	0.364837	-0.0836194	-0.374108	-0.222955	-0.299628	-0.248556	0.0492541	0.584958	-0.0651028	-0.00504998	0.180312	0.0827236	0.298586	0.00157988	-0.130957	0.133176	-0.101942	-0.225281	-0.0189871	-0.38925	-0.0959717	-0.104623	0.144322	0.0417396	-0.330284	-0.452645	-0.365809	-0.126361
GOBP_COLUMNAR_CUBOIDAL_EPITHELIAL_CELL_MATURATION	-0.172366	-0.116318	0.124942	-0.354715	0.00799915	0.0637557	0.375693	0.781896	-0.0812683	-0.0622762	-0.381266	0.503823	0.120271	0.283814	0.503973	0.650912	0.535163	-0.0168017	-0.586259	-0.724777	0.41703	0.599627	-0.661813	-0.115546	0.392215	-0.227642	-0.186969	-0.565424	0.320687	0.137527	-0.11733	-0.468488	-0.338858	0.23021	-0.089244	-0.368104	0.227754	0.118151	-0.111413	-0.128861	-0.382102	-0.270055	-0.0786987	0.262336	0.19421	-0.113841	-0.310898	-0.0162649	-0.468637
GOBP_EPITHELIAL_CELL_MATURATION	-0.224308	0.128608	-0.357108	-0.17837	-0.00983487	0.0224723	0.491417	0.373267	-0.183865	-0.118053	-0.349908	0.0132041	0.056041	-0.00575923	0.164197	0.389323	0.110508	-0.375495	-0.461972	-0.677995	0.149074	0.428775	-0.268455	-0.136258	-0.100035	-0.256384	-0.0334267	-0.169512	0.00594362	-0.176201	-0.167112	-0.385055	-0.253916	0.39211	0.122434	-0.0956659	0.0314575	-0.0334877	-0.0229753	-0.0554303	-0.349373	-0.0276107	-0.00861902	0.447227	0.289874	-0.2657	-0.422687	0.14014	0.0820846
GOBP_OPTIC_CUP_MORPHOGENESIS_INVOLVED_IN_CAMERA_TYPE_EYE_DEVELOPMENT	0.341313	0.0767301	-0.368192	0.134886	0.182011	0.334336	-0.147555	-0.744232	0.310192	0.00630306	0.0276958	-0.112523	-0.454324	0.19061	-0.112035	0.599387	0.560793	0.113095	0.0743632	0.382559	0.128324	0.20116	0.207241	-0.0722579	-0.0970921	-0.487646	0.252126	0.0387073	0.177252	-0.243671	-0.097038	-0.569376	0.135293	0.488722	0.405318	0.546814	-0.622615	-0.414857	0.118131	0.320458	0.247353	0.0948193	-0.534944	-0.360142	-0.184848	0.260446	-0.642215	-0.105767	0.495607
GOBP_OSTEOBLAST_DEVELOPMENT	-0.256586	-0.108142	-0.315527	0.455321	0.276724	0.0402314	0.374401	-0.31515	0.0243585	0.34483	-0.124813	-0.425663	-0.253737	-0.279149	-0.107831	0.0300689	0.130824	-0.132938	-0.0315575	-0.289568	-0.148173	0.0304152	0.273907	-0.158391	-0.33526	-0.366088	-0.231312	0.181716	0.378821	0.0684722	0.052695	-0.085525	0.199959	0.375075	-0.0326124	-0.0742079	-0.052495	-0.246901	-0.0952612	0.249856	-0.408621	-0.184724	-0.343189	-0.406995	0.512374	0.486169	-0.386964	-0.528565	-0.362896
GOBP_REGULATION_OF_OXIDATIVE_PHOSPHORYLATION	-0.201651	-0.049043	-0.334165	-0.264446	-0.182724	-0.0903411	-0.00399591	0.293735	0.0362628	-0.241218	0.440518	-0.0128814	0.158529	-0.0375232	-0.0216271	0.0527206	-0.046834	-0.283472	-0.307102	-0.485977	0.161432	0.0493316	-0.219236	-0.305497	-0.315423	-0.242858	0.106935	-0.182409	-0.22236	-0.234009	-0.108589	-0.0494482	-0.180513	-0.407442	-0.388488	-0.303627	0.308804	0.389089	0.223034	0.255684	-0.104017	0.141313	-0.390474	0.0798576	0.402211	0.196403	-0.109329	-0.128524	-0.206491
GOBP_PROTEIN_DEPALMITOYLATION	-0.733756	-0.158742	-0.50415	0.505915	-0.327845	0.527116	0.62539	0.41375	-0.175466	0.133901	0.218282	0.337637	0.210792	0.0762787	0.220002	0.411454	0.00106007	-0.405535	-0.512732	-0.373689	-0.233294	0.263993	-0.298126	-0.234421	-0.304812	-0.0309146	0.0395615	0.0610253	-0.0362849	-0.274611	-0.176746	-0.314595	0.212283	-0.283264	0.565704	-0.355682	-0.249077	0.247622	-0.244676	-0.0792371	-0.695733	0.0913172	-0.361543	0.465174	0.139414	0.425032	0.0133411	-0.409353	-0.319894
GOBP_LENS_DEVELOPMENT_IN_CAMERA_TYPE_EYE	-0.190136	0.228524	-0.174096	0.275184	0.0335275	0.123286	0.218572	-0.230274	-0.101629	-0.10149	-0.315678	0.00116602	-0.196785	0.222044	-0.0468812	0.0669693	0.0752642	0.0320627	-0.131744	-0.419328	0.0692846	0.282598	-0.110039	-0.0860783	-0.0348853	-0.0270258	0.00370853	-0.0958181	-0.0498351	-0.0150642	-0.155841	-0.172283	-0.102019	0.287584	0.118399	-0.302365	0.0792363	0.0891008	0.0320878	0.0697087	-0.306957	0.0461278	-0.232287	-0.061581	0.0505268	0.0126717	-0.191295	-0.22723	0.183056
GOBP_LENS_MORPHOGENESIS_IN_CAMERA_TYPE_EYE	-0.395767	0.0462682	-0.461893	0.128077	-0.0462271	-0.0194691	0.162868	0.0265167	-0.00869194	0.00508825	-0.313201	0.253391	-0.471847	0.140438	-0.19531	0.114935	0.0232319	-0.162164	-0.348397	-0.409787	-0.229861	0.314561	-0.308349	0.290743	-0.249946	-0.104472	-0.267934	-0.138082	0.102184	0.283694	0.24879	-0.0525939	-0.404981	0.0123701	-0.0441366	-0.256859	0.289124	0.0527729	-0.265108	0.343366	-0.363154	-0.113618	-0.381957	-0.288974	-0.444571	-0.147485	-0.150341	-0.263109	0.0492865
GOBP_REGULATION_OF_RECEPTOR_INTERNALIZATION	-0.328377	0.0758267	-0.0244008	0.2728	-0.0686943	0.148418	0.253201	-0.00678964	-0.148365	-0.164159	-0.259211	0.0664181	-0.181132	-0.0187882	0.0392369	0.0462803	0.264724	-0.104799	-0.265408	-0.380895	0.100771	0.0929451	0.0857446	0.000885112	-0.00656669	-0.234424	0.184342	0.174308	0.0223132	-0.195491	-0.0840933	0.147686	-0.0175946	-0.1116	0.0669294	-0.350964	0.263438	0.0283152	-0.0406516	0.0978113	-0.246897	-0.158813	-0.393672	0.168588	0.088931	0.190799	-0.225811	-0.155407	-0.178777
GOBP_NEGATIVE_REGULATION_OF_RECEPTOR_INTERNALIZATION	-0.395538	0.151401	-0.0199279	0.240745	-0.0547958	-0.099334	0.558121	-0.028165	0.233284	-0.041826	-0.210997	0.0847494	0.333327	0.248288	-0.201754	0.1981	0.231939	-0.295292	-0.273582	-0.375397	0.196685	0.0970126	-0.213196	-0.258809	0.14973	-0.0511975	-0.12068	0.304704	-0.149916	-0.478494	-0.389892	0.285997	-0.114579	-0.143275	0.017441	-0.257647	0.0481118	0.217022	0.0436974	0.18085	-0.180666	-0.242411	-0.238984	0.181088	0.218925	0.0314266	-0.282229	-0.480267	-0.405475
GOBP_POSITIVE_REGULATION_OF_RECEPTOR_INTERNALIZATION	-0.397026	0.0323536	0.0319882	0.201129	-0.170562	0.23414	0.162745	-0.0929719	-0.253487	-0.268326	-0.361232	0.11857	-0.211187	-0.110768	0.0211783	0.0165516	0.113382	-0.0192936	-0.163524	-0.475405	-0.0434435	0.0136595	0.229001	0.146178	-0.189939	-0.279581	0.286865	0.0976462	-0.0993498	-0.272135	-0.0793308	0.0655742	0.0470994	-0.142174	0.0882858	-0.487768	0.240164	0.123917	0.144674	0.0568662	-0.174999	-0.119916	-0.431689	0.223639	0.0642715	0.293863	-0.0992203	0.028572	-0.176893
GOBP_AUDITORY_RECEPTOR_CELL_MORPHOGENESIS	0.292303	0.0329263	0.272313	0.309403	0.129846	0.0826195	-0.0898177	-0.245247	-0.33606	0.318716	0.2448	-0.0169773	0.114608	-0.353278	0.00271899	0.143667	-0.162353	-0.0846141	0.291194	-0.122319	-0.231412	-0.0813557	-0.117386	-0.255515	0.275726	-0.257477	-0.0591542	0.0578504	0.409955	0.217656	-0.152352	-0.196551	-0.186155	0.0269781	-0.0212324	-0.0694412	-0.120251	-0.147	0.178917	0.0250695	-0.178451	-0.259621	-0.42849	-0.253522	-0.233483	0.136336	0.274014	-0.0361494	0.0303102
GOBP_TRNA_WOBBLE_BASE_MODIFICATION	-0.153628	-0.253418	-0.31488	0.0894142	-0.359875	-0.192302	0.244329	0.262324	0.186535	-0.0069233	0.304656	0.0769915	0.384989	0.275868	0.223307	0.162874	0.113243	-0.336538	-0.337489	-0.533576	0.243384	-0.553531	-0.474078	-0.464446	0.0663448	0.467727	0.21388	-0.0656422	-0.17754	-0.336554	-0.297407	0.0615505	0.145374	-0.267782	-0.173464	-0.546261	0.213369	0.0862064	-0.183537	0.0855407	-0.4265	0.12206	0.0277464	0.37677	0.389084	-0.370623	-0.503705	-0.56996	-0.0656005
GOBP_STORE_OPERATED_CALCIUM_ENTRY	-0.230994	-0.252391	-0.235114	0.182121	0.0221474	0.295738	0.208625	0.385222	0.147994	-0.00157324	-0.273787	-0.0728758	-0.235123	-0.349944	0.282403	-0.252889	0.183042	0.0459809	-0.290798	-0.209662	0.345587	-0.37355	0.192598	0.150351	-0.55182	-0.497887	0.291082	0.309046	-0.291065	-0.273008	-0.043478	-0.345946	0.26327	-0.298955	0.338961	-0.120412	0.351624	0.287479	0.28544	0.217399	-0.196217	0.355426	-0.204545	0.418613	0.469759	0.365355	-0.30256	-0.00675055	-0.437813
GOBP_AGGRESSIVE_BEHAVIOR	0.00165798	0.103948	0.459623	0.293186	0.136592	-0.167046	-0.102152	-0.540575	0.111776	0.345804	-0.477504	-0.143686	-0.299014	0.0317813	0.0209447	-0.323927	-0.40861	-0.289879	-0.010873	0.558434	-0.563751	0.0424334	-0.249845	0.54988	-0.502567	-0.529219	-0.376819	0.0495929	-0.18038	-0.209684	0.249291	-0.485861	0.529027	0.638857	-0.00718814	0.439914	0.455627	0.118614	0.20808	-0.371755	-0.167889	-0.476116	-0.411786	-0.155659	-0.372191	-0.0200721	-0.0584455	0.177047	0.501875
GOBP_THYROID_HORMONE_MEDIATED_SIGNALING_PATHWAY	-0.75319	0.179161	-0.601815	-0.108185	0.237321	0.0894434	0.470798	-0.107947	0.395453	-0.300781	-0.242012	0.148001	-0.666734	0.260007	-0.0560665	0.390865	0.492864	0.525574	-0.202175	-0.250092	0.175844	0.455226	0.132847	-0.737798	-0.568196	0.249594	-0.0765778	0.374289	0.0986348	-0.0583915	0.0922899	0.609204	-0.384319	0.234	0.583183	-0.366939	0.7279	0.157739	-0.124501	0.316077	0.254842	-0.106071	-0.198082	0.365843	0.553144	-0.519081	0.207182	-0.0589396	0.170126
GOBP_REGULATION_OF_THYROID_HORMONE_MEDIATED_SIGNALING_PATHWAY	-0.735701	-0.294263	-0.30958	0.196122	0.255286	0.146789	0.445801	-0.318232	0.231689	0.0501881	0.345461	0.320474	-0.671026	0.570469	0.0871639	-0.0188989	0.443026	0.348845	-0.51267	0.098885	-0.0413657	0.451975	-0.0263237	-0.659931	-0.629907	0.0845484	-0.0878466	0.413697	0.0705592	0.165725	0.0648225	0.363523	-0.470724	-0.0997787	0.724432	-0.223328	0.649202	0.242355	-0.0362664	0.542926	-0.0454577	-0.00123355	-0.383985	0.418329	0.574373	-0.585689	0.654424	-0.102111	0.0235267
GOBP_OSTEOCLAST_PROLIFERATION	0.00994171	0.549664	-0.392946	0.0940363	-0.142728	0.443631	0.25993	0.432269	-0.586381	-0.53684	0.131162	-0.649244	-0.292159	0.403408	0.493352	-0.606553	0.660172	-0.354139	-0.484837	0.189025	0.599247	-0.115835	0.0492401	0.623132	-0.127547	-0.556039	0.463456	0.383698	-0.57122	0.380395	0.0795094	-0.444594	0.657086	-0.275371	0.62932	-0.302631	0.562303	0.582094	0.395052	0.222266	-0.459206	0.332405	-0.146269	0.777388	-0.178991	0.772948	-0.558211	-0.2266	-0.50491
GOBP_CYTOPLASMIC_TRANSLATION	-0.631396	-0.257287	-0.568541	-0.458329	-0.457394	-0.511146	-0.275119	0.620568	0.441877	-0.464485	0.469628	0.0332122	0.0620925	0.079844	0.157156	0.55803	-0.0328538	-0.35296	-0.498652	-0.384769	0.380297	-0.0402401	-0.530299	-0.49689	-0.42707	0.0688183	0.401083	-0.352705	-0.321623	-0.322273	-0.39018	0.158873	-0.312224	-0.596661	-0.383556	-0.195932	-0.385914	0.41156	0.276184	0.259178	0.0194367	0.238344	-0.466894	0.537283	0.558643	-0.137715	-0.298627	-0.55091	-0.0339687
GOBP_CYTOPLASMIC_TRANSLATIONAL_ELONGATION	-0.338787	-0.153583	-0.47531	-0.0900763	-0.258057	0.0321716	-0.0198296	0.494664	0.10012	-0.232218	0.477904	0.435922	0.163468	0.243222	0.256714	0.314062	-0.197332	-0.127441	-0.465661	-0.425063	0.0368325	-0.0344562	-0.625739	-0.141178	-0.553525	0.278254	0.225381	0.125859	-0.149972	-0.38033	-0.104187	0.138214	-0.424931	-0.340717	-0.293169	-0.26312	-0.0292711	-0.196929	0.0969617	0.216258	-0.19789	0.0314643	0.0203959	0.0885207	0.31234	-0.0706957	-0.629375	-0.473447	-0.126964
GOBP_CYTOPLASMIC_TRANSLATIONAL_INITIATION	-0.698171	-0.481839	-0.598887	-0.456974	-0.35473	-0.447823	-0.159495	0.557596	0.544766	-0.533784	0.340732	0.0300686	0.165437	0.174472	0.361423	0.617492	0.238485	-0.382696	-0.372821	-0.496427	0.480039	-0.106944	-0.552395	-0.490956	-0.290835	0.283531	0.511652	-0.393726	-0.392905	-0.403772	-0.548057	0.0971878	-0.449168	-0.599924	-0.333634	-0.285145	-0.121125	0.381379	0.00661611	0.0912952	0.240715	0.197914	-0.48905	0.635277	0.526094	-0.464588	-0.159476	-0.596717	0.197908
GOBP_SOMATIC_DIVERSIFICATION_OF_IMMUNE_RECEPTORS	-0.389909	-0.298133	-0.413278	-0.144745	-0.295712	0.18913	0.0487031	-0.0689963	-0.0695677	-0.127707	-0.156643	0.0206942	0.300511	0.217606	0.241836	0.394852	0.244816	-0.0982499	-0.334212	-0.349128	0.160418	-0.0282744	-0.27733	-0.312617	0.185166	0.142577	0.191516	0.0403225	-0.149988	-0.398872	-0.308741	-0.24169	-0.177463	-0.217906	-0.181156	-0.415209	0.2161	0.2	-0.165671	-0.0194914	-0.23408	-0.00672029	-0.214188	0.269839	0.109513	0.0266038	-0.104519	-0.151686	-0.120255
GOBP_ACTIVATION_OF_INNATE_IMMUNE_RESPONSE	-0.362302	-0.373996	-0.353073	-0.0386769	-0.278047	0.220566	0.153173	0.113979	-0.0335979	-0.263809	0.168386	-0.130629	0.1964	-0.0119083	0.265136	0.0710817	0.337599	-0.301429	-0.42286	-0.347964	0.128286	0.151145	-0.301933	-0.141038	-0.0824284	0.17835	0.428584	-0.0334507	-0.338496	-0.292362	-0.391784	0.145137	-0.227661	-0.344525	0.112324	-0.370172	0.286014	0.371725	0.210129	0.122321	-0.141286	0.0582115	-0.396968	0.418754	0.409564	0.0188247	0.188742	-0.021918	-0.263584
GOBP_PATTERN_RECOGNITION_RECEPTOR_SIGNALING_PATHWAY	-0.436025	-0.0941776	-0.361232	0.244484	-0.204172	0.304375	0.195341	-0.0862755	-0.188412	-0.0636441	-0.224948	-0.154397	0.109266	0.103577	0.130565	-0.0965761	0.208006	-0.182899	-0.266022	-0.277179	-0.012221	0.125943	-0.232703	0.0332614	-0.358546	0.0433063	0.349016	0.236607	-0.377926	-0.303319	-0.267948	-0.226419	0.126058	-0.293122	0.339267	-0.323195	0.353649	0.250496	0.180732	0.0391477	-0.307626	-0.0430324	-0.199494	0.429208	0.278725	0.288792	0.218083	0.00559565	-0.458497
GOBP_TOLL_LIKE_RECEPTOR_SIGNALING_PATHWAY	-0.429739	-0.0659629	-0.318073	0.28935	-0.183211	0.316789	0.204766	-0.0272898	-0.174442	0.0460004	-0.241108	-0.211497	0.136293	0.0800764	0.173367	-0.12026	0.22032	-0.228319	-0.321145	-0.228483	-0.0251233	0.141275	-0.224169	0.114819	-0.395225	-0.0506634	0.374483	0.249629	-0.363014	-0.310706	-0.285901	-0.205457	0.171446	-0.272436	0.379071	-0.309927	0.381082	0.297786	0.224653	0.0611004	-0.344276	0.00778107	-0.227748	0.468151	0.321947	0.289012	0.235836	0.00116188	-0.49019
GOBP_INNATE_IMMUNE_RESPONSE_IN_MUCOSA	0.0170435	0.304679	0.109071	0.0145764	0.130936	-0.0720578	-0.147212	0.0253382	-0.0876549	0.104806	-0.00130133	-0.162021	0.260309	-0.132994	0.0521324	0.00408868	0.19844	-0.506957	-0.00101538	-0.0285344	0.0346178	0.0807145	0.153372	-0.164278	-0.153214	-0.0881278	0.464918	0.0825706	0.0828117	-0.076673	-0.423595	0.0696208	0.0683673	-0.0570768	0.495766	-0.0697265	-0.445311	-0.239159	0.431234	0.0343466	0.160383	-0.353901	0.184935	0.396059	0.179449	-0.0860594	0.159092	-0.297901	-0.270454
GOBP_NATURAL_KILLER_CELL_MEDIATED_IMMUNITY	-0.0633977	0.033636	-0.0798655	0.249566	-0.0366723	0.477715	-0.0424615	-0.0991432	-0.424139	0.185715	-0.234721	-0.275407	0.151948	-0.181597	-0.0736199	-0.354814	0.0865878	-0.175666	-0.11815	0.00524453	-0.113398	-0.0561892	-0.216698	0.224782	-0.251731	0.182039	0.44673	0.076632	-0.517059	-0.116979	-0.203374	-0.202736	0.13874	-0.211988	0.359442	-0.222862	0.11732	0.0519867	0.450047	0.180921	-0.0596018	-0.0835652	-0.10967	0.560439	0.351721	0.252372	0.271979	0.327341	-0.541168
GOBP_POSITIVE_REGULATION_OF_DEFENSE_RESPONSE_TO_VIRUS_BY_HOST	-0.249973	-0.255788	-0.239698	-0.032623	-0.320047	0.354644	-0.0418178	-0.280577	-0.401786	-0.206311	-0.12069	-0.362979	0.0173752	-0.183829	0.316112	-0.410051	0.338319	0.0846706	-0.159176	-0.407569	0.00358679	0.104058	-0.183389	0.0847276	-0.40042	0.10524	0.324355	0.068361	-0.47716	-0.352556	-0.253467	-0.131561	-0.130637	-0.25072	0.387374	-0.37888	0.380212	0.342371	0.245511	0.0304212	-0.173281	-0.0716771	-0.0221166	0.197246	0.0650032	0.196546	0.194655	0.14986	-0.371647
GOBP_LEUKOCYTE_CHEMOTAXIS_INVOLVED_IN_INFLAMMATORY_RESPONSE	-0.103158	0.0305749	0.472463	0.322874	0.349037	0.385696	0.118867	-0.602205	-0.375138	0.202785	-0.0359981	-0.66878	0.542158	-0.159204	-0.266305	-0.304482	0.234227	-0.0842907	-0.545839	0.311435	-0.683996	-0.453892	-0.00588939	-0.187755	-0.24311	-0.505673	0.652396	0.586646	-0.367974	0.113271	-0.274617	-0.297066	0.382149	0.0576786	0.150103	0.187353	0.153958	-0.17267	0.40723	0.635153	0.173962	0.509011	0.211104	0.0829021	0.567255	0.171699	-0.00293311	-0.302233	-0.517213
GOBP_RESPONSE_TO_MOLECULE_OF_BACTERIAL_ORIGIN	-0.268355	-0.0134351	-0.0601068	0.306599	-0.0539313	0.290846	0.226243	-0.216124	-0.217065	0.157991	-0.126799	-0.306231	0.0458707	-0.101709	0.00799222	-0.152353	0.22387	-0.136814	-0.281535	-0.237172	-0.150647	0.202302	-0.164223	0.0445464	-0.27876	-0.112845	0.415658	0.1623	-0.286495	-0.138287	-0.295123	-0.224341	0.196288	-0.214202	0.396611	-0.362731	0.0949076	0.267203	0.235348	0.135225	-0.301895	-0.0223303	-0.141131	0.391157	0.237519	0.383428	0.0509792	-0.00845783	-0.44298
GOBP_RESPONSE_TO_MOLECULE_OF_FUNGAL_ORIGIN	-0.091453	0.0426972	-0.611809	0.695003	0.431831	0.574731	-0.401573	-0.344578	-0.374453	0.465912	-0.359091	-0.286829	-0.10514	-0.742674	0.123967	-0.793349	0.320554	-0.451222	-0.0096427	0.193748	0.00599486	-0.747224	-0.133944	0.606549	-0.85578	-0.53387	0.710135	0.722873	-0.636156	-0.178388	-0.41185	-0.540681	0.471967	-0.509511	0.809203	-0.0571741	0.139753	0.473498	0.700473	0.514964	0.0751201	0.259482	-0.399774	0.72376	0.669107	0.769566	0.622792	0.0367226	-0.828175
GOBP_HEMATOPOIETIC_PROGENITOR_CELL_DIFFERENTIATION	-0.423255	-0.140004	-0.397101	-0.121612	-0.216741	0.186463	0.284223	0.130816	0.0106748	-0.202747	-0.0598123	0.1368	0.0466089	0.181891	0.193745	0.225435	0.300461	-0.384917	-0.304862	-0.512974	0.0639322	0.0698933	-0.371253	-0.150639	-0.116293	0.057127	0.285539	-0.0592112	-0.133875	-0.372495	-0.343576	0.192252	-0.213791	-0.2324	0.0554625	-0.449493	0.192049	0.201689	0.0713944	-0.0151735	-0.297601	-0.113997	-0.155943	0.437149	0.300634	-0.097509	0.110559	-0.0524572	-0.0669817
GOBP_WOUND_HEALING_INVOLVED_IN_INFLAMMATORY_RESPONSE	-0.26619	0.638145	0.0505458	0.128478	0.651966	-0.170966	0.447746	0.24447	-0.0978166	0.330386	-0.16954	-0.217652	-0.0251221	-0.426118	0.353479	-0.263804	0.458651	-0.0393006	-0.627298	-0.426586	0.063562	0.460886	0.188317	-0.0139339	0.417058	0.0177596	0.729461	0.281415	-0.588793	-0.523576	-0.180193	-0.523593	0.503991	-0.465304	0.487869	-0.380326	0.220733	0.508616	-0.148747	0.0422959	-0.186002	0.50107	-0.307077	0.476692	0.171091	0.612754	0.116813	-0.0153627	-0.799231
GOBP_LYMPHOCYTE_ANERGY	-0.365333	0.21962	-0.491482	0.556523	-0.633578	0.711593	0.510714	0.108151	-0.344542	0.103594	-0.137036	-0.244957	0.453239	-0.215443	0.486578	-0.523361	0.0769361	-0.34725	-0.493608	0.210161	-0.0115217	0.00259137	-0.4593	-0.0983385	0.0518421	-0.0622965	0.355581	0.429117	-0.345803	-0.195903	-0.524379	-0.307312	0.601808	0.0655358	0.684067	-0.293571	-0.115645	-0.056235	0.542179	0.0424608	-0.158233	0.397468	0.00743401	0.704564	-0.430542	0.621038	0.424964	0.0255688	-0.642027
GOBP_ADAPTIVE_IMMUNE_RESPONSE	-0.275241	-0.164122	-0.188131	0.291318	-0.238807	0.545055	-0.12862	-0.270939	0.0126712	-0.067151	-0.244948	-0.357909	0.24616	-0.234967	0.0397314	-0.363632	-0.0858814	-0.101115	-0.324547	0.236347	-0.250755	-0.0400087	-0.0145627	-0.0389495	-0.387702	0.200292	0.454089	0.250708	-0.412528	-0.0995822	-0.314962	-0.344195	0.360154	-0.222079	0.456752	-0.309011	0.116078	0.0316569	0.517651	0.338016	-0.250733	0.0474601	0.360328	0.526714	0.225473	0.4489	0.281498	-0.151932	-0.476148
GOBP_ORGAN_OR_TISSUE_SPECIFIC_IMMUNE_RESPONSE	0.205987	0.289563	0.194639	0.189241	0.106249	0.00476096	-0.114812	-0.142852	-0.0983433	0.2727	-0.0276716	-0.200721	0.285248	-0.168244	-0.226256	-0.197477	-0.0156149	-0.283767	0.0348517	0.0664147	-0.230804	0.13376	0.124137	-0.0671389	-0.173958	-0.0929587	0.402967	0.102164	0.0731152	-0.118357	-0.133388	0.0414317	0.103314	-0.170077	0.368569	-0.176035	-0.405668	-0.105034	0.353769	-0.0342647	0.0319029	-0.423323	0.0231316	0.122005	0.1724	0.176632	0.126092	-0.138097	-0.245284
GOBP_IMMUNE_EFFECTOR_PROCESS	-0.379822	-0.0855228	-0.27538	0.260919	-0.141012	0.329488	0.139482	-0.0328241	-0.181135	-0.119354	-0.0857305	-0.269992	0.177186	-0.113272	0.151323	-0.212044	0.254459	-0.0918611	-0.315715	-0.199071	0.0275954	-0.00706203	-0.117803	-0.0570888	-0.315489	0.022388	0.419145	0.204566	-0.389342	-0.233596	-0.306982	-0.244269	0.155018	-0.331865	0.376266	-0.360813	0.282027	0.253412	0.328423	0.224586	-0.295519	0.106225	-0.0244802	0.495026	0.300235	0.344516	0.156523	-0.0525949	-0.474432
GOBP_ACTIVATION_OF_IMMUNE_RESPONSE	-0.358466	-0.212051	-0.256264	0.24242	-0.273999	0.432057	0.0528582	-0.0971005	0.0349481	-0.181886	-0.132064	-0.255085	0.218958	-0.138296	0.100492	-0.221628	0.110886	-0.0925612	-0.35168	-0.00277448	-0.107343	0.0752328	-0.0220165	-0.137409	-0.307382	0.226696	0.451388	0.187007	-0.38508	-0.113828	-0.353777	-0.145598	0.210397	-0.289947	0.40906	-0.356543	0.20119	0.164991	0.401721	0.25962	-0.24755	0.128928	0.116193	0.505234	0.24747	0.378128	0.14624	-0.117997	-0.424835
GOBP_LYMPHOCYTE_HOMEOSTASIS	-0.378635	-0.148469	-0.460464	0.189983	0.0156751	0.353624	0.14766	-0.233283	-0.17738	-0.0121109	-0.202598	-0.154938	-0.130006	0.0878837	0.204378	-0.0668715	0.046629	-0.245027	-0.317107	-0.315126	0.029535	-0.12686	-0.0605895	-0.114424	-0.0767228	0.115299	0.401995	0.18806	-0.335798	-0.28464	-0.200501	-0.294224	0.0691953	-0.131081	0.359975	-0.439295	0.238367	0.106285	0.335054	-0.00519663	-0.335876	-0.08569	-0.0173795	0.544695	0.212392	0.308205	0.0888614	-0.0211564	-0.353409
GOBP_MYELOID_CELL_HOMEOSTASIS	-0.442299	0.0953285	-0.271996	0.0571404	-0.0206279	0.13949	0.163691	-0.0148503	-0.072903	-0.046898	-0.222638	0.0867109	0.105956	0.286163	0.0106851	0.140195	0.0942865	-0.240375	-0.263698	-0.411532	0.00533787	0.297299	-0.192319	-0.330043	-0.0870464	0.050315	0.321915	0.209874	-0.113499	-0.310777	-0.320182	-0.0280098	-0.0141807	-0.0648265	0.165496	-0.466869	0.0648337	0.151205	-0.0380705	0.123725	-0.270362	-0.122543	-0.0252142	0.283848	0.203923	0.191035	-0.114352	-0.211682	-0.245103
GOBP_CELL_ACTIVATION_INVOLVED_IN_IMMUNE_RESPONSE	-0.386874	0.0282024	-0.236405	0.281005	-0.0841587	0.227622	0.251729	0.0790559	-0.332626	-0.0800621	0.0344238	-0.301906	0.231185	-0.136193	0.141036	-0.17667	0.319876	-0.182807	-0.32237	-0.268936	0.109561	0.00314158	-0.200628	-0.0358726	-0.304898	-0.151217	0.456588	0.209229	-0.403574	-0.281844	-0.295911	-0.28021	0.113942	-0.3541	0.365743	-0.367932	0.325317	0.357505	0.313812	0.23198	-0.304792	0.131637	-0.189177	0.510052	0.354202	0.343799	0.161583	-0.0233867	-0.51448
GOBP_MYELOID_LEUKOCYTE_ACTIVATION	-0.395828	0.0547752	-0.230265	0.277965	-0.0840465	0.242524	0.214312	0.112805	-0.336397	-0.0759262	0.0632043	-0.321938	0.213964	-0.161913	0.157572	-0.197687	0.315017	-0.216156	-0.312062	-0.270061	0.112147	-0.0123263	-0.20739	0.0110884	-0.348829	-0.178698	0.480936	0.210659	-0.423161	-0.268283	-0.298765	-0.240255	0.140589	-0.377835	0.393759	-0.354045	0.322357	0.337127	0.332869	0.23945	-0.322205	0.142656	-0.185303	0.519717	0.374485	0.336279	0.15481	-0.0267337	-0.526079
GOBP_MAST_CELL_ACTIVATION_INVOLVED_IN_IMMUNE_RESPONSE	-0.274977	0.168291	0.00940266	0.500697	0.0408754	0.44328	0.296483	0.193146	-0.295306	0.176622	-0.0921293	-0.360908	-0.180875	-0.327963	0.149137	-0.453201	0.280482	-0.239996	-0.327821	-0.191183	0.152612	-0.264689	0.111721	0.191189	-0.352338	-0.467142	0.465782	0.444014	-0.342998	-0.253201	-0.0658677	-0.274259	0.166036	-0.0919849	0.476861	-0.244828	0.305819	0.259667	0.234213	0.153166	-0.182038	0.0798689	-0.304519	0.460734	0.125804	0.384057	-0.108594	0.0602112	-0.497327
GOBP_MACROPHAGE_ACTIVATION_INVOLVED_IN_IMMUNE_RESPONSE	-0.471304	-0.29453	-0.389925	0.436304	-0.29615	0.550031	0.0505415	0.167107	-0.426904	-0.249775	0.0949484	-0.215621	0.0771481	-0.123395	0.325674	-0.364152	0.289536	-0.253098	-0.325177	-0.305273	0.204498	0.013751	0.103063	-0.0687213	-0.445827	-0.131236	0.580503	0.349446	-0.446496	-0.606117	-0.259417	-0.279047	0.267391	-0.32621	0.419261	-0.422248	0.413347	0.507671	0.467163	0.349477	-0.437497	0.203257	-0.263803	0.615201	0.356514	0.44047	0.588406	0.0411679	-0.771486
GOBP_LYMPHOCYTE_ACTIVATION_INVOLVED_IN_IMMUNE_RESPONSE	-0.248352	0.0488369	-0.166092	0.310151	-0.0443312	0.374872	0.236514	-0.199692	-0.333458	0.0917933	-0.213189	-0.314964	0.139946	-0.0594315	-0.0254823	-0.203064	0.16407	-0.113826	-0.291838	-0.143192	-0.0955547	0.0906725	-0.0779037	-0.0228298	-0.171439	-0.0781208	0.395655	0.304533	-0.356584	-0.281938	-0.268444	-0.386576	0.177059	-0.0951902	0.309355	-0.315803	0.240615	0.223531	0.278804	0.146491	-0.207878	0.024792	-0.0578252	0.420409	0.16471	0.432997	0.141235	0.00826838	-0.437426
GOBP_T_CELL_ACTIVATION_INVOLVED_IN_IMMUNE_RESPONSE	-0.0280731	0.238291	-0.0569008	0.337361	-0.0228343	0.389831	0.231003	-0.265138	-0.337506	0.264272	-0.241723	-0.42636	0.135632	-0.0905373	-0.0555644	-0.348345	0.127042	-0.157723	-0.204117	-0.0624276	-0.164795	0.142197	0.00597098	0.124985	-0.286803	-0.19048	0.424327	0.345656	-0.357804	-0.12397	-0.258286	-0.407969	0.308454	-0.0442893	0.378409	-0.192999	0.151286	0.18275	0.380654	0.202951	-0.29047	0.0188447	0.145116	0.392607	0.132126	0.45948	0.1826	-0.0662367	-0.454919
GOBP_T_CELL_ACTIVATION_VIA_T_CELL_RECEPTOR_CONTACT_WITH_ANTIGEN_BOUND_TO_MHC_MOLECULE_ON_ANTIGEN_PRESENTING_CELL	-0.504331	0.154606	-0.310122	0.675314	0.00855915	0.410813	0.145628	-0.110927	-0.677997	0.272419	0.165049	-0.786542	0.392023	-0.436763	-0.27183	-0.680725	0.450193	0.194943	0.0796974	0.495027	-0.275499	-0.431456	0.10433	0.378896	-0.748238	-0.536226	0.845969	0.717879	-0.789275	-0.307677	-0.634671	-0.720753	0.556698	-0.487119	0.679224	-0.27414	0.373777	0.368149	0.664688	0.570557	0.10381	0.468495	-0.0369578	0.71322	0.668868	0.728802	0.65694	0.200847	-0.916955
GOBP_T_CELL_DIFFERENTIATION_INVOLVED_IN_IMMUNE_RESPONSE	0.0184923	0.213322	0.00579886	0.328608	-0.114782	0.468465	0.230379	-0.332359	-0.314385	0.226902	-0.330846	-0.439886	0.021425	-0.075819	-0.131421	-0.399507	0.0260119	-0.25838	-0.254745	-0.236482	-0.17424	0.285613	-0.0177562	0.0484677	-0.251295	-0.133078	0.403548	0.306726	-0.3008	-0.0792921	-0.208264	-0.43222	0.258713	0.00264205	0.379625	-0.352779	0.151153	0.172418	0.345118	0.117744	-0.409392	-0.0852284	0.0674017	0.350296	0.0071652	0.444957	0.13121	-0.0670669	-0.418823
GOBP_T_HELPER_CELL_LINEAGE_COMMITMENT	0.467363	-0.292455	-0.00705883	0.255261	-0.10597	0.45452	-0.138099	-0.297045	-0.185126	0.111886	-0.359041	-0.684559	-0.123669	-0.383848	-0.179239	-0.362882	-0.409384	-0.255625	0.0636869	-0.240224	0.183641	0.0025855	-0.207844	0.00560911	0.039428	-0.1748	0.555578	0.304057	-0.294954	-0.0743519	0.0330425	-0.593141	0.402933	-0.095888	0.341276	-0.36669	-0.173163	0.412146	0.388719	0.0705237	-0.237815	-0.187429	-0.0655364	0.490983	-0.00248964	0.597123	0.417622	0.081203	-0.378632
GOBP_T_CELL_PROLIFERATION_INVOLVED_IN_IMMUNE_RESPONSE	0.0231923	0.136901	-0.710888	0.166109	0.0853754	-0.0570295	-0.280059	-0.0906405	0.203381	0.502267	0.105958	-0.656216	-0.105178	-0.207334	-0.439108	-0.665588	-0.154875	-0.596659	-0.225598	0.249447	-0.454783	-0.693283	-0.632738	0.347152	-0.683082	-0.690214	0.780896	0.0839652	-0.549932	0.336427	0.0505783	-0.181359	-0.0123912	-0.574323	0.254136	0.284844	-0.0756909	0.229401	0.376765	0.371742	-0.193948	-0.394185	-0.331081	0.512669	0.572274	0.498455	0.22717	0.0727837	-0.682173
GOBP_B_CELL_ACTIVATION_INVOLVED_IN_IMMUNE_RESPONSE	-0.326762	-0.120979	-0.310981	0.279836	-0.0742332	0.309454	0.239269	-0.167751	-0.295632	-0.00621453	-0.172748	-0.162984	0.168771	0.00417518	-0.0325742	0.0483552	0.185209	-0.0183813	-0.354581	-0.299141	0.0164822	0.0809155	-0.110653	-0.19193	0.0417884	0.0628749	0.395601	0.252698	-0.362868	-0.411215	-0.308629	-0.398566	0.0137539	-0.217915	0.139065	-0.448601	0.247978	0.296779	0.0527935	0.0953926	-0.157237	0.0912484	-0.203211	0.43153	0.196332	0.399717	0.11562	-0.00762919	-0.405036
GOBP_MATURE_B_CELL_DIFFERENTIATION_INVOLVED_IN_IMMUNE_RESPONSE	-0.142204	0.0647005	-0.307668	0.464976	0.170496	0.447513	0.170784	-0.287784	-0.346412	0.333095	-0.160018	-0.417808	0.0384155	-0.342082	-0.110353	-0.3638	0.141715	0.173576	-0.304293	-0.0717198	0.0272572	0.109834	0.181919	-0.0590531	-0.425915	0.00764017	0.492384	0.441263	-0.514632	-0.18301	-0.296444	-0.337321	0.428006	-0.258552	0.375603	-0.360722	0.344541	0.43326	0.300872	0.283715	0.0935209	0.0351435	-0.316204	0.373272	0.398166	0.555803	0.247632	-0.027944	-0.487963
GOBP_GERMINAL_CENTER_B_CELL_DIFFERENTIATION	0.165967	0.240497	-0.215161	0.169161	-0.339056	0.520635	0.115644	-0.356904	-0.245841	0.51254	0.284961	-0.738531	0.523448	-0.0286176	-0.346048	-0.43712	0.0310135	-0.0525594	-0.0856758	0.0757443	0.0416348	0.0371926	-0.0816508	-0.0398492	-0.371155	0.491731	0.240155	0.166315	-0.417401	0.385837	0.0799175	-0.281157	0.247223	-0.176682	0.318687	-0.573227	-0.4443	0.43455	0.531986	0.610483	-0.0916922	-0.425745	-0.14104	0.166246	-0.242041	0.611614	-0.0371571	-0.0317918	-0.0960814
GOBP_MARGINAL_ZONE_B_CELL_DIFFERENTIATION	-0.551922	0.285039	-0.533249	0.566181	0.456587	0.329506	0.196215	-0.258876	-0.189178	0.307394	-0.483885	-0.480209	-0.122699	-0.451442	0.179999	-0.313184	0.555497	0.273084	-0.190317	-0.353361	0.28196	-0.0877827	0.0773132	-0.213336	-0.461303	0.0256374	0.436347	0.461615	-0.315057	-0.27218	-0.287119	-0.621768	0.324733	-0.204214	0.485364	-0.331623	0.765186	0.347675	0.533674	0.140566	0.00844414	0.151623	-0.377054	0.554929	0.38701	0.567138	0.0849573	-0.350743	-0.384078
GOBP_PLASMA_CELL_DIFFERENTIATION	0.345079	-0.182318	0.11655	0.177223	0.336279	0.491917	-0.162138	-0.395899	-0.707466	0.00626916	-0.228461	-0.110137	-0.0458265	-0.320276	0.00839643	-0.434975	-0.238738	0.291023	-0.570562	0.120327	-0.199845	0.509666	0.342398	-0.576436	-0.538223	0.0489118	0.445544	0.548073	-0.702888	0.203771	-0.128407	0.0982692	0.599741	-0.339893	0.347858	-0.0464302	0.0102182	0.40339	0.265095	0.560636	0.156866	0.240574	-0.364634	0.00465511	0.450021	0.340855	0.261503	0.506815	-0.302926
GOBP_MYELOID_PROGENITOR_CELL_DIFFERENTIATION	-0.588127	-0.166226	-0.311711	-0.139493	-0.577539	-0.331802	-0.165863	0.280215	-0.595449	-0.557162	-0.332858	0.147446	-0.0747667	0.227645	-0.54672	-0.214427	0.267141	-0.480252	-0.281462	-0.00399979	-0.68203	-0.167099	-0.569669	-0.218667	-0.523664	-0.128773	0.0252796	-0.0729564	-0.287024	-0.0489129	-0.293078	0.846616	-0.382795	0.736972	0.123386	-0.382854	0.00720811	-0.641936	0.555415	-0.175782	-0.621645	-0.368165	0.428082	0.38968	-0.0677553	-0.469455	-0.515467	-0.377874	0.700732
GOBP_LYMPHOID_PROGENITOR_CELL_DIFFERENTIATION	-0.435154	0.0739934	-0.230118	0.295541	0.0450291	0.383149	0.122849	-0.359818	-0.181936	0.36539	-0.452077	-0.00126709	-0.010281	-0.0346871	-0.0992353	0.0027408	0.118183	-0.433265	0.0440717	-0.286701	-0.128935	0.0861267	-0.134328	-0.0328638	0.244729	-0.0573377	0.352027	0.449108	0.153583	-0.463637	0.085181	0.217453	0.186322	0.201693	0.271367	-0.34305	0.0645459	-0.304616	-0.110459	-0.149099	-0.300951	-0.265508	0.139587	0.213987	-0.254466	0.260258	0.249894	-0.0749233	-0.110014
GOBP_B_CELL_PROLIFERATION_INVOLVED_IN_IMMUNE_RESPONSE	-0.341848	0.563126	0.210895	0.455115	-0.0079057	0.620308	0.185148	-0.461129	-0.217531	0.346905	-0.384354	-0.48237	-0.21099	-0.0177532	-0.516642	-0.631091	0.28648	0.451797	0.642149	-0.0361866	-0.613665	0.193258	0.351062	-0.233772	0.0728322	-0.0518669	0.619326	0.536743	-0.221517	-0.657066	0.0268295	-0.283327	-0.0412688	-0.370355	0.55663	-0.176241	-0.0937643	-0.310016	0.445787	0.0453702	-0.0807812	-0.154853	0.577093	0.448593	0.616791	0.633642	0.323606	0.607375	-0.71049
GOBP_NATURAL_KILLER_CELL_ACTIVATION_INVOLVED_IN_IMMUNE_RESPONSE	0.117282	0.299842	0.136231	0.364374	0.2554	0.317152	0.106463	-0.245265	-0.32469	0.340404	-0.104096	-0.154313	0.315091	-0.0977785	0.128449	-0.149321	0.0222191	-0.0649387	-0.178658	0.229267	0.00791574	0.141526	-0.0906297	0.244821	0.0877063	0.219612	0.265505	-0.0134759	-0.374484	0.0231546	-0.188875	-0.148652	0.344814	0.400904	0.33015	0.168628	0.269834	-0.101819	0.454884	0.00780462	0.22591	0.0287354	0.110291	0.407699	-0.00546054	0.421123	0.0838095	0.254885	-0.264163
GOBP_B_CELL_LINEAGE_COMMITMENT	-0.26882	-0.113474	-0.52884	0.5547	-0.500538	0.591049	0.605187	-0.532325	-0.214912	0.12717	-0.387629	-0.0829542	-0.113164	0.212139	0.256735	-0.00137565	-0.562062	-0.398394	-0.213914	-0.274335	-0.406104	-0.0791226	0.106473	0.148775	0.183504	-0.391865	0.169859	0.558018	0.503531	-0.20138	0.0299756	0.0128435	-0.194139	0.220111	0.0567002	0.109674	0.391236	-0.348131	0.326266	-0.0338549	-0.474209	-0.0875086	-0.197262	0.0816758	-0.0144059	-0.10267	-0.209945	-0.185796	0.114019
GOBP_IMMATURE_B_CELL_DIFFERENTIATION	-0.5929	0.340381	0.043803	0.241954	0.274031	0.502144	0.408368	-0.306024	0.208132	-0.423534	-0.499902	0.3674	-0.524803	0.531141	0.155635	0.0578446	0.167035	-0.179929	-0.0883688	-0.218545	0.0255175	0.100883	-0.29852	-0.0414287	0.103982	0.0124705	-0.0304552	0.368133	0.304247	-0.188122	0.280299	-0.315058	-0.351776	0.0691203	0.392987	-0.477293	0.029711	-0.280563	0.150158	-0.329153	-0.619982	-0.678907	0.345348	-0.480997	-0.483267	-0.0635138	0.0536584	0.285853	-0.296603
GOBP_PRO_B_CELL_DIFFERENTIATION	-0.5129	0.16394	-0.10509	0.390044	-0.115812	0.361265	0.28315	-0.503428	0.0601777	0.414176	-0.578507	0.122352	-0.030265	0.255607	-0.341324	0.254681	0.321055	0.0398178	0.200064	-0.493761	0.0428711	0.425829	-0.230401	0.205489	0.409393	0.149046	0.215308	0.479814	0.448256	-0.634993	-0.147541	0.172448	0.16123	0.244526	0.284798	-0.495607	0.127752	-0.528792	-0.262198	-0.38156	-0.300591	-0.612576	0.297682	-0.000524169	-0.249645	0.142019	-0.00626779	-0.281355	0.178017
GOBP_PRE_B_CELL_DIFFERENTIATION	-0.490494	-0.204033	0.388953	0.363746	0.0987673	0.55527	-0.0750239	-0.222316	0.115397	-0.199322	-0.492391	0.778458	-0.642478	0.384484	0.517142	-0.249636	0.310405	-0.365037	-0.015494	-0.13778	-0.157453	-0.409996	-0.421295	0.29552	0.198498	0.109675	-0.11696	0.488308	0.481859	-0.145399	0.356573	-0.639293	-0.460331	-0.291833	0.246237	-0.330084	0.352347	-0.490581	0.242195	-0.607383	-0.315295	-0.624659	0.440986	-0.467589	-0.487287	-0.547663	0.154836	0.473745	-0.468831
GOBP_MATURE_B_CELL_DIFFERENTIATION	-0.17346	0.19433	-0.149473	0.429481	0.0357481	0.433482	0.254764	-0.307798	-0.338562	0.347459	-0.228222	-0.424891	0.0601789	-0.25954	-0.191069	-0.443436	0.147912	0.0608509	-0.29488	-0.119246	-0.0341458	0.160574	0.236399	-0.0864388	-0.419728	-0.079565	0.409379	0.438793	-0.483336	-0.212623	-0.240831	-0.217927	0.367846	-0.287383	0.351512	-0.252247	0.289104	0.411608	0.313952	0.269112	-0.0269266	0.0947742	-0.236849	0.431503	0.395275	0.565149	0.283641	0.0371977	-0.542097
GOBP_RESPONSE_TO_TUMOR_CELL	-0.160254	0.0205771	-0.29209	0.110137	-0.270082	0.266693	-0.00728066	-0.080789	-0.479395	-0.256552	-0.299969	-0.198861	-0.182524	0.268628	-0.230147	-0.508319	0.180703	-0.21311	-0.201813	-0.30004	0.0513558	0.0883758	-0.238361	0.314384	-0.133115	-0.139309	0.41455	0.281536	-0.429424	-0.344321	-0.294013	-0.305903	0.30935	-0.271605	0.300311	-0.410642	0.0677651	0.209216	0.359199	0.11859	-0.357846	-0.0200179	-0.0544669	0.351662	0.352552	0.347483	0.390672	0.380409	-0.358791
GOBP_HISTAMINE_PRODUCTION_INVOLVED_IN_INFLAMMATORY_RESPONSE	-0.646094	0.222566	0.394024	0.20321	-0.0393133	0.472313	0.147901	0.283196	-0.31108	-0.0393124	-0.254583	0.127808	-0.0199774	0.00407607	0.321803	-0.306266	0.464938	-0.44569	-0.500253	-0.204385	0.322001	-0.583848	0.19733	0.603257	-0.350569	-0.321635	0.197159	0.158462	-0.701664	-0.0188791	-0.470912	-0.305348	0.359527	-0.301814	0.473276	-0.447917	0.549216	0.511005	-0.0676282	0.0689954	-0.128688	0.459059	-0.287061	0.60719	0.550481	0.409899	0.317157	0.0646511	-0.514891
GOBP_DEFENSE_RESPONSE_TO_TUMOR_CELL	0.202777	0.502302	-0.251947	0.239118	0.25369	0.715427	0.209974	0.0273581	-0.599847	-0.48517	-0.463994	-0.667454	-0.572519	-0.141575	-0.234941	-0.655716	-0.0569446	-0.484734	-0.526449	-0.10003	0.549705	0.403831	-0.427437	0.20366	0.369918	-0.35398	0.581626	0.292366	-0.731536	-0.313314	-0.334881	-0.559209	0.731308	0.49809	0.4723	-0.329688	0.481512	-0.0667289	0.0913968	0.258738	-0.140963	0.192917	-0.196969	0.0269133	0.238046	0.429554	0.664353	0.429516	-0.0168649
GOBP_T_CELL_LINEAGE_COMMITMENT	0.349544	-0.312392	-0.133505	0.178773	-0.176604	0.477869	-0.0175179	-0.394238	-0.306156	0.200926	-0.416424	-0.487865	-0.000650445	-0.356706	-0.103776	-0.176765	-0.379649	-0.275756	0.192829	-0.0921289	-0.0426128	-0.0845374	-0.165091	-0.00235393	0.156152	-0.123319	0.45495	0.364537	-0.0388701	-0.10182	0.0611199	-0.413735	0.328073	0.00917585	0.222891	-0.231563	-0.186195	0.217802	0.377718	0.0836455	-0.0568818	-0.13893	0.0610877	0.459719	-0.0570355	0.432779	0.246704	0.180707	-0.229562
GOBP_CD4_POSITIVE_CD25_POSITIVE_ALPHA_BETA_REGULATORY_T_CELL_DIFFERENTIATION	-0.219609	-0.0389489	0.00983235	0.490413	-0.500722	0.74109	-0.0419824	-0.637594	-0.60453	0.22642	-0.38036	-0.505194	0.516681	-0.386989	-0.54104	-0.451101	-0.396422	-0.117555	0.361441	0.317144	-0.652596	-0.604479	-0.0605147	0.0661768	-0.538199	-0.0688124	0.649474	0.53946	-0.39162	-0.285765	-0.657602	-0.550938	0.593705	0.200581	0.48478	0.135898	-0.311473	-0.523165	0.757314	0.339872	0.102835	0.14988	0.32158	0.530516	0.25958	0.471723	0.360104	0.123856	-0.575402
GOBP_CYTOKINE_PRODUCTION_INVOLVED_IN_IMMUNE_RESPONSE	-0.244701	0.0109651	-0.17352	0.380183	-0.0268824	0.405744	0.0274698	-0.28498	-0.444304	0.239358	-0.333817	-0.402299	-0.000717966	-0.174177	-0.0252208	-0.442297	0.126835	-0.375671	-0.319906	-0.132748	-0.0890054	0.0799441	-0.204494	0.144922	-0.329827	-0.225896	0.422649	0.284509	-0.486574	-0.152962	0.0517638	-0.325817	0.287988	-0.142716	0.393031	-0.206726	0.213717	0.106051	0.322216	0.178905	-0.292903	0.0201563	-0.143845	0.399831	-0.0228544	0.421128	0.205882	0.106637	-0.496895
GOBP_T_CELL_CYTOKINE_PRODUCTION	-0.109466	-0.0544238	-0.0597015	0.358944	0.0106222	0.509653	0.0842154	-0.266377	-0.198072	0.311016	-0.0266633	-0.500649	0.0247817	-0.32865	0.0345685	-0.481505	0.13537	-0.436667	-0.463818	0.0577436	-0.108199	0.0830466	-0.346263	-0.0458713	-0.363229	-0.323532	0.416437	0.242108	-0.51083	-0.0146163	-0.0406545	-0.415879	0.37404	-0.16261	0.515005	0.0618912	0.344732	0.0584518	0.41125	0.180183	-0.443976	0.141007	-0.0369273	0.542867	0.0759966	0.441194	0.410977	0.0309067	-0.51015
GOBP_NATURAL_KILLER_CELL_CYTOKINE_PRODUCTION	0.0959483	0.0732465	-0.209907	0.089947	-0.619967	0.543336	-0.784171	-0.271244	-0.549308	0.302478	-0.321412	-0.612363	0.415922	-0.203028	-0.278328	-0.626979	-0.237045	0.0291432	0.14651	0.327953	-0.52967	0.264046	-0.157465	-0.320978	-0.475981	0.3524	0.182209	0.0507506	-0.600075	0.27047	0.180717	0.252688	0.0353251	-0.0827911	0.326694	-0.0968788	-0.380471	-0.21158	0.75989	-0.0695102	0.0654072	-0.168728	0.209846	0.468383	-0.34769	0.317353	0.638813	0.349417	-0.673886
GOBP_DENDRITIC_CELL_CYTOKINE_PRODUCTION	-0.317847	-0.0756758	-0.384324	0.284743	-0.240956	0.535374	-0.142967	-0.459356	-0.560733	-0.0324057	-0.570439	-0.458147	-0.227628	0.00481617	-0.128639	-0.418306	0.156176	-0.445768	0.148043	-0.128696	-0.148916	-0.0257369	0.0348032	0.515247	-0.57803	-0.166761	0.46704	0.578053	-0.442103	0.0820156	-0.0597847	-0.221113	-0.233385	0.0493304	0.461499	0.176349	0.393687	-0.0652802	0.216904	-0.0278658	-0.309921	-0.393358	-0.0239996	0.323848	-0.342534	0.437268	0.247731	0.30868	-0.571526
GOBP_MYELOID_DENDRITIC_CELL_CYTOKINE_PRODUCTION	-0.474732	-0.104594	-0.526938	0.00304156	-0.775981	0.372419	0.54039	-0.509139	-0.491634	-0.322314	-0.694115	0.402288	0.238194	0.743691	0.377887	-0.12392	0.40104	-0.119618	0.52872	-0.745785	0.704241	0.121428	0.158327	0.243067	-0.526737	0.0411794	0.297626	-0.385962	0.361724	0.0427172	-0.167467	-0.134113	-0.535909	0.00485717	0.185361	-0.436887	0.705746	-0.375279	-0.440429	-0.195166	-0.438154	-0.564593	-0.460167	0.0363942	-0.647529	-0.533269	-0.426167	-0.532501	-0.357833
GOBP_IMMUNOGLOBULIN_PRODUCTION	-0.300427	-0.263373	-0.122576	0.178696	-0.228661	0.493546	-0.0993295	-0.212157	0.345038	-0.182427	-0.1901	-0.257911	0.312553	-0.239544	0.0172639	-0.0882919	-0.118776	-0.0415415	-0.352279	0.147605	-0.14066	0.0178872	0.149781	-0.213492	-0.286876	0.465988	0.423932	0.0659359	-0.372693	-0.255388	-0.353193	-0.299708	0.28188	-0.300117	0.396393	-0.26597	0.0396154	-0.0464864	0.489632	0.345951	-0.256279	0.0357268	0.421151	0.496205	0.164272	0.463965	-0.0219687	-0.292983	-0.337765
GOBP_IMMUNOGLOBULIN_PRODUCTION_INVOLVED_IN_IMMUNOGLOBULIN_MEDIATED_IMMUNE_RESPONSE	-0.343267	-0.300447	-0.329615	0.110099	-0.2396	0.200404	0.176163	-0.108868	-0.360419	-0.0730825	-0.112519	-0.0186155	0.296975	0.0654356	0.0375116	0.159766	0.161578	-0.209575	-0.404742	-0.31566	0.0264931	0.018635	-0.241888	-0.159332	0.15526	0.0799801	0.359478	0.081932	-0.373439	-0.413053	-0.356491	-0.427438	0.00236979	-0.214281	0.0199901	-0.448294	0.244243	0.298322	-0.0797472	0.0113867	-0.237359	0.164249	-0.195515	0.461112	0.14473	0.278513	0.0116202	0.0548226	-0.324556
GOBP_MHC_PROTEIN_COMPLEX_ASSEMBLY	-0.80517	0.275212	-0.528096	0.695904	-0.67091	0.414642	-0.237143	-0.434003	-0.654009	0.417004	0.357201	-0.37562	0.681933	-0.181331	-0.149575	-0.617106	0.381035	0.364288	-0.666656	0.653108	-0.520785	-0.212363	0.219261	0.516265	-0.863012	-0.546509	0.696344	0.591818	-0.822228	-0.535242	-0.597155	-0.414937	0.319721	-0.545896	0.723172	-0.432267	0.592209	0.15299	0.732383	0.69271	-0.307793	0.428489	-0.102734	0.735943	0.70939	0.268202	0.278739	0.17771	-0.922636
GOBP_DENDRITIC_CELL_CHEMOTAXIS	-0.32511	0.0747932	-0.490375	0.446953	-0.287989	0.543509	0.124249	-0.214582	-0.425876	-0.200738	-0.196898	-0.520778	-0.214934	-0.0229798	0.00332337	-0.441624	0.220922	-0.287812	-0.473847	0.149198	-0.280532	-0.28892	0.171201	0.376974	-0.496812	-0.396762	0.581874	0.271425	-0.593998	-0.263234	-0.242833	-0.480226	0.330467	-0.198063	0.531905	-0.364491	0.0963135	0.354362	0.376843	0.273979	-0.276596	-0.0308823	-0.0710229	0.586208	0.557456	0.6092	0.355316	0.241471	-0.635729
GOBP_IMMUNE_RESPONSE_TO_TUMOR_CELL	-0.123255	-0.0575242	-0.238879	0.0597232	-0.236623	0.261802	-0.0933493	-0.0672013	-0.365979	-0.235147	-0.170966	-0.194202	0.080865	0.378317	-0.282578	-0.552036	0.322414	-0.296844	-0.0502477	-0.34651	-0.0196471	0.153901	-0.224235	0.379686	-0.165609	-0.263513	0.400748	0.190026	-0.431105	-0.26449	-0.361117	-0.257935	0.164033	-0.411568	0.27491	-0.454538	-0.142959	0.176494	0.414418	0.137101	-0.385528	-0.189954	-0.126541	0.439143	0.406064	0.337125	0.294762	0.442054	-0.524132
GOBP_NATURAL_KILLER_CELL_MEDIATED_IMMUNE_RESPONSE_TO_TUMOR_CELL	0.501073	-0.0964206	0.121018	0.196851	-0.0520908	0.426569	-0.0751167	-0.349258	-0.411605	-0.456769	-0.542545	-0.117659	-0.25989	-0.142072	-0.526625	-0.749959	0.281185	-0.0136172	0.372898	-0.418646	-0.398786	-0.0748582	0.206498	0.453135	-0.119534	-0.419421	0.635714	0.240393	-0.453908	-0.0720228	-0.306321	-0.653433	0.0754451	-0.0631374	0.215302	-0.16752	-0.0913929	0.2198	0.400139	-0.0499847	-0.408192	-0.386309	-0.170871	0.460153	0.586544	0.440624	0.327258	0.527522	-0.603406
GOBP_T_CELL_MEDIATED_IMMUNE_RESPONSE_TO_TUMOR_CELL	-0.699777	-0.284498	-0.359525	-0.35473	-0.341311	0.089228	-0.290422	0.0576671	-0.155267	-0.451592	0.124208	-0.231206	0.0788266	0.381422	0.311688	-0.0982282	0.502711	-0.617169	-0.519719	-0.217309	0.406094	0.037733	-0.513178	0.409317	-0.253188	0.0577268	0.329811	0.187354	-0.564658	-0.508152	-0.38612	0.321684	0.162452	-0.495539	0.0471889	-0.748705	0.0465663	0.638212	0.481576	0.254148	-0.148346	0.0679515	-0.193268	0.427705	0.0243676	0.195527	0.413838	0.290875	-0.238704
GOBP_ANTIGEN_PROCESSING_AND_PRESENTATION_OF_PEPTIDE_ANTIGEN_VIA_MHC_CLASS_IB	-0.50834	-0.318025	-0.592673	-0.0149409	-0.778353	0.653608	-0.780537	0.580962	-0.268331	0.225711	0.351124	-0.27083	0.318684	-0.0202951	0.482968	-0.591942	-0.398625	-0.593047	-0.584291	0.364166	-0.280656	0.643721	-0.430391	0.0796439	-0.602926	0.419272	-0.00160366	0.472536	-0.784019	-0.325747	0.0119315	0.322065	-0.213292	-0.595973	0.334627	-0.203818	0.302515	0.414284	0.643973	0.0721438	-0.034893	-0.366326	0.197232	0.749416	-0.231075	-0.0262811	0.683706	0.374483	-0.800738
GOBP_COMPLEMENT_RECEPTOR_MEDIATED_SIGNALING_PATHWAY	0.298201	0.459826	0.274301	0.49077	-0.0949283	0.456328	-0.00349333	-0.486827	-0.641533	-0.280708	-0.436921	-0.486267	0.109569	-0.480018	-0.316018	-0.468004	-0.0554241	-0.102836	0.150997	0.206305	-0.665833	-0.434172	-0.0667769	0.369675	-0.228734	-0.429444	0.568928	0.48845	-0.34215	0.0343155	0.142604	-0.49288	0.487089	0.0733022	0.5366	0.0752872	0.0144715	-0.280715	0.205267	0.208367	0.422888	0.0697772	0.261149	0.431563	0.461834	0.454428	0.379344	0.213078	-0.662694
GOBP_FC_RECEPTOR_MEDIATED_STIMULATORY_SIGNALING_PATHWAY	-0.48886	-0.349948	-0.249191	0.252976	-0.227188	0.53686	0.0213849	-0.232034	0.402318	-0.3509	-0.295781	-0.223741	0.308627	-0.0665111	0.132828	-0.251615	-0.0429141	0.0902168	-0.325125	0.0137039	-0.00704311	0.00873586	0.169518	-0.221287	-0.419431	0.424214	0.495066	0.238642	-0.343747	-0.0433777	-0.459604	-0.326184	0.404993	-0.364571	0.498252	-0.422097	0.221246	0.127285	0.50088	0.430047	-0.356923	0.169514	0.400819	0.586757	0.0406925	0.556221	-0.0277904	-0.360841	-0.478364
GOBP_IMMUNE_COMPLEX_CLEARANCE	-0.349624	-0.337345	0.213851	0.434031	-0.295026	0.513882	0.0470201	-0.578916	-0.264452	0.615518	-0.39192	-0.578451	0.203265	-0.73223	-0.598124	-0.641246	0.183268	-0.148827	-0.458912	0.250763	-0.62818	-0.669515	0.438846	0.0495855	-0.703059	-0.576535	0.774134	0.388307	-0.73667	-0.356962	0.160985	-0.573637	0.556275	-0.00444091	0.373729	0.27726	0.562676	-0.298282	0.334934	0.560237	-0.116125	0.69623	0.48935	0.445464	0.578572	0.0763255	0.744127	0.51171	-0.628058
GOBP_INFLAMMATORY_RESPONSE_TO_ANTIGENIC_STIMULUS	-0.311242	-0.0169659	-0.173997	0.271531	-0.0348836	0.331858	-0.0241741	-0.00108303	-0.398356	0.208898	-0.025674	-0.384367	0.185035	-0.10801	0.0358794	-0.272334	0.212388	-0.278769	-0.0644427	-0.0293017	-0.269996	0.0917396	0.0158713	0.032248	-0.328961	0.0349684	0.377771	0.291007	-0.291982	-0.215972	-0.306281	-0.38585	0.297234	-0.0808439	0.296448	-0.0811062	0.198824	0.244124	0.386857	0.337427	-0.190529	-0.122769	-0.221143	0.428731	0.237821	0.495131	-0.00736672	0.0441514	-0.312812
GOBP_ACUTE_INFLAMMATORY_RESPONSE_TO_ANTIGENIC_STIMULUS	-0.152597	0.00844364	-0.364249	0.223133	-0.110529	0.328951	-0.216257	0.0599902	-0.47732	0.322955	-0.0865561	-0.422952	0.166014	-0.155463	0.0843005	-0.480611	-0.0730579	-0.277286	0.215119	0.0864376	-0.350226	0.0924767	0.0673594	-0.144651	-0.540376	-0.247242	0.355349	0.256092	-0.486302	0.0447596	-0.188958	-0.419846	0.412859	-0.175518	0.14462	-0.0526006	0.334338	0.34338	0.472618	0.442785	-0.0087228	-0.0782551	0.0892464	0.459954	0.215082	0.576333	0.0983959	0.208576	-0.278407
GOBP_PRODUCTION_OF_MOLECULAR_MEDIATOR_OF_IMMUNE_RESPONSE	-0.256502	-0.187299	-0.19456	0.229748	-0.138944	0.442503	-0.0340986	-0.236576	0.143238	-0.0974852	-0.239929	-0.294321	0.190352	-0.229887	0.0125756	-0.225699	-0.0436001	-0.139035	-0.32686	0.0643404	-0.104416	0.00186892	0.0765312	-0.0870011	-0.301643	0.270422	0.406222	0.148939	-0.390527	-0.189917	-0.252458	-0.265876	0.267954	-0.265314	0.393289	-0.236396	0.140747	-0.0053093	0.423708	0.272107	-0.237691	0.039478	0.293178	0.461889	0.116597	0.440535	0.0933241	-0.192789	-0.365786
GOBP_LEUKOCYTE_MEDIATED_IMMUNITY	-0.373931	-0.0429157	-0.218571	0.26723	-0.133123	0.329998	0.114767	0.018121	-0.154936	-0.169325	-0.0179794	-0.305924	0.26114	-0.192928	0.129465	-0.228877	0.239736	-0.126746	-0.354077	-0.137465	0.0344273	-0.016167	-0.101423	-0.0649794	-0.343653	0.0173511	0.459702	0.187234	-0.424408	-0.236717	-0.30486	-0.2684	0.203912	-0.359387	0.404663	-0.369673	0.286951	0.293043	0.356739	0.290344	-0.315032	0.143141	0.0531542	0.534271	0.3301	0.385416	0.168346	-0.0938712	-0.51002
GOBP_MYELOID_LEUKOCYTE_MEDIATED_IMMUNITY	-0.422509	0.0267113	-0.255586	0.25683	-0.0868524	0.173065	0.254285	0.172875	-0.341804	-0.142043	0.104961	-0.290649	0.282607	-0.174009	0.182541	-0.157016	0.36007	-0.212042	-0.329147	-0.30371	0.181854	-0.0351244	-0.242979	-0.0219957	-0.340642	-0.169748	0.47831	0.190919	-0.418461	-0.286196	-0.313286	-0.214611	0.106202	-0.409317	0.388169	-0.380764	0.342368	0.388669	0.323995	0.254932	-0.325616	0.151988	-0.229356	0.534303	0.384249	0.317492	0.148222	-0.0398301	-0.531959
GOBP_LYMPHOCYTE_MEDIATED_IMMUNITY	-0.280011	-0.15796	-0.125618	0.279309	-0.177391	0.52237	-0.125547	-0.245177	0.109264	-0.167603	-0.223493	-0.325838	0.25303	-0.266092	0.018096	-0.337856	-0.0636817	-0.0284057	-0.379673	0.141331	-0.230668	0.0303709	0.106583	-0.116996	-0.342579	0.259489	0.42842	0.173787	-0.454053	-0.127659	-0.312251	-0.324173	0.342417	-0.286177	0.432687	-0.352662	0.127661	0.0605328	0.456824	0.350314	-0.297482	0.119553	0.401025	0.534033	0.198429	0.455063	0.200304	-0.160996	-0.503195
GOBP_HUMORAL_IMMUNE_RESPONSE_MEDIATED_BY_CIRCULATING_IMMUNOGLOBULIN	-0.358172	-0.201581	0.181167	0.276988	-0.264477	0.698317	-0.266708	-0.361875	0.591314	-0.403471	-0.30165	-0.372627	0.350416	-0.396589	-0.0174319	-0.50493	-0.322894	0.280335	-0.458574	0.426387	-0.42972	0.0842079	0.368419	-0.272124	-0.509262	0.639491	0.468263	0.0914164	-0.474426	0.112064	-0.407181	-0.437201	0.553257	-0.335546	0.586894	-0.317039	-0.137198	-0.139562	0.655245	0.558289	-0.389192	0.211053	0.731953	0.596357	0.0754602	0.63769	-0.0607053	-0.411214	-0.538133
GOBP_T_CELL_MEDIATED_IMMUNITY	-0.258232	-0.0897406	-0.238003	0.290563	-0.0678618	0.371582	-0.146536	-0.129433	-0.309758	0.103204	0.0582758	-0.453661	0.0810504	-0.189178	0.0506084	-0.385188	0.115145	-0.363733	-0.380848	-0.103751	-0.166152	0.058113	-0.243552	0.109546	-0.278589	-0.248384	0.380438	0.39329	-0.533221	-0.258103	-0.244646	-0.323795	0.29012	-0.293271	0.348446	-0.299233	0.300322	0.318724	0.352762	0.185004	-0.352404	0.00364358	-0.102395	0.504326	0.180457	0.328073	0.393171	0.163243	-0.564783
GOBP_T_CELL_ANTIGEN_PROCESSING_AND_PRESENTATION	-0.283517	0.212167	-0.365034	0.582462	-0.582091	0.386367	0.0854907	0.573205	-0.504354	0.417234	0.539249	-0.653501	0.815301	0.240468	0.47516	-0.612546	0.354094	-0.277721	-0.296408	0.000877217	0.565083	0.336751	0.132744	-0.489198	-0.670539	-0.40928	0.395056	0.660347	-0.708459	-0.509674	0.186195	-0.393296	-0.0349302	-0.694819	0.708307	-0.777663	0.570871	0.645549	0.501498	0.563646	-0.748399	0.697168	-0.297332	0.866005	0.433032	0.612215	0.742417	0.10317	-0.811974
GOBP_ADAPTIVE_IMMUNE_RESPONSE_BASED_ON_SOMATIC_RECOMBINATION_OF_IMMUNE_RECEPTORS_BUILT_FROM_IMMUNOGLOBULIN_SUPERFAMILY_DOMAINS	-0.308452	-0.142981	-0.151939	0.291628	-0.186285	0.524992	-0.0858771	-0.236985	0.0993586	-0.196625	-0.210746	-0.358044	0.213719	-0.249364	0.0389729	-0.352432	-0.0637129	-0.0821624	-0.391406	0.0898516	-0.252548	0.0789884	0.13012	-0.12248	-0.35378	0.214104	0.445532	0.257639	-0.41822	-0.130703	-0.319088	-0.369742	0.357079	-0.301629	0.442685	-0.381048	0.135439	0.124964	0.44214	0.36016	-0.330082	0.106064	0.373959	0.531886	0.175875	0.483159	0.150885	-0.222465	-0.507724
GOBP_TOLERANCE_INDUCTION_DEPENDENT_UPON_IMMUNE_RESPONSE	0.327327	-0.526445	0.0631627	0.581404	-0.552261	0.165026	-0.311979	0.144693	-0.503408	-0.340266	-0.226805	0.0153001	0.453165	-0.0798055	0.397471	-0.554585	-0.442122	-0.301177	0.0810176	0.385676	-0.110014	-0.243275	-0.222993	0.400005	0.07638	0.162449	0.18686	0.326618	-0.674362	-0.386122	-0.502605	-0.80301	0.548457	-0.393441	0.262602	-0.349853	-0.479985	0.0810185	0.398347	-0.370606	-0.0723404	0.328913	0.406612	0.428454	-0.194695	0.0952915	0.426096	-0.00997834	-0.769799
GOBP_GERMINAL_CENTER_FORMATION	-0.443278	0.0684213	0.0400357	0.619708	-0.404123	0.523276	0.4544	-0.080991	-0.420758	-0.061365	-0.105482	-0.400103	0.0330201	-0.19182	0.277402	-0.356957	-0.223324	-0.431137	-0.439315	-0.478212	-0.0503735	0.366983	-0.298321	0.0596638	-0.262903	-0.150544	0.516867	0.362023	-0.398287	-0.045084	-0.320523	-0.521229	0.450043	-0.11433	0.216583	-0.520831	0.303332	0.248183	0.283829	0.122335	-0.5579	-0.299536	-0.302448	0.473294	-0.223688	0.536995	-0.0496503	-0.541298	-0.577095
GOBP_DENDRITIC_CELL_ANTIGEN_PROCESSING_AND_PRESENTATION	-0.479629	0.264889	-0.372815	0.618069	-0.259803	0.482759	0.324936	-0.332095	-0.509215	0.276585	-0.236715	-0.711648	0.0841177	-0.363692	-0.372723	-0.497373	0.0303677	0.0589196	-0.110301	0.192445	-0.428728	-0.114239	0.536006	0.549146	-0.723181	-0.142587	0.595951	0.613966	-0.681131	-0.299925	-0.533146	-0.837962	0.387457	-0.322215	0.718222	0.241414	0.274979	-0.0841389	0.651878	0.503375	-0.437349	0.102815	0.246175	0.624675	0.635261	0.591585	0.268132	-0.0140591	-0.770646
GOBP_ANTIGEN_PROCESSING_AND_PRESENTATION_OF_PEPTIDE_ANTIGEN_VIA_MHC_CLASS_I	-0.563682	-0.326899	-0.429684	-0.342207	-0.372451	0.292342	0.0608505	0.473452	-0.276827	-0.359753	0.296927	-0.0287333	0.403934	0.170061	0.466185	0.1871	0.368798	-0.400505	-0.518628	-0.455994	0.360439	0.247404	-0.498108	-0.0257476	-0.367645	0.15808	0.474407	-0.143739	-0.498837	-0.406885	-0.445948	0.106178	-0.373514	-0.646116	0.133105	-0.537193	0.40952	0.54229	0.351665	0.166037	-0.181206	0.0384763	-0.323918	0.685607	0.50742	-0.0791586	0.487593	0.102172	-0.569798
GOBP_ANTIGEN_PROCESSING_AND_PRESENTATION_VIA_MHC_CLASS_IB	-0.503275	-0.276454	-0.61454	0.00586784	-0.621631	0.322986	-0.420718	0.0265432	0.0827752	-0.0557104	0.252288	-0.407463	0.32558	-0.396015	0.257583	0.0515478	-0.218349	-0.392352	-0.629949	0.063539	-0.0847729	0.0142769	-0.389241	0.196927	-0.420262	-0.304065	-0.061935	0.49512	-0.508424	-0.397429	-0.472402	0.271013	-0.299803	-0.437404	0.400036	-0.393415	0.467614	0.269465	0.568696	0.422429	0.0141096	-0.231463	-0.13614	0.567143	0.115765	0.0621104	0.495341	0.0700531	-0.702126
GOBP_ANTIGEN_PROCESSING_AND_PRESENTATION_OF_EXOGENOUS_PEPTIDE_ANTIGEN_VIA_MHC_CLASS_I_TAP_INDEPENDENT	-0.7303	0.22607	-0.616918	-0.18142	-0.554433	0.627774	-0.545245	0.502323	-0.471761	-0.190541	0.295071	-0.303044	0.592021	-0.00456869	0.545927	-0.559757	-0.388058	-0.351444	-0.662815	0.394984	0.0267195	0.676436	-0.483194	-0.276414	-0.4679	0.606176	0.466196	0.590761	-0.844104	-0.595739	-0.0954352	0.295208	-0.225637	-0.684698	0.52934	-0.576766	0.324081	0.56619	0.725691	0.206035	-0.241356	0.0321086	0.136471	0.781511	0.138958	-0.123618	0.840576	0.260675	-0.892896
GOBP_ANTIGEN_PROCESSING_AND_PRESENTATION_OF_ENDOGENOUS_PEPTIDE_ANTIGEN	-0.601268	0.0477747	-0.41053	0.149591	-0.615497	0.516856	-0.34603	0.243724	-0.426871	0.0436406	0.247219	-0.368059	0.445007	0.01226	0.233564	-0.357321	-0.222087	-0.37952	-0.568589	0.23823	-0.216515	0.435283	-0.353945	0.137624	-0.514887	0.00658609	0.436169	0.513534	-0.734183	-0.351278	-0.256701	0.24047	-0.0611882	-0.63921	0.594951	-0.308523	0.209925	0.407831	0.572847	0.343763	-0.0966075	-0.2371	0.132283	0.733187	0.157721	0.158422	0.631298	0.476182	-0.859248
GOBP_ANTIGEN_PROCESSING_AND_PRESENTATION_OF_ENDOGENOUS_PEPTIDE_ANTIGEN_VIA_MHC_CLASS_I_VIA_ER_PATHWAY	-0.563143	0.0766696	-0.648627	-0.0648379	-0.639323	0.522613	-0.564779	0.617212	-0.354449	-0.153718	0.366378	-0.448606	0.596584	-0.0340705	0.455143	-0.755373	-0.438315	-0.304644	-0.619989	0.560473	-0.166497	0.674855	-0.386745	-0.219355	-0.576712	0.266118	0.184289	0.403898	-0.878615	-0.410523	-0.174161	0.417753	-0.0101419	-0.611266	0.438079	-0.189874	0.164876	0.470301	0.657791	0.290896	-0.116697	-0.339412	0.190117	0.761872	-0.191102	-0.21567	0.715583	0.287796	-0.820549
GOBP_ANTIGEN_PROCESSING_AND_PRESENTATION_OF_PEPTIDE_OR_POLYSACCHARIDE_ANTIGEN_VIA_MHC_CLASS_II	-0.552148	-0.103055	-0.328806	-0.0141856	-0.377584	0.183981	0.228379	-0.0876876	-0.0962095	-0.151068	-0.0451506	-0.126055	0.342215	0.106114	0.137132	0.140512	0.300578	-0.130257	-0.28728	-0.331049	0.21396	0.0838862	-0.319583	-0.076335	-0.371801	0.058728	0.511613	-0.0751571	-0.315385	-0.311469	-0.519473	-0.309911	-0.0933353	-0.36465	0.217577	-0.50747	0.416706	0.305451	0.311625	0.0381921	-0.281926	0.048521	-0.0797255	0.402919	0.472459	-0.0615766	0.158737	-0.15315	-0.442195
GOBP_TOLERANCE_INDUCTION	-0.347527	-0.0375703	-0.29444	0.463477	-0.460104	0.588127	0.192461	-0.178613	-0.376012	0.0330696	-0.0994874	-0.389928	-0.0720764	-0.0173414	0.24379	-0.486071	-0.00564765	-0.392387	-0.357829	0.0806308	-0.217836	-0.0947196	-0.354647	0.117939	-0.308827	-0.0754689	0.396024	0.421925	-0.352522	0.0471097	-0.402257	-0.209597	0.350307	-0.152658	0.486064	-0.34403	-0.00768412	0.244803	0.398172	0.021349	-0.318311	0.0907862	-0.106522	0.524881	0.0478348	0.493793	0.466907	0.141544	-0.573672
GOBP_TOLERANCE_INDUCTION_TO_SELF_ANTIGEN	-0.129426	-0.0831051	-0.0771496	0.678464	-0.0989938	0.457714	0.513289	-0.279032	-0.0640429	-0.219993	-0.387279	-0.384522	-0.122937	0.0663665	0.0841154	-0.320768	-0.0352421	-0.028479	-0.139698	-0.0908429	-0.139258	-0.13173	-0.339592	0.0293379	-0.236555	0.119791	0.43976	0.371174	-0.185499	0.0347222	-0.589315	-0.425706	-0.02603	0.272501	0.418308	-0.124043	0.239781	0.211291	0.183313	-0.0424928	-0.675855	0.488381	-0.115857	0.390899	0.348663	0.600279	-0.0133219	0.277003	-0.793524
GOBP_T_CELL_TOLERANCE_INDUCTION	-0.334746	-0.139821	-0.382357	0.549126	-0.494205	0.617714	0.202854	-0.122834	-0.445512	0.115094	-0.0578732	-0.354664	0.337546	-0.136295	0.265583	-0.51384	0.152375	-0.294902	-0.318733	0.370898	-0.382805	-0.114956	-0.388083	0.209389	-0.26229	0.0583397	0.265323	0.422253	-0.505989	-0.204653	-0.562096	-0.491799	0.528056	-0.119568	0.547029	-0.178916	-0.0763136	0.000779412	0.423151	0.0890506	-0.037557	-0.116591	0.156114	0.619918	-0.149164	0.377681	0.529296	0.0274384	-0.670866
GOBP_IMMUNE_SYSTEM_DEVELOPMENT	-0.372608	-0.0117142	-0.279561	0.183755	-0.0943794	0.308814	0.260311	-0.0628131	-0.168485	-0.0509893	-0.170815	-0.148618	0.0434399	0.0782281	0.151522	-0.0301606	0.188658	-0.209473	-0.285673	-0.330989	-0.0419006	0.101384	-0.122076	-0.126634	-0.1783	-0.0812838	0.324589	0.144015	-0.157681	-0.219421	-0.263258	-0.128787	0.0508507	-0.0814714	0.241459	-0.37565	0.119111	0.118073	0.18293	0.118209	-0.285186	-0.0462621	-0.181676	0.331525	0.170726	0.195711	-0.0385115	-0.147021	-0.290297
GOBP_LEUKOCYTE_DIFFERENTIATION	-0.345966	0.070216	-0.240248	0.310664	0.0107136	0.387865	0.242918	-0.14028	-0.242763	0.0350501	-0.218699	-0.317877	-0.0027148	-0.0236623	0.072442	-0.207362	0.138731	-0.160503	-0.241824	-0.18998	-0.0828241	0.0173695	-0.0511703	-0.0100254	-0.265243	-0.200074	0.388513	0.277574	-0.293981	-0.21328	-0.217895	-0.278242	0.219678	-0.0433599	0.346554	-0.308043	0.178751	0.176195	0.286026	0.172132	-0.285752	-0.0465286	-0.120902	0.379231	0.193467	0.384156	0.00950823	-0.0130913	-0.401679
GOBP_LEUKOCYTE_MIGRATION_INVOLVED_IN_INFLAMMATORY_RESPONSE	-0.174824	-0.0145058	0.292549	0.480786	0.415094	0.617076	0.0826675	-0.48517	-0.397169	0.327502	0.080963	-0.699886	0.304821	-0.466002	-0.361451	-0.493054	0.21071	-0.220241	-0.476497	0.24431	-0.640662	-0.435482	-0.00334509	-0.0190785	-0.378292	-0.266004	0.439054	0.539692	-0.44202	-0.0163485	0.0428407	-0.250682	0.351602	-0.245406	0.487619	-0.0413262	0.00432208	-0.0529451	0.610837	0.593177	-0.22934	-0.256299	-0.0262961	0.444042	0.594458	0.457235	0.0779303	-0.00419569	-0.472928
GOBP_HYPERSENSITIVITY	-0.489322	0.293421	-0.192893	0.604088	-0.103513	0.320504	-0.0544434	-0.0170031	-0.477644	0.371815	-0.161928	-0.586965	0.360657	-0.207787	-0.106464	-0.56416	-0.132021	-0.326866	0.105906	-0.157033	-0.50149	-0.122796	0.0174194	-0.228719	-0.771593	-0.322769	0.565702	0.588218	-0.755354	-0.285841	-0.271141	-0.57637	0.592966	-0.220762	0.359088	0.252167	0.305646	0.282546	0.690152	0.535292	-0.0558086	-0.216061	0.277565	0.688032	0.339457	0.60401	0.321658	0.370599	-0.502622
GOBP_ACUTE_INFLAMMATORY_RESPONSE	0.0362518	0.0219066	-0.100279	0.320042	0.0926926	0.292807	-0.0118367	-0.145963	-0.244512	0.258851	-0.0790765	-0.405486	0.135876	-0.197063	0.132027	-0.395532	0.230763	-0.0805417	-0.124024	-0.0619164	-0.19874	0.154858	0.142209	0.134242	-0.346328	-0.352188	0.400998	0.202023	-0.414241	-0.0224976	-0.0596008	-0.259091	0.30929	-0.309835	0.234732	-0.158279	0.126688	0.309412	0.242846	0.204854	-0.0988043	-0.0346356	-0.0659309	0.319246	0.191399	0.448641	0.128799	0.151826	-0.374017
GOBP_PRODUCTION_OF_MOLECULAR_MEDIATOR_INVOLVED_IN_INFLAMMATORY_RESPONSE	-0.291729	0.212391	-0.108261	0.386103	-0.0186296	0.365814	0.0973301	-0.109244	-0.208882	0.113247	-0.159126	-0.276122	0.18762	-0.0667824	0.0916484	-0.363555	0.312884	-0.142808	-0.176639	-0.146779	-0.0721874	0.00364019	0.124222	0.167686	-0.312124	-0.0168282	0.437176	0.236475	-0.234736	-0.135944	-0.284966	-0.365459	0.298998	-0.149423	0.385875	-0.111562	0.306288	0.275326	0.275814	0.257337	-0.333285	0.170594	0.0965965	0.412027	0.369114	0.331558	0.162265	-0.0256061	-0.477315
GOBP_CYTOKINE_PRODUCTION_INVOLVED_IN_INFLAMMATORY_RESPONSE	-0.216902	0.234658	-0.0655922	0.381346	0.0500038	0.371172	0.0642677	-0.213219	-0.184318	0.156369	-0.211574	-0.333042	0.23621	-0.0345518	0.0859995	-0.362139	0.316644	-0.048531	-0.0956685	-0.0523651	-0.0270131	0.129971	0.152524	0.0863881	-0.26783	0.11762	0.444249	0.269295	-0.109814	-0.123531	-0.253873	-0.349198	0.284893	-0.143338	0.426945	-0.0693426	0.275109	0.140705	0.271973	0.268959	-0.32363	0.00438102	0.200735	0.357699	0.355755	0.370717	0.208015	-0.0215629	-0.438376
GOBP_RESPIRATORY_BURST_INVOLVED_IN_INFLAMMATORY_RESPONSE	-0.425377	0.228626	-0.189718	0.124266	-0.201864	0.110169	0.105153	0.0811606	-0.508144	-0.126923	0.317596	-0.560719	0.563027	0.054029	0.0323196	-0.380776	0.428457	-0.533165	-0.68976	-0.0937577	-0.271018	-0.164594	-0.00594182	-0.102522	-0.529918	-0.0597562	0.668142	0.0342429	-0.735931	-0.00527617	-0.513562	-0.62861	0.559994	-0.0754722	-0.0325341	-0.509411	-0.129943	0.650003	0.508888	0.569246	-0.620985	0.702287	-0.0638089	0.630858	0.479666	0.148172	0.00198674	-0.13593	-0.467656
GOBP_CHRONIC_INFLAMMATORY_RESPONSE	0.0910324	0.00519102	0.132065	0.525796	-0.199509	0.569815	0.222753	-0.391427	-0.108728	0.0730844	-0.115797	-0.418519	0.279914	-0.403994	-0.198948	-0.28863	0.0802765	-0.274597	-0.23089	-0.02443	-0.322101	-0.046591	-0.433231	0.378316	-0.408087	0.120501	0.522148	0.479653	-0.615139	-0.361444	-0.363744	-0.201208	0.454886	-0.39483	0.480727	-0.423026	-0.0739243	0.159176	0.567989	0.379556	-0.450083	-0.209506	0.436013	0.594858	0.387405	0.56843	0.113043	-0.285317	-0.57746
GOBP_MONOCYTE_CHEMOTAXIS	-0.210677	0.0591518	-0.162521	0.307974	-0.110291	0.35714	-0.0915599	-0.117251	-0.363194	-0.0621411	0.134204	-0.532812	0.100017	-0.2382	-0.210894	-0.249039	0.270678	-0.233146	-0.422045	-0.0034628	-0.21036	0.0187389	-0.229837	0.352583	-0.474276	-0.279014	0.501923	0.119737	-0.439675	0.017004	-0.359613	-0.389875	0.304276	-0.342423	0.47477	-0.490449	-0.0360151	0.0592153	0.424	0.0485005	-0.261404	0.121811	-0.0522207	0.544681	0.321509	0.480615	0.227708	0.147477	-0.499269
GOBP_SOMATIC_DIVERSIFICATION_OF_IMMUNE_RECEPTORS_VIA_SOMATIC_MUTATION	-0.424782	-0.482414	-0.57092	-0.457069	-0.49258	-0.12073	0.174938	-0.0750488	0.0455268	0.0710096	0.140704	0.0976584	0.537282	0.369196	0.00538521	0.45127	0.345825	0.158013	-0.198323	-0.410303	0.239753	-0.311855	-0.493075	-0.516396	-0.285918	0.303363	0.0673933	-0.0413487	-0.159078	-0.484714	-0.490823	-0.480821	-0.509159	-0.370212	-0.39166	0.17653	0.0525234	-0.053287	0.193249	-0.0496649	-0.33133	-0.0803272	-0.0631184	0.415096	0.31367	-0.312784	0.0862435	-0.0599833	-0.079192
GOBP_SOMATIC_DIVERSIFICATION_OF_T_CELL_RECEPTOR_GENES	-0.591228	-0.293879	-0.511811	0.045084	-0.0347298	0.259819	0.425009	-0.699023	0.551904	0.0623596	-0.52765	0.139936	0.0903268	0.20168	0.0494728	0.762358	0.454727	0.179053	0.622331	-0.741906	0.0154744	0.689493	0.0894784	-0.22695	0.411533	-0.133324	-0.305762	0.267015	0.656645	-0.146605	0.219102	-0.252885	-0.498485	0.316959	-0.15725	0.00633241	-0.46455	0.214151	-0.473629	-0.55006	-0.311229	-0.572155	0.420755	-0.368642	0.0836733	-0.523621	-0.705872	-0.195914	-0.24377
GOBP_MYELOID_LEUKOCYTE_DIFFERENTIATION	-0.40729	0.15424	-0.277647	0.300555	0.00135698	0.319767	0.257637	0.0327049	-0.214379	-0.15113	-0.166295	-0.346629	-0.0465947	0.0588382	0.17887	-0.147957	0.263989	-0.0711559	-0.213093	-0.272663	0.0709752	0.0416394	0.00162866	-0.0408075	-0.153865	-0.270884	0.37164	0.252551	-0.322563	-0.251449	-0.255369	-0.309923	0.187341	-0.164703	0.375472	-0.284442	0.241276	0.220911	0.271597	0.229206	-0.324477	0.0211863	-0.0461698	0.396738	0.157669	0.376757	0.000846086	0.0225558	-0.408799
GOBP_PLATELET_DEGRANULATION	-0.382463	0.0848316	-0.118908	0.30261	-0.0522912	0.035466	0.160437	-0.0170888	-0.111464	-0.00906227	-0.103401	-0.322462	0.0750288	0.0417457	0.172095	-0.109811	0.282206	0.0314721	-0.334079	-0.339967	-0.0898461	0.133626	-0.0267103	-0.10124	-0.328005	-0.12606	0.31997	0.0840221	-0.282155	-0.315262	-0.113609	-0.034562	0.140957	-0.28058	0.338438	-0.352175	0.276212	0.28893	0.312294	0.22972	-0.285185	0.254912	-0.0117005	0.424633	0.263798	0.0320312	0.0690736	0.0937512	-0.529162
GOBP_REGULATION_OF_ANTIGEN_PROCESSING_AND_PRESENTATION	-0.469901	0.00855798	-0.442136	0.558544	-0.158526	0.559046	0.258289	-0.322746	-0.528237	0.339971	0.0363815	-0.648578	0.32688	-0.28778	-0.31041	-0.553606	-0.0366647	0.0716187	-0.121302	0.161826	-0.440366	-0.140851	0.283051	0.285736	-0.674094	-0.204047	0.595026	0.679936	-0.671546	-0.340226	-0.515377	-0.559129	0.22241	-0.28601	0.696136	-0.230676	0.263703	-0.0792368	0.556817	0.513571	-0.292786	0.0170157	0.258915	0.605712	0.610548	0.568683	0.422883	0.0483469	-0.681057
GOBP_NEGATIVE_REGULATION_OF_ANTIGEN_PROCESSING_AND_PRESENTATION	-0.592987	0.0863183	-0.357895	0.484655	-0.309809	0.319598	0.0972651	-0.24455	-0.737147	0.153017	0.00374401	-0.704267	0.0417849	-0.434736	-0.246464	-0.61649	0.0201142	0.117483	-0.213785	0.232008	-0.378216	-0.318562	0.118428	0.465371	-0.731414	-0.202745	0.644379	0.769653	-0.714556	-0.414429	-0.639221	-0.340101	-0.0303612	-0.182125	0.594995	-0.468402	0.429369	0.14763	0.568365	0.43641	-0.243148	0.317013	0.335548	0.714407	0.626478	0.456744	0.572096	-0.112307	-0.788045
GOBP_POSITIVE_REGULATION_OF_ANTIGEN_PROCESSING_AND_PRESENTATION	-0.436939	0.229402	-0.197766	0.709088	0.131362	0.736378	0.267929	-0.489662	-0.180734	0.475251	-0.0223957	-0.650601	0.500872	-0.380074	-0.464862	-0.486981	0.0199469	0.141549	-0.0438398	0.263362	-0.698231	0.240305	0.445952	0.131585	-0.758132	-0.181839	0.457272	0.553764	-0.654467	-0.441796	-0.452114	-0.858177	0.24236	-0.510739	0.769509	0.176032	-0.0181234	-0.50949	0.772409	0.475722	-0.380469	-0.259177	0.289601	0.582506	0.707379	0.661302	0.290335	0.114921	-0.721484
GOBP_REGULATION_OF_ANTIGEN_PROCESSING_AND_PRESENTATION_OF_PEPTIDE_OR_POLYSACCHARIDE_ANTIGEN_VIA_MHC_CLASS_II	-0.740388	-0.0556567	-0.394266	0.529108	0.141076	0.212553	0.310904	-0.594452	-0.302673	0.642991	0.0134601	-0.636484	0.18524	-0.510675	-0.736883	-0.439217	-0.567766	-0.0295631	-0.245552	-0.102718	-0.774007	-0.201496	-0.0334319	0.51888	-0.739686	0.308767	0.679073	0.807656	-0.60005	-0.537994	-0.780753	-0.812907	0.100105	-0.217601	0.430152	-0.181651	0.0608376	0.196809	0.753584	0.485583	-0.461466	-0.163985	0.705969	0.739083	0.757563	0.247349	0.600154	-0.453971	-0.678867
GOBP_REGULATION_OF_ANTIGEN_PROCESSING_AND_PRESENTATION_OF_PEPTIDE_ANTIGEN	-0.623698	-0.105478	-0.400782	0.615316	-0.17832	0.49704	-0.379823	-0.46237	-0.559219	0.354809	0.398887	-0.54387	0.643604	-0.535351	-0.218821	-0.715468	0.163619	0.332279	-0.389706	0.411779	-0.398554	-0.0886916	-0.0919458	-0.195586	-0.801471	-0.345035	0.575808	0.774193	-0.723559	-0.519385	-0.669052	-0.110266	-0.42286	-0.312458	0.535529	-0.434397	0.427217	0.264574	0.600434	0.459216	0.0803411	0.121461	0.403893	0.680958	0.703074	0.487676	0.600021	0.205248	-0.756553
GOBP_REGULATION_OF_DENDRITIC_CELL_ANTIGEN_PROCESSING_AND_PRESENTATION	-0.37826	0.298207	-0.237412	0.618228	-0.102317	0.501911	0.371744	-0.373732	-0.446324	0.267576	-0.317338	-0.742481	0.110911	-0.331004	-0.378934	-0.444911	-0.0538142	0.0162765	0.00287221	0.01583	-0.50503	0.108648	0.538426	0.452571	-0.707835	-0.096604	0.52784	0.572956	-0.64149	-0.383283	-0.421173	-0.832716	0.320203	-0.314261	0.691815	0.15203	0.173819	-0.293949	0.651825	0.462695	-0.497574	-0.084737	0.299678	0.59455	0.632226	0.604018	0.292602	-0.150299	-0.746569
GOBP_POSITIVE_REGULATION_OF_DENDRITIC_CELL_ANTIGEN_PROCESSING_AND_PRESENTATION	-0.104561	0.245772	-0.177931	0.70905	-0.0351919	0.791737	0.284566	-0.477158	-0.122231	0.442862	-0.353258	-0.687248	0.354615	-0.28622	-0.400201	-0.378234	0.0112232	0.219807	0.128602	0.16083	-0.680973	0.402753	0.577158	0.156454	-0.713304	-0.21147	0.308247	0.465412	-0.559176	-0.36345	-0.357311	-0.838967	0.128421	-0.45507	0.751972	0.18329	-0.073335	-0.634341	0.748639	0.368765	-0.447639	-0.326056	0.308512	0.487055	0.635652	0.660005	0.198308	0.0456452	-0.6811
GOBP_REGULATION_OF_GERMINAL_CENTER_FORMATION	-0.589422	0.202398	-0.259873	0.63698	-0.602641	0.436618	0.469403	-0.315093	-0.117561	-0.0343274	-0.256339	-0.304954	-0.423175	-0.16555	0.193341	-0.288082	-0.58003	-0.429128	-0.560131	-0.63888	-0.144962	0.37299	-0.240421	0.0287107	-0.0270263	-0.24111	0.273528	-0.0355684	-0.037694	0.478822	0.157862	-0.428653	0.179976	0.407786	0.0219795	-0.663559	0.262192	0.140805	0.0535481	-0.117311	-0.526513	-0.31843	-0.310479	0.269539	-0.387604	0.281675	0.246915	-0.483522	-0.577243
GOBP_REGULATION_OF_IMMUNOGLOBULIN_PRODUCTION	-0.206145	-0.125534	-0.166913	0.325796	-0.00919444	0.309283	0.177482	-0.0549564	-0.273572	0.101397	-0.10523	-0.186152	0.142593	-0.179494	-0.00754385	-0.0773338	0.110103	-0.264875	-0.412593	-0.131839	-0.043436	0.136625	-0.16764	-0.177228	-0.058959	0.0137315	0.404593	0.180207	-0.445785	-0.410649	-0.33272	-0.325349	0.0542825	-0.33176	0.168168	-0.431266	0.176723	0.172684	0.189299	0.146967	-0.274777	0.0653814	-0.178938	0.353968	0.18595	0.390103	-0.0437638	-0.0948437	-0.427116
GOBP_NEGATIVE_REGULATION_OF_IMMUNOGLOBULIN_PRODUCTION	-0.263507	-0.191247	0.274673	0.379404	-0.131176	0.46599	0.375018	-0.0668791	-0.335092	0.103328	-0.421933	-0.349644	0.109548	-0.139713	0.000344423	-0.293825	0.109837	-0.176438	-0.147749	-0.220837	0.0184687	-0.12778	0.150278	-0.14412	-0.304335	-0.159083	0.359029	0.570012	-0.555772	-0.415588	-0.166139	-0.438872	0.144575	-0.0950715	0.390762	0.0233609	0.074438	-0.067503	0.313974	0.0425547	0.126171	0.187096	0.144574	0.431963	0.0924624	0.305459	0.042372	0.10946	-0.393323
GOBP_POSITIVE_REGULATION_OF_IMMUNOGLOBULIN_PRODUCTION	-0.164586	-0.130806	-0.164233	0.325336	0.092998	0.316011	0.0409429	-0.0550745	-0.314263	0.0212378	-0.0403854	-0.103175	0.011258	-0.123861	-0.0448093	-0.139098	0.115342	-0.294673	-0.439856	-0.111073	-0.131281	0.15427	-0.0887051	-0.177929	0.05958	0.201175	0.3831	0.0350197	-0.431676	-0.444226	-0.38842	-0.235716	0.039949	-0.334995	0.0359394	-0.457985	0.201182	0.291002	0.0940972	0.175446	-0.26955	0.0267544	-0.203929	0.3338	0.166817	0.344176	-0.0615625	-0.270562	-0.367108
GOBP_REGULATION_OF_TOLERANCE_INDUCTION	-0.364791	-0.161237	-0.292274	0.410451	-0.509685	0.60308	0.315662	-0.104671	-0.457906	0.230575	0.00257495	-0.212296	0.0884466	0.0230653	0.334496	-0.4326	0.116757	-0.482021	-0.464962	0.174854	-0.031163	-0.0503118	-0.349129	0.160919	-0.221883	-0.0277409	0.34659	0.419011	-0.389322	-0.324996	-0.496045	-0.0870391	0.496388	-0.22894	0.523061	-0.424784	-0.0194026	0.253922	0.430594	-0.0653413	-0.279426	0.0463959	0.026359	0.623614	-0.1764	0.43466	0.554624	0.0875984	-0.524637
GOBP_POSITIVE_REGULATION_OF_TOLERANCE_INDUCTION	-0.275103	-0.084281	-0.152774	0.618052	-0.641427	0.601078	0.311788	0.00233338	-0.586995	0.378506	-0.180928	-0.477058	0.0611566	-0.163554	0.522181	-0.602929	0.0615234	-0.235489	-0.471243	0.350199	-0.120582	-0.23795	-0.502306	0.323877	-0.418674	-0.292261	0.323991	0.525784	-0.636456	-0.326484	-0.553911	-0.24729	0.520626	-0.317517	0.633967	-0.406403	0.0839003	0.147454	0.46086	-0.0945082	-0.224495	0.259297	0.195338	0.708024	-0.199619	0.348369	0.558278	0.24406	-0.751742
GOBP_POSITIVE_REGULATION_OF_T_CELL_TOLERANCE_INDUCTION	-0.426067	-0.062123	-0.40777	0.605874	-0.623844	0.585359	0.277827	-0.0296942	-0.694178	0.209274	-0.170063	-0.52427	0.347495	-0.220727	0.47732	-0.704294	0.264905	-0.213705	-0.38561	0.488634	-0.125908	-0.47547	-0.54285	0.390603	-0.567428	-0.233972	0.397984	0.7314	-0.764671	-0.370443	-0.686123	-0.412636	0.573651	-0.410011	0.682121	-0.43935	0.32063	0.163493	0.600074	0.218929	-0.15686	0.0587346	0.330863	0.76464	-0.208962	0.394103	0.665506	0.199992	-0.821148
GOBP_REGULATION_OF_ACUTE_INFLAMMATORY_RESPONSE	0.0874501	0.0909352	-0.161522	0.34386	0.0930119	0.485706	0.0377329	-0.264344	-0.442252	0.199678	-0.0683965	-0.430564	0.0517953	-0.147027	0.066957	-0.392386	0.212056	-0.255714	-0.219095	-0.145781	-0.23201	0.0589034	0.0273337	0.2304	-0.424208	-0.418003	0.451164	0.477584	-0.538654	0.101569	-0.278807	-0.383713	0.292827	-0.208661	0.328415	-0.0111318	0.130382	0.273104	0.340995	0.233833	-0.16958	-0.301351	-0.205417	0.350765	0.292715	0.504947	-0.0797425	0.0751075	-0.340749
GOBP_NEGATIVE_REGULATION_OF_ACUTE_INFLAMMATORY_RESPONSE	0.0191249	0.121054	0.0434681	0.36334	0.198061	0.129511	0.259017	-0.173459	-0.507197	0.230124	0.215636	-0.430194	0.0563731	-0.392019	0.0146256	-0.109979	0.440616	-0.0789163	0.059287	-0.0732455	-0.34618	0.254067	0.272197	0.0364025	-0.502596	-0.163704	0.238659	0.333035	-0.351185	-0.0829488	-0.158464	-0.438187	-0.0645863	-0.251111	0.0738062	-0.106002	0.0700278	0.0040692	0.156478	0.322433	-0.235099	-0.12598	-0.351006	0.185558	0.283049	0.126278	0.191568	-0.0404275	-0.111121
GOBP_POSITIVE_REGULATION_OF_ACUTE_INFLAMMATORY_RESPONSE	0.222612	0.148416	-0.270966	0.38256	-0.00512302	0.500703	-0.0447416	-0.226843	-0.483537	0.0370487	-0.103756	-0.402835	0.177716	-0.0651772	0.042535	-0.522348	0.163448	-0.378951	-0.333368	-0.243505	-0.118191	0.170472	-0.0620026	0.267239	-0.377429	-0.517881	0.569637	0.390455	-0.587958	-0.00634029	-0.393793	-0.387077	0.417427	-0.039666	0.395021	-0.00678812	0.227405	0.497293	0.396811	0.313072	-0.28528	-0.249982	-0.261077	0.561483	0.260071	0.562023	-0.216614	0.188801	-0.319019
GOBP_REGULATION_OF_CHRONIC_INFLAMMATORY_RESPONSE	0.162528	0.193249	0.0275561	0.773522	-0.428972	0.710385	-0.152877	-0.514834	-0.44753	0.417595	-0.685268	-0.582022	0.218451	-0.271671	0.0447158	-0.516944	-0.0149872	-0.330071	0.00307412	0.223438	-0.593363	0.0870503	-0.562486	0.602259	-0.51505	-0.0675626	0.564109	0.540692	-0.66759	-0.277397	-0.675256	-0.606262	0.657303	0.0165024	0.686643	-0.6195	-0.0142335	-0.40297	0.506958	0.408889	-0.109731	-0.309669	0.417288	0.498011	0.0343196	0.512139	0.301655	0.0159381	-0.62301
GOBP_RESPIRATORY_BURST_INVOLVED_IN_DEFENSE_RESPONSE	-0.398797	0.0671295	-0.203147	0.206317	-0.158177	0.353646	0.103841	0.151771	-0.605838	-0.139798	0.172672	-0.513556	0.342556	-0.127653	0.128201	-0.444706	0.343536	-0.377022	-0.54776	0.0139929	0.0232056	-0.308999	-0.119592	-0.0903204	-0.535524	-0.103256	0.658353	0.335572	-0.640553	-0.312529	-0.429291	-0.613282	0.506742	-0.362205	0.268328	-0.360817	0.0838315	0.544192	0.587531	0.538777	-0.603662	0.460355	0.0135989	0.496172	0.369927	0.458137	0.20979	-0.130276	-0.311745
GOBP_REGULATION_OF_IMMUNE_SYSTEM_PROCESS	-0.350825	-0.0754105	-0.229184	0.247634	-0.13448	0.375134	0.124559	-0.15273	-0.122483	-0.0430331	-0.153215	-0.267471	0.102517	-0.0931163	0.091037	-0.160393	0.149733	-0.123642	-0.289384	-0.170432	-0.112158	0.0757583	-0.0413052	-0.0681153	-0.277797	-0.00587441	0.394327	0.199183	-0.315239	-0.198355	-0.29556	-0.180417	0.143755	-0.2023	0.353457	-0.343039	0.201886	0.0842069	0.309298	0.195356	-0.259869	0.0192719	-0.0532158	0.42195	0.214658	0.299967	0.0848987	-0.0777197	-0.402965
GOBP_NEGATIVE_REGULATION_OF_IMMUNE_SYSTEM_PROCESS	-0.337651	0.0102633	-0.238278	0.291501	-0.0364978	0.349999	0.164814	-0.177247	-0.279271	0.0396413	-0.100424	-0.331451	0.0501576	-0.0678898	-0.00363545	-0.197021	0.125712	-0.187394	-0.211843	-0.213923	-0.128369	0.0537616	-0.0956208	0.00502915	-0.26899	-0.150638	0.382596	0.247923	-0.383218	-0.236238	-0.246089	-0.235406	0.147155	-0.193721	0.362468	-0.312576	0.163633	0.06946	0.346517	0.182289	-0.241598	0.0258419	-0.0668532	0.424361	0.215002	0.32775	0.0734488	0.0336661	-0.417075
GOBP_POSITIVE_REGULATION_OF_IMMUNE_SYSTEM_PROCESS	-0.340627	-0.124303	-0.242926	0.263867	-0.183765	0.40299	0.0867861	-0.131422	-0.0956856	-0.0789817	-0.158991	-0.287433	0.122324	-0.127085	0.0840797	-0.21502	0.140578	-0.126323	-0.321281	-0.101147	-0.0970352	0.0534625	-0.0473374	-0.00937201	-0.294009	0.0499057	0.42235	0.205844	-0.368639	-0.208814	-0.308751	-0.207438	0.215179	-0.229033	0.379525	-0.359737	0.24135	0.141328	0.356691	0.219378	-0.260604	0.0671179	-0.00974471	0.464295	0.223738	0.359431	0.135832	-0.0564652	-0.431052
GOBP_REGULATION_OF_LEUKOCYTE_MIGRATION	-0.384004	0.102824	-0.170206	0.406475	0.0908972	0.261704	0.201369	-0.161799	-0.302509	0.09162	-0.103653	-0.362366	0.148773	-0.160184	-0.059407	-0.207625	0.256566	-0.0758136	-0.282833	-0.207256	-0.169669	0.022519	0.0531208	0.088908	-0.353263	-0.118575	0.39882	0.191884	-0.377306	-0.277203	-0.291188	-0.307408	0.183186	-0.286536	0.363693	-0.360819	0.214124	0.0723698	0.389507	0.213252	-0.297351	0.0712917	-0.0875	0.392284	0.35355	0.362337	0.0450997	-0.036912	-0.502889
GOBP_NEGATIVE_REGULATION_OF_LEUKOCYTE_MIGRATION	-0.306449	0.135133	-0.157632	0.429788	-0.0868572	0.274695	0.259553	-0.165195	-0.360946	-0.17754	-0.0927184	-0.42892	0.0233584	-0.0678005	-0.089366	-0.118006	0.360635	-0.111331	-0.272904	-0.139183	-0.110606	0.138041	-0.0347348	-0.1448	-0.300402	-0.168745	0.430429	0.319971	-0.371636	-0.233391	-0.194784	-0.123928	0.0175401	-0.292424	0.366041	-0.387869	0.157848	-0.145478	0.491844	0.000264604	-0.247978	0.191233	-0.131884	0.376824	0.239567	0.336041	-0.147485	-0.13289	-0.34073
GOBP_POSITIVE_REGULATION_OF_LEUKOCYTE_MIGRATION	-0.400755	0.0959105	-0.157716	0.363352	0.11769	0.268796	0.183785	-0.190362	-0.289294	0.140189	-0.141806	-0.35151	0.111147	-0.17372	-0.0376217	-0.199822	0.243793	-0.056226	-0.28197	-0.225021	-0.173767	0.0022434	0.0837541	0.195334	-0.377394	-0.134741	0.411071	0.163057	-0.372546	-0.300413	-0.301644	-0.353557	0.256331	-0.223827	0.383515	-0.377621	0.251758	0.0730599	0.347764	0.24111	-0.337351	0.0932548	-0.069267	0.402589	0.357315	0.344834	0.110973	0.0162784	-0.486253
GOBP_REGULATION_OF_LEUKOCYTE_CHEMOTAXIS	-0.374931	0.107265	-0.0552138	0.371004	0.0509376	0.24821	0.20301	-0.151822	-0.289282	0.0405097	-0.0446788	-0.389323	0.138699	-0.134138	-0.0957866	-0.172605	0.160983	-0.109789	-0.348218	-0.259913	-0.218988	0.019541	-0.00950122	0.105917	-0.326694	-0.141976	0.412133	0.13032	-0.376898	-0.28382	-0.283515	-0.374847	0.259918	-0.226836	0.385703	-0.359616	0.227568	0.0354192	0.363073	0.179756	-0.293062	0.118486	-0.084881	0.410326	0.328806	0.371569	0.0996759	-0.0396748	-0.481894
GOBP_NEGATIVE_REGULATION_OF_LEUKOCYTE_CHEMOTAXIS	-0.24478	0.221352	-0.0736654	0.469649	-0.165694	0.25009	0.0899952	-0.124448	-0.451864	-0.314753	0.278396	-0.614645	0.241047	-0.116082	0.0602131	-0.0318706	0.353828	0.00682572	-0.248863	-0.327692	-0.110923	0.230577	-0.112251	-0.253207	-0.195818	-0.294493	0.498531	0.320144	-0.287637	-0.332824	-0.164665	-0.322083	0.159217	-0.425298	0.449267	-0.21335	0.327921	0.0233308	0.524062	-0.0761964	-0.075599	0.297629	-0.0665155	0.583146	0.255682	0.466821	-0.155143	-0.0689876	-0.67917
GOBP_POSITIVE_REGULATION_OF_LEUKOCYTE_CHEMOTAXIS	-0.389995	0.0499272	-0.127683	0.353314	0.0870673	0.24703	0.226935	-0.130843	-0.274439	0.0835898	-0.0905954	-0.318127	0.0946918	-0.154427	-0.0873903	-0.139876	0.159159	-0.161566	-0.343021	-0.246968	-0.174224	0.0333689	0.000677608	0.130692	-0.342752	-0.142993	0.436828	0.0389119	-0.382336	-0.248656	-0.289847	-0.386164	0.289051	-0.183253	0.369158	-0.399135	0.187154	0.0427626	0.333913	0.220758	-0.286372	0.0975811	-0.069647	0.393461	0.313617	0.297687	0.165717	-0.0397269	-0.437911
GOBP_REGULATION_OF_CELLULAR_EXTRAVASATION	-0.404885	0.111928	-0.0879987	0.413811	0.0612702	0.405826	0.204529	-0.272933	-0.239426	0.277354	-0.231037	-0.103953	0.0426967	0.0975098	0.0231886	-0.30362	0.133856	0.207589	-0.288407	-0.0584872	-0.378645	-0.0546941	0.278078	0.0182159	-0.373232	-0.231544	0.0880457	0.310652	-0.203097	-0.288458	0.0893835	-0.136545	-0.0125255	-0.343849	0.177026	-0.423896	-0.025314	-0.13003	0.406373	0.239121	-0.319953	-0.065212	0.230268	0.304976	0.455837	0.325806	0.040837	0.20542	-0.410958
GOBP_NEGATIVE_REGULATION_OF_CELLULAR_EXTRAVASATION	0.36805	0.296076	0.159818	0.554124	-0.0374759	0.360855	0.334224	0.101292	-0.315041	0.0603385	-0.319133	-0.151036	-0.554391	0.167011	-0.267732	-0.0353935	-0.0354836	-0.102181	-0.303169	-0.131198	0.132174	0.167995	0.126725	0.0591389	-0.206168	-0.360777	0.419742	0.169731	0.0777534	0.0718387	-0.223671	0.130675	-0.230644	-0.0693594	0.292524	-0.366384	-0.280572	-0.610622	0.381228	-0.100648	-0.116383	0.304877	0.134078	0.185159	-0.0756601	0.351814	-0.36312	0.235364	0.271153
GOBP_POSITIVE_REGULATION_OF_CELLULAR_EXTRAVASATION	-0.584244	0.301387	-0.131296	0.226818	0.0204297	0.309916	0.0772488	-0.291582	-0.264839	0.167914	-0.0939038	-0.168813	0.314945	0.111596	0.0878125	-0.3697	0.173201	0.224384	-0.224492	-0.0748016	-0.336611	-0.0576542	0.280328	0.219675	-0.429656	-0.2442	0.0463453	0.402077	-0.429857	-0.414306	0.208469	-0.174243	0.0973421	-0.313796	0.0744143	-0.4878	0.327882	0.148234	0.453994	0.504816	-0.404583	0.161936	0.290901	0.478709	0.476799	0.520269	-0.0324857	0.00555074	-0.529197
GOBP_REGULATION_OF_IMMUNE_EFFECTOR_PROCESS	-0.286677	-0.113171	-0.18205	0.289074	-0.17189	0.43367	-0.0267488	-0.21421	-0.0837513	-0.0749329	-0.250349	-0.352777	0.0803313	-0.24832	0.0383443	-0.368347	0.0360788	-0.108114	-0.331049	-0.0209102	-0.166314	0.0186756	0.00295346	-0.00261587	-0.352773	0.0882957	0.403939	0.247706	-0.443873	-0.221848	-0.275958	-0.339	0.274856	-0.270058	0.413457	-0.286151	0.245867	0.111484	0.377233	0.21141	-0.244194	0.0754492	0.146419	0.475852	0.184234	0.422012	0.226213	-0.0120418	-0.448486
GOBP_NEGATIVE_REGULATION_OF_IMMUNE_EFFECTOR_PROCESS	-0.314489	-0.0847388	-0.231457	0.31189	-0.0145563	0.356395	0.180401	-0.0820065	-0.362097	0.121938	-0.106886	-0.3195	0.034546	-0.186549	0.0635569	-0.343526	0.10539	-0.310193	-0.270828	-0.172615	-0.0245807	0.0435275	-0.193785	-0.0283639	-0.290311	-0.0546314	0.429178	0.327069	-0.498116	-0.09864	-0.149866	-0.320354	0.272318	-0.306794	0.387736	-0.267788	0.180444	0.231808	0.300785	0.14523	-0.18592	0.0585921	-0.105547	0.476931	0.197969	0.330438	0.296188	0.202621	-0.485044
GOBP_POSITIVE_REGULATION_OF_IMMUNE_EFFECTOR_PROCESS	-0.250317	0.00610149	-0.186297	0.343442	-0.158612	0.379687	0.00283201	-0.132225	-0.30023	0.0082449	-0.275258	-0.350033	-0.0121963	-0.195411	-0.0232837	-0.366695	0.198125	-0.235618	-0.314699	-0.095269	-0.102063	-0.0381337	-0.141831	0.154066	-0.310029	-0.143556	0.43	0.310837	-0.424279	-0.329478	-0.258631	-0.359781	0.197765	-0.173742	0.373201	-0.280235	0.326852	0.195516	0.305286	0.0959345	-0.191646	0.0142424	-0.175803	0.450837	0.20521	0.397336	0.232392	0.100571	-0.490383
GOBP_REGULATION_OF_PRODUCTION_OF_MOLECULAR_MEDIATOR_OF_IMMUNE_RESPONSE	-0.187391	-0.0356411	-0.21762	0.302391	0.00192407	0.342238	0.0981149	-0.142973	-0.310381	0.130139	-0.266042	-0.360104	0.00308408	-0.199852	-0.0150753	-0.324404	0.128308	-0.297207	-0.340173	-0.101338	-0.049187	0.0572877	-0.148053	0.0725985	-0.257049	-0.0873445	0.420437	0.259916	-0.447275	-0.244137	-0.135056	-0.288475	0.188943	-0.229617	0.294398	-0.278149	0.273944	0.181549	0.256699	0.140664	-0.201382	0.06152	-0.211347	0.388695	0.0843354	0.418885	0.109127	0.066807	-0.458715
GOBP_NEGATIVE_REGULATION_OF_PRODUCTION_OF_MOLECULAR_MEDIATOR_OF_IMMUNE_RESPONSE	-0.226064	-0.12783	0.0384778	0.408171	0.00040737	0.442015	0.0872428	-0.0628131	-0.468202	0.280815	-0.174947	-0.452908	0.00860102	-0.259322	-0.136691	-0.443753	0.00172901	-0.31968	-0.256123	-0.000540148	-0.0963863	-0.0383324	-0.22975	0.0154969	-0.292825	-0.304255	0.465215	0.522058	-0.541791	-0.208073	-0.0245794	-0.298328	0.36859	-0.230666	0.446759	-0.234092	-0.0357849	0.0752788	0.258919	0.146052	0.0653583	0.176748	-0.126057	0.441091	0.216176	0.392362	0.244798	0.29295	-0.436413
GOBP_POSITIVE_REGULATION_OF_PRODUCTION_OF_MOLECULAR_MEDIATOR_OF_IMMUNE_RESPONSE	-0.100697	-0.0470907	-0.237814	0.268348	-0.0165539	0.340562	-0.00381075	-0.164865	-0.2985	0.0691637	-0.268699	-0.289008	-0.0115594	-0.118196	-0.0206786	-0.360206	0.142782	-0.27206	-0.344722	-0.122726	-0.0673003	0.0763321	-0.106985	0.106233	-0.197659	0.0568797	0.415223	0.134812	-0.418923	-0.279331	-0.219453	-0.256367	0.153563	-0.224389	0.223004	-0.230978	0.303992	0.201618	0.221128	0.126069	-0.230147	0.0197368	-0.226623	0.369245	0.0587138	0.394705	0.0431088	-0.0512477	-0.454448
GOBP_REGULATION_OF_LEUKOCYTE_MEDIATED_IMMUNITY	-0.249546	-0.0333126	-0.169539	0.328038	-0.155963	0.417002	-0.0541681	-0.151473	-0.339283	0.0672971	-0.158358	-0.408885	0.04321	-0.196493	-0.0441489	-0.403561	0.132764	-0.261985	-0.339141	-0.0183115	-0.0991212	-0.128873	-0.19768	0.118502	-0.311513	-0.222372	0.398821	0.381885	-0.462727	-0.247975	-0.173137	-0.340961	0.203674	-0.213742	0.391822	-0.209815	0.286996	0.211491	0.291154	0.175805	-0.17524	-0.0370944	-0.135175	0.469173	0.200343	0.429867	0.316379	0.20105	-0.512656
GOBP_NEGATIVE_REGULATION_OF_LEUKOCYTE_MEDIATED_IMMUNITY	-0.288561	-0.0760269	-0.120133	0.333231	-0.0716196	0.506425	0.0578175	-0.0220997	-0.435036	0.148056	0.0468005	-0.524521	0.175362	-0.291805	0.0164709	-0.508577	-0.102552	-0.411085	-0.322223	0.184408	-0.117604	-0.185574	-0.16723	0.0368518	-0.309072	-0.178464	0.527141	0.453938	-0.601442	-0.0305558	-0.10178	-0.360521	0.306506	-0.372555	0.458931	-0.117403	0.0429231	0.237736	0.40263	0.274885	0.00411275	0.0711911	-0.198275	0.585865	0.0585571	0.422562	0.484519	0.321327	-0.587079
GOBP_POSITIVE_REGULATION_OF_LEUKOCYTE_MEDIATED_IMMUNITY	-0.204642	-0.104988	-0.214948	0.247258	-0.227176	0.360085	-0.152765	-0.212331	-0.358703	0.00897209	-0.246822	-0.385145	0.101159	-0.104298	-0.0954002	-0.328118	0.148972	-0.296139	-0.336371	-0.0767079	-0.121908	-0.0276943	-0.243883	0.128372	-0.281073	-0.0309103	0.38742	0.287227	-0.460857	-0.328118	-0.262063	-0.350949	0.182029	-0.148237	0.283118	-0.261791	0.298008	0.133589	0.326133	0.0555225	-0.222024	-0.0393802	-0.0217975	0.457688	0.165986	0.388526	0.330926	0.109331	-0.474294
GOBP_REGULATION_OF_LYMPHOCYTE_MEDIATED_IMMUNITY	-0.205237	-0.0666786	-0.207734	0.244771	-0.147885	0.39348	-0.0696293	-0.191214	-0.357501	0.0884751	-0.14018	-0.388037	0.0685922	-0.202529	-0.13279	-0.341827	0.129823	-0.265381	-0.350322	0.0149492	-0.134952	-0.0689946	-0.230802	0.0587879	-0.232089	-0.0835339	0.379621	0.316908	-0.466493	-0.238512	-0.166975	-0.361447	0.200088	-0.236104	0.29935	-0.192573	0.21895	0.213545	0.298458	0.155474	-0.174457	-0.0119629	-0.083122	0.463736	0.222075	0.415041	0.349386	0.189219	-0.483746
GOBP_NEGATIVE_REGULATION_OF_LYMPHOCYTE_MEDIATED_IMMUNITY	-0.237828	-0.041561	-0.179475	0.278364	-0.126795	0.504359	0.0274265	-0.0386136	-0.428061	0.160776	0.0306175	-0.489065	0.212672	-0.262122	-0.0146749	-0.481896	-0.157106	-0.383263	-0.31327	0.208453	-0.0512987	-0.14545	-0.163382	-0.0489807	-0.231256	-0.105149	0.48418	0.436285	-0.576674	8.70804e-05	-0.0925818	-0.311077	0.170643	-0.399051	0.464726	-0.0425818	-0.0478467	0.208948	0.37393	0.223145	-0.0238546	0.0386421	-0.147235	0.577424	0.0459244	0.373678	0.469116	0.314932	-0.597072
GOBP_REGULATION_OF_T_CELL_MEDIATED_IMMUNITY	-0.242576	-0.0515821	-0.249842	0.245969	-0.103466	0.404672	-0.185617	-0.196714	-0.31485	0.0864226	-0.00209216	-0.508971	0.0466096	-0.244447	-0.0386992	-0.432168	0.0611815	-0.360584	-0.447239	0.011244	-0.128525	-0.110387	-0.257708	0.177906	-0.31947	-0.25737	0.423003	0.429378	-0.536162	-0.221783	-0.25328	-0.408072	0.309271	-0.285947	0.396412	-0.187357	0.288241	0.318827	0.362851	0.239558	-0.307275	-0.0448874	-0.0607479	0.516844	0.208234	0.390794	0.463501	0.198709	-0.544367
GOBP_NEGATIVE_REGULATION_OF_T_CELL_MEDIATED_IMMUNITY	0.0615993	-0.221122	-0.0858371	0.412223	-0.0116668	0.609224	0.057646	-0.128014	-0.545319	0.113397	0.0815402	-0.521752	0.00523421	-0.321433	0.174691	-0.493276	-0.0239036	-0.432202	-0.269527	0.487059	0.132663	-0.246907	-0.306831	0.131944	-0.188189	-0.253752	0.523909	0.603607	-0.672781	0.0929387	0.0163058	-0.4447	0.373621	-0.319561	0.449833	-0.051495	0.0479245	0.162921	0.379411	0.0963961	-0.0628046	-0.2387	-0.0693421	0.613654	-0.107305	0.354873	0.631164	0.297233	-0.65819
GOBP_POSITIVE_REGULATION_OF_T_CELL_MEDIATED_IMMUNITY	-0.281207	-0.0454877	-0.237831	0.17576	-0.293044	0.246154	-0.305795	-0.136854	-0.215572	0.0521554	-0.10597	-0.474591	0.150711	-0.117842	-0.075818	-0.452329	0.0157502	-0.38384	-0.478933	-0.215256	-0.129662	0.0274179	-0.346583	0.153521	-0.394231	-0.22967	0.354195	0.335474	-0.535642	-0.321594	-0.352074	-0.395015	0.25616	-0.303369	0.369785	-0.289377	0.37664	0.333614	0.415705	0.200386	-0.364479	-0.0194663	0.0442356	0.521575	0.164347	0.322159	0.411624	0.134248	-0.49374
GOBP_REGULATION_OF_B_CELL_MEDIATED_IMMUNITY	-0.254196	-0.103568	-0.150172	0.352158	-0.149921	0.328269	0.185306	-0.0905793	-0.344724	0.0409108	-0.116941	-0.250145	0.0837998	-0.159754	-0.111943	-0.178777	0.184191	-0.22173	-0.390189	-0.0190825	-0.0357005	0.0195493	-0.219829	-0.137227	0.0095394	-0.0714071	0.399288	0.227893	-0.397976	-0.380037	-0.250779	-0.417392	0.115302	-0.217856	0.209173	-0.261586	0.247712	0.29579	0.113491	0.111372	-0.281777	0.15513	-0.159936	0.383596	0.101937	0.4539	0.0986169	0.0591763	-0.392279
GOBP_NEGATIVE_REGULATION_OF_B_CELL_MEDIATED_IMMUNITY	-0.281039	-0.0341704	-0.0201681	0.480815	-0.306403	0.448657	0.275411	-0.20776	-0.156027	0.246941	0.0761153	-0.453108	0.08521	-0.364725	-0.20115	-0.348136	-0.347667	-0.087451	-0.400067	0.0011791	-0.106972	-0.198088	0.0343468	-0.267204	-0.0307561	-0.301453	0.28118	0.321933	-0.326372	-0.186265	-0.0467914	-0.42685	-0.0245057	-0.177552	0.394977	0.230471	-0.064199	0.205721	0.147614	0.210604	-0.074571	0.298397	-0.0387512	0.198979	-0.0591614	0.386974	0.219661	0.120426	-0.594537
GOBP_POSITIVE_REGULATION_OF_B_CELL_MEDIATED_IMMUNITY	-0.183087	-0.151289	-0.132783	0.351137	-0.125785	0.357571	0.179622	-0.0383608	-0.43164	-0.0126577	-0.119989	-0.176113	0.00893721	-0.0354104	-0.00336068	-0.150185	0.311774	-0.340173	-0.433952	-0.0664827	-0.141721	0.07949	-0.215437	-0.0607917	0.0758395	0.119935	0.41869	0.0516662	-0.394963	-0.410064	-0.352733	-0.416312	0.127898	-0.125861	0.151001	-0.337117	0.324855	0.315945	0.112325	0.0730481	-0.326168	0.0736924	-0.17267	0.395751	0.16436	0.427512	0.015389	-0.0792567	-0.325411
GOBP_REGULATION_OF_NATURAL_KILLER_CELL_MEDIATED_IMMUNITY	-0.034296	-0.055807	-0.178877	0.19833	-0.201093	0.50585	-0.261538	-0.193725	-0.482946	0.0833199	-0.302391	-0.430205	0.0845494	-0.106279	-0.300367	-0.511304	-0.00276539	-0.21405	-0.0365967	0.0912876	-0.257427	-0.00723467	-0.264482	0.163683	-0.296789	0.283579	0.442686	0.229497	-0.536104	-0.0854554	-0.0465544	-0.172168	0.174099	-0.19999	0.355375	-0.0798389	0.0177267	-0.0454291	0.500364	0.108708	0.0615086	-0.226639	-0.00176251	0.514102	0.328701	0.386469	0.4936	0.424092	-0.539989
GOBP_NEGATIVE_REGULATION_OF_NATURAL_KILLER_CELL_MEDIATED_IMMUNITY	-0.260167	0.0154626	-0.486442	0.0678771	-0.307868	0.436347	-0.206893	0.0800055	-0.616692	0.0768255	-0.0602763	-0.562961	0.379879	-0.0997518	-0.103126	-0.669294	-0.366624	-0.291027	-0.0315584	0.131528	-0.340834	-0.0827397	-0.134527	0.104269	-0.385227	0.324614	0.541524	0.383014	-0.60244	-0.12136	-0.273968	-0.0790332	0.246774	-0.554392	0.537014	-0.207047	-0.248792	0.183164	0.582515	0.41557	0.227	0.09777	-0.00155552	0.678365	0.175512	0.346091	0.507927	0.515198	-0.636868
GOBP_POSITIVE_REGULATION_OF_NATURAL_KILLER_CELL_MEDIATED_IMMUNITY	-0.0454425	-0.210831	-0.173896	0.182524	-0.26797	0.53766	-0.437664	-0.253145	-0.386	-0.00559088	-0.373596	-0.348009	-0.0742453	-0.122689	-0.277216	-0.395873	0.150128	-0.161022	-0.111895	0.0248785	-0.158531	0.14797	-0.352173	0.0770092	-0.257107	0.294569	0.382478	0.227166	-0.542157	-0.126192	0.0207259	-0.134343	0.0661095	0.0666875	0.253964	-0.144086	0.102936	-0.18687	0.486983	-0.127551	-0.0565106	-0.283457	0.0604396	0.49828	0.27991	0.32265	0.486264	0.345761	-0.50396
GOBP_NEGATIVE_REGULATION_OF_CYTOKINE_PRODUCTION_INVOLVED_IN_IMMUNE_RESPONSE	-0.10811	-0.0656721	-0.103249	0.41347	-0.076227	0.406859	0.00255563	-0.142602	-0.560336	0.373287	-0.149842	-0.473201	0.047656	-0.272354	-0.164747	-0.467704	-0.212508	-0.413447	-0.319434	0.0333727	-0.151213	0.074375	-0.386906	0.100786	-0.231754	-0.329773	0.490501	0.514309	-0.527556	-0.14249	0.138812	-0.279654	0.46935	-0.184511	0.355008	-0.342405	-0.0353816	0.184659	0.25364	0.193234	0.0222147	0.18207	-0.185113	0.488718	0.0962131	0.424234	0.364313	0.26361	-0.547992
GOBP_POSITIVE_REGULATION_OF_CYTOKINE_PRODUCTION_INVOLVED_IN_IMMUNE_RESPONSE	-0.160014	0.078261	-0.200589	0.323478	-0.144459	0.381472	-0.181963	-0.224332	-0.412299	0.157081	-0.358182	-0.432722	0.0804374	-0.0312788	-0.0301315	-0.565866	0.175333	-0.317051	-0.317786	-0.201193	-0.0777141	0.0964295	-0.119587	0.168852	-0.425676	-0.116272	0.500216	0.146064	-0.474694	-0.139671	-0.0808221	-0.31161	0.276013	-0.267345	0.415503	-0.0252741	0.304252	0.132718	0.419596	0.200218	-0.321027	-0.093071	-0.154864	0.36123	-0.0142235	0.436108	0.170543	0.0767485	-0.521936
GOBP_NEGATIVE_REGULATION_OF_T_CELL_CYTOKINE_PRODUCTION	0.0460452	-0.230331	0.0719941	0.443649	-0.17184	0.676723	-0.0434084	0.187458	-0.294195	0.209958	0.323815	-0.51062	-0.00825009	-0.452716	0.334694	-0.415067	-0.328051	-0.62506	-0.438204	0.525009	0.26098	-0.0688924	-0.569734	-0.0340052	-0.208178	-0.276978	0.419468	0.615747	-0.65109	0.218698	0.241404	-0.219877	0.313205	-0.024769	0.650163	-0.0900182	0.120471	-0.0085769	0.444941	0.0221284	-0.413347	0.0183369	-0.0779819	0.660544	-0.25235	0.503387	0.613459	0.188169	-0.560145
GOBP_POSITIVE_REGULATION_OF_T_CELL_CYTOKINE_PRODUCTION	-0.220365	-0.0285915	-0.071622	0.241267	0.0651322	0.299198	-0.122155	-0.234629	-0.169744	0.34205	-0.0716385	-0.461274	0.105658	-0.0173789	-0.0392297	-0.628508	0.327525	-0.458531	-0.543068	-0.222038	-0.123949	0.182971	-0.225585	-0.116864	-0.536769	-0.214907	0.482437	-0.0248984	-0.583902	-0.138209	-0.121617	-0.523486	0.376458	-0.21625	0.374675	0.19455	0.364445	0.226312	0.44854	0.266944	-0.492037	0.143157	0.0816963	0.553792	0.278202	0.390142	0.268777	-0.0783326	-0.417731
GOBP_POSITIVE_REGULATION_OF_DENDRITIC_CELL_CYTOKINE_PRODUCTION	0.183475	0.0825422	-0.439754	0.348646	-0.484346	0.548092	0.0496486	-0.616579	-0.553265	-0.0825822	-0.684167	-0.319342	0.255847	0.155579	-0.256389	-0.444522	0.197875	-0.195678	0.445971	-0.413495	0.180714	-0.174282	0.191451	0.471067	-0.557102	0.167584	0.497761	0.398806	-0.105284	-0.0485841	-0.174629	-0.294166	-0.354868	-0.129554	0.415265	0.167369	0.551214	-0.252433	0.0874053	-0.164705	-0.319712	-0.554943	-0.340901	0.169713	-0.243162	0.29331	-0.0186082	-0.12185	-0.576668
GOBP_CYTOPLASMIC_PATTERN_RECOGNITION_RECEPTOR_SIGNALING_PATHWAY	-0.526926	-0.230761	-0.433171	0.0759579	-0.19318	0.206139	0.157683	-0.106435	-0.262007	-0.243597	-0.140437	0.0372156	0.10845	0.219117	0.169389	-0.00206837	0.29548	-0.026716	-0.182552	-0.401625	0.188113	0.242232	-0.309754	-0.118686	-0.28561	0.241995	0.280431	0.157061	-0.411004	-0.29655	-0.321406	-0.302218	0.00495012	-0.373086	0.117855	-0.342354	0.398665	0.237819	0.0700996	-0.00160761	-0.269017	-0.0528666	-0.184194	0.41176	0.22655	0.280739	0.200387	-0.117464	-0.415229
GOBP_MYD88_DEPENDENT_TOLL_LIKE_RECEPTOR_SIGNALING_PATHWAY	-0.508353	0.015037	-0.464538	0.418831	-0.205398	0.330003	0.137381	-0.181467	-0.432598	0.245643	-0.117484	-0.203889	0.0790347	-0.0738147	-0.00608613	-0.207689	0.321425	-0.180463	-0.285342	-0.0719814	-0.110047	0.0926458	-0.356877	0.159928	-0.485066	0.0122329	0.553968	0.26478	-0.541931	-0.313547	-0.50054	-0.413109	0.137945	-0.315801	0.431128	-0.293308	0.350133	0.352244	0.249613	0.294781	-0.179031	0.147291	-0.200289	0.512742	0.518093	0.454805	0.403708	-0.0788428	-0.479589
GOBP_MYD88_INDEPENDENT_TOLL_LIKE_RECEPTOR_SIGNALING_PATHWAY	-0.534978	-0.200325	-0.323646	0.0866624	-0.461754	0.227543	0.0612747	0.171328	-0.27569	0.0218113	0.0885154	-0.11228	0.0864359	0.166599	-0.0206658	0.167145	0.103208	-0.320606	-0.540283	-0.35039	0.0813012	0.233897	-0.344518	-0.164118	-0.476792	0.00216635	0.436515	0.179306	-0.457278	-0.427879	-0.307512	-0.149562	-0.114694	-0.502715	0.393683	-0.36064	0.444079	0.44446	0.131009	0.195159	-0.371433	-0.0952778	-0.196256	0.564663	0.221934	0.315183	0.296991	-0.0147619	-0.688585
GOBP_INNATE_IMMUNE_RESPONSE_ACTIVATING_SIGNAL_TRANSDUCTION	-0.325267	-0.381333	-0.362054	-0.0197902	-0.259852	0.193656	0.19692	0.182349	-0.0413586	-0.290398	0.202739	-0.1499	0.202222	0.00201572	0.30869	0.0858268	0.316461	-0.314513	-0.424459	-0.347927	0.123214	0.0999155	-0.319522	-0.147859	-0.185176	0.0428548	0.404716	-0.0571316	-0.325549	-0.257737	-0.353809	0.127227	-0.204301	-0.356942	0.103408	-0.326825	0.29727	0.433723	0.269418	0.15527	-0.0990765	0.0976991	-0.448978	0.450365	0.439173	0.0194794	0.222199	-0.0138948	-0.338952
GOBP_REGULATION_OF_ANTIMICROBIAL_HUMORAL_RESPONSE	0.495206	-0.0538897	-0.190967	-0.259128	0.490477	0.418539	-0.497003	-0.134688	0.66574	0.03924	-0.453589	-0.171399	-0.288911	0.0937007	-0.111853	-0.226692	-0.0423795	0.0492143	0.310823	-0.0297468	0.170125	-0.246795	-0.203252	0.194166	0.0644261	0.276082	0.183059	0.259378	-0.131406	0.0251132	-0.379838	-0.203517	0.481566	0.382019	0.355639	0.37803	0.462495	-0.0867784	-0.0706208	-0.398701	-0.00120362	0.0812851	-0.430088	0.448853	0.0313377	0.26048	0.351715	0.15722	0.297827
GOBP_POSITIVE_REGULATION_OF_ANTIMICROBIAL_HUMORAL_RESPONSE	0.618747	-0.0261911	-0.373321	-0.256496	0.390816	0.408558	-0.200735	-0.374073	0.656138	0.164634	-0.499211	-0.377289	-0.349145	-0.388036	-0.266022	-0.0676591	-0.187924	0.0952655	0.389119	0.421623	0.284778	-0.235038	-0.300616	0.497033	0.260686	0.554265	-0.0147203	0.353905	-0.0312782	-0.102039	-0.459614	-0.38772	0.310407	0.411035	0.211668	0.398438	0.618096	-0.125905	-0.183915	-0.348228	0.114408	0.0529043	-0.47726	0.557458	-0.101846	0.465349	-0.00831857	0.222931	-0.0869231
GOBP_REGULATION_OF_MYELOID_LEUKOCYTE_DIFFERENTIATION	-0.391562	0.190309	-0.239769	0.265199	-0.0704705	0.285758	0.17754	-0.0157528	-0.189491	-0.109229	-0.150957	-0.369598	-0.0836497	0.077603	0.120479	-0.246903	0.209181	-0.00774815	-0.129684	-0.247531	0.113402	0.0511312	0.00348735	-0.0237116	-0.154255	-0.261877	0.391594	0.366842	-0.306197	-0.243563	-0.305764	-0.266683	0.215869	-0.149376	0.40685	-0.207584	0.180153	0.257018	0.272965	0.328109	-0.228221	0.00462507	-0.0082494	0.379881	0.203856	0.409304	-0.00430439	0.0134895	-0.456035
GOBP_NEGATIVE_REGULATION_OF_MYELOID_LEUKOCYTE_DIFFERENTIATION	-0.312105	0.205142	-0.208096	0.236875	0.074349	0.216206	0.0719908	-0.180183	-0.0419013	0.0161483	-0.0975821	-0.355993	-0.0482993	0.126634	-0.0240311	-0.217522	-0.0864804	-0.0213366	0.0436221	-0.335994	-0.0162001	-0.00808198	-0.00170795	0.0335965	-0.242959	-0.358894	0.310414	0.299436	-0.361441	-0.239577	-0.313346	-0.280924	0.0798752	0.00595386	0.402526	-0.217675	0.0673714	0.143068	0.288815	0.383122	-0.14633	-0.168361	0.110062	0.243775	0.133904	0.380845	0.0288802	0.0664744	-0.460897
GOBP_POSITIVE_REGULATION_OF_MYELOID_LEUKOCYTE_DIFFERENTIATION	-0.443555	0.199929	-0.263488	0.24591	-0.164518	0.285457	0.249389	0.13875	-0.366112	-0.240215	-0.133353	-0.381836	-0.0356371	0.0732554	0.187091	-0.289945	0.335071	-0.0112051	-0.244514	-0.152984	0.236497	0.019334	0.0716839	0.02729	-0.158417	-0.162738	0.461583	0.366054	-0.28724	-0.220008	-0.320384	-0.348585	0.357871	-0.196203	0.39923	-0.235298	0.258426	0.33599	0.288093	0.229435	-0.273593	0.122714	-0.114496	0.503122	0.259497	0.410182	-0.141272	-0.119582	-0.542035
GOBP_IMMUNE_RESPONSE_REGULATING_SIGNALING_PATHWAY	-0.367944	-0.205141	-0.27383	0.250273	-0.295606	0.433977	0.0546078	-0.0936567	0.0404787	-0.191195	-0.178077	-0.260553	0.231698	-0.0918058	0.0870137	-0.215584	0.0668002	-0.0943529	-0.329773	-0.0204595	-0.101349	0.0300431	-0.0361013	-0.127027	-0.333366	0.231964	0.459882	0.217311	-0.387347	-0.0695864	-0.360813	-0.127471	0.241623	-0.289396	0.408576	-0.357532	0.22444	0.160157	0.415347	0.270582	-0.236645	0.067622	0.106707	0.512274	0.216353	0.391723	0.153556	-0.1607	-0.433212
GOBP_IMMUNE_RESPONSE_INHIBITING_SIGNAL_TRANSDUCTION	-0.170675	0.270372	0.0226962	0.403522	0.233869	0.482493	0.105389	0.185555	-0.43691	-0.0475812	0.242331	-0.537605	0.246314	-0.156853	0.0551892	-0.619145	0.15412	-0.37022	0.0369321	0.430024	-0.125044	-0.393172	0.0355319	0.0130015	-0.539113	-0.348568	0.554066	0.583673	-0.750364	0.00303422	-0.212178	-0.672949	0.324785	-0.591359	0.295649	0.351196	0.0387159	0.269926	0.540906	0.366487	0.362015	0.0316508	-0.125037	0.711877	0.288505	0.290446	0.608783	0.546829	-0.62559
GOBP_IMMUNE_RESPONSE_INHIBITING_CELL_SURFACE_RECEPTOR_SIGNALING_PATHWAY	-0.14074	0.248062	-0.0155014	0.348757	0.171981	0.514142	-0.125444	0.0123139	-0.394757	-0.182651	0.21129	-0.618955	0.192699	0.0670632	-0.0656215	-0.703125	-0.0529876	-0.308301	0.174864	0.437825	-0.371047	-0.461911	0.00946909	0.138169	-0.552327	-0.30744	0.439201	0.599165	-0.698482	-0.173566	-0.23968	-0.659203	0.300519	-0.588896	0.42582	0.229314	-0.0186156	0.125392	0.54876	0.360225	0.434036	0.0400042	-0.0643142	0.708466	0.273078	0.260588	0.69251	0.499117	-0.585809
GOBP_ANTIMICROBIAL_PEPTIDE_PRODUCTION	0.687308	-0.098836	-0.304461	0.0920168	0.615527	0.324868	-0.249427	-0.238896	0.555198	0.216832	0.0819899	-0.471827	-0.332735	-0.489707	-0.319752	-0.385107	0.090572	0.24011	0.285426	0.366391	-0.214613	-0.497918	0.259642	0.295457	0.201714	0.163118	0.0726084	0.406504	0.178534	0.0413508	-0.235556	0.106787	0.435703	0.26212	0.438741	0.424048	0.495984	-0.259998	-0.299431	-0.368652	0.39151	-0.248527	-0.315912	0.305811	0.242626	0.554002	0.328083	0.184904	0.0766089
GOBP_ANTIBACTERIAL_PEPTIDE_PRODUCTION	0.54814	-0.164001	-0.280237	0.106234	0.673539	0.412016	-0.278026	-0.455588	0.521297	0.260208	0.0701819	-0.523583	-0.354462	-0.514611	-0.38021	-0.426878	0.0887131	0.288698	0.162591	0.354038	-0.224725	-0.539859	0.262679	0.0683507	0.00446558	0.0162194	0.0693669	0.45468	-0.0209326	0.0852159	-0.283728	0.111877	0.5035	0.175958	0.500902	0.520528	0.516354	-0.279941	-0.339571	-0.395842	0.445121	-0.247972	-0.357291	0.11784	0.0515938	0.59615	0.413164	0.263437	0.123436
GOBP_REGULATION_OF_ANTIMICROBIAL_PEPTIDE_PRODUCTION	0.678634	-0.0759273	-0.273147	-0.0530712	0.611396	0.342603	-0.181001	-0.113429	0.790613	0.381222	-0.284607	-0.375612	-0.347811	-0.525946	-0.409646	-0.259978	-0.0646709	0.0952655	0.298967	0.453575	0.0437262	-0.427368	-0.133838	0.51223	0.195034	0.315332	0.294271	0.449732	0.0642773	-0.142141	-0.454024	-0.111965	0.538916	0.460271	0.399433	0.479322	0.635746	-0.128682	-0.0897279	-0.387455	0.241242	-0.0565254	-0.47726	0.302857	0.352944	0.671558	0.0312502	0.0444288	0.115009
GOBP_REGULATION_OF_ANTIBACTERIAL_PEPTIDE_PRODUCTION	0.549714	-0.0944266	-0.227887	-0.0563327	0.683738	0.446393	-0.228884	-0.400767	0.790908	0.509691	-0.332187	-0.38549	-0.436869	-0.560542	-0.471944	-0.322333	-0.104828	0.16612	0.210595	0.454655	0.0437238	-0.489697	-0.205313	0.294242	-0.0384868	0.178671	0.352868	0.522549	-0.263531	-0.142784	-0.541301	-0.110208	0.640442	0.47191	0.468162	0.561134	0.680059	-0.183212	-0.131981	-0.428012	0.284475	-0.0287952	-0.536254	0.112765	0.0717214	0.72906	0.132217	0.103964	0.17865
GOBP_PEPTIDE_SECRETION	-0.298918	-0.0268852	-0.196465	0.149695	-0.102219	0.0529936	0.208391	-0.000480388	-0.0707622	-0.0814213	-0.134869	-0.181779	-0.0288898	-0.0454866	0.0557051	-0.0326009	0.140169	-0.0593012	-0.232863	-0.339835	0.0630035	0.0393561	-0.0606314	-0.01854	-0.263561	-0.251732	0.214574	0.0602347	-0.147755	-0.151653	-0.0765801	-0.0939698	0.0711063	-0.152764	0.145727	-0.295546	0.157303	0.136566	0.0150048	0.0573651	-0.299429	0.043838	-0.24403	0.186019	0.122873	0.176188	-0.0849529	-0.0586094	-0.196081
GOBP_REGULATION_OF_PEPTIDE_SECRETION	-0.289117	0.0131095	-0.174353	0.192375	-0.034809	0.0543639	0.183002	-0.0408971	-0.0443199	-0.0395603	-0.130482	-0.133224	-0.0223576	-0.0862462	0.0286362	-0.00372404	0.103292	-0.0354014	-0.219759	-0.313466	0.0383452	0.0743779	-0.056958	-0.0160442	-0.232626	-0.261178	0.182187	0.0400745	-0.126288	-0.179367	-0.0574103	-0.0631717	0.0767786	-0.0941376	0.142981	-0.244797	0.124809	0.0871318	0.0322788	0.0510683	-0.302126	0.0236399	-0.235548	0.155743	0.120925	0.189579	-0.100495	-0.03119	-0.18926
GOBP_NEGATIVE_REGULATION_OF_PEPTIDE_SECRETION	-0.29065	-0.0187574	-0.179979	0.194423	0.0611503	0.118911	0.220131	-0.138018	-0.0747557	0.0472826	-0.128853	-0.0749806	0.0811864	-0.16217	-0.133782	-0.0548815	0.0964837	-0.0334472	0.0419961	-0.281996	0.0844309	-0.0279424	0.0106596	0.201145	-0.293971	-0.150046	0.349994	0.0233618	-0.113984	-0.260003	-0.107028	-0.0229741	-0.0758441	-0.0944143	0.166681	-0.3495	0.223419	0.16165	0.107998	0.149779	-0.206905	-0.187075	-0.297162	0.0771125	0.155442	0.199524	-0.018957	0.0669916	-0.235595
GOBP_POSITIVE_REGULATION_OF_PEPTIDE_SECRETION	-0.275423	0.061406	-0.11529	0.166852	-0.0171368	0.0890093	0.142602	0.0172361	-0.0933984	0.0462757	-0.0951882	-0.099568	0.00574024	-0.0395156	0.0655496	0.0229532	0.124493	-0.0440326	-0.260596	-0.287087	0.0371237	0.107107	-0.120151	-0.0752904	-0.172221	-0.220992	0.218839	0.0147133	-0.237065	-0.127217	-0.0635413	-0.142743	0.0300515	-0.171441	0.2303	-0.223843	0.148706	0.0572532	-0.0176346	0.0139972	-0.340541	0.162447	-0.140587	0.261121	0.168471	0.126811	-0.084293	0.0142699	-0.202088
GOBP_REGULATION_OF_ADAPTIVE_IMMUNE_RESPONSE	-0.271914	-0.00814404	-0.200856	0.309502	-0.0548879	0.375174	0.0505835	-0.204818	-0.323105	0.0869809	-0.103082	-0.396078	0.0236654	-0.192964	-0.0536479	-0.340362	0.116213	-0.297421	-0.387651	-0.114966	-0.133967	-0.00570218	-0.211073	0.0867026	-0.263091	-0.169964	0.424729	0.358482	-0.439091	-0.223673	-0.257017	-0.419274	0.209087	-0.272453	0.363593	-0.321741	0.277214	0.277581	0.258044	0.197025	-0.293824	-0.0146523	-0.0956491	0.458201	0.186183	0.408984	0.262302	0.0657519	-0.477709
GOBP_NEGATIVE_REGULATION_OF_ADAPTIVE_IMMUNE_RESPONSE	0.0433644	-0.0300027	-0.0229439	0.445777	0.121044	0.453214	0.240313	-0.200966	-0.301061	0.249553	-0.0725112	-0.415917	-0.0776739	-0.224459	-0.0226175	-0.462079	-0.0210648	-0.378709	-0.301996	-0.0214794	-0.0162334	-0.0743406	-0.118862	0.00611488	-0.209927	-0.264647	0.395006	0.436977	-0.464911	-0.119643	0.0532482	-0.331577	0.256653	-0.310057	0.427756	-0.109189	0.0872861	0.185593	0.265188	0.128744	-0.202836	-0.1296	-0.0323011	0.430553	-0.0433327	0.316645	0.199701	0.0763877	-0.499962
GOBP_POSITIVE_REGULATION_OF_ADAPTIVE_IMMUNE_RESPONSE	-0.254395	-0.0638412	-0.199542	0.244301	-0.151786	0.288196	-0.045413	-0.173248	-0.318542	0.0324684	-0.153174	-0.390026	0.0967809	-0.125513	-0.0716915	-0.267785	0.0901297	-0.33601	-0.400898	-0.179273	-0.0771225	-0.00325423	-0.276937	0.0661604	-0.237871	-0.0949114	0.416281	0.27526	-0.445158	-0.30215	-0.373525	-0.454248	0.197377	-0.24582	0.259539	-0.29086	0.299796	0.266402	0.271428	0.176291	-0.306623	0.00476123	-0.128161	0.448767	0.190967	0.365954	0.234308	0.0300509	-0.458397
GOBP_REGULATION_OF_T_HELPER_1_TYPE_IMMUNE_RESPONSE	-0.0147091	0.158245	-0.119121	0.246146	0.0279208	0.381828	0.0105137	-0.356807	-0.382581	0.383278	-0.226826	-0.566719	-0.129585	-0.245766	-0.352911	-0.442921	-0.116167	-0.313402	-0.0258285	-0.412691	-0.0391267	0.191062	0.241755	0.18796	-0.484546	-0.354859	0.621094	0.142669	-0.527518	-0.0109621	0.0195934	-0.534922	0.232003	-0.392012	0.502755	-0.123225	0.264788	0.182526	0.384297	0.29345	-0.115418	0.0202524	0.0853387	0.589432	0.330425	0.433005	0.17968	0.203611	-0.52932
GOBP_NEGATIVE_REGULATION_OF_T_HELPER_1_TYPE_IMMUNE_RESPONSE	0.388518	-0.0115689	0.210739	0.465912	0.165721	0.402253	0.311038	-0.397056	-0.51126	0.361906	-0.219358	-0.523413	-0.0413383	-0.186293	-0.459402	-0.781051	-0.162453	-0.421709	-0.148818	-0.429725	-0.185148	-0.0505528	0.250051	-0.032049	-0.380005	-0.132438	0.6893	0.12994	-0.811013	-0.475527	0.128574	-0.36612	0.409212	-0.481035	0.71286	-0.120473	0.467502	0.24521	0.591354	0.636346	-0.463086	0.101288	0.413864	0.773325	0.28274	0.456538	-0.0789564	-0.328155	-0.299458
GOBP_POSITIVE_REGULATION_OF_T_HELPER_1_TYPE_IMMUNE_RESPONSE	0.0804245	0.125095	-0.157039	-0.0104235	0.200019	0.159978	-0.209323	-0.257091	-0.366675	0.32817	-0.199033	-0.661902	-0.151666	-0.295748	-0.432988	-0.34583	-0.200558	-0.21489	0.100654	-0.356527	0.154526	0.169689	0.226561	0.0135956	-0.568155	-0.425097	0.650014	0.077006	-0.326865	0.223418	0.0731101	-0.563689	0.198634	-0.467073	0.371646	0.190293	0.0540628	0.089428	0.217435	0.235363	0.121612	-0.276672	-0.171641	0.479001	0.392888	0.343506	0.242143	0.514731	-0.535158
GOBP_REGULATION_OF_TYPE_2_IMMUNE_RESPONSE	-0.318023	0.24881	-0.0677416	0.501917	-0.0253539	0.421717	0.161059	-0.329469	-0.271803	0.203265	-0.0124365	-0.564728	0.128866	-0.332109	-0.25082	-0.324078	0.240574	-0.285167	-0.364595	-0.0506247	0.00869266	0.15684	0.0407556	-0.131731	-0.242911	-0.27205	0.497106	0.343076	-0.541986	-0.269877	-0.245571	-0.44425	0.336383	0.0260905	0.489517	-0.248459	0.364871	0.208857	0.543943	0.25019	-0.38397	-0.0103632	-0.0974582	0.571698	0.335906	0.428219	0.231278	-0.172647	-0.548027
GOBP_NEGATIVE_REGULATION_OF_TYPE_2_IMMUNE_RESPONSE	-0.378642	0.186611	-0.0994729	0.324518	0.00138194	0.404703	0.318792	-0.189835	-0.129447	0.128777	0.138672	-0.372951	0.0654752	-0.215262	-0.0683631	0.29231	0.0252315	-0.484992	-0.0932565	-0.113232	0.389719	0.224078	0.106291	-0.244095	0.119034	-0.29743	0.298771	0.377222	-0.409995	-0.0966483	0.205041	-0.469905	0.265946	0.275364	0.324188	-0.47144	0.304348	0.310157	0.288217	-0.0935127	-0.224043	0.172257	-0.177246	0.434787	0.190623	0.415367	0.107937	-0.169659	-0.494683
GOBP_POSITIVE_REGULATION_OF_TYPE_2_IMMUNE_RESPONSE	-0.267824	0.24019	-0.0144381	0.625741	-0.0126678	0.435329	-0.0355385	-0.401249	-0.358211	0.201204	-0.0866527	-0.728097	0.0743931	-0.378612	-0.426662	-0.700564	0.403498	-0.0371062	-0.433938	0.055432	-0.218292	-0.0163482	-0.0596365	-0.00333138	-0.533968	-0.247691	0.600342	0.414942	-0.764036	-0.384034	-0.502171	-0.451076	0.463474	-0.196142	0.636868	0.117029	0.382588	0.0389681	0.680302	0.431387	-0.42703	-0.178331	0.0215016	0.639596	0.530393	0.448351	0.338466	-0.143648	-0.556997
GOBP_REGULATION_OF_RESPONSE_TO_BIOTIC_STIMULUS	-0.357072	-0.218706	-0.335854	0.0720998	-0.229859	0.303025	0.060524	-0.0635953	-0.164849	-0.111691	-0.0345205	-0.215043	0.123863	0.0189604	0.183544	-0.122798	0.246393	-0.222224	-0.302152	-0.314018	0.00594871	0.105517	-0.298692	0.00998333	-0.293653	0.0919536	0.367887	0.131085	-0.39167	-0.257262	-0.344996	-0.0890679	-0.0546703	-0.300335	0.242219	-0.333381	0.223249	0.204647	0.247092	0.0892946	-0.195339	-0.0275119	-0.266083	0.433219	0.315623	0.150265	0.250995	0.132176	-0.39052
GOBP_NEGATIVE_REGULATION_OF_RESPONSE_TO_BIOTIC_STIMULUS	-0.410009	-0.0780187	-0.421367	0.192231	-0.207548	0.346799	0.152942	0.0127497	-0.256746	0.0168374	-0.000571934	-0.246728	0.205833	-0.0529051	0.215546	-0.227813	-0.114477	-0.292272	-0.15492	-0.267006	-0.11648	0.042176	-0.327172	-0.0835889	-0.346652	0.0413374	0.316792	0.303173	-0.429235	-0.158814	-0.307976	-0.120597	0.0217527	-0.296288	0.322288	-0.282471	0.0712233	0.1576	0.229475	0.335323	-0.16966	-0.0660559	-0.196092	0.505035	0.302602	0.198021	0.297147	0.145786	-0.547089
GOBP_POSITIVE_REGULATION_OF_RESPONSE_TO_BIOTIC_STIMULUS	-0.302425	-0.243002	-0.289624	0.027624	-0.267323	0.306477	0.00590129	-0.00754515	-0.123581	-0.234454	-0.00258081	-0.188971	0.0978153	0.00781062	0.121115	-0.0966691	0.330466	-0.229753	-0.351712	-0.239846	0.0434544	0.113928	-0.29884	0.0122123	-0.186619	0.148212	0.406113	0.0459817	-0.3903	-0.275123	-0.319297	-0.0249139	-0.0896001	-0.288873	0.173976	-0.337798	0.174074	0.220081	0.238915	0.0272027	-0.165086	0.00114232	-0.317662	0.44017	0.335561	0.126494	0.26411	0.122296	-0.31803
GOBP_REGULATION_OF_RESPONSE_TO_TUMOR_CELL	0.00803475	-0.143786	-0.0456577	0.034195	-0.278397	0.302608	-0.232811	-0.282998	-0.311775	-0.341	-0.33046	-0.154263	-0.188836	0.287556	-0.325579	-0.536049	0.301009	-0.26402	0.0726347	-0.197639	0.0551237	-0.0629387	-0.205208	0.520453	-0.198643	-0.27762	0.35066	0.178095	-0.432487	-0.25626	-0.362146	-0.350213	0.194044	-0.357844	0.105434	-0.371415	-0.0541694	0.236763	0.386429	-0.0254774	-0.284519	-0.292187	-0.149001	0.368712	0.283643	0.361598	0.402137	0.469887	-0.393525
GOBP_POSITIVE_REGULATION_OF_RESPONSE_TO_TUMOR_CELL	0.062284	0.119789	0.173171	0.0995206	-0.384669	0.307928	-0.347036	-0.317899	-0.204285	-0.29769	-0.465545	-0.272229	-0.0957817	0.41063	-0.451597	-0.5444	0.187806	-0.241345	0.115019	-0.199037	-0.165033	0.0638076	-0.260602	0.541754	-0.308553	-0.297972	0.246508	0.0834995	-0.3845	-0.303669	-0.298824	-0.407271	0.0964671	-0.320621	0.105281	-0.333315	0.0210992	0.0207832	0.387237	-0.140519	-0.418721	-0.352993	-0.0259443	0.240027	0.234921	0.220961	0.316816	0.321347	-0.386131
GOBP_REGULATION_OF_T_CELL_MEDIATED_IMMUNE_RESPONSE_TO_TUMOR_CELL	-0.647216	-0.28877	-0.252853	-0.393	-0.392213	0.124952	-0.357575	-0.139418	-0.1596	-0.494048	-0.0500636	-0.251653	-0.134817	0.422844	0.264556	0.132315	0.562243	-0.630534	-0.420319	-0.240179	0.45249	-0.134681	-0.582479	0.477436	-0.171484	-0.0437962	0.251216	0.154496	-0.412398	-0.487337	-0.411653	0.198445	0.15866	-0.476081	-0.127769	-0.722106	0.0893932	0.598628	0.365943	0.102321	-0.129007	-0.108374	-0.263936	0.25331	-0.0177585	0.139647	0.370019	0.342611	-0.0810801
GOBP_POSITIVE_REGULATION_OF_NATURAL_KILLER_CELL_MEDIATED_IMMUNE_RESPONSE_TO_TUMOR_CELL	0.478237	0.20849	0.316407	0.0149362	-0.206421	0.442739	-0.352769	-0.38451	-0.350601	-0.419598	-0.645231	-0.135715	-0.151151	0.132066	-0.648601	-0.68963	0.193222	0.00263805	0.290094	-0.438122	-0.615011	0.323576	0.283172	0.396056	0.018755	-0.242446	0.562097	-0.003316	-0.305063	-0.094585	-0.256058	-0.600421	-0.0703894	0.114831	0.0773412	-0.194399	0.0317486	-0.00693353	0.370973	-0.221335	-0.504653	-0.487937	-0.176942	0.283844	0.530616	0.284792	0.139393	0.368584	-0.49299
GOBP_REGULATION_OF_INFLAMMATORY_RESPONSE_TO_ANTIGENIC_STIMULUS	-0.44574	-0.10822	-0.330226	0.260381	-0.0968136	0.353364	-0.046721	-0.0567018	-0.426362	0.282754	-0.0822529	-0.462053	0.154024	-0.405847	-0.169526	-0.370773	0.279399	-0.235914	-0.139939	0.0562805	-0.457103	-0.0404847	0.0220956	0.155298	-0.423653	-0.0352999	0.514412	0.463731	-0.50041	-0.182292	-0.463866	-0.553991	0.243868	-0.194486	0.355145	-0.063344	0.308535	0.250222	0.486783	0.380331	-0.26542	-0.202827	-0.181478	0.515563	0.430055	0.484127	0.247185	-0.00486316	-0.557986
GOBP_NEGATIVE_REGULATION_OF_INFLAMMATORY_RESPONSE_TO_ANTIGENIC_STIMULUS	-0.403678	-0.133155	-0.158352	0.0709737	0.0229129	0.440221	0.0112926	-0.171179	-0.372172	0.35089	-0.0215594	-0.463181	0.125055	-0.455566	-0.0870242	-0.140706	0.437912	-0.0288594	-0.114944	0.0840925	-0.428068	-0.000416371	0.236927	0.255592	-0.459593	0.00017326	0.528985	0.377037	-0.341536	-0.154619	-0.486528	-0.611067	0.130091	-0.329544	0.339958	0.263494	0.212344	0.109981	0.28657	0.22195	-0.489718	-0.289218	-0.229476	0.458526	0.400867	0.223322	-0.00699205	-0.18984	-0.499452
GOBP_POSITIVE_REGULATION_OF_INFLAMMATORY_RESPONSE_TO_ANTIGENIC_STIMULUS	-0.535831	-0.129145	-0.610325	0.535039	-0.329301	0.101032	-0.131162	0.0696398	-0.505499	0.151763	-0.0431735	-0.428279	0.14779	-0.436737	-0.120634	-0.514783	0.186868	-0.418779	-0.199312	-0.0180591	-0.364607	0.0236983	-0.24005	0.0790939	-0.463399	-0.022914	0.509266	0.489071	-0.67965	-0.333223	-0.519757	-0.468242	0.39168	-0.106574	0.442336	-0.252974	0.283729	0.416093	0.588008	0.613599	0.0974726	0.0158815	0.006948	0.629061	0.528415	0.663613	0.361446	0.224558	-0.576305
GOBP_REGULATION_OF_ACUTE_INFLAMMATORY_RESPONSE_TO_ANTIGENIC_STIMULUS	-0.303228	-0.193404	-0.409141	0.192773	-0.118727	0.494223	-0.173179	0.0643904	-0.562062	0.342898	-0.024183	-0.367927	0.2431	-0.4893	-0.202382	-0.357749	-0.149369	-0.32569	0.0310012	-0.0185068	-0.487042	0.0349749	0.0534261	-0.0401553	-0.607016	0.0220213	0.489062	0.479258	-0.612664	0.0291821	-0.280353	-0.516676	0.345319	-0.181466	0.0606845	-0.111955	0.39131	0.347747	0.524865	0.454539	-0.121099	-0.209308	-0.00983687	0.551927	0.367939	0.556847	0.209307	0.134879	-0.467927
GOBP_NEGATIVE_REGULATION_OF_ACUTE_INFLAMMATORY_RESPONSE_TO_ANTIGENIC_STIMULUS	-0.130558	-0.0373973	-0.235544	0.0681295	0.307809	0.560138	0.0962103	0.226003	-0.7035	0.478386	0.34291	-0.175364	0.283553	-0.610104	-0.0882203	0.188624	0.436766	-0.0814259	0.155633	0.20844	-0.366674	0.376333	0.379902	0.124038	-0.721361	0.0237671	0.622867	0.105213	-0.647891	0.0446034	-0.510047	-0.651613	-0.0849505	-0.215595	-0.198107	-0.0206783	0.234415	0.083226	0.0403419	0.43745	-0.365117	-0.207455	0.00827727	0.438332	0.350086	0.319554	-0.0292151	-0.035148	-0.251524
GOBP_POSITIVE_REGULATION_OF_ACUTE_INFLAMMATORY_RESPONSE_TO_ANTIGENIC_STIMULUS	-0.420695	-0.348249	-0.592654	0.364366	-0.425777	0.30004	-0.280399	0.0389795	-0.410889	0.206672	-0.0378368	-0.269609	0.0756452	-0.50453	-0.0907151	-0.544777	-0.291483	-0.521427	0.00156832	-0.300553	-0.476726	-0.0805278	-0.217825	-0.167401	-0.667036	-0.036249	0.448841	0.668218	-0.6758	-0.0946928	-0.152687	-0.307633	0.531222	-0.183282	0.236025	-0.133302	0.486628	0.552435	0.654356	0.592065	-0.13984	-0.0829641	0.174332	0.727958	0.552859	0.648949	0.340604	0.392943	-0.523532
GOBP_REGULATION_OF_HYPERSENSITIVITY	-0.468289	0.318801	-0.333493	0.684368	-0.129171	0.371408	-0.023717	0.0371827	-0.488582	0.393871	-0.125177	-0.616322	0.473694	-0.498827	-0.255931	-0.51523	-0.127551	-0.314823	0.302881	-0.208799	-0.48858	-0.187541	0.1143	-0.143505	-0.758972	-0.20732	0.638837	0.614171	-0.777617	-0.394543	-0.272713	-0.63845	0.498578	-0.48459	0.399937	-0.150052	0.350875	0.401462	0.715245	0.426365	-0.115064	-0.514695	0.40028	0.738677	0.60203	0.581166	0.432164	0.214656	-0.745341
GOBP_POSITIVE_REGULATION_OF_HYPERSENSITIVITY	-0.342125	0.121604	-0.454499	0.634831	-0.620424	0.253139	-0.219078	0.179365	-0.47004	0.243078	-0.409187	-0.595718	0.357923	-0.459241	-0.347229	-0.648508	-0.22418	-0.363118	0.438541	-0.310408	-0.530559	-0.0281633	-0.0887752	-0.434994	-0.819952	-0.141514	0.475009	0.638438	-0.742386	-0.155412	-0.0478357	-0.539477	0.54763	-0.259971	0.557296	-0.154556	0.485108	0.429476	0.78927	0.338317	-0.294541	-0.479259	0.571382	0.847912	0.60613	0.617711	0.525043	0.110628	-0.712762
GOBP_REGULATION_OF_MYELOID_LEUKOCYTE_MEDIATED_IMMUNITY	-0.361538	0.107207	0.0250871	0.522077	-0.136708	0.498721	0.0773487	-0.0106886	-0.229973	0.129825	-0.106303	-0.448827	0.0841709	-0.244508	0.149703	-0.522555	0.236372	-0.180491	-0.163869	-0.0881679	0.0391289	-0.273031	0.046874	0.181606	-0.525323	-0.480644	0.451879	0.524472	-0.398223	-0.322258	-0.235766	-0.384201	0.304254	-0.106189	0.585843	-0.221489	0.403504	0.0931706	0.298396	0.19859	-0.132247	-0.122714	-0.25088	0.484444	0.18907	0.480617	0.190221	0.0866244	-0.623619
GOBP_NEGATIVE_REGULATION_OF_MYELOID_LEUKOCYTE_MEDIATED_IMMUNITY	-0.605645	0.252796	0.260287	0.616904	0.102454	0.557899	0.420281	-0.091503	-0.371094	0.0479971	0.335538	-0.713678	0.196293	-0.525909	0.0951787	-0.658214	0.335654	-0.398524	-0.227064	0.237026	-0.341847	-0.463967	-0.010746	0.448907	-0.70254	-0.601442	0.807133	0.61084	-0.72062	-0.353442	-0.372907	-0.658013	0.744983	-0.231286	0.66666	-0.410746	0.572055	0.153654	0.590662	0.507076	0.102936	0.128966	-0.224504	0.610295	0.485722	0.717983	0.585158	0.0282723	-0.71487
GOBP_POSITIVE_REGULATION_OF_MYELOID_LEUKOCYTE_MEDIATED_IMMUNITY	-0.534098	0.0318761	-0.318993	0.462577	-0.2042	0.506927	-0.107377	-0.182986	-0.421248	0.0833268	-0.170136	-0.586533	0.369922	0.0328088	0.142142	-0.58557	0.318333	-0.355911	0.143307	-0.0243239	0.0510699	-0.12911	-0.0140725	0.281585	-0.656508	-0.294197	0.630963	0.528578	-0.463454	-0.395852	-0.289942	-0.425316	0.335168	-0.228109	0.584529	-0.172907	0.532066	-0.0798237	0.347248	0.0490236	0.0328826	-0.199371	-0.0821876	0.50524	0.0725106	0.492593	0.432557	0.104229	-0.66124
GOBP_REGULATION_OF_B_CELL_APOPTOTIC_PROCESS	-0.256036	0.145594	-0.410644	0.116062	-0.133067	0.401287	0.218332	-0.039067	-0.125715	-0.0297655	-0.102597	-0.239482	0.00357996	0.35802	0.168477	-0.323377	-0.119048	-0.38262	-0.326985	0.0108133	-0.296776	0.0291749	-0.284121	-0.287419	-0.400947	0.0368237	0.435292	0.460235	-0.101524	0.0062829	-0.091915	-0.216358	0.236201	-0.0157246	0.189376	-0.304188	0.186148	0.307548	-0.0236106	0.290521	-0.334988	-0.0969577	-0.401083	0.314901	0.15868	0.564099	0.228439	0.0174421	-0.223077
GOBP_NEGATIVE_REGULATION_OF_B_CELL_APOPTOTIC_PROCESS	-0.263966	0.193774	-0.421422	0.155531	-0.131927	0.266247	0.360078	-0.00666304	-0.0757398	-0.0560372	-0.0115251	-0.185332	0.0429657	0.415445	0.211917	-0.193423	-0.106831	-0.455953	-0.464687	0.0877097	-0.390948	0.214212	-0.200078	-0.332853	-0.451304	0.343379	0.210786	0.398298	-0.0638966	0.381344	0.166496	-0.102131	0.24831	0.181796	-0.00828264	-0.294981	0.0784165	0.123773	0.113027	0.386808	-0.30817	-0.233312	-0.332997	0.247071	-0.0289052	0.427471	0.140203	-0.0977699	-0.0714845
GOBP_REGULATION_OF_HUMORAL_IMMUNE_RESPONSE	-0.23166	-0.190091	0.146038	0.296295	-0.22626	0.608843	-0.25684	-0.305683	0.429487	-0.324002	-0.256707	-0.394604	0.207047	-0.417517	0.0194801	-0.480035	-0.221615	0.260056	-0.382656	0.375039	-0.359519	0.119532	0.321669	-0.207905	-0.439187	0.441922	0.425418	0.147375	-0.468493	-0.0389897	-0.36737	-0.405697	0.503015	-0.297661	0.562846	-0.168093	-0.0363981	-0.0841781	0.568945	0.42492	-0.308931	0.321346	0.609559	0.603737	0.124246	0.58414	0.203331	-0.27427	-0.480277
GOBP_NEGATIVE_REGULATION_OF_HUMORAL_IMMUNE_RESPONSE	-0.298796	0.064433	-0.0345608	0.59065	0.130992	0.398178	0.0549217	-0.140208	-0.0563974	0.309793	0.247901	-0.48564	-0.301362	-0.68958	-0.183366	-0.45776	0.131787	-0.256561	-0.39567	0.220865	-0.546283	-0.0432978	0.0701993	-0.219276	-0.371349	-0.522317	0.507354	0.178095	-0.454261	0.0345621	-0.119987	-0.411684	0.395265	-0.232593	0.594139	0.15472	0.111181	0.0854295	0.383826	0.254564	-0.27129	0.457564	-0.136352	0.354954	0.259425	0.428875	0.516862	0.00106563	-0.542986
GOBP_POSITIVE_REGULATION_OF_HUMORAL_IMMUNE_RESPONSE	0.129271	0.339173	-0.0874516	0.392874	0.00510648	0.415195	-0.173221	-0.235721	-0.0514757	0.213282	-0.296007	-0.486194	0.0546002	-0.474076	-0.369627	-0.467976	0.0678571	-0.04208	0.191658	0.216863	-0.343052	-0.26848	-0.0845499	0.33069	-0.0608481	0.0502238	0.464777	0.328475	-0.370024	-0.366702	-0.408465	-0.541793	0.399916	0.0878746	0.511874	0.0853649	0.338869	0.374737	0.530404	0.186357	-0.0147944	-0.0200694	0.15212	0.552431	0.413845	0.629946	0.30688	0.223913	-0.364245
GOBP_REGULATION_OF_HUMORAL_IMMUNE_RESPONSE_MEDIATED_BY_CIRCULATING_IMMUNOGLOBULIN	-0.171033	0.286841	0.138237	0.661054	0.0078911	0.512678	-0.208086	-0.289412	-0.402379	0.300794	-0.136088	-0.607912	-0.322745	-0.645099	-0.377065	-0.630735	0.110012	-0.108414	-0.380601	0.575992	-0.208975	-0.294206	-0.0606137	0.412919	0.0685266	-0.30935	0.492995	0.321169	-0.434675	-0.178503	-0.154206	-0.53144	0.288071	-0.135186	0.647525	0.293939	0.0809323	0.394873	0.428073	0.262987	-0.0654345	0.0300854	-0.0704214	0.292885	0.272179	0.628554	0.443927	0.151113	-0.587751
GOBP_NEGATIVE_REGULATION_OF_HUMORAL_IMMUNE_RESPONSE_MEDIATED_BY_CIRCULATING_IMMUNOGLOBULIN	-0.0163061	0.194369	0.198819	0.639016	-0.163259	0.493697	-0.317369	-0.349436	-0.206201	0.407712	0.425542	-0.457993	-0.260275	-0.71051	-0.568882	-0.516343	-0.34804	-0.0212844	-0.295495	0.45326	-0.397273	-0.231015	0.0773098	-0.0464285	-0.260191	-0.564283	0.386587	0.332194	-0.302402	0.270873	0.185768	-0.244804	0.330755	-0.0909015	0.537026	0.322247	-0.282015	0.063825	0.261796	0.404644	0.212482	0.0238918	-0.0588449	0.175949	0.155982	0.362736	0.452584	0.143427	-0.647023
GOBP_POSITIVE_REGULATION_OF_HUMORAL_IMMUNE_RESPONSE_MEDIATED_BY_CIRCULATING_IMMUNOGLOBULIN	-0.356418	0.394236	-0.0212183	0.670472	0.140655	0.631257	-0.00678708	-0.172964	-0.609482	0.225569	-0.585467	-0.723484	-0.530742	-0.637891	0.0578934	-0.756511	0.361315	-0.177915	-0.489025	0.596462	0.0335753	-0.426872	-0.250389	0.726931	0.480311	-0.0647267	0.706647	0.243755	-0.563588	-0.639093	-0.519853	-0.788503	0.272934	-0.00377625	0.746675	0.407724	0.455274	0.704029	0.593525	0.049185	-0.478951	-0.184271	0.0304329	0.516599	0.500521	0.847771	0.389761	0.162844	-0.645622
GOBP_RESPONSE_TO_ISCHEMIA	-0.351518	-0.230827	-0.277687	0.36004	-0.00494492	0.0200579	0.251065	-0.0270934	-0.127571	-0.241427	-0.244785	-0.229002	-0.146116	-0.181402	0.271591	0.027324	0.341654	-0.141939	-0.231853	-0.427898	0.0464076	0.135144	0.0431898	-0.235767	-0.057518	-0.221518	0.178595	0.150621	-0.254325	-0.412401	-0.317918	-0.083477	0.0664088	-0.206373	0.102804	-0.389043	0.35795	0.241666	0.147114	0.00248981	-0.1265	0.152047	-0.404554	0.348395	0.18424	0.265087	0.00373325	0.00176137	-0.234924
GOBP_LIPID_HYDROXYLATION	0.46066	0.168523	0.123708	0.086451	0.0832109	0.273553	-0.268801	-0.626276	-0.469198	0.220861	-0.312701	0.0559703	-0.644274	-0.325936	-0.474862	-0.51656	-0.720646	0.419324	0.380582	0.186599	-0.411446	-0.128108	0.636714	-0.221899	-0.193158	-0.2221	-0.70058	-0.363743	0.054174	0.638762	0.33959	-0.119215	0.0294345	0.297291	-0.106306	0.618081	-0.404668	-0.652558	-0.165476	0.391974	0.505579	-0.614572	0.40845	-0.349793	-0.722	-0.272278	0.381058	0.51296	-0.140923
GOBP_DESMOSOME_ORGANIZATION	-0.290249	0.616385	-0.0821358	0.277007	-0.368046	0.194838	0.63001	0.0759892	0.137542	-0.193665	-0.418361	-0.296649	0.0548039	-0.176806	-0.0178036	-0.151938	0.170875	-0.239161	0.0455725	-0.159797	0.0780407	-0.106247	-0.301463	0.0332087	-0.064638	-0.351342	-0.395899	0.35801	-0.000982582	-0.144346	0.335164	-0.358827	0.125033	0.530656	0.260579	-0.106727	0.108042	-0.147375	0.28648	-0.0702425	-0.580222	-0.352149	-0.152585	-0.0454647	-0.414486	-0.0958581	-0.460006	-0.094719	0.114931
GOBP_REGIONALIZATION	-0.278287	0.192612	-0.179166	0.20249	0.058614	0.183613	0.307151	-0.204673	0.101526	-0.0211942	-0.198782	-0.143009	-0.282354	0.0905281	-0.12411	0.00537773	0.117745	-0.211775	-0.207851	-0.353991	-0.124373	0.0729299	0.0499867	-0.223432	-0.157417	-0.278877	-0.0934964	0.00760441	0.132258	-0.0357585	0.118392	0.0536316	0.0071679	0.367042	0.0533643	-0.00469044	0.0161492	-0.210456	-0.0671904	0.0810042	-0.277151	-0.169493	-0.255999	-0.17436	-0.06896	-0.0291258	-0.210693	-0.24635	0.0871019
GOBP_DEVELOPMENTAL_PROCESS_INVOLVED_IN_REPRODUCTION	-0.238076	0.0520423	-0.128076	-0.00675781	-0.0208322	0.148078	0.170294	-0.138341	0.0437632	-0.0882075	-0.121835	-0.0283232	-0.0395396	0.0635408	0.0255524	0.0610748	0.0838008	-0.0377845	-0.119696	-0.277024	0.00735489	0.059574	0.00907677	-0.103041	0.0192024	-0.0385584	0.0208509	-0.0114458	0.021218	-0.0876238	-0.0214227	0.00227913	0.0145432	0.0887529	0.038609	-0.149519	0.0611513	-0.0452849	-0.0823378	-0.0146574	-0.194483	-0.0498875	-0.0987037	0.00191942	-0.0177084	-0.0270342	-0.137665	-0.0935444	0.0353077
GOBP_HEART_MORPHOGENESIS	-0.314748	0.208438	-0.172761	0.214196	0.0327882	0.222301	0.386687	-0.353821	0.025447	0.010976	-0.311538	-0.109676	-0.345556	0.148452	-0.0153167	-0.0290646	0.195122	-0.103934	-0.245936	-0.288484	-0.296759	0.0968822	0.127664	-0.166847	-0.0161582	-0.201835	-0.00922858	0.126745	-0.0404797	-0.0828003	-0.00827662	0.105551	-0.0118602	0.205943	0.168867	-0.0731482	0.0298739	-0.178936	0.0276836	0.0585244	-0.294383	-0.120445	-0.212333	-0.0239965	0.0246161	-0.01424	-0.233876	-0.155781	0.0783196
GOBP_SKELETAL_MUSCLE_CONTRACTION	-0.279072	-0.198131	-0.0629311	-0.100171	-0.135058	-0.0720297	-0.0331744	-0.12393	-0.212912	-0.152478	-0.0808852	-0.346445	-0.328371	-0.37568	-0.273834	-0.136979	-0.178347	-0.156093	-0.127942	-0.376024	-0.454939	-0.351616	-0.0963711	-0.298653	0.0937983	0.248544	0.0425497	-0.14951	-0.098325	-0.395318	-0.340952	0.0920231	0.154299	-0.039243	0.0215426	-0.125473	-0.0659834	-0.0113454	0.381743	0.0583999	-0.212681	-0.129575	-0.47845	-0.174859	0.0961738	0.196663	-0.123743	-0.202798	0.473444
GOBP_VOLUNTARY_SKELETAL_MUSCLE_CONTRACTION	0.0612809	-0.582336	-0.0767366	0.0394272	-0.253549	0.115379	0.0854704	0.0709556	-0.446188	0.44668	-0.460621	-0.369501	-0.68092	-0.564858	0.289502	-0.345589	0.0851136	-0.532011	-0.154674	-0.272479	-0.425812	-0.487471	-0.148946	0.212457	0.555786	-0.0917372	-0.310511	-0.515145	-0.013064	-0.162484	-0.0366244	-0.224042	0.0676078	-0.201645	-0.536652	-0.148088	-0.199983	-0.17658	0.0848349	-0.582598	-0.505563	-0.116536	-0.634922	-0.476218	-0.457154	0.0683882	0.0412963	-0.00841603	0.675585
GOBP_MUSCLE_SYSTEM_PROCESS	-0.274268	0.0707167	-0.0512374	0.128438	-0.0507956	0.0806218	0.174867	-0.267231	-0.109709	-0.105354	-0.178338	-0.177651	-0.189376	-0.0978657	-0.0404272	-0.042849	0.0828315	-0.109019	-0.0320994	-0.325958	-0.14511	0.0685961	-0.0496034	-0.122451	0.0149522	0.0188539	0.126673	0.0504737	-0.134236	-0.293525	-0.0610591	-0.061079	-0.074315	-0.0130875	0.163849	-0.266085	0.115605	0.0436641	0.199202	0.108515	-0.275717	-0.043351	-0.330988	0.131916	-0.0392711	0.15634	-0.186585	-0.122693	0.157547
GOBP_CIRCULATORY_SYSTEM_PROCESS	-0.257377	0.132655	-0.0769269	0.284809	-0.0113156	0.212396	0.285998	-0.23452	-0.0979955	-0.025091	-0.24544	-0.245497	-0.23059	-0.0834128	0.014488	-0.140571	0.170548	-0.104921	-0.153292	-0.285691	-0.158903	0.00689982	0.0996506	-0.00649153	-0.151042	-0.168264	0.12586	0.159213	-0.156282	-0.156936	-0.0649282	-0.0355565	0.0256861	0.0703262	0.272431	-0.222571	0.14531	0.0868872	0.0962453	0.071213	-0.198953	0.0312114	-0.268939	0.137719	-0.0164556	0.237423	-0.101149	0.0426287	-0.0374506
GOBP_RENAL_SYSTEM_PROCESS	-0.287535	0.176566	-0.0880706	0.364289	-0.0211011	0.307831	0.356841	-0.215949	-0.0832534	0.14927	-0.329385	-0.313255	-0.23416	-0.0653843	0.0575287	-0.218615	0.0862519	-0.0500984	-0.252434	-0.206785	-0.278143	-0.0301586	0.00541347	-0.0275124	-0.288969	-0.15721	0.304308	0.201007	-0.271829	-0.157912	0.09447	-0.0731014	0.131541	0.159492	0.384148	-0.163134	0.0939398	0.161742	0.315204	0.224989	-0.186315	0.00668036	-0.189167	0.229743	0.188274	0.231182	-0.0972732	0.180908	-0.131538
GOBP_HEART_PROCESS	-0.230398	0.0638031	-0.0747834	0.216034	-0.0109948	0.163508	0.234063	-0.268117	-0.0516282	-0.053639	-0.093831	-0.283026	-0.238716	-0.189902	-0.0380628	-0.10223	0.176214	-0.165361	-0.147955	-0.2573	-0.217284	-0.0567772	0.0522329	-0.0724983	-0.0747794	-0.154758	0.0636428	0.0737169	-0.0999209	-0.191115	-0.0693078	-0.0335171	-0.0413446	0.137357	0.212824	-0.168422	0.124418	-0.00924457	0.139465	0.0849777	-0.252801	0.0891981	-0.382693	0.0405019	-0.0259409	0.20339	-0.209752	-0.104349	0.161195
GOBP_RESPIRATORY_SYSTEM_PROCESS	-0.194582	0.0694415	0.205736	0.155611	0.0572708	0.140475	-0.00124084	0.214536	0.213343	0.0720481	-0.0260942	-0.03425	-0.198603	0.109211	-0.102927	0.0743619	0.148809	0.0426639	-0.18174	-0.153768	-0.420214	-0.0359191	0.0960222	-0.316346	-0.0940378	-0.0626237	-0.253888	0.0764971	-0.0131365	-0.232779	-0.120435	-0.0112867	-0.0365325	0.0734801	0.31153	-0.156844	0.0162785	0.24733	0.112807	0.182778	-0.334674	-0.011375	-0.45427	-0.130098	0.00347162	-0.00276771	-0.201103	-0.319117	0.254225
GOBP_VASCULAR_PROCESS_IN_CIRCULATORY_SYSTEM	-0.262712	0.126233	-0.0487225	0.330855	-0.0293371	0.219093	0.347027	-0.233227	-0.00385777	-0.0209674	-0.351065	-0.164909	-0.272721	-0.0114832	-0.0532183	-0.107129	0.226116	-0.0837259	-0.0469108	-0.296245	-0.129351	0.0506668	0.194154	0.0373839	-0.128043	-0.215815	0.182634	0.242243	-0.148272	-0.17643	-0.057433	-0.0433056	0.077035	0.0567551	0.283854	-0.279781	0.111122	0.1489	0.0208655	0.016959	-0.154098	-0.0300256	-0.214533	0.184147	-0.0619381	0.263352	-0.0822417	0.133037	-0.144543
GOBP_REGULATION_OF_SYSTEMIC_ARTERIAL_BLOOD_PRESSURE_MEDIATED_BY_A_CHEMICAL_SIGNAL	0.0168625	0.149391	-0.197403	0.21885	-0.0106927	0.457235	0.475989	-0.235023	-0.0511266	0.182704	-0.201241	-0.321838	-0.0692514	0.0273912	-0.183863	-0.144246	0.241058	-0.0880822	-0.0511813	-0.0835887	-0.152297	-0.00476873	0.265502	0.257576	-0.224289	-0.238383	0.368072	0.189098	-0.487141	-0.102754	0.235276	-0.133292	0.0953016	0.00317271	0.454571	-0.260456	-0.21969	0.22063	0.211273	0.202777	-0.242281	0.0531383	-0.116476	0.346013	0.00112006	0.437185	0.0278129	0.257129	-0.237921
GOBP_REGULATION_OF_VASCULAR_ASSOCIATED_SMOOTH_MUSCLE_CONTRACTION	-0.4131	0.466601	-0.295374	0.0673699	-0.173375	0.309023	-0.0200459	-0.3624	-0.447403	-0.0572814	-0.684192	0.51134	-0.478895	0.26276	0.219696	-0.177618	0.30014	-0.263232	-0.370936	-0.537822	0.185868	0.0865142	0.198938	0.472782	0.00059765	-0.0605261	0.386554	0.543706	-0.345473	-0.183597	-0.391733	-0.363818	0.0203872	0.0504091	0.410232	0.0776379	0.351885	0.140285	-0.0205974	-0.520223	-0.646575	-0.0891759	-0.374448	0.039113	-0.629737	0.131749	-0.389856	0.287157	-0.103811
GOBP_REGULATION_OF_THE_FORCE_OF_HEART_CONTRACTION_BY_CHEMICAL_SIGNAL	-0.295688	-0.0365329	-0.292246	0.53297	0.00797861	0.00479987	0.693876	-0.0477369	0.160404	-0.392523	0.307623	0.297774	0.00105374	-0.143471	-0.363046	-0.0887744	0.339591	-0.532317	0.0713861	0.0765098	-0.325126	0.183674	0.0748044	-0.335174	5.11801e-05	-0.14455	0.46462	0.348522	0.0966236	-0.364815	-0.0567986	0.322187	-0.364907	0.173325	0.280605	-0.455711	-0.488934	-0.11827	-0.0958304	-0.128931	-0.70645	-0.386498	-0.742228	-0.363191	-0.210502	0.529985	0.139532	-0.336326	-0.620463
GOBP_REGULATION_OF_HEART_RATE_BY_CHEMICAL_SIGNAL	0.157418	-0.106259	0.113455	-0.492485	0.673244	-0.33468	0.430528	-0.145595	0.308161	-0.455181	0.441635	-0.276611	-0.609367	0.0568995	0.233145	0.610009	0.518132	-0.309745	0.0435166	0.178431	0.0444741	-0.167504	0.133032	-0.0529861	0.423329	-0.318496	0.234791	-0.37469	-0.217786	0.0835236	-0.231229	-0.140801	0.00174011	-0.0713234	0.334769	0.251273	-0.685652	0.392868	-0.22248	0.401172	-0.115697	-0.133401	-0.498416	0.0320557	0.0298217	0.228576	-0.614458	0.154539	0.131554
GOBP_RENAL_SYSTEM_PROCESS_INVOLVED_IN_REGULATION_OF_SYSTEMIC_ARTERIAL_BLOOD_PRESSURE	-0.218938	0.178414	-0.148143	0.483085	-0.0116173	0.33398	0.481206	-0.130725	-0.213707	0.00113085	-0.0629357	-0.44756	-0.259431	-0.146351	0.274935	-0.213407	0.322377	0.012128	-0.0882304	-0.25844	-0.0160757	-0.360822	0.134046	0.120414	-0.346069	-0.369097	0.235272	0.370964	-0.405229	-0.180381	0.0459397	0.0665165	0.246488	0.216468	0.562095	-0.0459673	0.168777	0.333464	0.34472	0.274473	0.0569746	0.19356	-0.310537	0.339969	0.167446	0.302362	-0.0013342	0.377828	-0.166342
GOBP_REGULATION_OF_SYSTEMIC_ARTERIAL_BLOOD_PRESSURE	-0.0756199	0.0905994	-0.110659	0.129647	0.0349279	0.269004	0.416362	-0.249029	-0.123968	0.0314446	-0.215208	-0.232947	-0.130111	-0.107014	0.00692529	-0.154304	0.19974	-0.0950822	-0.0761159	-0.235311	-0.120775	-0.108438	0.115989	0.145446	-0.184165	-0.287398	0.216877	0.0945734	-0.273014	-0.0739498	0.187341	-0.0394916	0.163836	0.0727591	0.369527	-0.168107	-0.049129	0.165058	0.196035	0.192778	-0.191166	0.0669842	-0.182524	0.209597	0.0332615	0.190569	0.0111143	0.116086	-0.138809
GOBP_REGULATION_OF_SYSTEMIC_ARTERIAL_BLOOD_PRESSURE_BY_RENIN_ANGIOTENSIN	-0.152227	0.195987	-0.296556	0.113267	-0.135147	0.429349	0.580711	-0.119716	0.0104476	0.117247	-0.067649	-0.622564	0.125113	-0.00312762	0.058954	-0.308099	0.450683	-0.24994	-0.389005	-0.195553	0.0536653	0.00568954	0.349503	0.296378	-0.288969	-0.178549	0.344402	0.184582	-0.598194	-0.296053	0.15351	-0.043831	0.108282	-0.367588	0.390674	-0.308974	0.0819599	0.0978682	0.223956	0.291994	-0.368819	0.268292	0.117111	0.534092	-0.0519015	0.408017	0.171996	0.357857	-0.33544
GOBP_POSITIVE_REGULATION_OF_SYSTEMIC_ARTERIAL_BLOOD_PRESSURE	-0.492681	0.408403	0.507262	0.442213	-0.188312	0.58038	0.542189	-0.41799	-0.171334	0.421093	-0.202307	0.0488022	0.0544488	-0.421003	0.11521	-0.382976	0.0444407	-0.206675	-0.17205	-0.238254	-0.40906	-0.24723	0.0161589	0.246134	-0.499822	-0.449241	0.507018	0.139419	-0.393217	-0.071082	0.00749115	-0.124316	-0.00600193	0.35786	0.611592	0.297184	-0.0261408	0.193165	0.386062	0.282701	-0.415204	-0.00536902	-0.226419	0.0638983	-0.057398	0.175546	-0.0621549	-0.247988	0.419252
GOBP_NEGATIVE_REGULATION_OF_SYSTEMIC_ARTERIAL_BLOOD_PRESSURE	0.0493377	-0.184005	-0.338379	-0.235235	0.176632	0.0250398	0.38156	-0.169349	-0.0274923	0.0706871	-0.177927	-0.176194	-0.430764	-0.256854	-0.0421046	-0.188225	0.309224	-0.288103	-0.142968	-0.318681	-0.186877	0.00148446	0.00562003	0.32425	-0.337047	-0.33688	0.253395	0.0752657	-0.0340863	0.053447	0.426351	-0.262143	0.0516362	0.122604	0.220124	-0.179005	-0.00849509	0.137358	0.10861	0.0169011	0.00533972	0.0489142	-0.479853	-0.0221027	-0.0369457	0.0173842	0.0817575	-0.0414375	0.0944139
GOBP_RENAL_WATER_HOMEOSTASIS	-0.083415	0.0766083	0.160838	0.280518	0.0240553	0.129073	0.309	-0.324298	0.140107	0.169823	-0.467263	-0.207287	-0.199193	0.245777	-0.245842	-0.0439029	-0.0383555	0.178805	-0.244987	-0.310157	-0.313911	0.11916	-0.11587	-0.250095	-0.126065	-0.0197508	0.0659758	0.0236518	-0.068202	-0.345443	0.134472	-0.126352	0.0133818	0.258664	0.332389	0.138916	0.232073	-0.183391	0.256758	0.213922	-0.149453	0.188417	-0.161523	0.301131	0.279648	-0.0178796	-0.214681	0.178588	0.0141867
GOBP_REGULATION_OF_GLOMERULAR_FILTRATION	-0.493762	0.38808	-0.572752	0.552848	0.155599	0.223498	0.534619	-0.183725	0.077596	0.0427501	-0.275083	-0.34095	-0.404547	-0.247619	0.513295	0.0891935	0.520343	-0.235051	-0.129577	-0.427339	0.350949	-0.232842	0.218842	0.0777228	-0.37075	-0.373973	0.490336	0.676101	-0.619706	-0.200606	-0.318748	0.25187	0.210781	0.263003	0.531205	-0.36413	0.447536	0.524003	0.472511	0.171155	-0.250222	0.359077	-0.269709	0.477948	0.262225	0.538496	-0.385644	0.31556	-0.294758
GOBP_RENAL_SODIUM_ION_TRANSPORT	-0.184204	0.611524	0.233916	0.700097	0.305917	0.166817	0.276924	0.0912509	-0.494086	0.382888	-0.471147	-0.114348	-0.525662	-0.219973	0.164688	-0.546611	-0.514997	0.0523317	-0.580209	-0.491919	0.0870314	-0.574723	-0.463754	-0.194851	-0.124268	0.00496472	0.596292	0.33507	-0.0717108	-0.0676311	-0.492755	0.137818	0.0838126	0.0242906	0.280615	-0.0811837	0.328724	0.351626	-0.318725	-0.384745	-0.313976	0.486928	-0.322853	-0.0878557	0.0856704	0.205314	0.257563	0.231705	-0.223812
GOBP_RENAL_WATER_TRANSPORT	-0.346528	0.0627139	0.149384	0.329041	0.278015	0.290525	0.507978	0.277814	0.32242	0.658127	0.153643	-0.170681	-0.614698	0.291382	-0.281562	0.218408	0.104702	0.531237	0.116252	-0.138123	-0.488076	0.238257	-0.435815	-0.270568	-0.196018	-0.00289797	0.439703	0.212065	-0.335965	-0.371638	0.00797741	-0.527137	0.0342988	-0.627529	0.489442	-0.26566	0.0185553	0.0516429	0.673611	0.647846	-0.516362	0.258503	-0.108047	0.807309	0.594523	0.0948944	-0.64296	-0.340729	-0.685962
GOBP_REGULATION_OF_SYSTEMIC_ARTERIAL_BLOOD_PRESSURE_BY_ENDOTHELIN	-0.2978	-0.126701	-0.269829	0.463855	-0.21131	0.257367	0.607166	0.394932	0.111731	0.105535	-0.0073681	-0.45881	-0.607308	-0.378739	0.157296	-0.3395	-0.330792	-0.0609411	0.174733	-0.0422616	0.178367	0.0880232	0.116206	0.136697	0.103734	-0.678998	0.36789	0.639283	-0.387027	-0.0549905	-0.462056	0.0213225	0.0229173	0.462072	0.501863	-0.14947	-0.147244	-0.346105	0.229847	0.45576	-0.298336	-0.371747	0.00742167	0.640201	0.473628	0.569535	-0.392885	0.490005	-0.387903
GOBP_HEART_FIELD_SPECIFICATION	-0.482387	-0.337889	-0.273925	0.229683	-0.14256	0.357738	0.365208	-0.297321	0.0898717	0.0546376	-0.183376	0.221223	-0.631484	-0.252111	-0.354078	0.0802203	0.399665	-0.283298	-0.232851	-0.243284	-0.386135	-0.342168	0.19481	-0.0593945	0.243212	-0.503062	-0.249143	-0.133907	0.33128	-0.100255	-0.232134	-0.172665	0.430533	0.184745	-0.0591701	0.024557	-0.300372	0.0723818	-0.467078	-0.125548	0.0233384	-0.0497277	-0.422706	-0.399031	-0.0666178	-0.0791297	-0.227947	0.16632	0.0782272
GOBP_SECONDARY_HEART_FIELD_SPECIFICATION	-0.407544	-0.306897	-0.194054	0.335584	-0.0438168	0.258343	0.216954	-0.460215	-0.0459419	0.024984	-0.0571815	0.243806	-0.628502	-0.184634	-0.500511	0.383806	0.44055	-0.173011	0.0728874	-0.215103	-0.467275	-0.345623	0.300944	-0.276503	0.328103	-0.308283	-0.397389	-0.158312	0.569075	-0.373449	0.190312	0.0754464	0.317328	0.25523	-0.052606	-0.00544086	-0.541014	-0.0502165	-0.517733	-0.106591	-0.00128394	0.0877837	-0.23927	-0.328486	0.149339	-0.035266	-0.273813	0.121369	-0.0908554
GOBP_DETERMINATION_OF_LEFT_RIGHT_ASYMMETRY_IN_LATERAL_MESODERM	0.502803	0.30547	0.362871	-0.177589	-0.244356	-0.448312	-0.0647078	-0.31075	-0.0181479	-0.575851	-0.630369	-0.217023	-0.492336	0.0437751	-0.365524	0.394163	-0.0153663	-0.105826	0.395312	0.217096	-0.476574	0.010044	0.291498	-0.381131	0.440916	-0.505913	-0.282829	-0.449814	0.478135	0.225683	0.480011	0.0981221	0.20376	0.467676	-0.0793389	0.490076	-0.138476	-0.337062	-0.483822	0.138518	0.132371	0.0312312	-0.141106	-0.231236	-0.393384	-0.0264368	0.254017	0.133357	-0.13185
GOBP_EMBRYONIC_HEART_TUBE_MORPHOGENESIS	-0.2228	0.108637	-0.0305203	0.187435	-0.058011	0.173928	0.224135	-0.342259	0.161595	-0.0561972	-0.323247	0.0167693	-0.261966	0.182498	-0.1126	0.0449683	0.165332	-0.129795	-0.318991	-0.377697	-0.226275	-0.109924	0.0695027	-0.290396	-0.109583	-0.116692	-0.0722626	0.0209798	0.0094039	-0.14226	0.00522674	-0.0474474	0.0394795	0.212204	0.0375775	-0.0668499	0.127802	-0.173514	-0.109474	-0.148135	-0.341365	-0.246065	-0.168562	-0.139443	0.00282637	-0.104016	-0.123521	-0.100933	-0.084813
GOBP_OUTFLOW_TRACT_SEPTUM_MORPHOGENESIS	-0.493347	0.371916	-0.244973	-0.0403836	-0.0183902	0.224277	0.40675	-0.418695	-0.108309	0.163199	-0.477783	0.296086	-0.364295	0.190493	0.178298	-0.0636429	0.496718	-0.414802	-0.138902	-0.378324	-0.102453	0.0134465	-0.159359	0.23468	-0.406427	-0.426082	0.00970417	0.342909	-0.0208512	-0.0768897	-0.0145722	0.200143	0.154066	0.0205835	0.478427	0.0417104	-0.0171758	0.182633	-0.140333	-0.222349	-0.46825	-0.152808	-0.295656	-0.0470872	-0.104588	-0.221901	0.14416	0.082895	-0.189777
GOBP_MEMBRANOUS_SEPTUM_MORPHOGENESIS	-0.359362	-0.0555217	-0.409397	0.293157	0.488786	0.424421	0.660316	-0.632582	-0.287282	0.14935	-0.32207	0.0472285	-0.320982	0.00151754	0.211285	-0.0147077	0.197415	-0.275953	-0.535965	-0.351313	-0.308921	-0.0407218	0.0908987	0.0622504	0.0682803	-0.0636001	-0.514622	-0.01959	-0.135915	-0.308572	0.387853	0.321503	0.412336	0.414817	0.276268	0.320158	-0.206514	0.0215293	-0.0713734	0.417096	-0.162552	0.0424233	0.0708557	-0.049539	0.34707	-0.364975	0.0771266	0.162091	-0.336622
GOBP_OUTFLOW_TRACT_MORPHOGENESIS	-0.352634	0.269182	-0.252234	0.282615	0.0322565	0.208118	0.452288	-0.405388	0.0101336	-0.0126158	-0.319749	-0.120187	-0.449646	0.133292	0.0485052	-0.0879218	0.402377	-0.38762	-0.303131	-0.341877	-0.135428	0.0668816	0.0322361	-0.0783198	-0.0709618	-0.375229	0.163732	0.318285	-0.0923448	-0.162363	-0.0743879	0.206623	0.0838629	0.252853	0.24538	0.0234088	0.0596948	-0.078274	-0.0340001	0.155652	-0.309017	-0.219677	-0.287702	-0.0454972	-0.19796	0.111812	-0.125779	0.0498192	0.0261602
GOBP_REGULATION_OF_ANIMAL_ORGAN_FORMATION	-0.222176	0.127864	-0.0301848	0.193469	-0.116116	0.247682	0.321642	-0.201587	-0.00715437	0.0450752	-0.451853	-0.107505	-0.416028	-0.157047	-0.301659	-0.272062	0.153453	-0.160016	-0.19585	-0.494097	0.0911525	0.0145607	0.128758	-0.185314	-0.136498	-0.16816	0.00665085	-0.392082	-0.163228	-0.0301376	0.121183	-0.331213	0.367713	0.182042	-0.0920495	-0.246526	-0.0098513	-0.0321149	0.128335	0.0933948	-0.346326	-0.0953057	-0.0840314	-0.232707	-0.0173593	0.0418262	-0.146545	0.0624006	0.155734
GOBP_ENDOCARDIUM_DEVELOPMENT	-0.23702	0.433268	0.0154681	0.374998	-0.180887	0.619001	0.485143	-0.495406	-0.438088	-0.0330365	-0.53111	-0.00576595	-0.566931	0.538507	0.013021	-0.144866	0.456087	-0.160788	-0.310407	-0.0700407	-0.134075	-0.0259559	0.219131	0.349539	-0.0642084	0.0271027	0.0855683	0.304673	0.396818	-0.0878871	0.153209	0.0812757	-0.168817	0.520425	0.228639	-0.431991	-0.372129	0.0722809	-0.0953848	0.0253496	-0.252224	-0.311344	-0.088477	0.29042	-0.352185	0.12761	-0.551863	-0.361144	0.120933
GOBP_ENDOTHELIUM_DEVELOPMENT	-0.436793	0.357938	-0.187892	0.412284	-0.105319	0.276379	0.412403	-0.20686	-0.190576	0.213785	-0.357249	-0.0200993	-0.253594	0.219075	0.116349	-0.220772	0.371865	-0.132	-0.294034	-0.372791	-0.0728843	0.210234	0.147765	0.140871	-0.265879	-0.287147	0.325417	0.289976	-0.125774	-0.223545	-0.0860027	0.0300065	-0.156444	0.0207152	0.433632	-0.361294	0.0726045	0.146854	0.28396	0.13211	-0.304674	-0.0562406	-0.276911	0.280173	0.0820001	0.255939	-0.204936	-0.0610084	-0.460394
GOBP_MORPHOGENESIS_OF_AN_ENDOTHELIUM	-0.589297	0.443915	-0.379106	0.576603	-0.0660924	0.216175	0.399624	0.142361	-0.437633	0.379323	-0.269878	-0.165592	-0.204216	0.216294	0.0686967	-0.179086	0.350945	-0.391259	-0.316372	-0.335299	-0.207827	-0.072912	-0.0154984	0.417204	-0.620587	-0.0987974	0.417502	0.424251	-0.423895	-0.157969	-0.337791	-0.035088	0.321856	-0.14116	0.512485	-0.480998	0.198988	0.486768	0.442124	0.444707	-0.26859	0.21259	-0.171902	0.504369	0.217139	0.34522	-0.0265494	-0.183327	-0.668553
GOBP_ENDOCARDIUM_MORPHOGENESIS	-0.0629059	0.667458	0.265517	0.530862	-0.263768	0.649246	0.407546	-0.317438	-0.403103	0.165747	-0.456313	-0.480175	-0.749781	0.425391	-0.156473	-0.203308	0.466367	-0.21701	-0.514875	-0.252209	-0.533781	-0.366643	0.270864	0.53657	-0.349702	-0.587865	0.169675	0.613548	0.415873	0.0980136	0.467065	0.434409	-0.408421	0.703657	0.426395	0.245303	-0.709281	-0.0892374	0.118606	0.32709	-0.13241	-0.249801	-0.433633	0.265481	-0.267166	0.665024	-0.637746	-0.412726	0.114417
GOBP_CARDIAC_CONDUCTION_SYSTEM_DEVELOPMENT	-0.35802	0.515063	0.018893	0.152731	-0.403699	-0.0422779	0.557219	-0.419127	-0.0178657	0.361715	-0.262207	0.457064	-0.12174	0.169677	-0.0390248	0.22188	0.269434	-0.069441	-0.326319	-0.103042	-0.179835	0.277191	0.00883466	-0.518879	-0.162098	-0.357592	-0.323387	-0.101094	0.31407	-0.59389	0.153828	0.28104	0.231842	0.271049	-0.036617	-0.347149	0.098341	-0.475542	-0.234446	-0.309761	-0.443425	-0.45171	-0.384088	-0.217588	-0.181368	-0.0662114	-0.234524	0.104648	0.480583
GOBP_SINOATRIAL_NODE_DEVELOPMENT	-0.315218	0.152391	-0.511112	0.0801247	-0.0369559	0.129694	0.392101	-0.537913	-0.414515	0.688216	0.0711951	0.790994	-0.419501	0.118986	0.0530272	0.166537	0.526628	0.359938	-0.183582	0.0266069	0.0477821	0.076851	-0.100254	-0.579756	-0.210895	-0.103316	-0.326251	-0.365068	0.295779	-0.584964	0.412014	0.336025	0.299749	0.168124	-0.179187	-0.3931	0.133111	-0.493787	-0.592882	-0.412864	-0.117098	-0.414756	-0.439099	-0.293742	0.0562416	0.0670836	0.305069	-0.168266	0.233876
GOBP_HEART_VALVE_DEVELOPMENT	-0.478206	0.141934	-0.292654	0.388908	-0.0968552	0.366626	0.500915	-0.38689	-0.0319672	0.265469	-0.326694	-0.0298338	-0.454897	0.162259	0.0902655	-0.198002	0.416473	-0.153713	-0.378687	-0.363585	-0.163277	0.202645	0.179697	-0.124018	-0.0966423	-0.368515	0.0644724	0.408301	0.00617246	-0.242728	-0.0504114	0.303328	0.0793465	0.158321	0.337413	-0.113007	0.110379	-0.0904346	-0.117667	0.136482	-0.116088	-0.286272	-0.237645	0.0562729	-0.0436045	-0.00205962	-0.172377	0.0758009	-0.129121
GOBP_ATRIOVENTRICULAR_VALVE_DEVELOPMENT	-0.350033	0.0883484	-0.369881	0.453266	-0.0514467	0.379589	0.646939	-0.336162	0.0927825	0.151026	-0.31115	0.000682575	-0.432861	0.159967	-0.0569722	-0.169774	0.343543	-0.274269	-0.488097	-0.205903	-0.191405	0.183557	0.11045	0.269047	-0.263692	-0.449673	0.044219	0.405207	-0.166545	-0.258195	0.0829472	0.375905	0.160468	0.342238	0.483858	0.134633	0.132434	0.0119044	-0.118364	0.0943564	-0.247855	-0.398898	-0.351056	-0.173341	-0.149387	-0.00120184	-0.321619	0.0550182	-0.127181
GOBP_MITRAL_VALVE_DEVELOPMENT	-0.48727	-0.0877871	0.0764998	0.645967	0.265088	0.378156	0.659248	-0.571618	-0.0675937	0.143932	-0.0951614	-0.150013	-0.292194	0.276184	0.0990257	-0.213628	0.54781	-0.118769	-0.332088	-0.246255	0.114794	0.228278	0.310505	0.292655	-0.224023	-0.434027	0.0823043	0.354333	0.111938	-0.318913	0.118541	0.383399	0.32576	0.149973	0.455681	-0.381489	-0.00399656	-0.309535	-0.143942	0.174455	-0.375866	-0.513195	-0.0527466	-0.153069	-0.0596932	0.128914	-0.327506	-0.260273	-0.0836765
GOBP_TRICUSPID_VALVE_DEVELOPMENT	-0.546731	0.0618455	-0.10079	0.509765	0.051556	-0.043374	0.568973	-0.295967	0.0473916	0.133757	-0.555142	0.247801	-0.584535	0.351093	0.11035	-0.060442	0.403171	-0.609487	-0.702314	-0.603159	0.608878	0.220658	-0.456348	0.315653	-0.396455	-0.351636	-0.238271	0.310256	-0.353629	-0.484902	0.00754008	0.140884	-0.0124988	0.461636	0.664767	-0.313929	0.664357	-0.157307	-0.21367	0.0413308	-0.61906	-0.35796	-0.57701	-0.266178	-0.447162	-0.0837373	0.200525	0.187437	-0.0600377
GOBP_PULMONARY_VALVE_DEVELOPMENT	-0.597438	0.24722	-0.284434	0.446249	0.0702579	0.555681	0.42559	-0.447981	-0.299311	0.356788	-0.361139	0.00197494	-0.526505	-0.112061	0.281154	-0.292905	0.460525	-0.353724	-0.384332	-0.291342	-0.28887	-0.170657	0.117927	0.0145685	-0.0776106	-0.506674	0.245835	0.596347	0.027072	-0.240833	-0.024691	0.0732857	0.0886892	0.102304	0.616766	0.0788786	-0.0344463	-0.00885878	0.0841776	0.325579	0.0648244	-0.20632	-0.249165	0.0154848	-0.193646	0.195345	-0.14975	0.397029	-0.133491
GOBP_AORTIC_VALVE_MORPHOGENESIS	-0.553871	0.327513	-0.344887	0.434488	-0.200138	0.397313	0.449578	-0.395636	0.127199	0.281043	-0.0454526	-0.100996	-0.487152	-0.17002	0.0767781	-0.310276	0.589082	-0.25172	-0.37802	-0.323106	-0.258192	0.00966753	0.252718	-0.240037	-0.248227	-0.575028	0.294683	0.485723	0.162883	-0.152097	0.0377926	0.288766	0.103098	0.00556693	0.358533	0.00350733	0.223061	0.0285464	0.0175815	0.314898	-0.0170786	-0.3418	-0.442884	0.0367355	-0.0935997	0.145126	-0.234522	0.125994	-0.264658
GOBP_PULMONARY_VALVE_MORPHOGENESIS	-0.67731	0.300767	-0.245692	0.399101	-0.0327972	0.65555	0.451495	-0.357444	-0.205806	0.396369	-0.371033	0.161829	-0.640679	-0.280129	0.395842	-0.440445	0.49323	-0.411306	-0.393509	-0.272822	-0.300053	-0.313426	0.12268	0.0263551	-0.102472	-0.584787	0.326771	0.601903	0.167624	-0.20898	0.123849	0.156121	0.162033	-0.0501013	0.682599	0.141561	-0.0515619	-0.13546	0.0704798	0.367914	0.0620635	-0.263426	-0.358743	-0.0608788	-0.265593	0.241383	-0.196887	0.430792	0.00822918
GOBP_TRICUSPID_VALVE_MORPHOGENESIS	-0.637668	0.0618438	-0.0431124	0.600771	0.207799	-0.337884	0.595055	-0.291816	-0.243922	0.354513	-0.499416	0.0821283	-0.533961	0.280447	0.0328149	-0.382136	0.381279	-0.690049	-0.660928	-0.540287	0.670495	0.384478	-0.543378	0.264288	-0.303711	-0.241575	-0.257403	0.315058	-0.468324	-0.36362	0.143699	0.412838	-0.10844	0.433806	0.684821	-0.348949	0.740837	-0.155598	-0.289639	0.0317305	-0.713221	-0.374041	-0.634369	-0.0154651	-0.54443	-0.0942126	0.0803483	0.125881	-0.0606478
GOBP_HEART_VALVE_FORMATION	-0.196885	0.241314	-0.174026	0.516346	0.0607205	0.330406	0.706315	-0.473854	0.395063	0.258878	-0.18784	-0.11944	-0.295173	0.0202842	-0.0435197	0.109288	0.425984	-0.105603	-0.579657	-0.334754	-0.224865	-0.0803857	0.163135	-0.140031	0.0387668	-0.539132	0.0432361	0.488286	0.122796	-0.37716	0.136626	0.390897	-0.0882358	0.462462	0.4459	0.218915	-0.0122269	-0.229345	0.155643	0.345142	-0.2185	-0.335072	-0.299464	0.0646612	-0.00336385	0.21379	-0.478163	-0.272107	0.132877
GOBP_ATRIOVENTRICULAR_VALVE_FORMATION	-0.201478	0.519657	-0.42315	0.464236	0.125944	0.429546	0.725052	-0.356692	0.187745	0.397119	-0.448669	0.109602	-0.462686	0.202888	-0.185213	0.041331	0.314297	-0.239323	-0.564572	-0.505721	-0.467827	0.0742276	-0.103844	-0.229029	0.100463	-0.608465	-0.224436	0.56457	-0.101633	-0.397271	0.284898	0.520358	-0.374391	0.750844	0.57668	0.396737	0.307883	-0.140168	-0.0112508	0.274224	-0.054429	-0.577274	-0.503338	0.193609	-0.476446	-0.0146071	-0.567932	0.185916	0.310418
GOBP_ENDOCARDIAL_CUSHION_DEVELOPMENT	-0.357526	0.157035	-0.31934	0.235734	0.0834568	0.417179	0.574248	-0.335155	0.207763	0.31256	-0.190974	-0.153387	-0.454722	-0.0117721	-0.120149	-0.331852	0.325575	-0.389258	-0.370973	-0.319177	-0.20665	0.0289934	0.0117421	0.0240196	-0.202541	-0.413934	0.0124747	0.263542	-0.0991438	-0.0312472	0.109454	0.254021	0.13366	0.140592	0.400434	0.142747	0.031667	0.097742	-0.0909316	0.143691	-0.181748	-0.410752	-0.451239	-0.185568	-0.236177	0.0446677	-0.0747484	0.0650948	-0.0735502
GOBP_EPITHELIAL_TO_MESENCHYMAL_TRANSITION_INVOLVED_IN_ENDOCARDIAL_CUSHION_FORMATION	-0.362837	0.339502	-0.500647	0.404724	0.238226	0.329745	0.675908	-0.419194	0.192243	0.450438	-0.192888	-0.438104	-0.538121	0.0365766	-0.0168177	-0.15967	0.437614	-0.273816	-0.226362	-0.430276	-0.108153	0.22926	0.00532333	-0.162852	-0.062468	-0.185811	-0.00288744	0.308126	0.284416	-0.438279	0.338237	0.415501	-0.0522513	-0.0409179	0.47647	0.121462	0.0253733	0.461416	0.112983	0.332951	-0.147525	-0.20976	-0.316262	0.0305799	-0.327838	0.123236	-0.264983	0.238786	-0.559104
GOBP_ENDOCARDIAL_CUSHION_MORPHOGENESIS	-0.360239	0.0329128	-0.345139	0.279505	0.0375299	0.447332	0.636915	-0.377891	0.252601	0.360315	-0.215118	-0.196504	-0.476402	-0.105595	0.00541211	-0.214992	0.377821	-0.372566	-0.387996	-0.274668	-0.0803078	-0.00122488	0.024863	-0.0113766	-0.139089	-0.423109	0.00121816	0.328409	0.0161842	-0.0341325	0.189973	0.333366	0.0940731	0.166235	0.436582	0.104926	-0.00257551	0.0265951	-0.178372	0.196649	-0.180628	-0.30511	-0.481419	-0.208818	-0.149545	0.16308	-0.1615	0.0435105	-0.289285
GOBP_CARDIAC_CHAMBER_DEVELOPMENT	-0.352585	0.227172	-0.132086	0.244042	0.000590322	0.282651	0.388728	-0.360698	0.0327764	-0.0637899	-0.325012	0.00957498	-0.399368	0.137344	0.0379177	-0.061437	0.267667	-0.188041	-0.281554	-0.213339	-0.229275	0.0631942	0.102127	-0.0987907	-0.0514567	-0.181554	-0.00500843	0.188849	-0.0703707	-0.0714169	0.0145838	0.18547	-0.015789	0.271263	0.170253	0.00336053	-0.0251123	-0.109582	-0.0203134	0.018362	-0.205812	-0.116862	-0.171045	-0.00356108	-0.067677	-0.00961246	-0.20533	-0.0727207	0.100846
GOBP_CARDIAC_CHAMBER_MORPHOGENESIS	-0.313825	0.245653	-0.168311	0.275146	0.0182709	0.22134	0.427151	-0.348159	-0.00416183	-0.021297	-0.32111	-0.0394	-0.440717	0.0702992	0.0431677	-0.0841836	0.28343	-0.26347	-0.313163	-0.212384	-0.325603	0.0972319	0.0366259	-0.0708475	0.00422031	-0.287647	-0.0362424	0.155841	-0.0501986	0.0194932	0.0474096	0.159697	0.0571941	0.294569	0.200228	0.0512995	-0.0312219	-0.0922942	0.00402337	0.0665217	-0.242508	-0.0812127	-0.251708	0.048866	-0.0739869	-0.0474479	-0.191069	-0.102226	0.136998
GOBP_CARDIAC_CHAMBER_FORMATION	-0.154803	-0.132802	-0.199697	0.327287	-0.117178	0.304562	0.463621	-0.324136	0.525281	-0.314836	0.000736632	0.0622813	-0.428226	-0.155311	-0.363647	0.361631	-0.218409	-0.187118	-0.45455	-0.404158	-0.329088	-0.0406542	0.174787	0.172645	0.27982	-0.639206	-0.107637	0.122178	0.439429	-0.391327	-0.196202	0.0640595	0.122395	0.483006	-0.0149094	0.188618	-0.489544	-0.374688	-0.179646	-0.0702937	-0.107721	-0.474318	-0.62879	-0.44711	-0.0823659	0.041805	-0.521731	-0.376418	0.294135
GOBP_CARDIAC_VENTRICLE_MORPHOGENESIS	-0.164245	0.286922	-0.204333	0.182514	-0.00228844	0.204527	0.359496	-0.405493	-0.00721527	-0.0747048	-0.262766	-0.0105742	-0.434537	-0.0506485	-0.104459	-0.0711142	0.267371	-0.2109	-0.309294	-0.0902652	-0.402124	0.0126992	0.0668291	-0.013879	0.0512947	-0.240487	-0.0605262	0.187131	-0.0495868	-0.11524	-0.0330902	0.192352	0.0292593	0.321154	0.246453	0.0694844	-0.20667	-0.112923	0.0700736	0.0168552	-0.0955097	-0.158671	-0.337308	0.019162	-0.147451	-0.070254	-0.265378	0.0579172	0.277201
GOBP_CARDIAC_ATRIUM_MORPHOGENESIS	-0.343839	0.253805	-0.189584	0.507673	-0.159656	0.345424	0.625978	-0.3413	-0.169962	0.155224	-0.333516	0.330096	-0.368786	0.270574	-0.0305739	-0.137183	0.26852	-0.167984	-0.440574	-0.312299	-0.0888343	0.0388082	0.243457	0.122641	-0.268029	-0.41265	-0.141119	0.0224098	0.0485016	-0.292147	0.0154401	0.119731	0.245731	0.316794	0.221596	-0.0470047	0.0248594	0.00591269	-0.0405522	-0.0734026	-0.305364	-0.32613	-0.19344	-0.120748	-0.321589	-0.153607	-0.189417	-0.00461349	0.0995695
GOBP_CARDIAC_VENTRICLE_FORMATION	-0.344433	0.0550621	0.0671186	0.219486	-0.0762823	0.0767759	0.27964	-0.60474	0.559811	-0.392674	0.039492	-0.127635	-0.322087	-0.100319	-0.478311	0.511137	-0.221293	-0.0137587	-0.344159	-0.281247	-0.529782	0.0392392	0.32471	-0.0522282	0.405086	-0.541829	-0.283622	-0.0307843	0.588362	-0.491544	0.0106772	0.232253	-0.0828521	0.454882	-0.159464	0.249712	-0.647425	-0.429164	-0.0043432	0.0124562	-0.133015	-0.43774	-0.619075	-0.375096	0.0575633	0.114368	-0.734631	-0.391813	0.595342
GOBP_CARDIAC_LEFT_VENTRICLE_MORPHOGENESIS	-0.207623	0.396538	-0.332536	0.311433	-0.180946	0.112984	0.530845	-0.253952	0.505723	0.0497867	-0.368492	0.141237	-0.509679	0.127176	-0.0825495	-0.115353	0.471996	-0.329768	-0.482719	-0.0422834	-0.505356	0.426736	-0.0939078	-0.141297	-0.0365469	-0.523713	-0.146475	0.336872	0.0168635	-0.279577	0.0781363	0.370778	-0.472202	0.402974	0.151583	0.346887	0.14602	0.134973	0.0529785	0.00251594	-0.204367	-0.338143	-0.344135	0.454471	0.106962	-0.143942	-0.479129	0.0904319	0.282556
GOBP_CARDIAC_RIGHT_VENTRICLE_MORPHOGENESIS	-0.111842	0.422032	0.158312	0.191629	-0.0223288	0.238993	0.352579	-0.566625	-0.0387242	-0.288666	-0.377146	0.190095	0.00429447	0.100166	-0.366719	0.270849	0.221108	-0.387086	-0.165114	-0.0168017	-0.620569	0.0590355	0.20226	0.11027	-0.214583	-0.272131	-0.0937881	0.300836	0.252545	-0.290618	-0.278696	0.198917	0.201708	0.396959	0.411019	0.389298	-0.406109	-0.382802	-0.14867	-0.220816	-0.138765	-0.403582	-0.406069	-0.341225	-0.326251	-0.159019	-0.402691	-0.0376534	0.45966
GOBP_VENTRICULAR_TRABECULA_MYOCARDIUM_MORPHOGENESIS	-0.367138	0.472753	0.104785	0.386858	-0.086234	0.506212	0.45519	-0.387656	0.0554966	-0.0990485	-0.60026	0.344951	-0.362834	0.345332	-0.303246	0.129995	0.322903	-0.194057	0.00714565	-0.246479	-0.212912	0.225856	0.124495	0.363976	-0.0974915	-0.184353	0.145563	0.334018	0.151919	-0.458148	0.246202	0.0291425	0.0664741	0.435586	0.473746	-0.350089	-0.169838	0.10627	-0.00241165	0.15286	-0.277838	-0.303036	-0.0852336	0.175633	-0.262543	0.103709	-0.442567	0.337088	0.0138584
GOBP_VENTRICULAR_COMPACT_MYOCARDIUM_MORPHOGENESIS	0.0269492	-0.14072	-0.3216	0.255109	0.514373	0.31392	0.403332	-0.452113	0.183859	-0.226347	-0.582694	-0.155901	-0.400149	0.335758	-0.22096	0.0883424	-0.0109641	-0.496294	0.178126	0.0246463	-0.150536	-0.113403	-0.148785	0.0173034	0.62723	-0.0686942	-0.438597	-0.138557	0.0744484	-0.00591558	0.329714	0.0878379	0.0360412	0.553726	0.050908	-0.520338	-0.0107263	-0.524167	-0.188727	-0.0734297	-0.469065	-0.620375	-0.556551	-0.0301665	-0.206239	-0.425255	0.0266527	-0.299094	0.594719
GOBP_ATRIAL_CARDIAC_MUSCLE_TISSUE_DEVELOPMENT	-0.179063	0.590301	-0.158392	0.532121	-0.0356323	0.129132	0.594186	-0.222764	-0.357072	0.35136	0.0842663	-0.268806	-0.359173	0.0356858	0.336329	-0.527196	0.28443	-0.482958	-0.501248	-0.18525	-0.0450142	-0.329423	0.151744	-0.359761	-0.418605	-0.403162	-0.214438	-0.371533	-0.197183	-0.256151	-0.490718	0.301062	0.25737	-0.15762	0.462808	0.163538	-0.399087	0.0381635	0.578705	0.167715	-0.0599798	-0.383549	-0.189016	-0.0758157	-0.394193	-0.263105	0.344106	0.157133	0.164367
GOBP_VENTRICULAR_CARDIAC_MUSCLE_TISSUE_DEVELOPMENT	-0.110414	0.245778	-0.260354	0.177423	-0.144442	0.299154	0.350214	-0.42618	-0.0726904	0.0816334	-0.314209	0.004235	-0.383967	-0.136785	0.0488636	-0.112107	0.28405	-0.0190447	-0.234514	-0.0918841	-0.35182	0.0960672	-0.0275039	-0.0503941	-0.0443437	-0.294856	-0.0909041	0.182179	-0.104163	-0.128976	0.197215	0.166104	0.0202478	0.324291	0.272317	-0.0592802	-0.232221	-0.128106	0.0301226	-0.0445696	-0.0812828	-0.261331	-0.243989	0.0466743	-0.142767	-0.152941	-0.232508	0.106557	0.235445
GOBP_CARDIAC_ATRIUM_DEVELOPMENT	-0.249215	0.208852	-0.0228055	0.460154	-0.231411	0.281156	0.563435	-0.448013	-0.0911112	0.167314	-0.380373	0.233733	-0.387318	0.235389	-0.113824	-0.26679	0.195628	-0.0750673	-0.376432	-0.300533	-0.157687	0.00295192	0.290497	0.100022	-0.252834	-0.435239	-0.221402	-0.0127073	-0.00649404	-0.229521	-0.0040021	0.180558	0.221275	0.356806	0.232059	-0.0033243	0.0481243	-0.0779689	-0.132604	-0.0820984	-0.290603	-0.259034	-0.113715	-0.181895	-0.249915	-0.153231	-0.259906	-0.0446093	0.136885
GOBP_CARDIAC_VENTRICLE_DEVELOPMENT	-0.31107	0.227883	-0.177171	0.178913	0.0201005	0.267565	0.306342	-0.380231	0.051667	-0.103447	-0.329339	0.037353	-0.397398	0.122812	-0.0459211	-0.0403227	0.258086	-0.146551	-0.269358	-0.202183	-0.262506	0.0513762	0.156246	-0.0415621	0.0578276	-0.144076	-0.0163458	0.122467	0.0394238	-0.100515	0.00113915	0.175718	0.0180208	0.263311	0.173753	-0.0458813	-0.11147	-0.150026	-0.0715117	0.0450353	-0.162019	-0.196535	-0.126462	-0.0617536	-0.0516881	-0.108951	-0.286074	0.0153321	0.141196
GOBP_GROWTH_INVOLVED_IN_HEART_MORPHOGENESIS	-0.270105	0.210151	-0.0456183	0.663021	-0.421192	0.629426	0.688459	-0.58014	0.32348	0.103427	0.152986	-0.478619	0.0823133	-0.164596	0.203677	-0.0780572	0.129041	0.0170485	-0.52685	-0.361099	-0.11129	-0.310355	0.352546	-0.525999	-0.0419408	-0.772396	0.218137	0.217889	0.0443998	-0.646156	0.287412	0.379343	0.113574	0.17715	0.64135	-0.696815	-0.499496	-0.348884	0.304322	0.374308	-0.501901	-0.189551	-0.636349	0.563843	0.280423	0.618932	-0.567034	-0.461675	-0.194908
GOBP_CARDIAC_NEURAL_CREST_CELL_MIGRATION_INVOLVED_IN_OUTFLOW_TRACT_MORPHOGENESIS	-0.388535	-0.271997	-0.600043	-0.373172	0.693094	-0.0831286	0.4118	-0.339353	0.430505	-0.232764	0.623007	-0.352026	-0.347833	-0.613385	-0.137018	0.560275	0.358272	-0.491872	-0.153432	-0.115854	-0.410374	-0.195757	0.0267748	-0.17485	-0.0944986	-0.342198	0.192127	0.0668756	0.281429	0.0825089	-0.041394	0.602991	-0.0668164	-0.439147	-0.142157	0.468689	-0.443238	-0.422012	-0.414669	0.345673	-0.35269	-0.263238	-0.149841	-0.186117	-0.236071	-0.192889	0.0999353	-0.302322	-0.130933
GOBP_REGULATION_OF_MEMBRANE_DEPOLARIZATION	-0.376619	0.0813223	-0.149466	0.124957	-0.127486	0.300522	0.436494	-0.204279	-0.0734262	-0.0211312	-0.182024	-0.261662	-0.329089	-0.215398	0.263117	-0.160369	0.104323	-0.264736	-0.133374	-0.338473	0.155206	-0.122973	0.0115771	-0.0554142	-0.0402554	-0.272856	0.0958637	0.277645	0.0296322	-0.28142	0.00542301	0.040786	0.0361778	-0.00296537	0.442061	-0.195972	0.0023044	0.0979587	-0.0859865	0.230233	-0.322824	0.198172	-0.447846	0.345864	0.00966628	0.365958	0.0420105	0.106344	-0.0478247
GOBP_CARDIOBLAST_PROLIFERATION	0.265653	0.438953	0.151997	-0.0603845	-0.371873	-0.421469	0.329049	-0.399053	0.0937016	0.0548569	-0.0585294	-0.191442	-0.0754767	0.4477	-0.0114629	0.325709	-0.0777247	-0.127845	-0.638292	-0.310989	-0.326262	0.297374	0.409242	-0.0194004	-0.0245852	-0.480595	0.262961	-0.102067	0.189233	-0.489832	0.55281	0.219429	0.232329	0.714642	-0.0177536	0.0579289	-0.463564	-0.553844	0.119416	0.041351	-0.149137	-0.513499	-0.290207	0.245404	0.105327	0.140286	-0.131924	-0.264765	0.510448
GOBP_REGULATION_OF_SECONDARY_HEART_FIELD_CARDIOBLAST_PROLIFERATION	0.261949	0.462698	0.171037	-0.179335	-0.441744	-0.357498	0.128409	-0.450511	0.32696	0.0683008	-0.0507332	-0.165846	-0.0379303	0.377498	-0.185435	0.155742	-0.0805102	-0.134044	-0.522319	-0.223169	-0.307691	0.156457	0.479098	-0.44642	-0.229241	-0.370801	0.077107	0.0405668	0.0688052	-0.549345	0.571218	0.0849267	0.14102	0.714623	0.132699	0.418351	-0.42118	-0.491227	0.130531	0.0417781	-0.25383	-0.582944	-0.463408	0.202653	0.248415	0.10819	-0.13826	-0.361811	0.533824
GOBP_ENDOCARDIAL_CUSHION_FORMATION	-0.353284	0.0514292	-0.368075	0.249792	0.000668772	0.455964	0.640258	-0.334527	0.401429	0.362692	-0.322509	-0.188088	-0.534892	-0.0619005	0.105184	-0.148289	0.454123	-0.306542	-0.343379	-0.358389	0.0172259	0.105649	0.042023	-0.0273524	-0.141898	-0.33288	-0.0941533	0.26431	0.0821589	-0.130619	0.201664	0.293279	0.0305296	0.0825445	0.405591	0.0214336	-0.0564719	0.157152	-0.122274	0.220489	-0.211676	-0.288783	-0.389866	-0.292249	-0.109442	0.0309799	-0.157156	0.117283	-0.29963
GOBP_APOPTOTIC_PROCESS_INVOLVED_IN_HEART_MORPHOGENESIS	0.35311	0.0964482	-0.115164	0.406935	-0.130347	-0.059096	0.62096	-0.383011	0.182501	-0.480976	-0.117313	-0.47122	-0.665991	0.19753	-0.318	0.0319882	-0.526119	-0.550225	-0.585202	-0.436291	-0.203376	0.565474	0.230999	-0.0811142	0.261964	-0.696047	0.0532822	-0.0687568	0.222476	0.304514	0.00169994	0.316373	0.332805	0.459698	0.27894	0.50338	-0.421658	-0.576021	-0.581266	0.375446	-0.354959	0.508744	-0.294763	0.184915	-0.0347045	0.0382197	-0.654354	-0.246146	-0.342262
GOBP_CARDIAC_SEPTUM_DEVELOPMENT	-0.424626	0.238736	-0.198608	0.257836	0.0349553	0.301344	0.357192	-0.357304	-0.00017466	-0.00985001	-0.359952	0.0712607	-0.315638	0.278779	0.0561876	-0.123162	0.309489	-0.217031	-0.216632	-0.227839	-0.186977	0.0620509	0.123817	-0.115553	-0.186734	-0.222972	-0.0554402	0.319014	-0.0471323	-0.0994223	0.0756924	0.188179	-0.0336924	0.247292	0.228762	0.0254201	0.0373782	-0.147863	-0.0975292	0.11512	-0.209417	-0.227335	-0.127822	-0.0408719	-0.108091	-0.0423546	-0.149538	-0.043076	0.0228011
GOBP_VENTRICULAR_SEPTUM_DEVELOPMENT	-0.405661	0.25964	-0.223489	0.243694	-0.0285484	0.284693	0.291338	-0.399659	0.0885462	-0.0059566	-0.388809	0.0579038	-0.335126	0.315979	-0.0569338	-0.122068	0.297281	-0.139738	-0.173815	-0.236318	-0.204666	0.17861	0.273753	-0.0583263	-0.0161979	-0.106271	-0.12412	0.210517	0.142902	-0.0984552	0.123185	0.213207	-0.0195067	0.325232	0.154344	-0.0440815	-0.0640568	-0.187139	-0.184478	0.133015	-0.186687	-0.261063	0.0615807	-0.117	-0.0794336	-0.127167	-0.325979	0.0315382	0.0577237
GOBP_ATRIAL_SEPTUM_DEVELOPMENT	-0.164916	0.0878604	0.071672	0.330305	-0.230776	0.0990132	0.512411	-0.538681	0.0298032	0.00177687	-0.407829	0.277485	-0.274524	0.375843	-0.153063	-0.20246	0.0848523	0.0565448	-0.274434	-0.214434	-0.270023	0.111875	0.271962	0.058142	-0.23482	-0.498619	-0.334304	-0.0205336	0.0904537	-0.183478	0.0635056	0.0771048	0.221916	0.403747	0.147991	0.193644	0.174528	-0.233236	-0.361146	-0.0928363	-0.201206	-0.0715528	0.037369	-0.167156	-0.0316747	-0.388554	-0.461488	-0.0303533	0.191344
GOBP_SEPTUM_PRIMUM_DEVELOPMENT	-0.408954	0.196563	-0.251979	0.334196	0.11916	0.262547	0.649838	-0.362657	-0.362871	-0.485321	-0.549634	0.566646	0.485403	0.689767	0.0421682	-0.141948	0.222724	0.232155	-0.034268	-0.0953425	-0.332954	0.539423	0.474956	0.617687	0.0688543	-0.0220626	-0.493687	0.0823428	0.348309	-0.197521	0.159499	0.149934	0.424195	0.297627	-0.0305909	0.112272	-0.214955	0.0951796	-0.198572	-0.214488	0.102827	0.0383911	0.256039	-0.298813	0.337482	-0.63456	-0.353262	0.305601	0.14522
GOBP_MUSCLE_HYPERTROPHY_IN_RESPONSE_TO_STRESS	-0.269053	0.286217	-0.0592295	0.0175555	-0.180727	-0.335014	0.230876	0.0672298	-0.14691	0.0132372	-0.463341	0.0269298	-0.0924013	0.116943	0.0209162	0.0601108	0.249199	0.230589	-0.216924	-0.355542	-0.34589	0.523042	-0.0845527	-0.230194	0.0909745	0.0610392	-0.253506	0.0339164	0.0505524	-0.335791	0.155122	0.37452	-0.169998	0.16915	0.223584	-0.139934	0.112836	0.0319343	0.184798	0.0397423	-0.218063	-0.239514	-0.256796	-0.0128009	-0.309723	0.0329415	-0.369887	0.210183	-0.00972156
GOBP_PHYSIOLOGICAL_CARDIAC_MUSCLE_HYPERTROPHY	-0.350914	0.0378441	-0.0259485	0.231975	0.0296534	0.100497	0.401338	-0.105787	0.162384	-0.392736	-0.112346	-0.0112806	-0.0176837	0.150551	-0.00799818	-0.101311	0.240456	-0.133721	0.0774882	-0.397296	-0.142171	0.26849	-0.219617	-0.111285	0.0434929	0.0738152	0.0270841	0.0305494	0.0673321	-0.17514	-0.0976107	0.0613032	-0.396296	-0.201785	0.0714451	-0.342002	0.0888084	-0.209028	-0.00722479	0.248466	-0.287045	-0.227335	-0.0154517	0.35779	-0.209083	0.101588	-0.160388	-0.220441	-0.120679
GOBP_WNT_SIGNALING_PATHWAY_INVOLVED_IN_HEART_DEVELOPMENT	-0.0757075	-0.238789	-0.344571	0.509526	-0.0593979	0.36054	0.667084	-0.487527	-0.0978653	0.429912	-0.228959	0.137257	-0.559738	-0.106247	-0.0903504	0.0925918	-0.124446	0.0349453	-0.543876	-0.355173	-0.187056	-0.0707954	0.442568	0.130976	-0.196127	-0.466502	-0.10409	-0.252247	0.00264612	-0.337658	-0.0963532	-0.298836	0.550949	0.126804	-0.205118	-0.237981	0.0477822	-0.176824	-0.255535	-0.0990978	-0.194307	0.216314	-0.136015	-0.0679223	-0.11993	1.97485e-05	-0.446341	0.228745	-0.056498
GOBP_REGULATION_OF_WNT_SIGNALING_PATHWAY_INVOLVED_IN_HEART_DEVELOPMENT	-0.0330407	-0.538628	-0.176057	0.637437	0.0189098	0.31675	0.655393	-0.508926	-0.251407	0.463664	0.00991656	0.0528031	-0.736707	-0.0858686	0.0277723	-0.0121952	0.099024	-0.0851437	-0.435524	-0.592972	-0.0870941	-0.0769471	0.391446	0.0594911	0.0501535	-0.527477	-0.342656	-0.255846	0.256914	-0.422248	0.0165283	-0.0609992	0.467482	0.151235	-0.233395	-0.356202	-0.128764	-0.338679	-0.288243	0.237735	-0.179267	0.37856	-0.0755792	-0.155771	0.0176192	0.192142	-0.603522	0.132583	-0.278535
GOBP_NEGATIVE_REGULATION_OF_WNT_SIGNALING_PATHWAY_INVOLVED_IN_HEART_DEVELOPMENT	-0.0695096	-0.59632	-0.176296	0.631436	0.0299111	0.440954	0.649954	-0.545806	-0.229638	0.523415	0.0059786	0.0601121	-0.687317	-0.248126	0.312903	-0.267016	0.119198	-0.134777	-0.638688	-0.472777	0.0587509	-0.0798829	0.389233	-0.0242528	-0.105854	-0.712203	-0.195376	-0.270088	0.154094	-0.520141	-0.0738367	-0.226896	0.48905	-0.0713383	-0.129457	-0.391937	0.138312	-0.409708	-0.225453	0.171134	-0.50486	0.287992	-0.197104	-0.282732	-0.0386878	0.32499	-0.557368	0.337598	-0.296527
GOBP_PANCREATIC_A_CELL_DIFFERENTIATION	0.26363	0.654739	0.193075	-0.0263405	-0.258301	-0.246229	-0.18072	-0.418988	0.101862	0.178602	-0.501717	-0.449256	0.400424	0.391067	-0.463174	-0.309605	-0.268598	-0.424906	-0.150362	-0.336243	-0.197772	0.309334	-0.133314	0.186256	-0.339669	-0.185457	0.00678345	0.00274188	-0.158107	0.293983	0.45717	0.246083	0.600997	0.702765	-0.115993	0.311138	-0.195627	-0.331117	0.137261	-0.207386	-0.0186967	-0.633922	0.00778219	0.524363	-0.465602	-0.00800925	-0.181752	0.127157	0.571413
GOBP_POSITIVE_REGULATION_OF_BLOOD_PRESSURE_BY_EPINEPHRINE_NOREPINEPHRINE	0.365185	-0.11176	-0.662428	0.224147	0.559593	0.571211	0.395852	-0.610464	0.0619693	-0.108997	-0.179971	0.283722	-0.804288	-0.316233	-0.40845	0.259345	0.41556	0.00569284	-0.0276053	0.281279	-0.0645913	-0.100818	-0.333115	0.0103901	0.122649	-0.557214	0.583875	0.119786	-0.335513	0.269967	0.329192	0.0804814	-0.296189	0.49627	0.44653	0.0959845	-0.654294	0.622462	-0.250397	0.133692	0.342762	-0.0616478	-0.521656	-0.270658	-0.467172	0.352107	-0.0205484	0.281065	-0.168442
GOBP_TYPE_B_PANCREATIC_CELL_DEVELOPMENT	-0.449886	0.206515	-0.126168	0.0657973	-0.080507	0.0209184	0.461299	-0.293465	0.215975	0.0129103	-0.338983	0.422392	-0.253207	0.11039	-0.205453	0.345343	0.29741	-0.133203	-0.372019	-0.520058	-0.128856	0.344048	0.0428264	-0.337427	-0.190071	-0.150693	-0.329551	0.0252239	0.628764	-0.0732675	0.0953666	0.0779564	0.0750965	0.309876	0.0627213	-0.13825	0.253415	-0.168897	-0.189876	-0.0913335	-0.388777	-0.0151019	-0.101987	0.105837	0.0311293	-0.390485	-0.381587	-0.376457	-0.0457083
GOBP_REGULATION_OF_EXTRACELLULAR_MATRIX_CONSTITUENT_SECRETION	0.109246	0.239262	-0.104963	0.640594	-0.173773	0.141014	0.547542	-0.376163	-0.188891	0.293399	-0.242778	-0.604707	0.162579	-0.0614943	-0.278286	0.545669	0.240635	0.0956922	-0.623506	0.0300633	0.222916	0.638392	0.209422	0.132984	-0.399788	-0.511878	0.407992	0.193073	-0.402711	-0.607252	-0.342618	0.0849554	-0.333866	-0.277282	0.280506	-0.139996	-0.287302	-0.00739234	0.276486	-0.0834381	-0.202434	-0.414312	-0.308241	-0.198966	0.0874237	0.446467	-0.29696	-0.191117	-0.662451
GOBP_AMINO_ACID_TRANSMEMBRANE_TRANSPORT	-0.0739651	0.090701	0.105633	0.219031	-0.0182012	-0.0912821	0.297173	-0.0305817	-0.0251292	-0.125386	-0.326335	-0.240683	0.0625634	-0.06584	0.0915609	0.104232	0.0586926	-0.074334	-0.00328983	-0.354265	0.00801587	0.0977153	0.0580531	0.173589	-0.141017	0.0307209	0.194611	0.0588076	-0.156273	-0.0115013	-0.195414	-0.174297	0.0300926	-0.0375253	-0.0125401	-0.184324	0.155154	0.116578	0.0155547	0.07109	-0.0774612	-0.00687799	-0.0812604	0.0876344	-0.0617654	0.152842	-0.135792	-0.0302716	-0.0510784
GOBP_KERATINOCYTE_DEVELOPMENT	-0.214462	-0.104045	0.0314186	-0.304663	0.287415	-0.0970975	0.352104	-0.579169	0.546979	-0.15531	-0.471787	-0.0300594	0.0830435	-0.0687808	0.254688	0.330371	0.109503	0.128131	0.182557	-0.389383	-0.412617	0.312162	0.123336	0.0629223	0.454391	0.447496	-0.550426	-0.107053	0.0811767	-0.338255	0.220685	-0.0416354	-0.351075	0.000310496	-0.15614	-0.326557	-0.13113	-0.0904893	0.433117	-0.146546	-0.488293	-0.0131227	0.487327	-0.247719	-0.107313	-0.367177	-0.342877	-0.359829	-0.497383
GOBP_MESENCHYMAL_TO_EPITHELIAL_TRANSITION_INVOLVED_IN_METANEPHROS_MORPHOGENESIS	-0.0321267	0.0979242	-0.00464882	-0.231618	0.261011	0.219332	0.0321212	0.0670899	-0.227685	-0.32432	-0.374982	-0.131386	-0.0536133	0.0827388	-0.0295681	-0.00840739	0.274407	-0.0626655	0.226699	-0.320981	0.0952921	0.108323	-0.00165553	0.0755864	-0.307083	-0.338042	0.0938116	-0.146927	0.29557	-0.280003	0.378783	-0.371309	0.172543	0.0888814	0.0530589	-0.00603851	0.193453	0.248222	0.0428937	0.155432	-0.296433	-0.049137	0.313524	0.267592	-0.180466	-0.0519159	-0.119781	-0.0885729	-0.142828
GOBP_METANEPHROS_MORPHOGENESIS	-0.177308	0.229025	0.0698875	0.10105	0.204752	0.190413	0.0880913	-0.317307	0.070143	0.175334	-0.385646	-0.209709	-0.141301	-0.00294048	-0.00564804	-0.0119986	0.215596	0.139748	0.170713	-0.421305	-0.0437193	0.403281	0.337967	-0.405063	-0.119366	-0.0383292	0.0283239	-0.0129189	0.348228	-0.163259	0.47589	-0.125865	-0.0766259	0.295133	-0.00860883	0.165408	0.0818181	-0.0553317	0.258536	0.00254242	-0.221272	0.102591	0.34027	0.0461817	0.107919	-0.197176	-0.247601	-0.128567	-0.133494
GOBP_REGULATION_OF_MESENCHYMAL_TO_EPITHELIAL_TRANSITION_INVOLVED_IN_METANEPHROS_MORPHOGENESIS	0.203784	-0.187491	0.399015	-0.491651	-0.258042	0.36971	-0.479443	0.161501	-0.158664	-0.303882	-0.384138	-0.646664	0.506908	0.0633403	0.232859	-0.175845	0.185386	0.275875	-0.0316042	-0.327972	0.262119	0.429659	0.215257	0.416026	-0.452716	-0.130908	0.194773	-0.126033	-0.0464429	-0.143366	0.159277	-0.576692	0.211876	0.0440256	-0.00958755	-0.142611	0.175754	0.397006	0.31988	-0.315686	-0.457998	-0.144692	0.260017	0.374641	-0.266936	0.194351	-0.0410306	0.156137	0.139402
GOBP_CILIUM_MOVEMENT	0.251248	-0.0405954	0.147839	-0.135252	0.0206209	-0.235952	0.0284402	-0.163865	-0.109649	0.00867995	-0.150007	-0.257638	-0.0847016	-0.292137	-0.173104	-0.184762	-0.24389	0.0500003	0.142306	-0.0347012	-0.232542	-0.0926653	0.00520519	-0.0464849	0.0280393	-0.0811019	-0.325102	-0.0897806	-0.0511668	0.0327048	0.0435121	-0.098902	-0.0520092	0.177283	0.0642362	0.0976714	-0.0239488	-0.0196436	-0.16091	-0.145277	0.0115579	-0.0426346	0.140059	-0.246835	-0.186002	-0.158634	0.00675607	0.101261	0.253957
GOBP_PERICARDIUM_MORPHOGENESIS	-0.399607	0.0209487	-0.40715	0.399849	-0.369104	0.521834	0.451013	-0.63183	0.618756	0.363051	-0.503061	-0.224725	-0.493179	0.159736	0.441335	0.171764	0.583316	-0.144631	-0.481349	0.0463239	-0.0384771	-0.175662	0.437403	-0.12266	-0.402412	-0.136956	0.368679	0.517834	0.307919	-0.352397	-0.199877	0.348894	-0.0177578	0.523423	0.538985	-0.0162986	-0.0969499	0.0334879	-0.330899	0.126273	-0.370832	-0.201656	-0.299259	-0.481816	-0.14611	0.480098	-0.462827	0.103806	0.505819
GOBP_REGULATION_OF_CILIUM_MOVEMENT	0.302783	-0.0448101	8.88891e-05	-0.231749	0.0799153	-0.230821	0.153598	-0.0978607	0.271566	0.161327	-0.173207	-0.226702	-0.183668	-0.390915	-0.0473441	-0.0562224	-0.155186	-0.0422896	0.28318	0.00482754	-0.126573	0.176535	0.0225673	0.0268189	0.33149	-0.116312	-0.396396	0.00264232	0.0273411	-0.0204138	0.188164	0.136932	-0.194079	-0.191761	-0.183713	-0.110425	-0.0745018	0.126916	-0.233504	-0.259931	-0.0224309	-0.0348781	0.00757097	-0.0878239	-0.125636	-0.233574	0.121398	0.198811	0.0839326
GOBP_POSITIVE_REGULATION_OF_CILIUM_MOVEMENT	0.49215	0.443153	0.221022	0.0770741	0.381493	-0.216922	0.0524896	-0.355692	0.434447	-0.319531	-0.448882	-0.269026	-0.163526	-0.44985	0.105337	-0.377684	-0.497408	-0.197935	0.281953	0.314172	-0.0202228	0.2493	0.307848	-0.00096328	0.372848	-0.488282	-0.490083	-0.304852	-0.0491364	0.113217	0.142555	0.188492	-0.344995	0.110385	-0.36607	0.236675	-0.319029	0.113378	-0.213446	-0.205145	0.277597	-0.455935	-0.240324	-0.206869	-0.0911397	-0.174862	0.0446769	0.0431686	0.0612516
GOBP_REGULATION_OF_CILIUM_BEAT_FREQUENCY	-0.0120123	-0.404979	-0.443002	-0.461247	0.0607547	-0.0226117	0.434443	0.0308397	0.268526	0.478942	0.135241	-0.0801426	-0.0538487	-0.35023	-0.138685	0.316731	0.127147	-0.154743	0.109546	-0.338431	0.0511935	0.0577568	-0.387193	0.0758407	0.253207	0.332657	-0.174336	0.360009	0.116454	-0.149892	0.149131	-0.0144231	-0.19598	-0.127152	0.139825	-0.0410575	0.257383	0.291691	-0.212393	-0.174507	-0.442883	0.290552	0.129628	-0.105078	-0.293843	-0.105137	0.0540044	0.0900939	0.172532
GOBP_NORADRENERGIC_NEURON_DIFFERENTIATION	0.406502	0.18686	0.1643	0.285356	-0.378838	0.214723	0.140121	-0.269056	0.0076083	-0.344676	-0.100009	-0.30679	0.0454498	0.0743778	-0.299912	0.273932	-0.397036	-0.405273	0.33689	-0.0323439	-0.593415	-0.370479	0.226553	0.437958	0.197688	-0.68588	0.159837	0.227852	0.139693	0.401526	0.0484507	0.32553	0.402005	0.531947	-0.138518	0.103282	-0.158997	-0.638419	-0.334762	0.326587	0.304709	-0.367816	-0.465493	-0.239297	-0.549865	0.114383	-0.532328	-0.173137	0.65062
GOBP_BRAINSTEM_DEVELOPMENT	0.0249354	-0.0358089	-0.0315421	-0.0204506	-0.64141	0.0147485	0.140825	-0.495819	0.574967	0.239218	-0.232135	-0.333849	-0.540558	0.142229	0.265665	0.359698	0.0604533	-0.181547	-0.131699	-0.249479	-0.353569	-0.435838	-0.201618	-0.184664	-0.0635597	-0.0834778	-0.411919	-0.222997	0.378599	0.0369174	-0.191718	0.503701	-0.1527	0.357366	-0.321304	-0.0713163	0.0540339	0.0734862	0.0368454	-0.304209	-0.379786	-0.315218	-0.372069	0.205583	0.0621669	-0.630425	-0.0776096	-0.199166	0.236524
GOBP_DYNAMIN_FAMILY_PROTEIN_POLYMERIZATION_INVOLVED_IN_MEMBRANE_FISSION	-0.532166	-0.144409	-0.593581	-0.0310266	-0.499459	-0.241143	0.468637	-0.102897	-0.143255	-0.446524	-0.0683086	-0.233823	0.400164	0.458529	0.693991	0.0102362	0.357049	-0.0343676	-0.0115982	-0.325856	-0.0088012	0.00134782	-0.0410648	-0.0987058	0.333012	-0.615645	0.273995	-0.208282	0.0915383	-0.517623	-0.403765	0.121763	-0.241643	-0.128989	0.426825	-0.0631213	0.473017	0.218318	-0.0722055	0.126907	-0.40836	-0.357353	-0.453683	0.45246	-0.0714717	0.525607	0.210137	-0.417295	-0.347462
GOBP_EPITHELIAL_CELL_MORPHOGENESIS	0.133131	0.151624	0.158792	0.334845	0.241016	0.120111	0.324312	-0.437028	0.107615	0.133978	-0.490555	-0.295058	0.00937304	-0.0415243	-0.302901	-0.245597	0.126146	-0.117845	-0.116071	-0.26378	-0.330846	0.0778379	0.40186	0.047487	-0.122875	-0.253802	0.207844	0.0560379	0.0280631	0.00633865	0.135253	0.0499172	-0.00310146	0.210884	0.282341	-0.383202	0.0789979	0.0298557	0.237527	0.116545	-0.115981	-0.241582	-0.315919	0.270225	0.0769571	0.194854	-0.239591	0.219923	-0.25229
GOBP_AXIS_ELONGATION	-0.347048	0.0691086	-0.205812	0.223537	0.217358	0.202276	0.441083	-0.37842	0.356443	-0.0709974	-0.468681	0.0907967	-0.444501	0.139525	-0.0631702	-0.0342097	0.221211	0.0362751	0.194918	-0.54786	-0.245985	0.328008	0.308144	-0.413042	-0.218504	-0.130162	0.123761	-0.322779	0.0641359	-0.469158	-0.0690581	-0.0832476	-0.154008	0.415046	0.0410443	-0.306321	0.166378	-0.188562	-0.0595496	0.0846377	-0.374798	-0.173848	0.169849	-0.0923364	0.255937	-0.352772	-0.344437	-0.258639	0.391424
GOBP_PLANAR_CELL_POLARITY_PATHWAY_INVOLVED_IN_AXIS_ELONGATION	0.0302569	-0.0501972	-0.266335	0.22552	0.393417	0.0648318	0.708846	-0.766022	0.464234	-0.231622	-0.603213	0.125376	-0.713737	0.442381	0.304017	-0.530837	0.243289	-0.179589	0.430038	-0.634296	-0.286564	0.119286	0.610142	-0.325137	-0.272401	-0.360705	-0.577954	-0.679062	0.318406	-0.543799	-0.464457	0.0317567	0.187835	0.289191	-0.274596	0.345812	0.18554	-0.33679	0.488293	0.0621522	-0.269841	0.374507	0.516534	-0.163789	0.310583	-0.199031	-0.423511	0.0411514	0.537007
GOBP_RETINAL_PIGMENT_EPITHELIUM_DEVELOPMENT	0.0374877	-0.422334	0.141124	-0.173926	0.168278	0.580005	0.552079	-0.114873	0.659827	-0.514829	-0.282267	0.0789033	-0.333653	0.0815258	-0.285329	0.278934	0.301248	0.60026	-0.0928205	-0.676197	-0.387797	0.232567	0.377368	-0.195048	-0.178212	-0.275448	-0.504164	0.150773	0.319038	-0.412491	0.236698	0.163796	0.174614	0.489712	0.312145	0.0491646	-0.188335	0.0744073	-0.588039	-0.50941	-0.202937	-0.27864	-0.214274	-0.0964918	0.645645	-0.319239	-0.511404	0.0715754	0.0587268
GOBP_NEURAL_RETINA_DEVELOPMENT	-0.123977	0.0378814	-0.0668504	-0.12306	-0.100507	0.107541	0.0274569	-0.295974	0.12597	0.0537189	-0.343478	-0.197313	-0.370027	-0.103998	-0.22555	-0.00914934	-0.12838	-0.2088	0.0534426	-0.391307	-0.165812	-0.180966	0.183615	0.0333855	-0.126363	-0.202172	-0.117984	0.00646301	0.294932	0.117149	0.172472	0.0780495	0.062014	0.430863	0.00989022	-0.152899	0.207475	-0.112168	-0.0946195	-0.134262	-0.149656	0.0383825	-0.412421	-0.209228	-0.00525734	-0.0841695	-0.14057	-0.130979	0.209288
GOBP_CHONDROCYTE_DIFFERENTIATION_INVOLVED_IN_ENDOCHONDRAL_BONE_MORPHOGENESIS	-0.499306	-0.394772	0.124722	0.111556	-0.238169	-0.218488	0.164351	-0.164607	0.280228	-0.229323	-0.302459	-0.536398	-0.438349	-0.0422724	0.41215	0.323522	0.408783	0.318785	-0.180055	-0.532263	0.221318	0.453273	0.209047	-0.405758	-0.115841	-0.186131	-0.361047	-0.12607	0.323928	-0.283155	0.322511	0.263227	-0.242582	0.00283978	-0.316335	-0.387627	0.132989	0.238594	-0.385197	-0.133569	-0.179126	0.109155	-0.146938	-0.207483	0.362421	-0.267163	-0.360483	-0.092845	-0.439042
GOBP_CHONDROCYTE_HYPERTROPHY	-0.555849	0.120415	0.215182	0.290409	-0.0246384	0.0519562	0.761699	-0.472978	0.252623	0.327417	-0.424609	-0.267687	-0.636496	-0.463202	0.50767	-0.0496637	0.698653	-0.582762	-0.679314	-0.351386	-0.0676205	0.707158	0.0822509	-0.321093	-0.00555005	-0.293988	-0.373374	0.277024	0.235379	-0.333143	0.243099	0.390273	-0.297082	0.186073	0.364992	-0.176951	0.611451	-0.0452385	-0.0460719	0.361477	-0.612348	-0.0435287	-0.495343	0.395414	-0.631098	-0.247946	0.0801072	0.172483	-0.730475
GOBP_GROWTH_PLATE_CARTILAGE_DEVELOPMENT	-0.443145	0.0610155	0.170093	0.218416	-0.0683629	-0.154943	0.407335	-0.349849	-0.0281761	0.314539	-0.347168	-0.457039	-0.382922	0.0627976	0.458461	0.361776	0.395992	0.395854	-0.273968	-0.497856	0.0415017	0.664707	0.0540412	-0.208269	-0.247025	-0.218638	-0.183306	-0.165283	0.242398	-0.326783	0.141033	0.461107	-0.301479	-0.106017	-0.348999	-0.205203	0.401525	0.302294	-0.124187	-0.0841633	-0.322925	-0.0820596	0.146059	0.186859	0.118432	-0.144344	-0.168137	-0.149093	-0.289199
GOBP_GROWTH_PLATE_CARTILAGE_CHONDROCYTE_DIFFERENTIATION	-0.37985	-0.199515	0.315786	0.200341	-0.0806126	-0.380872	0.102123	-0.10306	0.150206	-0.0173307	-0.169156	-0.620216	-0.390377	0.164929	0.433166	0.237678	0.248862	0.421429	-0.412228	-0.403744	0.172482	0.667419	0.0530212	-0.54352	-0.1675	0.0556704	-0.41938	-0.199465	0.345796	-0.318218	0.233104	0.357104	-0.323582	0.0876904	-0.241824	-0.0386443	0.312287	0.200158	-0.172409	0.00354278	-0.302853	0.213196	-0.181313	0.0519676	0.195149	-0.132007	-0.213231	-0.097203	-0.32035
GOBP_GROWTH_PLATE_CARTILAGE_CHONDROCYTE_DEVELOPMENT	-0.635472	-0.0367613	0.376964	0.282945	-0.355264	-0.60039	0.577017	-0.223489	0.33528	-0.113989	-0.221102	-0.858128	-0.266149	-0.139425	0.529332	0.0418551	0.540832	0.0309749	-0.398511	-0.602141	0.135528	0.525234	0.648701	-0.292916	-0.245024	-0.206162	-0.445683	-0.0832401	0.473215	-0.503776	0.157374	0.50803	-0.520005	-0.260579	0.222442	-0.107967	0.451841	0.273138	0.277671	0.530902	-0.465758	-0.0626522	-0.394467	-0.0404702	0.235241	0.289775	-0.380668	0.165173	-0.718028
GOBP_CHONDROCYTE_DEVELOPMENT_INVOLVED_IN_ENDOCHONDRAL_BONE_MORPHOGENESIS	-0.639503	-0.38531	0.20208	0.218206	-0.366292	-0.457186	0.412943	-0.074612	0.22719	-0.0303978	-0.106742	-0.633759	-0.484717	-0.132596	0.468605	-0.0232508	0.304342	-0.113085	-0.283981	-0.545133	0.0301895	0.394619	0.293521	-0.340518	-0.289447	-0.416281	-0.367528	-0.301509	0.304096	-0.397967	0.370588	0.347952	-0.231686	-0.0966358	-0.0384526	-0.431229	0.428636	0.367544	-0.0822463	0.364484	-0.106344	-0.0996961	-0.24679	-0.295891	0.363443	0.339476	-0.253143	-0.0386135	-0.722284
GOBP_DETECTION_OF_CALCIUM_ION	-0.053397	-0.0990918	0.0661273	-0.18381	-0.292656	0.11123	-0.271128	-0.0747432	-0.305482	-0.270418	0.439654	0.147126	-0.272317	-0.574554	-0.0259829	-0.207325	0.149933	0.0534817	-0.398053	0.0727391	-0.147236	0.023365	-0.0817063	-0.071561	-0.086948	-0.0460057	-0.165928	-0.00424442	-0.286952	0.230619	0.028328	0.430322	-0.356205	0.0748133	0.404323	0.0843022	0.358274	-0.0399019	0.445477	0.175503	-0.411077	0.234366	-0.433158	0.478175	-0.13944	0.228624	-0.179466	-0.216523	-0.122653
GOBP_CARBOHYDRATE_METABOLIC_PROCESS	-0.314121	-0.0952095	-0.151096	0.122243	-0.0242447	0.0370764	0.249585	0.0770684	-0.0434407	-0.145466	-0.000962339	-0.0784267	0.073639	-0.0332452	0.170118	0.0516661	0.18766	-0.0881864	-0.236557	-0.385577	0.158529	0.0530597	-0.149576	-0.264572	-0.238002	-0.102371	0.106466	-0.0327173	-0.0433597	-0.177381	-0.15533	-0.0575047	-0.0885433	-0.226104	0.088542	-0.359125	0.198039	0.194571	0.0118514	0.0301924	-0.300334	0.060652	-0.280494	0.2467	0.102391	0.142757	-0.0818179	-0.207126	-0.300105
GOBP_POLYSACCHARIDE_METABOLIC_PROCESS	-0.334692	-0.110666	-0.0558005	0.242843	-0.0848862	0.0178916	0.260679	-0.123081	-0.166464	-0.167789	-0.251277	-0.109118	-0.11698	0.043479	0.0251846	-0.119859	0.188443	0.0824479	-0.235182	-0.391834	0.0612795	0.21652	0.106052	-0.146651	-0.117771	0.018913	0.107936	0.00496147	-0.0113206	-0.352176	-0.26632	0.0335349	0.00486248	0.00517827	0.206762	-0.357175	0.265634	0.0303221	-0.0524612	-0.00433462	-0.311169	0.136498	-0.322603	0.172775	0.0678491	0.154556	-0.0397266	-0.229675	-0.164616
GOBP_REGULATION_OF_GLYCOGEN_CATABOLIC_PROCESS	-0.755976	-0.687671	-0.538191	-0.207999	-0.449502	-0.393596	0.412026	0.110778	0.186188	0.210347	0.227764	0.175771	0.0745979	0.110552	0.348844	-0.0128814	0.309248	-0.459575	-0.737578	-0.4824	0.652598	-0.00785958	-0.210097	0.141752	0.387436	0.512592	0.141001	-0.400895	-0.0444115	-0.192152	-0.428234	0.400873	0.025194	-0.294008	-0.382375	-0.787449	0.677893	0.658418	-0.451543	-0.135757	-0.0973078	0.0525529	-0.654306	0.0673466	0.510617	0.193635	0.570427	-0.376574	-0.511375
GOBP_DISACCHARIDE_METABOLIC_PROCESS	-0.385374	0.621388	0.0516697	0.236364	0.0356415	0.443561	0.0636351	0.171323	0.0328874	0.0824355	-0.350406	0.0974152	0.0800194	-0.223927	0.0422731	-0.197769	-0.140056	-0.176365	-0.36706	-0.627597	-0.487078	-0.0596054	0.218177	-0.382535	-0.195441	-0.338902	0.299057	-0.272979	0.135318	0.116462	0.0896829	-0.277014	0.171063	-0.280064	0.299858	0.1213	0.11319	-0.206132	0.0903795	0.0625926	-0.525098	0.0379769	0.399681	0.260128	0.0173569	0.159572	-0.380088	-0.368416	-0.533859
GOBP_MONOSACCHARIDE_METABOLIC_PROCESS	-0.347962	-0.09567	-0.219588	0.194888	0.0263324	0.0110787	0.200808	0.136147	-0.0667103	-0.165174	0.0460267	-0.0242467	0.14572	-0.0834815	0.169392	0.0948429	0.0900187	-0.138297	-0.30493	-0.375627	0.154541	0.108615	-0.219365	-0.265031	-0.213013	-0.068444	0.122079	-0.0442772	0.00152265	-0.180429	-0.206827	-0.0629457	-0.0533925	-0.252321	-0.00543481	-0.365447	0.230288	0.268758	0.00988494	0.111509	-0.323768	0.0608012	-0.320036	0.18151	0.0412885	0.193282	-0.141488	-0.283548	-0.271103
GOBP_FRUCTOSE_METABOLIC_PROCESS	-0.487306	-0.0457404	-0.432119	0.318629	0.313114	0.271327	0.0358883	0.56112	-0.143989	-0.143818	0.338708	-0.007279	-0.0983906	-0.347192	0.398932	0.323855	-0.333851	-0.332716	-0.324362	-0.200935	0.0148923	-0.415967	-0.343737	-0.27218	0.0167545	-0.176344	0.557614	0.11787	-0.298496	-0.387236	-0.261023	-0.348179	0.191734	-0.499291	0.246807	-0.161154	0.102602	0.236233	-0.151399	0.225902	-0.166648	0.195903	-0.455885	0.487644	0.0117404	0.451795	-0.0411522	-0.291907	-0.184492
GOBP_FRUCTOSE_6_PHOSPHATE_METABOLIC_PROCESS	-0.464027	-0.375251	-0.296088	0.024412	0.528754	-0.227342	0.022226	0.395888	-0.0010485	-0.692057	0.199118	-0.196973	0.469609	-0.33129	0.637276	0.497547	0.287951	-0.281242	-0.254921	-0.607258	0.324647	-0.18951	-0.451686	-0.0786798	-0.021253	-0.528461	0.530885	-0.380092	0.0608069	-0.422016	-0.663346	-0.438024	0.350263	-0.655459	-0.385284	-0.369583	0.389281	0.327765	-0.0175371	0.0755157	-0.523107	0.0776829	-0.363218	0.460815	-0.078808	0.199666	-0.0126012	-0.465488	-0.159509
GOBP_FRUCTOSE_2_6_BISPHOSPHATE_METABOLIC_PROCESS	-0.167608	-0.454032	-0.0714932	0.212988	0.321325	0.557799	-0.530033	0.480887	-0.476432	0.344363	-0.470429	-0.305917	0.442143	-0.154282	0.456345	0.131811	-0.203965	0.215719	0.336478	-0.374217	0.657556	0.114812	-0.289243	0.248748	0.600598	-0.378742	0.702788	-0.163546	-0.00249358	-0.60464	-0.683174	-0.498821	-0.373884	-0.692284	0.336967	-0.237724	0.32738	0.597959	-0.319294	-0.259629	-0.60342	0.113601	-0.172672	0.350267	-0.310265	0.495371	0.0390469	0.225089	-0.241899
GOBP_FUCOSE_METABOLIC_PROCESS	-0.0346132	-0.177821	-0.163699	0.0703234	-0.216391	0.270441	-0.274086	-0.191734	0.159963	0.057546	0.0370024	0.0699684	-0.249584	0.372869	-0.0980001	0.00539206	0.0782893	0.146489	-0.279665	-0.230226	-0.121757	-0.208457	0.357842	0.00361972	-0.496563	0.218545	-0.0614245	0.00919601	0.0806473	0.174979	-0.135283	-0.202291	0.165636	-0.132386	-0.174245	-0.367666	0.195543	0.0586924	0.282585	0.00652826	-0.154066	0.247831	0.060714	0.309086	0.392954	0.0934816	0.1982	-0.185905	-0.619777
GOBP_GLUCOSE_METABOLIC_PROCESS	-0.350407	-0.100464	-0.234626	0.218318	0.0405203	-0.0446665	0.245681	0.14874	-0.00135317	-0.177808	0.0120805	-0.022953	0.0740308	-0.0688475	0.160207	0.0677066	0.0994141	-0.161004	-0.292335	-0.405567	0.134793	0.138845	-0.265492	-0.241203	-0.172622	-0.140107	0.0794794	-0.0951915	0.028775	-0.194428	-0.217904	0.0215422	-0.0763377	-0.18106	0.024086	-0.32147	0.239326	0.227108	-0.0815251	0.0688066	-0.334864	-0.000827141	-0.339432	0.125093	-0.00359325	0.183119	-0.184574	-0.32219	-0.201074
GOBP_GLUCOSE_CATABOLIC_PROCESS	-0.347651	-0.0844785	-0.262084	0.0394157	0.343184	-0.212979	-0.0551758	0.291499	0.067465	-0.572848	0.260614	-0.213911	0.360713	-0.210232	0.212062	0.420443	0.0823788	-0.31883	0.0246331	-0.41235	0.325341	0.176024	-0.295645	-0.318827	0.181225	-0.423953	0.341603	-0.481455	0.0816382	-0.420303	-0.229474	-0.131225	-0.220557	-0.519799	-0.227063	-0.435345	0.305821	0.303797	0.219821	0.226734	-0.477234	-0.213368	-0.396023	0.153936	-0.273545	0.139301	-0.304289	-0.485396	-0.357386
GOBP_UDP_GLUCOSE_METABOLIC_PROCESS	-0.405248	-0.204791	0.517432	0.246531	-0.256976	-0.0173771	0.576591	-0.126155	-0.527427	-0.649963	-0.335859	0.142475	-0.305189	0.556622	0.0990369	-0.17964	0.729272	-0.336633	-0.554584	-0.760163	0.166824	0.767708	0.00142623	-0.50067	0.0586888	0.141779	-0.269571	-0.593423	-0.0834824	-0.453939	-0.373407	-0.462939	-0.589507	-0.307463	0.140507	-0.607635	0.740638	0.366028	-0.412496	-0.0498837	-0.548727	0.113963	0.015122	0.513665	0.202625	-0.618986	-0.353823	-0.355313	-0.246507
GOBP_GALACTOSE_METABOLIC_PROCESS	-0.326427	0.454273	-0.312442	0.0991402	-0.524879	0.0533182	0.235373	0.29825	-0.482819	0.105694	-0.0493079	-0.491452	0.385932	0.255903	0.322178	-0.216327	0.442761	-0.1523	-0.279322	-0.40841	0.0187683	0.0947807	-0.175813	-0.480243	-0.60533	-0.0628139	0.0844378	-0.240555	-0.0214135	-0.351354	0.11234	-0.125013	-0.00247666	-0.507117	0.170925	-0.374824	0.405845	0.335051	0.396851	0.431241	-0.239313	0.217931	0.064726	0.510705	0.387912	0.196665	-0.0283706	-0.56698	-0.264449
GOBP_MANNOSE_METABOLIC_PROCESS	-0.507407	-0.0779514	-0.186056	0.122789	0.340062	0.334706	0.197545	0.587163	-0.492142	-0.150467	0.299233	0.303487	0.45575	-0.103403	0.645949	0.0661378	-0.00267223	-0.210576	-0.230223	-0.37538	0.604472	0.643519	0.104243	-0.570939	-0.614329	0.143794	0.0883271	0.105243	0.173755	-0.0520783	-0.274852	-0.249434	-0.339271	-0.598356	-0.159356	-0.77103	0.280256	0.408246	0.340725	0.611565	-0.0344885	0.357757	-0.398886	0.218345	-0.177659	0.254784	-0.303667	-0.337962	-0.668161
GOBP_INOSITOL_METABOLIC_PROCESS	-0.407635	-0.00138181	0.620756	0.353509	0.307457	0.338841	0.228262	-0.0817502	-0.221093	0.1242	-0.126255	0.192599	0.317461	-0.160759	0.28836	0.693673	-0.405188	0.307997	0.235607	-0.652863	-0.260076	0.298895	-0.378729	-0.549856	0.445331	0.407521	-0.218283	-0.0432477	0.485561	-0.502816	0.0702573	0.0465657	-0.105361	0.225235	0.168343	-0.546319	-0.29454	0.258592	-0.422956	-0.0706888	-0.574556	-0.148234	0.00223751	-0.0750002	0.461228	0.139283	-0.225314	-0.0572935	-0.244474
GOBP_AMINOGLYCAN_METABOLIC_PROCESS	-0.349147	0.215392	0.0385074	0.32153	-0.143121	0.234997	0.350356	-0.0327642	-0.00775168	-0.185071	-0.154559	-0.249942	-0.121479	0.0630767	0.112374	-0.129475	0.383231	0.011419	-0.264755	-0.32007	-0.0398658	0.13793	0.252995	-0.0107149	-0.366606	-0.257544	-0.025885	0.125854	-0.067358	-0.232656	0.0469946	-0.0660486	0.0617394	-0.030066	0.228268	-0.219257	0.192892	0.108604	0.166093	0.157971	-0.226635	0.291948	-0.175983	0.280321	0.127456	0.132736	-0.272856	-0.025915	-0.446541
GOBP_AMINOGLYCAN_BIOSYNTHETIC_PROCESS	-0.401081	0.170079	0.0373496	0.30886	-0.0626333	0.217639	0.392591	-0.0936943	0.0160849	-0.278968	-0.119641	-0.204193	-0.146944	0.132866	0.13783	-0.0772759	0.434142	0.0381543	-0.265624	-0.369648	0.000216837	0.210648	0.338995	-0.0701513	-0.359038	-0.281273	-0.0116076	0.10521	-0.0162932	-0.33224	0.0408305	0.00892563	0.0393566	-0.026341	0.0980392	-0.280996	0.221668	0.0729454	0.178512	0.155183	-0.242741	0.291798	-0.121747	0.221132	0.184195	0.0733124	-0.425882	-0.127538	-0.48953
GOBP_AMINOGLYCAN_CATABOLIC_PROCESS	-0.444393	0.313198	0.0790998	0.293589	-0.16306	0.241883	0.33892	-0.0490284	-0.0561142	-0.100743	-0.208873	-0.11559	-0.157729	-0.139979	0.0712519	-0.0362598	0.324347	0.109591	-0.178666	-0.273053	-0.0289956	0.130756	0.241331	0.0753682	-0.349579	-0.21466	-0.111979	0.0512386	-0.000748421	-0.253202	0.142127	-0.133679	0.0312338	-0.0306416	0.318294	-0.303494	0.295303	0.275995	0.158327	0.208861	-0.308882	0.435728	-0.0715236	0.399358	0.254456	0.060734	-0.205219	-0.0978877	-0.490357
GOBP_PROTEOGLYCAN_METABOLIC_PROCESS	-0.381726	0.119744	0.152782	0.194034	-0.0279458	0.170864	0.320999	-0.116612	-0.00761722	-0.187019	-0.201347	-0.222533	-0.299687	0.115307	0.122778	-0.108276	0.358392	-0.149141	-0.424789	-0.406213	-0.00636054	0.125161	0.260941	0.100409	-0.362225	-0.20409	-0.0272203	-0.0434481	-0.0893558	-0.302626	0.0967901	0.0171041	0.0114208	0.034245	-0.00432148	-0.230854	0.197406	0.0850133	0.169441	0.114487	-0.317227	0.358957	-0.183728	0.171361	0.0835693	0.10855	-0.402585	-0.11748	-0.455519
GOBP_CHITIN_METABOLIC_PROCESS	-0.428565	-0.090014	0.41972	0.520002	-0.532712	0.486502	-0.192415	-0.33259	0.366239	-0.0634965	-0.454552	-0.694118	0.0874609	-0.294181	-0.396288	-0.385656	-0.30343	0.0600614	0.232238	-0.306508	-0.231368	0.640354	-0.106319	0.193499	-0.463324	0.583735	0.0752746	-0.670185	-0.10104	0.0389361	0.0814195	-0.315535	-0.0129338	-0.154995	0.245792	0.295551	-0.103781	-0.00624078	0.359586	-0.403466	-0.580598	0.204404	0.207956	0.428178	-0.0544276	0.175895	0.680132	0.0342624	-0.307961
GOBP_AMINO_SUGAR_METABOLIC_PROCESS	-0.46049	-0.266212	-0.108405	0.305165	-0.344408	0.348084	0.359873	-0.0403836	-0.100397	0.166806	-0.15847	-0.371016	-0.247121	0.258545	0.14999	-0.194407	0.135732	-0.0888921	-0.163941	-0.38189	0.150817	0.088316	-0.11943	-0.012093	-0.31125	-0.0670178	0.188709	-0.159392	-0.178897	-0.262819	-0.151421	-0.117271	-0.0808359	-0.288359	-0.0849589	-0.29352	0.44203	0.0347993	0.00736658	-0.113397	-0.323849	0.0273229	-0.0364229	0.319041	0.206277	0.116343	0.204681	-0.288581	-0.457173
GOBP_N_ACETYLGLUCOSAMINE_METABOLIC_PROCESS	-0.544653	-0.388931	-0.211396	0.254183	-0.181287	0.262852	0.376102	0.178815	-0.417212	0.0697092	-0.118961	-0.180236	-0.357886	0.359184	0.340213	-0.196409	0.272214	0.100189	-0.251217	-0.265868	0.396217	0.0357934	-0.128134	-0.132515	-0.283682	-0.105902	0.0937244	-0.0698886	-0.333265	-0.300572	-0.105475	0.0323671	-0.0774745	-0.1257	-0.146666	-0.442104	0.520567	0.101088	-0.016971	0.395655	-0.271098	0.114769	-0.0964386	0.459001	0.183814	0.00736737	0.235346	-0.278121	-0.468819
GOBP_UDP_N_ACETYLGLUCOSAMINE_METABOLIC_PROCESS	-0.458345	0.0211864	-0.458541	0.131257	-0.366471	0.261981	0.39829	0.0498298	-0.022907	0.288666	-0.133543	0.0892933	-0.00824915	0.378488	0.264342	0.193775	0.0580563	0.127545	-0.104158	-0.651318	0.344555	-0.00478018	-0.329436	-0.0251379	-0.270124	0.143385	0.214542	-0.301188	0.169611	-0.192751	-0.174861	-0.250788	-0.316321	-0.532318	-0.318902	-0.518432	0.567269	0.229598	-0.327398	-0.306819	-0.351649	0.00448549	0.351757	0.321316	0.384277	-0.0264384	0.196713	-0.379228	-0.485673
GOBP_UDP_N_ACETYLGLUCOSAMINE_BIOSYNTHETIC_PROCESS	-0.553731	-0.183931	-0.418343	-0.0383585	-0.262423	0.421971	0.278102	0.318716	-0.137848	0.376857	0.0611673	0.00614809	0.196093	0.274984	0.519246	0.372482	0.237398	0.251407	0.0387657	-0.646801	0.387606	-0.0255066	-0.334841	-0.195476	-0.294312	0.235313	0.315399	-0.393248	0.246601	-0.368604	-0.24885	-0.372538	-0.30872	-0.647428	-0.332939	-0.594484	0.483885	0.254015	-0.373474	-0.162606	-0.491298	0.264037	0.288002	0.572534	0.484767	-0.0165189	0.322951	-0.419184	-0.40981
GOBP_N_ACETYLNEURAMINATE_METABOLIC_PROCESS	-0.754735	-0.638474	-0.502971	0.140663	-0.270346	0.581343	0.144295	0.0778824	-0.437533	0.344452	0.294147	-0.210374	0.163542	0.191491	0.262132	-0.0266939	0.105594	-0.169063	-0.125013	-0.0258246	0.386336	-0.256704	-0.338077	-0.0732108	-0.527584	-0.257737	0.567734	0.199539	-0.380152	-0.534601	-0.316272	-0.0784644	-0.239153	-0.537157	0.291858	-0.425671	0.307401	0.263773	-0.219169	0.355149	-0.0758727	0.255441	-0.169544	0.61674	0.557315	0.33064	0.543907	-0.19187	-0.433109
GOBP_URONIC_ACID_METABOLIC_PROCESS	0.0796327	0.159442	0.074982	0.224685	0.144727	0.111738	-0.26848	-0.236825	0.0851538	0.282923	0.17813	0.0659876	0.127946	-0.317794	-0.0922511	-0.136625	-0.205555	0.317948	-0.0553909	0.0180421	0.0594609	0.0444726	0.0355307	0.0278155	0.0359381	0.0118026	0.010028	-0.262013	0.120047	0.326691	0.025733	0.00029665	0.160076	-0.125419	-0.179811	0.0554554	-0.11754	0.345331	0.041691	0.0682509	0.0518565	0.110528	-0.366501	-0.070456	0.328802	0.156774	0.0201572	0.230347	0.242801
GOBP_ALCOHOL_METABOLIC_PROCESS	-0.321049	-0.0699225	-0.0698484	0.0738154	-0.047326	0.145245	0.244531	-0.0734202	-0.0418535	0.0533243	-0.0672786	-0.0199258	-0.128942	-0.0103105	0.130943	0.051156	0.0616315	-0.103947	-0.189834	-0.352667	-0.0118256	0.0712089	-0.149235	-0.274397	-0.206788	-0.127954	-0.0368477	-0.0168687	-0.0550513	-0.0380045	-0.0821912	-0.0656535	-0.0511962	-0.155825	0.110382	-0.302017	0.102418	0.150813	-0.0693845	0.0236441	-0.262152	0.0530849	-0.208819	0.212895	0.199157	0.0213406	-0.0472597	0.0603309	-0.221817
GOBP_ETHANOL_METABOLIC_PROCESS	-0.0472407	-0.0855025	0.0326197	-0.305403	-0.279632	-0.143784	0.229625	-0.426667	0.105701	0.362036	0.00120168	-0.205684	-0.443698	-0.15971	-0.107193	-0.467895	-0.336713	-0.128441	0.0228742	0.15319	-0.505482	-0.248491	-0.152411	-0.0509455	-0.0176216	-0.32444	-0.292143	0.33965	-0.262904	0.219773	0.235262	0.169642	0.12725	-0.0185381	0.358479	0.131011	-0.0477808	0.407378	-0.0910216	-0.0199192	0.351229	0.232052	-0.0608269	0.0322937	-0.0629433	0.107215	0.380706	0.465136	0.164113
GOBP_ETHANOL_CATABOLIC_PROCESS	0.225867	0.113429	0.247173	-0.000400039	0.126743	-0.259943	0.178039	-0.550102	0.0147106	0.286063	0.144843	-0.306996	-0.503494	-0.308308	-0.146222	-0.613907	-0.110636	-0.237776	-0.131031	-0.0115151	-0.4792	-0.187973	-0.10743	0.325339	-0.0439876	-0.462879	-0.345823	0.319821	-0.305987	0.108349	0.325903	0.177115	0.236299	-0.0630359	0.361281	0.244614	0.134567	0.417648	0.0957123	-0.0221766	0.326726	0.262602	0.0413941	0.027768	-0.0290245	0.148352	0.0926529	0.455823	-0.068321
GOBP_ETHANOL_OXIDATION	-0.303044	-0.233194	-0.290218	-0.566062	-0.404133	-0.039789	0.224893	-0.256728	0.228026	0.28838	-0.0581598	-0.160003	-0.250041	0.304002	-0.136708	-0.224729	-0.378461	0.100786	0.0331832	0.093146	-0.487011	-0.214955	-0.27292	-0.281095	-0.223353	-0.0356634	-0.264127	0.289506	-0.186053	0.147325	-0.00529769	0.121527	-0.0571213	0.044449	0.338265	-0.0323166	-0.221559	0.369923	-0.139246	0.120054	0.481207	0.232013	0.0447614	0.0986554	0.0711892	0.176052	0.380016	0.337385	0.501331
GOBP_GLYCEROL_3_PHOSPHATE_METABOLIC_PROCESS	-0.194385	-0.182237	0.278952	-0.0743169	-0.22622	0.230779	-0.0169116	-0.385668	-0.177525	-0.00546087	-0.521137	-0.0485343	-0.28313	0.224786	0.19376	-0.0377901	0.301331	-0.309381	-0.113691	-0.330162	0.374769	-0.128274	-0.165867	-0.125736	0.301338	0.653597	0.313528	-0.324279	-0.0581021	0.140243	-0.535595	-0.699421	0.0973677	-0.101985	0.369062	-0.362452	0.307506	0.341423	-0.429923	-0.256474	-0.621332	0.213707	-0.547078	0.419632	0.440238	0.313062	0.164197	-0.193228	0.177021
GOBP_CELLULAR_GLUCAN_METABOLIC_PROCESS	-0.335435	-0.216097	-0.165001	0.150094	-0.0556318	-0.082656	0.155591	-0.0610857	-0.263997	-0.117585	-0.210868	-0.0730863	-0.172842	-0.0383588	0.0229991	-0.0278252	0.146069	0.0822006	-0.237189	-0.433411	0.120335	0.262418	-0.043713	-0.170551	-0.0386262	0.119064	0.0467361	-0.0666145	0.105985	-0.320619	-0.244815	0.13139	-0.105561	-0.0583804	0.0954073	-0.41004	0.372343	0.0219401	-0.227748	0.0119303	-0.376221	0.154053	-0.327062	0.146526	0.0887008	0.0978009	-0.0250661	-0.349761	-0.0931721
GOBP_CELLULAR_ALDEHYDE_METABOLIC_PROCESS	-0.229028	-0.130719	-0.337463	-0.0822665	-0.0641392	0.0403845	0.135656	0.141391	0.0512401	-0.189029	0.380109	-0.0601994	-0.173038	-0.331086	0.0627878	0.162811	0.0288277	-0.364852	-0.341292	-0.231511	0.0689233	-0.169188	-0.272272	-0.362794	-0.232086	-0.172218	0.050215	0.0309243	-0.209276	-0.145376	-0.0245692	-0.07053	-0.00114958	-0.055123	0.186709	-0.264459	0.133982	0.352651	-0.0587189	0.240066	-0.0776081	0.231792	-0.382904	0.340139	0.276332	0.325725	0.0170242	-0.229684	-0.0856937
GOBP_ORGANIC_ACID_METABOLIC_PROCESS	-0.296335	-0.195196	-0.200711	0.00157874	-0.116027	-0.0328878	0.139142	0.0240671	0.0275115	-0.140629	0.0642344	-0.0764526	0.0114093	-0.0788536	0.0969061	0.162773	0.0702623	-0.186432	-0.180713	-0.354026	0.105843	-0.131078	-0.255135	-0.263037	-0.162069	-0.0345044	0.107078	-0.0420755	-0.146601	-0.124489	-0.24145	-0.0202296	-0.167761	-0.313692	0.0609828	-0.272395	0.147588	0.207922	-0.0323076	0.0644865	-0.159818	0.0412663	-0.252371	0.294023	0.192346	0.0265378	-0.0356496	-0.0440571	-0.131695
GOBP_ACETYL_COA_METABOLIC_PROCESS	-0.453383	-0.345	-0.479044	-0.00810775	-0.326252	0.140396	0.214716	-0.0258428	0.151819	0.143257	0.145289	0.122791	-0.0444382	-0.0434713	-0.0980877	0.201378	0.120319	-0.292008	-0.313576	-0.5168	0.389955	-0.264616	-0.294557	-0.456056	0.128506	-0.00460343	-0.0195521	0.126291	0.0461863	0.082741	-0.3281	0.1676	-0.314571	-0.385851	0.225236	-0.489773	0.265077	0.305203	-0.284823	-0.16413	-0.282658	0.128837	-0.291967	0.429598	0.132632	-0.095635	0.241784	-0.0682749	0.128816
GOBP_ACETYL_COA_BIOSYNTHETIC_PROCESS	-0.52056	-0.390431	-0.521198	-0.320771	-0.30376	-0.0489276	0.270623	0.227295	0.229873	0.203086	0.0487612	-0.0301206	0.268535	-0.0289613	0.0292323	0.227443	0.303122	-0.341748	-0.413885	-0.615849	0.368047	-0.425826	-0.283335	-0.412955	0.0492784	0.327413	0.0516288	0.124111	-0.142563	-0.0465031	-0.422367	0.188523	-0.0704433	-0.434472	0.138041	-0.503815	0.553578	0.383232	-0.471065	-0.225071	-0.183515	0.31747	-0.38445	0.489669	0.0895496	0.0665787	0.493787	-0.396718	0.123684
GOBP_ACETYL_COA_BIOSYNTHETIC_PROCESS_FROM_PYRUVATE	-0.437085	-0.248129	-0.464898	-0.348855	-0.23027	-0.177276	0.345838	0.131057	0.219377	0.237886	0.0121538	-0.0672354	0.278093	0.0416016	-0.10331	0.32021	0.310395	-0.43304	-0.443961	-0.658009	0.426857	-0.286958	-0.379182	-0.127034	0.195436	0.352079	0.310117	-0.129517	-0.223616	0.0848231	-0.409749	0.126433	0.0146858	-0.401727	0.0882121	-0.672539	0.587204	0.336846	-0.480932	-0.285784	-0.253596	0.398307	-0.35944	0.484162	-0.115924	0.0991845	0.425311	-0.538783	0.199865
GOBP_LACTATE_METABOLIC_PROCESS	-0.352365	-0.375197	-0.513878	-0.339751	0.00384315	0.24501	-0.548185	0.351719	-0.0724798	-0.426622	-0.00972472	-0.278533	-0.0529557	0.0174303	0.164574	0.197801	0.183237	-0.347014	-0.283254	-0.324436	0.248595	0.0120214	-0.448145	-0.129516	-0.104951	-0.198656	0.0523452	-0.0892209	-0.0228528	-0.236907	-0.239037	0.275005	0.0452501	-0.285278	-0.152583	-0.354956	0.525867	0.565464	0.113657	-0.155979	-0.585517	0.14366	-0.366883	0.269573	-0.171764	0.202043	0.244718	-0.365013	-0.0244034
GOBP_PYRUVATE_METABOLIC_PROCESS	-0.295715	-0.119622	-0.282444	-0.141675	0.0288322	-0.143076	0.235437	0.124915	0.162663	-0.352235	-0.088612	-0.0150774	0.257896	0.00193018	0.104486	0.36881	0.218431	-0.1866	-0.0171348	-0.498585	0.317174	-0.00569479	-0.261707	-0.365039	0.147285	-0.02065	0.299917	-0.277165	0.0182972	-0.260366	-0.289751	-0.069314	-0.268397	-0.379398	-0.0915672	-0.427401	0.0998562	0.19902	0.0096512	-0.0565475	-0.278637	-0.0995093	-0.298739	0.229671	-0.00320666	0.0549601	-0.0540848	-0.283446	-0.132109
GOBP_GENERATION_OF_PRECURSOR_METABOLITES_AND_ENERGY	-0.407816	-0.336385	-0.373806	-0.113098	-0.153855	-0.147374	0.084876	0.296544	0.0147445	-0.277322	0.254567	-0.0791691	0.170818	-0.171191	0.217955	0.31353	0.184629	-0.316357	-0.385381	-0.409197	0.296089	-0.0608954	-0.376565	-0.377653	-0.142543	-0.106984	0.290737	-0.192443	-0.262955	-0.22381	-0.311819	-0.00547909	-0.19162	-0.42935	-0.0414787	-0.396359	0.119331	0.388891	0.0880011	0.164023	-0.273391	0.155961	-0.36919	0.410836	0.282005	0.0844112	-0.00142485	-0.263487	-0.163128
GOBP_TRICARBOXYLIC_ACID_CYCLE	-0.503583	-0.389034	-0.478334	-0.329616	-0.430373	-0.197329	0.300849	0.500543	-0.00331013	-0.358316	0.226445	0.246753	0.221906	-0.0862301	0.478046	0.419889	0.372413	-0.551797	-0.534202	-0.589084	0.538206	-0.396614	-0.541352	-0.479575	-0.239731	0.196677	0.461865	-0.371015	-0.30279	-0.370995	-0.629505	-0.244109	-0.25854	-0.609906	0.285018	-0.53137	0.246594	0.600552	0.00542959	-0.0323758	-0.280094	0.342359	-0.345276	0.713676	0.325727	0.225476	0.0586204	-0.283502	0.0780881
GOBP_CITRATE_METABOLIC_PROCESS	-0.610969	0.17882	-0.347983	0.48968	0.100649	0.0522787	0.59327	0.402183	0.374503	-0.707366	-0.436025	0.551412	-0.245972	0.244519	0.453442	0.465015	0.390343	-0.497606	-0.0804393	-0.598857	0.678365	0.536309	-0.274662	-0.595504	0.46311	0.581217	0.513843	-0.544698	0.231863	0.0305829	-0.892358	-0.378988	-0.577469	-0.517034	0.494696	-0.713612	0.0424123	0.501183	-0.216214	0.033736	-0.398014	-0.204245	-0.0481549	0.561654	0.221712	-0.208962	-0.611678	0.223465	0.153712
GOBP_ISOCITRATE_METABOLIC_PROCESS	-0.700785	-0.736533	-0.61145	0.0589712	0.298562	0.41476	-0.0143918	0.73224	-0.27698	-0.633565	0.777297	0.0312049	0.38094	-0.601552	0.649679	0.289735	0.287285	-0.843224	-0.525363	-0.17111	0.586831	-0.365728	-0.650519	-0.449805	-0.345043	-0.122185	0.579931	-0.049316	-0.167139	-0.619508	-0.741221	0.216071	-0.359147	-0.693724	0.450939	-0.697685	0.081168	0.68708	0.357959	0.670029	0.265779	0.480464	-0.599696	0.851449	0.392645	0.698542	-0.0586764	0.371285	-0.119756
GOBP_2_OXOGLUTARATE_METABOLIC_PROCESS	-0.363955	-0.45247	-0.541795	-0.132117	-0.0633949	-0.331284	-0.0972778	0.362854	-0.0676403	-0.396141	0.346201	0.20969	0.301166	-0.386267	0.338988	0.510793	0.0715081	-0.061626	-0.065188	-0.406638	0.503593	-0.28925	-0.568803	-0.486879	-0.165422	-0.0673997	0.0927742	-0.26517	-0.0690846	-0.268751	-0.278176	-0.0770688	-0.194746	-0.50122	0.242449	-0.667616	-0.0737846	0.399839	-0.248591	0.124705	-0.0720122	0.155505	-0.343557	0.520094	-0.0323346	0.167367	0.0468697	0.0820515	0.324845
GOBP_SUCCINYL_COA_METABOLIC_PROCESS	-0.292478	-0.0603572	-0.28029	0.181461	-0.661499	-0.1175	-0.33477	0.443345	0.29218	0.220325	-0.2652	0.490213	0.705787	-0.401159	0.329672	0.723066	0.0845132	0.110054	-0.295695	-0.784314	0.742646	-0.0467859	-0.270572	-0.758578	0.353994	0.660061	0.410235	-0.203419	-0.287721	-0.620335	-0.465611	-0.396702	0.23173	-0.7347	0.558787	-0.801091	0.197226	0.802105	0.415336	-0.54987	-0.711029	0.454481	-0.27558	0.753341	0.456519	0.0531854	-0.244242	-0.629311	-0.342331
GOBP_SUCCINATE_METABOLIC_PROCESS	-0.677607	-0.204002	-0.522731	-0.296199	-0.625924	-0.276027	0.351585	0.119626	0.432737	0.0674397	0.164229	0.491845	0.613088	-0.487358	0.578966	0.497519	0.187908	-0.510809	-0.671941	-0.624909	-0.0859129	-0.692081	-0.725809	-0.433746	-0.385048	0.168016	0.149997	-0.239512	-0.405129	-0.193227	-0.680514	-0.141	-0.141999	-0.350395	-0.326692	-0.102754	0.5562	0.597008	-0.203531	0.134824	-0.359134	0.324804	-0.622748	0.836183	0.533119	-0.499281	-0.466983	-0.684861	0.133748
GOBP_OXALOACETATE_METABOLIC_PROCESS	-0.5969	-0.0112954	-0.156687	0.0393316	-0.372824	-0.633356	0.396144	0.355189	-0.002875	-0.644056	0.494276	0.166593	0.291866	-0.238696	0.326316	0.535217	0.546651	-0.262725	-0.337447	-0.697565	0.71106	-0.449849	-0.6216	-0.665342	-0.43742	-0.411262	0.362349	-0.203287	-0.430223	-0.378602	-0.630807	-0.40296	-0.307084	-0.348454	-0.0452147	-0.422489	0.190872	0.607102	-0.138542	0.375353	-0.0348316	0.0343621	-0.437042	0.556225	0.288815	-0.109433	-0.130194	0.277374	0.534484
GOBP_MALATE_METABOLIC_PROCESS	-0.382857	-0.183734	-0.031036	-0.274631	-0.572596	-0.4142	0.528364	0.239345	0.263184	-0.533843	0.0955743	0.0381072	-0.429635	-0.471476	0.493121	0.335474	0.553807	-0.399021	-0.393447	-0.530657	0.591949	-0.599166	-0.370598	-0.611703	-0.18063	-0.315153	-0.0931548	-0.358959	-0.365374	-0.0552112	-0.603246	0.245293	-0.545969	-0.405434	0.500946	-0.377154	0.249486	0.618026	-0.244568	-0.262325	0.10529	0.145147	-0.622627	0.73362	0.319409	-0.243065	0.359899	0.0307561	-0.458714
GOBP_REGULATION_OF_CARBOHYDRATE_METABOLIC_PROCESS	-0.356342	-0.0354199	-0.227561	0.116692	0.074699	0.0502273	0.305272	0.0090347	-0.0182891	-0.186309	-0.110003	-0.0519773	-0.0158696	0.106337	0.0766447	0.0666579	0.164433	-0.106171	-0.171835	-0.42542	0.143022	0.095564	-0.119772	-0.303332	-0.102125	-0.0321224	0.126315	-0.00728113	-0.0111275	-0.234666	-0.222168	0.0634171	-0.148097	-0.123523	0.0412425	-0.355281	0.210908	0.167199	-0.0914027	-0.0179386	-0.343212	-0.0906583	-0.241316	0.123502	0.0746383	0.147071	-0.11625	-0.225337	-0.20419
GOBP_REGULATION_OF_GLUCONEOGENESIS	-0.486388	-0.134794	-0.0465237	0.162575	0.198759	0.273034	0.0501276	0.0205644	0.022849	-0.0530791	-0.0449469	0.354608	-0.0195776	0.14482	0.320417	0.093787	0.0336269	-0.0713126	-0.190601	-0.343956	-0.0159409	0.234778	-0.0928078	-0.330836	-0.228161	0.307547	-0.128788	0.10098	0.0342285	-0.188281	-0.0291297	0.027652	0.0268618	-0.0874846	-0.00725878	-0.208358	0.11532	0.281538	-0.355066	0.00801433	-0.40328	-0.0730069	-0.169978	-0.00894071	-0.00380589	0.257882	-0.359838	-0.342935	-0.0976202
GOBP_ENERGY_RESERVE_METABOLIC_PROCESS	-0.329775	-0.208546	-0.143991	0.12685	-0.111559	-0.0556088	0.236096	-0.105306	-0.195433	-0.0947269	-0.211663	-0.0858745	-0.165633	-0.00282221	-0.031569	0.0608274	0.138176	0.0702824	-0.244935	-0.448205	0.0953107	0.244163	-0.0727562	-0.15645	-0.056612	0.139995	0.0277803	-0.0613362	0.0560008	-0.284993	-0.249652	0.159838	-0.134832	-0.025296	0.0690992	-0.379135	0.323081	0.0591446	-0.254425	-0.0132219	-0.352127	0.135801	-0.338197	0.0914272	-0.00369726	0.145555	-0.108453	-0.33871	-0.0109373
GOBP_NADH_OXIDATION	-0.719139	0.0013039	0.125614	0.589627	0.164359	0.361826	0.787893	0.246437	-0.317161	-0.268124	-0.107344	-0.107037	-0.140714	-0.418141	0.530717	0.14107	-0.347798	-0.779298	-0.186187	-0.500296	0.694192	0.0402085	-0.132611	-0.368466	-0.214352	0.41676	0.831842	-0.313882	-0.361899	-0.656548	-0.468892	-0.511741	-0.273795	-0.391363	0.255242	-0.624029	0.510047	0.322494	-0.456687	-0.0143998	0.0334062	-0.539228	-0.629436	-0.169922	-0.458422	0.0705063	0.585998	0.133558	0.469869
GOBP_OXIDATIVE_PHOSPHORYLATION	-0.555867	-0.469083	-0.579467	-0.38983	-0.391893	-0.356954	-0.237711	0.597383	0.0676181	-0.353523	0.646238	-0.217514	0.360665	-0.324359	0.335628	0.396662	0.265604	-0.492326	-0.614235	-0.400055	0.387877	-0.286401	-0.556094	-0.522219	-0.410518	-0.362764	0.360426	-0.255241	-0.517592	-0.156535	-0.360851	0.242312	-0.250019	-0.659463	-0.179132	-0.485181	-0.0229221	0.607896	0.435717	0.4607	-0.163757	0.395254	-0.49723	0.592444	0.547934	0.157114	0.118547	-0.246095	-0.214805
GOBP_MITOCHONDRIAL_ELECTRON_TRANSPORT_NADH_TO_UBIQUINONE	-0.629773	-0.619446	-0.635238	-0.500166	-0.452785	-0.372584	-0.367485	0.642958	-0.210536	-0.455308	0.722539	-0.211358	0.506484	-0.365283	0.471374	0.401468	0.293055	-0.480346	-0.656527	-0.410117	0.443153	-0.293392	-0.562166	-0.528335	-0.378719	-0.510431	0.504506	-0.317391	-0.554315	-0.210971	-0.434218	0.296536	-0.286789	-0.739185	-0.432776	-0.620328	0.218148	0.686903	0.451458	0.503796	-0.17377	0.444364	-0.40104	0.687245	0.642401	0.197086	0.259253	-0.198098	-0.1646
GOBP_MITOCHONDRIAL_ELECTRON_TRANSPORT_UBIQUINOL_TO_CYTOCHROME_C	-0.622186	-0.511188	-0.671566	-0.423736	-0.549521	-0.444672	-0.367464	0.731207	0.215666	-0.356739	0.78542	-0.331332	0.416627	-0.525408	0.284058	0.261558	0.290783	-0.678009	-0.590947	-0.0619657	0.359538	-0.273724	-0.671787	-0.569647	-0.526922	-0.336643	0.307362	0.225116	-0.525431	0.132589	-0.476187	0.418003	-0.133591	-0.745853	-0.37022	-0.119361	-0.389728	0.736491	0.631307	0.342625	-0.0537285	0.317326	-0.777778	0.581693	0.614874	0.303703	0.0896625	-0.20848	0.0113133
GOBP_MITOCHONDRIAL_ELECTRON_TRANSPORT_CYTOCHROME_C_TO_OXYGEN	-0.711286	-0.545773	-0.567555	-0.344089	-0.315871	-0.537599	-0.318992	0.65525	0.0913064	-0.201637	0.68038	-0.309157	-0.121166	-0.570003	0.268656	0.364578	0.288254	-0.544113	-0.719588	-0.255947	0.473322	-0.336014	-0.670498	-0.507011	-0.42352	-0.350639	0.444579	0.00758343	-0.690705	-0.213268	-0.41545	0.309031	-0.216059	-0.785332	0.292715	-0.342091	-0.433101	0.560937	0.602031	0.658443	-0.0194512	0.569668	-0.788245	0.66246	0.651188	0.271145	0.129865	-0.305419	-0.0628476
GOBP_REGULATION_OF_NUCLEOTIDE_METABOLIC_PROCESS	-0.3015	0.0279504	-0.267575	0.0501397	0.0025633	0.0524394	0.188921	-0.0518086	0.130693	-0.161899	-0.125335	-0.0261741	0.0867303	0.18086	-0.0736995	0.197702	0.0937627	-0.142345	-0.105133	-0.424221	0.127488	-0.0162393	-0.188751	-0.308134	-0.03695	0.107544	0.183757	0.0402477	-0.00745238	-0.2389	-0.252864	0.0191672	-0.170772	-0.195275	0.0435403	-0.34844	0.180272	0.104931	-0.032046	0.0108776	-0.280895	-0.194783	-0.119875	0.137314	0.0993743	0.0319039	-0.0341476	-0.161914	-0.146787
GOBP_PURINE_NUCLEOBASE_METABOLIC_PROCESS	-0.44636	-0.212317	-0.47461	0.0530632	-0.271497	-0.398456	0.431607	0.100889	0.207092	-0.398559	0.449169	0.109143	0.396825	0.0759359	0.112039	0.607796	0.0849631	-0.469806	-0.226309	-0.65654	0.383872	-0.124533	-0.408599	-0.409446	0.0573808	0.322594	0.320567	-0.396959	0.0916963	-0.259842	-0.359669	0.10056	-0.556634	-0.218162	-0.314872	-0.527103	0.0368018	0.0858607	-0.0428401	0.0364504	-0.202447	-0.0604859	-0.306359	0.525155	0.417137	-0.381324	0.0959238	-0.552404	-0.147798
GOBP_PURINE_NUCLEOSIDE_CATABOLIC_PROCESS	-0.44117	-0.113197	-0.584561	0.222848	-0.223057	0.297087	0.298576	0.276171	-0.167356	-0.637225	0.198968	0.117946	-0.126003	-0.398654	-0.148256	0.361214	-0.0294838	-0.435641	-0.585816	-0.620522	0.418686	-0.471941	-0.554152	0.34531	-0.190339	0.380109	0.418736	-0.15022	-0.422383	-0.503531	-0.340176	-0.307478	0.418191	-0.392698	-0.0258883	-0.566671	0.272976	0.48166	0.49436	0.194584	-0.485113	0.198437	-0.380969	0.394809	0.0773919	-0.0144591	0.0770965	-0.256618	-0.322497
GOBP_PURINE_RIBONUCLEOSIDE_SALVAGE	-0.815319	-0.57498	-0.128813	-0.111705	-0.680614	-0.47933	0.0721552	0.387993	0.330433	-0.551286	0.0111575	0.573207	-0.516562	-0.129825	0.273963	0.807334	0.28417	-0.549946	-0.806784	-0.774083	0.527214	0.0908711	-0.35139	-0.106094	0.0655165	0.128018	-0.0214503	-0.511809	0.160858	-0.307603	-0.119499	0.13324	-0.653597	-0.557368	-0.262762	-0.655854	0.544186	0.145358	-0.288362	0.325323	-0.0813997	0.529498	-0.561298	0.594994	0.410143	-0.365493	-0.268733	-0.569101	-0.825461
GOBP_AMP_BIOSYNTHETIC_PROCESS	-0.641202	-0.322917	-0.0123783	0.109797	-0.390116	-0.487511	0.346028	0.567772	-0.00953359	-0.22607	0.447874	0.148628	-0.261998	-0.520527	0.100941	0.67266	-0.0213592	-0.484438	-0.694386	-0.589793	0.477236	-0.166704	-0.562936	-0.461585	-0.104695	0.0927457	0.489622	-0.532375	0.00710408	-0.411776	-0.344136	-0.174353	-0.443281	-0.676671	-0.276091	-0.430729	0.315857	0.273758	0.130654	0.024688	0.0738479	0.510041	-0.439906	0.660469	0.435139	-0.357055	-0.240999	-0.501917	-0.701993
GOBP_CAMP_BIOSYNTHETIC_PROCESS	0.034771	0.0948339	-0.130701	0.170787	0.431568	0.355037	0.312629	-0.45244	0.367979	0.0750382	-0.694728	-0.513841	-0.127596	-0.0472509	-0.471066	-0.0766531	-0.137568	0.316517	0.104882	-0.386006	-0.374145	0.363217	0.149736	-0.154316	-0.485419	-0.398924	-0.186752	-0.0156676	-0.241581	-0.347133	0.657811	0.191995	-0.275527	0.470898	0.0824643	0.401248	0.242056	-0.110972	0.0678899	0.336218	-0.220689	0.111757	0.235706	0.176639	0.105857	0.191354	-0.531582	0.394234	-0.0403859
GOBP_ADP_BIOSYNTHETIC_PROCESS	-0.0346335	-0.466782	-0.566376	0.368094	0.264788	-0.517192	0.106718	0.299682	-0.440635	0.125359	0.276083	-0.494845	0.049406	-0.503596	0.550671	0.710534	0.545528	0.222772	-0.587612	-0.765827	0.442949	0.117548	-0.33582	-0.273146	0.638994	0.548206	-0.147294	-0.421713	0.464065	-0.311939	-0.274261	0.146449	-0.402558	-0.687472	-0.623403	-0.313619	-0.141018	0.31125	-0.149329	-0.179733	-0.549028	0.600839	-0.437251	0.597577	0.243571	0.350332	-0.561717	-0.568479	-0.63962
GOBP_CGMP_BIOSYNTHETIC_PROCESS	-0.204897	0.49207	-0.132372	0.101143	0.138983	0.258595	0.582816	-0.465325	-0.0203701	-0.18992	-0.369677	-0.268553	-0.315434	0.380142	0.131152	-0.0292575	0.182179	-0.174608	-0.121576	-0.413621	0.117492	0.020202	-0.160995	0.0740756	-0.402341	-0.386807	0.265984	-0.0297214	0.239833	-0.165639	0.0479983	-0.124162	-0.205144	-0.0351916	0.0518001	-0.0517484	-0.171314	-0.372818	-0.128621	0.262522	0.438729	-0.339533	0.207444	0.106921	-0.471488	-0.179704	-0.242228	-0.0623678	0.292435
GOBP_GTP_BIOSYNTHETIC_PROCESS	-0.345277	-0.0710874	-0.415219	-0.396629	-0.537348	-0.287102	-0.0683173	0.483712	0.227545	-0.510539	0.550299	-0.0229733	0.21576	0.0624852	0.0363509	0.29966	0.248703	-0.377331	-0.31187	-0.482527	0.279459	-0.136667	-0.301116	-0.517542	-0.568854	-0.256614	0.29268	-0.0742656	0.0320868	0.236399	-0.320539	-0.391033	0.02008	-0.702193	0.212364	-0.488959	0.0350917	0.563706	0.25242	0.429633	-0.0848161	0.399168	-0.378405	0.276908	0.694671	0.202815	-0.520387	-0.523567	-0.445466
GOBP_IMP_BIOSYNTHETIC_PROCESS	-0.763933	-0.260493	-0.479236	0.254456	-0.0946395	-0.344927	0.207396	0.0439995	-0.00138575	-0.339617	0.249266	-0.226271	-0.225033	0.136269	-0.10609	0.303013	0.262334	-0.660555	-0.405849	-0.785735	0.690258	-0.591758	-0.468429	0.085087	-0.159283	0.407132	0.575903	-0.117244	0.10314	-0.0807666	-0.628938	-0.0103194	-0.345095	-0.535585	0.168666	-0.0881966	0.377154	0.0067393	-0.506768	0.111407	-0.275609	-0.212898	-0.275156	0.427902	0.362683	0.0312214	-0.272076	-0.45536	-0.12788
GOBP_DE_NOVO_IMP_BIOSYNTHETIC_PROCESS	-0.732752	-0.34705	-0.512121	0.199286	-0.346143	-0.446414	0.513968	-0.328225	0.362415	-0.297125	0.468489	0.0155213	-0.266728	0.393678	-0.182056	0.630669	0.165997	-0.760047	-0.109334	-0.843452	0.794172	-0.706681	-0.713633	-0.0648705	-0.184342	0.43307	0.546638	-0.317486	0.627934	-0.229797	-0.793316	0.325051	-0.749449	-0.355738	0.132047	-0.0801788	0.352141	-0.239998	-0.554204	0.152015	0.0980673	-0.509729	-0.0924856	0.45834	0.443456	-0.129123	-0.322432	-0.400652	0.411516
GOBP_CAMP_CATABOLIC_PROCESS	0.252732	0.599747	-0.117025	0.051322	0.242929	0.183273	0.27399	-0.435791	0.0473626	0.292736	-0.0382834	-0.52966	-0.46809	0.345432	-0.273467	0.0630226	0.0675592	-0.294882	0.306999	-0.251241	0.093807	0.600628	0.450452	-0.0596673	0.0760979	-0.549103	-0.207109	0.0753348	-0.333339	-0.0574324	-0.260036	0.566654	0.089432	0.368947	0.212356	-0.160098	-0.268886	-0.295298	-0.385806	-0.42079	0.0255517	-0.0679172	-0.683303	-0.381793	-0.164095	0.502446	-0.161704	-0.667084	0.226133
GOBP_PYRIMIDINE_NUCLEOBASE_METABOLIC_PROCESS	-0.425243	-0.145869	-0.163013	0.143218	-0.315588	0.0714256	0.457208	-0.0287136	-0.208367	0.309253	-0.0638832	0.254025	0.180958	0.000698788	0.356216	0.0399043	0.433359	-0.0701317	-0.31761	-0.614484	0.281841	0.162986	-0.341951	-0.279527	-0.315045	0.247232	-0.0397062	0.00415606	-0.00983931	-0.0438709	-0.178068	0.0737255	-0.307688	-0.399426	-0.122978	-0.473474	0.399893	-0.346877	-0.226976	-0.0993481	-0.397519	0.0332865	-0.194539	0.636243	0.203917	-0.171962	-0.157993	-0.259145	-0.0909027
GOBP_DE_NOVO_PYRIMIDINE_NUCLEOBASE_BIOSYNTHETIC_PROCESS	-0.386565	-0.122954	-0.324663	-0.00304037	-0.560452	0.121586	0.380154	0.468382	0.225609	0.465187	-0.0768047	0.285948	0.119156	0.209488	0.250423	0.275563	0.344935	-0.197552	-0.222926	-0.769751	0.14952	-0.0244205	-0.292842	-0.406234	-0.35536	0.539777	-0.0143022	0.192718	0.657941	-0.411538	-0.226667	-0.0650626	-0.417951	-0.457198	-0.439102	-0.590396	0.547747	-0.418364	-0.389143	0.202742	-0.290647	-0.434822	-0.130407	0.561681	-0.101394	0.0691101	-0.725157	-0.519009	0.205179
GOBP_PYRIMIDINE_NUCLEOSIDE_METABOLIC_PROCESS	-0.25898	-0.409048	-0.496167	0.129289	0.285724	0.239311	0.0532269	-0.22328	-0.292298	0.200356	0.357555	-0.26923	0.120359	-0.477395	0.184102	-0.0843557	-0.0761465	-0.265429	-0.303956	-0.151013	-0.0622816	-0.176384	-0.370159	-0.370493	-0.395735	0.14041	0.180216	0.299022	-0.308055	-0.00578447	-0.176962	0.242929	-0.141211	-0.414309	0.182773	-0.307989	0.380495	0.0986518	0.218647	0.242435	-0.128635	-0.0768516	-0.217001	0.401208	-0.0182839	0.404997	0.215896	0.00674831	-0.371409
GOBP_PYRIMIDINE_NUCLEOTIDE_METABOLIC_PROCESS	-0.413142	-0.384179	-0.410535	0.0162726	-0.0215152	0.0258254	0.28486	0.297404	-0.0989547	-0.0623244	0.387764	-0.0138739	0.0804021	-0.0362529	0.30358	0.223439	0.240977	-0.276125	-0.445129	-0.448221	0.270161	0.0863392	-0.356582	-0.204899	-0.230865	0.166612	0.0648453	0.0817236	-0.117748	-0.162163	-0.363151	-0.0583192	-0.234925	-0.446687	0.119979	-0.467763	0.161625	0.294193	0.0252505	0.126529	-0.352538	0.0789214	-0.217655	0.41682	0.278084	0.163201	-0.311917	-0.352674	-0.395513
GOBP_PYRIMIDINE_NUCLEOTIDE_BIOSYNTHETIC_PROCESS	-0.349377	-0.452419	-0.474711	-0.0437101	-0.130565	-0.15781	0.224917	0.51081	0.0867187	-0.0831591	0.506638	0.125522	0.283411	-0.0694909	0.349861	0.451965	0.262508	-0.315155	-0.399242	-0.509059	0.154046	0.0754	-0.350161	-0.313352	-0.150605	0.0902823	-0.0436727	-0.108414	-0.0389044	-0.0882742	-0.380588	-0.0881414	-0.367118	-0.475305	0.100707	-0.58607	0.143012	0.350423	0.0370722	0.167418	-0.3721	0.00334055	-0.139033	0.484245	0.338238	0.0631196	-0.342456	-0.395399	-0.489441
GOBP_UMP_BIOSYNTHETIC_PROCESS	-0.280779	-0.53806	-0.631005	0.197487	-0.129482	0.00528918	0.48966	0.47145	0.176092	0.490763	0.458929	0.289989	0.468756	0.00100955	0.113658	0.319279	-0.178271	-0.0975182	-0.0603319	-0.469188	-0.0258295	0.172449	-0.321939	-0.254538	-0.329531	0.255108	0.000248034	-0.0079706	0.0461729	-0.356419	-0.268676	-0.200218	-0.582187	-0.484856	-0.190753	-0.621987	0.289204	-0.120811	-0.296368	0.232819	-0.428125	-0.283648	-0.0388974	0.656334	0.0588678	0.323241	-0.522168	-0.55742	-0.412666
GOBP_UTP_BIOSYNTHETIC_PROCESS	-0.25412	-0.120646	-0.441105	-0.384522	-0.59349	-0.301462	-0.0203754	0.42593	0.215783	-0.309646	0.524417	0.199617	0.238841	0.0561299	0.273216	0.328174	0.280438	-0.364128	-0.264051	-0.424433	0.147253	-0.0428427	-0.326173	-0.48814	-0.5912	-0.160332	0.00293507	-0.102321	-0.0133848	0.0691185	-0.260633	-0.460209	-0.0495197	-0.590615	0.127435	-0.542921	0.0289125	0.448008	0.0584857	0.376969	-0.196162	0.310333	-0.209546	0.310925	0.71362	0.190877	-0.475744	-0.503842	-0.220032
GOBP_PYRIMIDINE_NUCLEOTIDE_CATABOLIC_PROCESS	-0.518751	-0.378148	-0.358478	0.0604592	0.334297	0.318497	0.254578	0.142303	-0.395089	0.0126702	0.295604	-0.357664	0.0510083	-0.217808	0.301519	-0.110535	0.183587	-0.305487	-0.473371	-0.229355	0.360189	0.187249	-0.345453	-0.192944	-0.353755	0.054743	0.194071	0.400114	-0.167736	-0.308823	-0.307114	0.0140978	-0.0310379	-0.463583	0.0846581	-0.23535	0.0882258	0.238331	0.0870349	0.352703	-0.280974	0.248359	-0.328171	0.238204	0.191338	0.487593	-0.338871	-0.199117	-0.309536
GOBP_DNA_METABOLIC_PROCESS	-0.410501	-0.301275	-0.336302	-0.240608	-0.0709626	0.0564209	0.167565	0.00198423	0.0744713	-0.282341	0.0940616	0.19207	0.188612	0.21326	0.214058	0.40087	0.195953	-0.260131	-0.272394	-0.456434	0.240084	0.00208397	-0.285811	-0.294946	0.076111	0.227709	0.184389	-0.149924	0.0739653	-0.126018	-0.327782	0.118951	-0.358246	-0.185761	-0.187723	-0.454185	0.0293981	0.0485112	-0.139539	0.0307589	-0.326118	-0.219894	-0.218143	0.244869	0.199392	-0.221052	-0.217174	-0.285645	-0.00941704
GOBP_DNA_REPLICATION	-0.359307	-0.433751	-0.373817	-0.356779	-0.0372185	0.0343919	0.334001	-0.0955232	0.00782399	-0.320373	0.120878	0.278386	0.175223	0.278032	0.310098	0.517143	0.2572	-0.315993	-0.268074	-0.493085	0.343791	0.119203	-0.277152	-0.298927	0.282759	0.316598	0.183618	-0.303924	0.261562	-0.057149	-0.246504	0.238741	-0.503114	0.0431002	-0.223122	-0.498136	-0.101802	-0.0878252	-0.283332	-0.0591481	-0.315301	-0.299241	-0.322112	0.214748	0.154367	-0.3949	-0.236233	-0.20071	-0.116899
GOBP_DNA_DEPENDENT_DNA_REPLICATION	-0.339798	-0.487264	-0.397004	-0.312033	-0.0353792	0.125771	0.367862	-0.0341223	-0.0708941	-0.35149	0.22976	0.330615	0.193841	0.282592	0.331277	0.535353	0.27606	-0.364829	-0.309064	-0.494999	0.401349	0.020231	-0.339305	-0.337286	0.248931	0.330171	0.185435	-0.299229	0.253467	-0.00427191	-0.29357	0.180027	-0.522437	0.0988606	-0.241677	-0.510215	-0.0308066	-0.0704241	-0.267552	-0.0432322	-0.369017	-0.374059	-0.322463	0.326076	0.235812	-0.437176	-0.278779	-0.27019	-0.111085
[truncated: 6,788 more rows]
[truncated: 34 more columns]

## Sheet: sheet5
GSVA_Hallmark
[truncated: 51 more rows]
[truncated: 34 more columns]

## Sheet: sheet6
GSVA_Reactome
[truncated: 1,570 more rows]
[truncated: 34 more columns]
