# Supplementary material for: Integrative analysis of immune‐related multi‐omics profiles identifies distinct prognosis and tumor microenvironment patterns in osteosarcoma
Source: Mol Oncol. 2022 Jan 1;16(11):2174–94. doi: 10.1002/1878-0261.13160 (PMC9168968; doi:10.1002/1878-0261.13160)
Supplement: Supplementary file 8 — Table S4. Analysis of DMP, DEG, and cis‐/trans‐ regulation. (Sheet 1‐2.) Results of DEG and DMP analyses (IMP cluster_3 vs cluster_2). (Sheet 3‐4.) Pearson analyses on cis‐ and trans‐ regulation for gene expression and DNA methylation of CpG sites. [file MOL2-16-2174-s003.xlsx]

## Sheet: sheet1
DMP
probe ID	logFC	P.Value	adj.P.Val	Cluster_2_AVG	Cluster_3_AVG	deltaBeta
cg06028151	-0.357535	3.67161e-13	1.05519e-07	0.637787	0.280252	-0.357535
cg03432172	-0.379256	1.12407e-12	1.05519e-07	0.854139	0.474883	-0.379256
cg16526755	-0.449634	1.24484e-12	1.05519e-07	0.755916	0.306281	-0.449634
cg09075327	-0.151604	1.35662e-12	1.05519e-07	0.442605	0.291001	-0.151604
cg06675951	-0.381619	1.4751e-12	1.05519e-07	0.685884	0.304265	-0.381619
cg26805263	-0.374188	2.7662e-12	1.41793e-07	0.778067	0.40388	-0.374188
cg15737302	-0.245414	2.77506e-12	1.41793e-07	0.487631	0.242217	-0.245414
cg05293365	0.223731	3.7261e-12	1.58426e-07	0.524984	0.748715	0.223731
cg10643489	-0.157859	4.3868e-12	1.58426e-07	0.272603	0.114744	-0.157859
cg15603354	-0.287713	4.42941e-12	1.58426e-07	0.558493	0.27078	-0.287713
cg10582858	-0.275368	4.95403e-12	1.61081e-07	0.472841	0.197473	-0.275368
cg17775079	-0.287864	6.45353e-12	1.92352e-07	0.452245	0.164381	-0.287864
cg19781637	-0.352673	9.06825e-12	2.41348e-07	0.718249	0.365577	-0.352673
cg07367601	0.294222	9.44696e-12	2.41348e-07	0.536639	0.830861	0.294222
cg10587854	0.296768	1.11585e-11	2.6607e-07	0.335638	0.632407	0.296768
cg03338933	0.20471	1.2038e-11	2.691e-07	0.384262	0.588972	0.20471
cg18484299	-0.247189	1.31923e-11	2.77556e-07	0.372264	0.125076	-0.247189
cg00943851	0.411111	1.40117e-11	2.78419e-07	0.414501	0.825612	0.411111
cg20283505	-0.244568	1.55168e-11	2.92099e-07	0.418124	0.173557	-0.244568
cg16989784	0.193037	1.67749e-11	2.99992e-07	0.510668	0.703704	0.193037
cg14649073	-0.254719	1.95226e-11	3.32504e-07	0.450944	0.196225	-0.254719
cg20076516	-0.317089	2.07061e-11	3.34911e-07	0.780187	0.463098	-0.317089
cg02795014	-0.162128	2.21993e-11	3.34911e-07	0.312036	0.149908	-0.162128
cg23007325	-0.234677	2.38654e-11	3.34911e-07	0.379019	0.144342	-0.234677
cg26888672	-0.353311	2.40122e-11	3.34911e-07	0.550698	0.197387	-0.353311
cg25198113	0.258654	2.43852e-11	3.34911e-07	0.403324	0.661978	0.258654
cg10666248	-0.346396	2.60659e-11	3.34911e-07	0.540221	0.193824	-0.346396
cg26829395	0.341934	2.71009e-11	3.34911e-07	0.271936	0.61387	0.341934
cg14402017	-0.146483	2.71548e-11	3.34911e-07	0.31068	0.164197	-0.146483
cg22993554	-0.341625	2.91491e-11	3.47524e-07	0.595874	0.254249	-0.341625
cg19981982	-0.122177	3.22275e-11	3.7183e-07	0.416057	0.293881	-0.122177
cg26928766	-0.388844	3.55867e-11	3.87883e-07	0.681344	0.2925	-0.388844
cg24731441	-0.203362	3.70088e-11	3.87883e-07	0.440896	0.237534	-0.203362
cg02975667	-0.19857	3.9524e-11	3.87883e-07	0.349586	0.151016	-0.19857
cg19938167	-0.339066	3.96237e-11	3.87883e-07	0.560935	0.221869	-0.339066
cg03059247	-0.198748	4.01562e-11	3.87883e-07	0.350387	0.151638	-0.198748
cg08597067	-0.315615	4.01683e-11	3.87883e-07	0.430114	0.114499	-0.315615
cg23515330	-0.280937	4.15491e-11	3.87883e-07	0.558527	0.27759	-0.280937
cg12094104	-0.232227	4.22946e-11	3.87883e-07	0.392459	0.160232	-0.232227
cg12593541	0.322572	4.62697e-11	4.0753e-07	0.235138	0.55771	0.322572
cg11902180	-0.343567	4.67157e-11	4.0753e-07	0.594154	0.250587	-0.343567
cg06212582	-0.352161	4.84238e-11	4.12372e-07	0.600491	0.24833	-0.352161
cg07416364	-0.348146	5.10653e-11	4.22157e-07	0.647907	0.299761	-0.348146
cg05291374	-0.288445	5.19334e-11	4.22157e-07	0.470723	0.182278	-0.288445
cg21027526	-0.124229	5.57608e-11	4.42034e-07	0.193146	0.0689171	-0.124229
cg14637111	0.300742	5.68504e-11	4.42034e-07	0.341031	0.641774	0.300742
cg26884773	-0.16849	5.93467e-11	4.44316e-07	0.42495	0.25646	-0.16849
cg08061524	-0.360899	5.96283e-11	4.44316e-07	0.537597	0.176698	-0.360899
cg10157926	-0.331262	6.9197e-11	5.00524e-07	0.634159	0.302896	-0.331262
cg21600346	-0.171646	7.17624e-11	5.00524e-07	0.30617	0.134523	-0.171646
cg12959121	-0.278662	7.18949e-11	5.00524e-07	0.504799	0.226137	-0.278662
cg21606527	-0.192862	7.27693e-11	5.00524e-07	0.472646	0.279784	-0.192862
cg22697108	-0.146393	8.00321e-11	5.40093e-07	0.210141	0.0637473	-0.146393
cg18112235	-0.348223	8.43108e-11	5.58431e-07	0.662633	0.31441	-0.348223
cg14795572	-0.162004	9.11733e-11	5.92905e-07	0.557101	0.395097	-0.162004
cg04076044	-0.232077	1.01582e-10	6.48155e-07	0.655795	0.423718	-0.232077
cg21061071	-0.286348	1.03571e-10	6.48155e-07	0.559489	0.273142	-0.286348
cg22112035	-0.321976	1.05106e-10	6.48155e-07	0.62088	0.298904	-0.321976
cg09504612	-0.169043	1.08441e-10	6.5739e-07	0.268428	0.0993853	-0.169043
cg16228359	-0.172458	1.16213e-10	6.92763e-07	0.332762	0.160304	-0.172458
cg21198586	0.236641	1.19757e-10	6.97374e-07	0.454203	0.690844	0.236641
cg05418333	-0.339564	1.20886e-10	6.97374e-07	0.600692	0.261128	-0.339564
cg11538810	-0.209461	1.2988e-10	7.37366e-07	0.506456	0.296996	-0.209461
cg16460157	-0.275677	1.35468e-10	7.40473e-07	0.690408	0.414731	-0.275677
cg20677267	-0.36238	1.35964e-10	7.40473e-07	0.663859	0.301478	-0.36238
cg16046375	0.310665	1.36789e-10	7.40473e-07	0.373488	0.684153	0.310665
cg14012925	-0.29933	1.38709e-10	7.40473e-07	0.53413	0.2348	-0.29933
cg21957813	-0.14487	1.60151e-10	8.42368e-07	0.298794	0.153924	-0.14487
cg01741999	-0.20381	1.63107e-10	8.45478e-07	0.463722	0.259912	-0.20381
cg13276428	-0.19143	1.76049e-10	8.99529e-07	0.365814	0.174384	-0.19143
cg16016640	0.255445	1.87574e-10	9.44921e-07	0.482169	0.737614	0.255445
cg18569182	-0.111814	1.96636e-10	9.75656e-07	0.249719	0.137905	-0.111814
cg05766107	-0.110717	1.99131e-10	9.75656e-07	0.221711	0.110994	-0.110717
cg25994988	-0.142157	2.07994e-10	1.00531e-06	0.238954	0.0967964	-0.142157
cg26681847	-0.216473	2.34395e-10	1.11781e-06	0.333015	0.116542	-0.216473
cg02458689	0.209782	2.40088e-10	1.12989e-06	0.68259	0.892373	0.209782
cg25252197	-0.270979	2.47723e-10	1.14403e-06	0.447479	0.1765	-0.270979
cg26161057	-0.28993	2.4949e-10	1.14403e-06	0.578028	0.288098	-0.28993
cg21406461	0.388145	2.59462e-10	1.16263e-06	0.209039	0.597185	0.388145
cg19742470	-0.335966	2.60046e-10	1.16263e-06	0.499329	0.163363	-0.335966
cg18183247	-0.322542	2.68979e-10	1.18772e-06	0.587561	0.265019	-0.322542
cg07805040	0.291981	2.72879e-10	1.19024e-06	0.159564	0.451545	0.291981
cg26730763	0.212936	2.85481e-10	1.20263e-06	0.491433	0.704369	0.212936
cg14787880	-0.314841	2.85685e-10	1.20263e-06	0.451448	0.136608	-0.314841
cg14374432	-0.370923	2.85805e-10	1.20263e-06	0.493099	0.122176	-0.370923
cg01708636	-0.33933	3.04596e-10	1.25323e-06	0.634749	0.29542	-0.33933
cg06719042	0.10764	3.04838e-10	1.25323e-06	0.82352	0.931161	0.10764
cg06086316	0.21682	3.17594e-10	1.27248e-06	0.514153	0.730973	0.21682
cg18181923	-0.148926	3.25098e-10	1.27248e-06	0.248195	0.0992689	-0.148926
cg23056923	0.142757	3.25718e-10	1.27248e-06	0.575356	0.718114	0.142757
cg11855693	-0.391054	3.29604e-10	1.27248e-06	0.645713	0.254659	-0.391054
cg04439241	0.180091	3.33683e-10	1.27248e-06	0.480221	0.660312	0.180091
cg18723442	-0.163014	3.34897e-10	1.27248e-06	0.284047	0.121032	-0.163014
cg00174992	-0.167526	3.36204e-10	1.27248e-06	0.335429	0.167904	-0.167526
cg02330706	-0.169499	3.37983e-10	1.27248e-06	0.37863	0.209131	-0.169499
cg15825059	-0.283597	3.42763e-10	1.27704e-06	0.467364	0.183767	-0.283597
cg26393964	-0.376134	3.57883e-10	1.31349e-06	0.520676	0.144543	-0.376134
cg21171320	0.260169	3.669e-10	1.31349e-06	0.585043	0.845212	0.260169
cg12738764	-0.184783	3.67079e-10	1.31349e-06	0.399179	0.214396	-0.184783
cg19383974	0.197217	3.67237e-10	1.31349e-06	0.454879	0.652097	0.197217
cg23427348	-0.424243	3.73072e-10	1.32115e-06	0.7392	0.314957	-0.424243
cg11497131	0.242168	3.91053e-10	1.35786e-06	0.699859	0.942027	0.242168
cg08355863	-0.263226	3.91595e-10	1.35786e-06	0.439914	0.176689	-0.263226
cg04751089	-0.149389	3.94827e-10	1.35786e-06	0.283183	0.133794	-0.149389
cg26862706	-0.357486	4.0914e-10	1.37261e-06	0.592238	0.234751	-0.357486
cg20657709	0.242236	4.09484e-10	1.37261e-06	0.702919	0.945154	0.242236
cg10060191	-0.211777	4.10629e-10	1.37261e-06	0.444139	0.232363	-0.211777
cg04143348	-0.343353	4.19903e-10	1.37976e-06	0.61606	0.272707	-0.343353
cg09419444	-0.143845	4.20486e-10	1.37976e-06	0.227732	0.0838869	-0.143845
cg16780603	-0.197278	4.31062e-10	1.40161e-06	0.281725	0.0844468	-0.197278
cg27175112	-0.168348	4.37624e-10	1.40901e-06	0.347695	0.179346	-0.168348
cg01811815	0.280365	4.41216e-10	1.40901e-06	0.557803	0.838168	0.280365
cg14523054	-0.254226	4.52026e-10	1.41424e-06	0.527576	0.27335	-0.254226
cg25984524	-0.319053	4.55402e-10	1.41424e-06	0.709734	0.390681	-0.319053
cg16063716	-0.147952	4.58199e-10	1.41424e-06	0.341732	0.19378	-0.147952
cg14036402	0.284304	4.58672e-10	1.41424e-06	0.187961	0.472265	0.284304
cg01104554	-0.311415	4.70797e-10	1.43922e-06	0.802442	0.491028	-0.311415
cg10513595	0.410358	4.85942e-10	1.47293e-06	0.372005	0.782364	0.410358
cg06857473	-0.307932	5.00891e-10	1.50548e-06	0.619136	0.311204	-0.307932
cg25314315	-0.190735	5.26192e-10	1.56835e-06	0.297331	0.106595	-0.190735
cg21193744	-0.234073	5.46948e-10	1.61674e-06	0.391781	0.157708	-0.234073
cg06314111	-0.160761	5.56353e-10	1.63106e-06	0.430727	0.269966	-0.160761
cg09328012	-0.268751	5.66e-10	1.63203e-06	0.489289	0.220538	-0.268751
cg24087736	-0.318431	5.73386e-10	1.63203e-06	0.516731	0.1983	-0.318431
cg17668756	-0.219353	5.73546e-10	1.63203e-06	0.420038	0.200685	-0.219353
cg09831875	-0.223913	5.76716e-10	1.63203e-06	0.463954	0.240041	-0.223913
cg16316183	-0.356261	5.79499e-10	1.63203e-06	0.644941	0.28868	-0.356261
cg11185904	-0.162954	5.84657e-10	1.6337e-06	0.408678	0.245724	-0.162954
cg25372239	-0.269417	5.96194e-10	1.65302e-06	0.618717	0.3493	-0.269417
cg15922513	0.211929	6.13799e-10	1.68642e-06	0.579879	0.791808	0.211929
cg01385959	-0.323692	6.1767e-10	1.68642e-06	0.530559	0.206866	-0.323692
cg06010443	-0.16421	6.29411e-10	1.7029e-06	0.336111	0.171902	-0.16421
cg13415831	0.224455	6.36887e-10	1.7029e-06	0.657227	0.881682	0.224455
cg06021990	-0.232319	6.37988e-10	1.7029e-06	0.375582	0.143263	-0.232319
cg09755939	-0.147856	6.56288e-10	1.73877e-06	0.465374	0.317518	-0.147856
cg14386312	-0.166927	6.7435e-10	1.77348e-06	0.482989	0.316061	-0.166927
cg05935800	-0.261997	6.80172e-10	1.77573e-06	0.452266	0.190269	-0.261997
cg03701575	-0.0406632	6.91742e-10	1.78682e-06	0.072228	0.0315648	-0.0406632
cg06794581	0.342331	6.9441e-10	1.78682e-06	0.270859	0.613189	0.342331
cg01834979	-0.195182	7.04613e-10	1.80012e-06	0.455588	0.260405	-0.195182
cg25963429	-0.211744	7.12659e-10	1.80777e-06	0.391163	0.17942	-0.211744
cg27178401	-0.277705	7.29544e-10	1.83757e-06	0.462622	0.184917	-0.277705
cg09762515	-0.331105	7.36062e-10	1.84102e-06	0.693364	0.362259	-0.331105
cg26199857	-0.180351	7.44043e-10	1.84806e-06	0.343627	0.163276	-0.180351
cg23226688	-0.168351	7.5862e-10	1.87127e-06	0.442881	0.27453	-0.168351
cg19417526	-0.334697	7.68632e-10	1.87833e-06	0.614002	0.279305	-0.334697
cg10239022	-0.195386	7.71985e-10	1.87833e-06	0.401427	0.206041	-0.195386
cg06246882	0.168551	8.23781e-10	1.99081e-06	0.486897	0.655449	0.168551
cg16021217	0.236529	8.31182e-10	1.99522e-06	0.621605	0.858134	0.236529
cg12667002	-0.238378	8.39385e-10	2.00148e-06	0.538417	0.300039	-0.238378
cg23093664	-0.299362	8.46065e-10	2.00372e-06	0.47771	0.178348	-0.299362
cg21616243	-0.355779	8.51531e-10	2.00372e-06	0.672805	0.317026	-0.355779
cg06389574	-0.328303	8.69312e-10	2.02772e-06	0.554506	0.226204	-0.328303
cg14621763	-0.287346	8.7307e-10	2.02772e-06	0.519955	0.232608	-0.287346
cg22280402	-0.296928	8.86168e-10	2.03594e-06	0.693642	0.396714	-0.296928
cg16912129	-0.298437	8.93394e-10	2.03594e-06	0.57743	0.278993	-0.298437
cg10083464	-0.101124	9.0223e-10	2.03594e-06	0.178536	0.0774116	-0.101124
cg05005217	-0.279983	9.0377e-10	2.03594e-06	0.466441	0.186459	-0.279983
cg18598146	-0.374916	9.10197e-10	2.03594e-06	0.608466	0.23355	-0.374916
cg07196571	0.14441	9.10763e-10	2.03594e-06	0.600186	0.744596	0.14441
cg02894896	-0.218785	9.49984e-10	2.11043e-06	0.380761	0.161976	-0.218785
cg06352088	-0.360157	9.59631e-10	2.1187e-06	0.569513	0.209356	-0.360157
cg17187705	-0.250092	1.00061e-09	2.19563e-06	0.560292	0.3102	-0.250092
cg14236118	0.309471	1.03309e-09	2.24925e-06	0.383806	0.693277	0.309471
cg05945030	-0.399369	1.03763e-09	2.24925e-06	0.81191	0.412541	-0.399369
cg04546573	-0.258311	1.05944e-09	2.28271e-06	0.351484	0.0931736	-0.258311
cg04597545	-0.152622	1.10421e-09	2.34968e-06	0.347301	0.194679	-0.152622
cg08571680	-0.114892	1.10919e-09	2.34968e-06	0.362316	0.247425	-0.114892
cg18026062	-0.233657	1.11023e-09	2.34968e-06	0.495472	0.261815	-0.233657
cg12241963	0.21974	1.11995e-09	2.35629e-06	0.557058	0.776798	0.21974
cg01116873	0.379761	1.14667e-09	2.39841e-06	0.52911	0.908871	0.379761
cg07824182	-0.321596	1.1646e-09	2.42174e-06	0.698875	0.377279	-0.321596
cg04600000	-0.124469	1.18884e-09	2.43828e-06	0.273776	0.149308	-0.124469
cg06085743	-0.144461	1.19034e-09	2.43828e-06	0.224621	0.0801598	-0.144461
cg26422762	-0.299788	1.193e-09	2.43828e-06	0.555869	0.256081	-0.299788
cg05360774	0.381908	1.20079e-09	2.44025e-06	0.398358	0.780266	0.381908
cg25694915	-0.199323	1.25487e-09	2.5294e-06	0.33154	0.132217	-0.199323
cg02047211	-0.367879	1.2588e-09	2.5294e-06	0.695492	0.327613	-0.367879
cg09107053	-0.237799	1.26768e-09	2.53301e-06	0.519835	0.282037	-0.237799
cg27062243	-0.196388	1.28396e-09	2.55128e-06	0.307004	0.110615	-0.196388
cg20322886	-0.161475	1.30977e-09	2.56153e-06	0.515497	0.354023	-0.161475
cg13409077	0.129532	1.31444e-09	2.56153e-06	0.577365	0.706897	0.129532
cg02275784	-0.257288	1.31731e-09	2.56153e-06	0.411307	0.154019	-0.257288
cg03746834	0.208524	1.31849e-09	2.56153e-06	0.588555	0.797079	0.208524
cg04498014	-0.133404	1.32492e-09	2.56153e-06	0.259634	0.12623	-0.133404
cg10585586	0.316405	1.33755e-09	2.56687e-06	0.536636	0.853041	0.316405
cg02965712	0.110773	1.34204e-09	2.56687e-06	0.793531	0.904303	0.110773
cg14369318	0.316512	1.35276e-09	2.57361e-06	0.342332	0.658844	0.316512
cg18563860	0.116474	1.36298e-09	2.57933e-06	0.789406	0.90588	0.116474
cg24410690	-0.354423	1.40777e-09	2.64687e-06	0.711434	0.35701	-0.354423
cg13124342	-0.266229	1.41347e-09	2.64687e-06	0.896984	0.630756	-0.266229
cg21278764	-0.347579	1.43522e-09	2.66921e-06	0.590151	0.242572	-0.347579
cg18245281	0.160683	1.44032e-09	2.66921e-06	0.635955	0.796638	0.160683
cg25966016	-0.143291	1.49098e-09	2.74885e-06	0.267017	0.123727	-0.143291
cg11961845	0.180581	1.50823e-09	2.76452e-06	0.592441	0.773022	0.180581
cg00061413	-0.250752	1.51494e-09	2.76452e-06	0.427283	0.17653	-0.250752
cg18019810	-0.323373	1.554e-09	2.82139e-06	0.734442	0.411069	-0.323373
cg06204126	-0.18365	1.62654e-09	2.93031e-06	0.416309	0.232658	-0.18365
cg17517458	-0.0954582	1.63307e-09	2.93031e-06	0.250698	0.15524	-0.0954582
cg04599922	-0.156792	1.63856e-09	2.93031e-06	0.289494	0.132703	-0.156792
cg12843033	-0.141577	1.65267e-09	2.94084e-06	0.375048	0.233471	-0.141577
cg14420953	0.298906	1.66124e-09	2.94145e-06	0.451536	0.750442	0.298906
cg24947456	0.235678	1.681e-09	2.95876e-06	0.363564	0.599242	0.235678
cg21906976	-0.131315	1.69494e-09	2.95876e-06	0.253683	0.122368	-0.131315
cg00842076	-0.316536	1.69606e-09	2.95876e-06	0.515713	0.199177	-0.316536
cg16729555	-0.178227	1.70411e-09	2.95876e-06	0.312078	0.133852	-0.178227
cg10311315	-0.290942	1.72617e-09	2.98259e-06	0.638434	0.347492	-0.290942
cg19926902	-0.153286	1.75378e-09	3.01572e-06	0.360363	0.207077	-0.153286
cg11008132	-0.342863	1.80463e-09	3.08324e-06	0.581003	0.23814	-0.342863
cg25214966	-0.211888	1.82214e-09	3.08324e-06	0.337971	0.126083	-0.211888
cg15756055	-0.281818	1.83118e-09	3.08324e-06	0.516841	0.235022	-0.281818
cg17290488	-0.267553	1.83928e-09	3.08324e-06	0.438802	0.171249	-0.267553
cg26152051	-0.400709	1.84474e-09	3.08324e-06	0.719407	0.318698	-0.400709
cg26621943	-0.16541	1.84476e-09	3.08324e-06	0.235726	0.0703153	-0.16541
cg25008147	-0.278874	1.85775e-09	3.08454e-06	0.476417	0.197543	-0.278874
cg08191915	-0.219265	1.86279e-09	3.08454e-06	0.378011	0.158746	-0.219265
cg21658968	-0.157045	1.87745e-09	3.09449e-06	0.252671	0.0956254	-0.157045
cg14367014	-0.323774	1.89585e-09	3.11048e-06	0.619984	0.29621	-0.323774
cg04903759	0.338477	1.91761e-09	3.12192e-06	0.492463	0.83094	0.338477
cg17342469	-0.307319	1.92285e-09	3.12192e-06	0.454677	0.147358	-0.307319
cg14737571	-0.30059	1.92901e-09	3.12192e-06	0.55686	0.25627	-0.30059
cg14877718	0.266839	1.95102e-09	3.14333e-06	0.479319	0.746158	0.266839
cg05789595	0.400562	1.98058e-09	3.16677e-06	0.41821	0.818772	0.400562
cg22825202	-0.159738	1.98328e-09	3.16677e-06	0.501271	0.341533	-0.159738
cg14247287	0.317154	2.02306e-09	3.18362e-06	0.384424	0.701577	0.317154
cg24601030	-0.257163	2.02629e-09	3.18362e-06	0.427437	0.170275	-0.257163
cg08853571	-0.322794	2.02679e-09	3.18362e-06	0.664097	0.341302	-0.322794
cg09682129	0.167062	2.03088e-09	3.18362e-06	0.768148	0.935209	0.167062
cg25454928	-0.2234	2.03834e-09	3.18362e-06	0.323003	0.0996029	-0.2234
cg13070366	-0.186436	2.05389e-09	3.19397e-06	0.303975	0.117539	-0.186436
cg26753208	-0.150443	2.06623e-09	3.19924e-06	0.318428	0.167984	-0.150443
cg19220507	0.279398	2.09079e-09	3.22331e-06	0.574657	0.854055	0.279398
cg24032252	-0.166786	2.1118e-09	3.22981e-06	0.405592	0.238806	-0.166786
cg26688993	0.217184	2.11915e-09	3.22981e-06	0.609561	0.826745	0.217184
cg08530484	-0.193644	2.1221e-09	3.22981e-06	0.313642	0.119998	-0.193644
cg18653195	-0.126878	2.17928e-09	3.30143e-06	0.265164	0.138286	-0.126878
cg00791430	-0.186267	2.18991e-09	3.30143e-06	0.388728	0.20246	-0.186267
cg27638284	0.327532	2.19684e-09	3.30143e-06	0.485029	0.812561	0.327532
cg04811114	0.24482	2.22302e-09	3.31792e-06	0.591155	0.835975	0.24482
cg23387569	-0.186259	2.22637e-09	3.31792e-06	0.396944	0.210684	-0.186259
cg27584546	-0.271306	2.2458e-09	3.32863e-06	0.571727	0.300421	-0.271306
cg00795927	-0.276761	2.25217e-09	3.32863e-06	0.555815	0.279054	-0.276761
cg27596415	0.349846	2.2934e-09	3.37562e-06	0.130101	0.479947	0.349846
cg01903327	-0.204318	2.42699e-09	3.55761e-06	0.39927	0.194952	-0.204318
cg10447035	-0.252578	2.44942e-09	3.57584e-06	0.481021	0.228443	-0.252578
cg01093296	0.151029	2.47906e-09	3.59713e-06	0.645903	0.796932	0.151029
cg12016405	-0.136873	2.48412e-09	3.59713e-06	0.343609	0.206736	-0.136873
cg24545949	-0.32122	2.54731e-09	3.64675e-06	0.534244	0.213024	-0.32122
cg25551551	-0.325588	2.55417e-09	3.64675e-06	0.698883	0.373295	-0.325588
cg21578541	0.174553	2.56406e-09	3.64675e-06	0.512835	0.687387	0.174553
cg12918213	0.426514	2.56773e-09	3.64675e-06	0.130589	0.557103	0.426514
cg17874670	-0.267988	2.57431e-09	3.64675e-06	0.595013	0.327025	-0.267988
cg14836555	0.112791	2.5937e-09	3.64675e-06	0.816758	0.929549	0.112791
cg24084836	-0.222541	2.5954e-09	3.64675e-06	0.470525	0.247984	-0.222541
cg17738841	-0.170088	2.59996e-09	3.64675e-06	0.278195	0.108107	-0.170088
cg03699566	-0.277511	2.64887e-09	3.70085e-06	0.516818	0.239307	-0.277511
cg03393040	-0.119924	2.66423e-09	3.70782e-06	0.262401	0.142476	-0.119924
cg13582950	-0.219901	2.68951e-09	3.72849e-06	0.428551	0.20865	-0.219901
cg26124526	0.263424	2.71181e-09	3.73586e-06	0.480452	0.743877	0.263424
cg04167096	0.164824	2.72063e-09	3.73586e-06	0.767351	0.932175	0.164824
cg05629821	-0.272149	2.73392e-09	3.73586e-06	0.51522	0.243071	-0.272149
cg19026977	-0.137159	2.7366e-09	3.73586e-06	0.267837	0.130677	-0.137159
cg15749661	-0.303636	2.78654e-09	3.78695e-06	0.539836	0.2362	-0.303636
cg15027815	0.131424	2.7952e-09	3.78695e-06	0.613893	0.745317	0.131424
cg25012257	-0.290191	2.82962e-09	3.80602e-06	0.566206	0.276015	-0.290191
cg16650212	-0.167513	2.83056e-09	3.80602e-06	0.512483	0.344971	-0.167513
cg21614638	0.325323	2.85723e-09	3.82749e-06	0.555886	0.88121	0.325323
cg09736286	-0.392849	2.87021e-09	3.83053e-06	0.77768	0.384831	-0.392849
cg00679731	0.139224	2.93379e-09	3.87918e-06	0.764502	0.903727	0.139224
cg24361808	-0.22324	2.93417e-09	3.87918e-06	0.332922	0.109682	-0.22324
cg01060040	-0.285554	2.9392e-09	3.87918e-06	0.732378	0.446824	-0.285554
cg08711320	-0.238334	2.9778e-09	3.91567e-06	0.527565	0.289231	-0.238334
cg21532636	0.36125	3.00194e-09	3.93296e-06	0.410474	0.771724	0.36125
cg26251854	-0.221289	3.02231e-09	3.9452e-06	0.496324	0.275035	-0.221289
cg02210967	0.143441	3.03972e-09	3.9535e-06	0.682765	0.826206	0.143441
cg02460419	0.161249	3.05417e-09	3.95789e-06	0.658871	0.82012	0.161249
cg07237397	-0.177751	3.08866e-09	3.98815e-06	0.41108	0.233329	-0.177751
cg17178220	-0.171269	3.10077e-09	3.98938e-06	0.277461	0.106192	-0.171269
cg15703970	-0.238528	3.14528e-09	4.03213e-06	0.4407	0.202172	-0.238528
cg21198755	-0.116369	3.22562e-09	4.12036e-06	0.318133	0.201764	-0.116369
cg04767756	-0.216422	3.24676e-09	4.13189e-06	0.378105	0.161683	-0.216422
cg15307022	-0.367993	3.25775e-09	4.13189e-06	0.613249	0.245256	-0.367993
cg12270633	-0.378213	3.2904e-09	4.15013e-06	0.764143	0.385929	-0.378213
cg05241536	0.130232	3.29534e-09	4.15013e-06	0.674731	0.804964	0.130232
cg10425245	0.234957	3.31749e-09	4.16281e-06	0.491964	0.72692	0.234957
cg16144864	-0.175028	3.32868e-09	4.16281e-06	0.297311	0.122283	-0.175028
cg06969845	-0.179687	3.40135e-09	4.23886e-06	0.386564	0.206877	-0.179687
cg21875114	-0.329337	3.49903e-09	4.34546e-06	0.548335	0.218999	-0.329337
cg19135247	-0.3509	3.51473e-09	4.34985e-06	0.608385	0.257485	-0.3509
cg25932446	-0.357147	3.54486e-09	4.37201e-06	0.663991	0.306844	-0.357147
cg19335412	-0.298788	3.62508e-09	4.45558e-06	0.568244	0.269456	-0.298788
cg20713492	0.18598	3.72395e-09	4.56143e-06	0.369997	0.555977	0.18598
cg01139039	-0.0812467	3.74458e-09	4.57105e-06	0.15484	0.073593	-0.0812467
cg03661817	-0.246963	3.90875e-09	4.73995e-06	0.498135	0.251172	-0.246963
cg17552116	-0.186814	3.92062e-09	4.73995e-06	0.300959	0.114145	-0.186814
cg14557202	-0.207471	3.93901e-09	4.73995e-06	0.437341	0.22987	-0.207471
cg06893362	-0.343971	3.94165e-09	4.73995e-06	0.63843	0.294459	-0.343971
cg22732770	-0.159582	3.9492e-09	4.73995e-06	0.373566	0.213984	-0.159582
cg23206520	-0.256743	4.0034e-09	4.78892e-06	0.383355	0.126613	-0.256743
cg14004161	0.158558	4.07582e-09	4.85592e-06	0.565244	0.723803	0.158558
cg21643939	-0.279471	4.08656e-09	4.85592e-06	0.430306	0.150834	-0.279471
cg01791798	-0.355039	4.11257e-09	4.85801e-06	0.649142	0.294104	-0.355039
cg13241681	-0.464827	4.11549e-09	4.85801e-06	0.873494	0.408667	-0.464827
cg07802362	-0.242937	4.15281e-09	4.88595e-06	0.391523	0.148586	-0.242937
cg10812236	0.216553	4.21956e-09	4.92194e-06	0.572647	0.7892	0.216553
cg03141944	-0.267778	4.22384e-09	4.92194e-06	0.535302	0.267524	-0.267778
cg26564815	-0.350811	4.2349e-09	4.92194e-06	0.731585	0.380774	-0.350811
cg12370174	-0.318229	4.23845e-09	4.92194e-06	0.52949	0.211261	-0.318229
cg18126802	-0.235296	4.28525e-09	4.96018e-06	0.340168	0.104872	-0.235296
cg19429405	0.0911614	4.30362e-09	4.96537e-06	0.849174	0.940335	0.0911614
cg06659980	-0.225234	4.32029e-09	4.96858e-06	0.583224	0.35799	-0.225234
cg05002602	-0.188907	4.34952e-09	4.98617e-06	0.305505	0.116598	-0.188907
cg06206670	-0.331539	4.40089e-09	5.02894e-06	0.557294	0.225755	-0.331539
cg11301492	-0.132983	4.42763e-09	5.04338e-06	0.480857	0.347874	-0.132983
cg18094261	0.137235	4.49277e-09	5.0988e-06	0.75801	0.895245	0.137235
cg03540432	0.213495	4.52271e-09	5.0988e-06	0.681377	0.894872	0.213495
cg25875163	0.193048	4.52931e-09	5.0988e-06	0.578608	0.771656	0.193048
cg10976772	-0.189453	4.53331e-09	5.0988e-06	0.322944	0.133492	-0.189453
cg08317412	-0.151223	4.56828e-09	5.12203e-06	0.384091	0.232868	-0.151223
cg12999267	0.310217	4.60283e-09	5.14465e-06	0.297738	0.607956	0.310217
cg02536065	-0.310034	4.70569e-09	5.24322e-06	0.513111	0.203078	-0.310034
cg14595425	0.218952	4.73455e-09	5.25621e-06	0.726647	0.9456	0.218952
cg27361227	-0.314887	4.75364e-09	5.25621e-06	0.581063	0.266176	-0.314887
cg12436568	0.127035	4.76143e-09	5.25621e-06	0.556923	0.683958	0.127035
cg20201177	-0.260133	4.80709e-09	5.28354e-06	0.493746	0.233613	-0.260133
cg26828842	0.240668	4.81574e-09	5.28354e-06	0.579316	0.819984	0.240668
cg21510194	-0.151156	4.87805e-09	5.33554e-06	0.354954	0.203798	-0.151156
cg11511175	-0.209191	4.94354e-09	5.39068e-06	0.439901	0.230711	-0.209191
cg22010617	-0.330065	4.97171e-09	5.40493e-06	0.680641	0.350576	-0.330065
cg02726377	-0.140505	4.99822e-09	5.40903e-06	0.216316	0.0758115	-0.140505
cg06452129	-0.237912	5.0186e-09	5.40903e-06	0.43134	0.193428	-0.237912
cg05616355	-0.153958	5.03135e-09	5.40903e-06	0.282015	0.128057	-0.153958
cg23165541	-0.185541	5.03598e-09	5.40903e-06	0.388944	0.203402	-0.185541
cg03930313	-0.206157	5.12858e-09	5.492e-06	0.387222	0.181065	-0.206157
cg09125300	-0.242807	5.19591e-09	5.54749e-06	0.510981	0.268174	-0.242807
cg01607369	-0.1261	5.22655e-09	5.55705e-06	0.255577	0.129476	-0.1261
cg14845962	-0.196237	5.23593e-09	5.55705e-06	0.296369	0.100131	-0.196237
cg13965272	-0.349539	5.29101e-09	5.59889e-06	0.687368	0.337829	-0.349539
cg25755057	-0.324844	5.33289e-09	5.62656e-06	0.568499	0.243655	-0.324844
cg14389122	-0.203972	5.44877e-09	5.73191e-06	0.352864	0.148893	-0.203972
cg11366886	0.332381	5.52593e-09	5.77648e-06	0.557427	0.889808	0.332381
cg04844692	-0.3419	5.52982e-09	5.77648e-06	0.707892	0.365992	-0.3419
cg15900051	-0.225493	5.53958e-09	5.77648e-06	0.635595	0.410102	-0.225493
cg00423030	-0.0933243	5.61928e-09	5.84255e-06	0.155726	0.0624022	-0.0933243
cg22595230	-0.178691	5.63688e-09	5.84386e-06	0.354807	0.176116	-0.178691
cg13598358	-0.27468	5.66615e-09	5.84599e-06	0.398219	0.123538	-0.27468
cg18841122	0.153851	5.68502e-09	5.84599e-06	0.616392	0.770243	0.153851
cg10340117	-0.267337	5.68797e-09	5.84599e-06	0.552654	0.285317	-0.267337
cg24002149	-0.164334	5.71207e-09	5.85394e-06	0.248681	0.0843468	-0.164334
cg08437786	-0.149252	5.7852e-09	5.91194e-06	0.447833	0.298581	-0.149252
cg09851981	-0.29569	5.80197e-09	5.91219e-06	0.807864	0.512174	-0.29569
cg13169968	0.327438	5.87115e-09	5.96569e-06	0.460684	0.788122	0.327438
cg07239716	0.320817	5.90385e-09	5.98192e-06	0.478055	0.798871	0.320817
cg01138819	-0.233159	5.92317e-09	5.98454e-06	0.387479	0.15432	-0.233159
cg16351569	0.295959	5.98197e-09	6.00418e-06	0.504555	0.800515	0.295959
cg02910281	-0.155478	5.99229e-09	6.00418e-06	0.365661	0.210183	-0.155478
cg00571819	-0.307385	6.00187e-09	6.00418e-06	0.510166	0.202782	-0.307385
cg23098661	-0.222796	6.01891e-09	6.00418e-06	0.5284	0.305603	-0.222796
cg16536016	0.200728	6.02654e-09	6.00418e-06	0.456092	0.65682	0.200728
cg14794043	0.196047	6.08594e-09	6.03518e-06	0.218228	0.414276	0.196047
cg05134796	-0.206873	6.0965e-09	6.03518e-06	0.501748	0.294875	-0.206873
cg05890855	0.376524	6.11351e-09	6.03518e-06	0.420584	0.797108	0.376524
cg16759783	-0.232779	6.13862e-09	6.03518e-06	0.391194	0.158414	-0.232779
cg14080585	-0.140942	6.14203e-09	6.03518e-06	0.309923	0.168981	-0.140942
cg19767800	0.113021	6.16393e-09	6.04011e-06	0.822668	0.935689	0.113021
cg02227879	0.308558	6.19524e-09	6.04078e-06	0.482645	0.791204	0.308558
cg25113767	-0.160624	6.19839e-09	6.04078e-06	0.407287	0.246663	-0.160624
cg24150986	0.245826	6.25692e-09	6.0605e-06	0.576277	0.822103	0.245826
cg08288074	0.307436	6.26793e-09	6.0605e-06	0.144344	0.45178	0.307436
cg14064762	0.242012	6.26946e-09	6.0605e-06	0.531838	0.77385	0.242012
cg15773312	0.110819	6.29129e-09	6.06521e-06	0.666124	0.776943	0.110819
cg23969506	-0.147386	6.35122e-09	6.10201e-06	0.437396	0.29001	-0.147386
cg01190109	-0.30765	6.36358e-09	6.10201e-06	0.498876	0.191226	-0.30765
cg09604167	-0.249571	6.44658e-09	6.15408e-06	0.498054	0.248483	-0.249571
cg24750539	-0.140005	6.45957e-09	6.15408e-06	0.327019	0.187014	-0.140005
cg16481365	-0.163359	6.48288e-09	6.15408e-06	0.314387	0.151028	-0.163359
cg17356252	-0.176947	6.49232e-09	6.15408e-06	0.405946	0.228998	-0.176947
cg23426945	0.293875	6.509e-09	6.15408e-06	0.46979	0.763665	0.293875
cg11765003	-0.151152	6.52112e-09	6.15408e-06	0.224381	0.0732295	-0.151152
cg20163085	-0.302819	6.54996e-09	6.16218e-06	0.568367	0.265548	-0.302819
cg10625666	-0.332421	6.57807e-09	6.16218e-06	0.581831	0.24941	-0.332421
cg15539944	-0.16775	6.58707e-09	6.16218e-06	0.29066	0.12291	-0.16775
cg22040672	-0.26054	6.61315e-09	6.16218e-06	0.477012	0.216472	-0.26054
cg08792703	0.207264	6.62264e-09	6.16218e-06	0.627283	0.834547	0.207264
cg13001289	-0.187285	6.63308e-09	6.16218e-06	0.378169	0.190884	-0.187285
cg25487405	-0.26249	6.704e-09	6.1925e-06	0.367195	0.104705	-0.26249
cg21663431	-0.2112	6.71715e-09	6.1925e-06	0.403906	0.192706	-0.2112
cg16392084	-0.18915	6.71765e-09	6.1925e-06	0.643716	0.454565	-0.18915
cg06228763	-0.184181	6.77873e-09	6.23212e-06	0.443414	0.259233	-0.184181
cg13447080	0.213938	6.79548e-09	6.23212e-06	0.572945	0.786883	0.213938
cg12350342	-0.156525	6.96053e-09	6.36716e-06	0.826445	0.66992	-0.156525
cg10329345	-0.264276	7.18823e-09	6.55216e-06	0.559225	0.294949	-0.264276
cg26104986	-0.156156	7.19941e-09	6.55216e-06	0.405783	0.249627	-0.156156
cg08989214	-0.263642	7.22176e-09	6.55582e-06	0.557325	0.293682	-0.263642
cg13908074	-0.271894	7.33057e-09	6.63774e-06	0.508598	0.236704	-0.271894
cg09773238	-0.195813	7.4097e-09	6.69245e-06	0.344635	0.148823	-0.195813
cg17794905	-0.311382	7.50295e-09	6.7593e-06	0.560146	0.248765	-0.311382
cg24592892	-0.267354	7.52151e-09	6.7593e-06	0.467516	0.200162	-0.267354
cg23457901	0.228971	7.56966e-09	6.78278e-06	0.426987	0.655958	0.228971
cg17928895	0.157074	7.58599e-09	6.78278e-06	0.705872	0.862946	0.157074
cg02142995	-0.246252	7.60452e-09	6.78278e-06	0.557681	0.311429	-0.246252
cg07452879	-0.237564	7.68962e-09	6.84162e-06	0.371288	0.133723	-0.237564
cg17740822	0.294846	7.74633e-09	6.85771e-06	0.451884	0.746731	0.294846
cg09821400	0.230048	7.75769e-09	6.85771e-06	0.679176	0.909224	0.230048
cg03505148	-0.150823	7.76523e-09	6.85771e-06	0.465235	0.314412	-0.150823
cg04155793	-0.183117	7.80289e-09	6.874e-06	0.367555	0.184438	-0.183117
cg12580156	-0.286137	7.99386e-09	7.02355e-06	0.685784	0.399647	-0.286137
cg09939948	0.207184	8.03615e-09	7.02355e-06	0.2797	0.486884	0.207184
cg08266712	-0.162684	8.03653e-09	7.02355e-06	0.351496	0.188812	-0.162684
cg04463607	-0.222628	8.0512e-09	7.02355e-06	0.35878	0.136152	-0.222628
cg07101208	0.25051	8.17111e-09	7.11081e-06	0.660631	0.911141	0.25051
cg07642499	-0.260474	8.25206e-09	7.15159e-06	0.532612	0.272137	-0.260474
cg24212471	-0.178431	8.26659e-09	7.15159e-06	0.541416	0.362985	-0.178431
cg12138483	-0.217703	8.27795e-09	7.15159e-06	0.466526	0.248823	-0.217703
cg22252450	-0.226939	8.30054e-09	7.15383e-06	0.72851	0.501571	-0.226939
cg13647528	-0.24356	8.4226e-09	7.23308e-06	0.581864	0.338304	-0.24356
cg06099246	-0.12662	8.43295e-09	7.23308e-06	0.442595	0.315975	-0.12662
cg03765423	-0.183871	8.48513e-09	7.26043e-06	0.317689	0.133818	-0.183871
cg02053092	-0.351205	8.58037e-09	7.3244e-06	0.753973	0.402769	-0.351205
cg24134292	-0.317398	8.71761e-09	7.42384e-06	0.486312	0.168913	-0.317398
cg00947878	-0.232811	8.74075e-09	7.42586e-06	0.470699	0.237888	-0.232811
cg10509607	-0.14712	8.78905e-09	7.4492e-06	0.211294	0.0641737	-0.14712
cg01912119	-0.243813	8.83359e-09	7.46925e-06	0.459718	0.215904	-0.243813
cg25375757	-0.158246	8.87465e-09	7.47608e-06	0.414798	0.256552	-0.158246
cg11669824	0.275873	8.88348e-09	7.47608e-06	0.656066	0.931939	0.275873
cg10453071	-0.184635	8.9253e-09	7.47725e-06	0.297378	0.112743	-0.184635
cg18750756	0.243283	8.92667e-09	7.47725e-06	0.209964	0.453247	0.243283
cg12204166	-0.341219	9.0202e-09	7.53235e-06	0.539081	0.197862	-0.341219
cg01617280	-0.284374	9.03457e-09	7.53235e-06	0.513217	0.228844	-0.284374
cg18626427	-0.270717	9.11574e-09	7.58234e-06	0.453101	0.182385	-0.270717
cg05868813	0.279562	9.1503e-09	7.59344e-06	0.487017	0.766579	0.279562
cg01551441	-0.211942	9.18493e-09	7.60453e-06	0.415899	0.203957	-0.211942
cg23845249	-0.138006	9.20772e-09	7.60579e-06	0.304972	0.166967	-0.138006
cg26534677	-0.149067	9.44416e-09	7.76638e-06	0.209811	0.0607437	-0.149067
cg02731390	-0.319974	9.46469e-09	7.76638e-06	0.575169	0.255196	-0.319974
cg08841613	-0.277958	9.46728e-09	7.76638e-06	0.494677	0.216719	-0.277958
cg16960758	-0.160351	9.5305e-09	7.80035e-06	0.266237	0.105886	-0.160351
cg17719360	0.282248	9.61176e-09	7.83435e-06	0.60386	0.886108	0.282248
cg00206507	0.368038	9.61584e-09	7.83435e-06	0.382294	0.750332	0.368038
cg17755610	-0.101266	9.65462e-09	7.84716e-06	0.279949	0.178683	-0.101266
cg17422176	0.294558	9.67544e-09	7.84716e-06	0.481997	0.776555	0.294558
cg22104371	-0.24245	9.87738e-09	7.99281e-06	0.48603	0.24358	-0.24245
cg00081799	-0.364838	9.9558e-09	8.03808e-06	0.493214	0.128376	-0.364838
cg13249774	-0.235651	9.99357e-09	8.05041e-06	0.448415	0.212763	-0.235651
cg12658012	-0.21175	1.00451e-08	8.07371e-06	0.361908	0.150158	-0.21175
cg26617787	-0.238179	1.00709e-08	8.07634e-06	0.497196	0.259017	-0.238179
cg13771313	-0.188359	1.01371e-08	8.11122e-06	0.262056	0.0736976	-0.188359
cg22023169	-0.248973	1.02708e-08	8.18808e-06	0.779346	0.530373	-0.248973
cg02330500	0.423015	1.02789e-08	8.18808e-06	0.288991	0.712006	0.423015
cg00680875	-0.325322	1.03964e-08	8.26326e-06	0.660909	0.335587	-0.325322
cg20316440	0.226945	1.05391e-08	8.34391e-06	0.440446	0.667391	0.226945
cg21450654	-0.185437	1.05445e-08	8.34391e-06	0.547349	0.361911	-0.185437
cg06181069	0.219759	1.07931e-08	8.5217e-06	0.426436	0.646195	0.219759
cg17393635	-0.168496	1.08281e-08	8.53058e-06	0.528517	0.36002	-0.168496
cg15023038	0.120344	1.08657e-08	8.54138e-06	0.720619	0.840962	0.120344
cg13242199	-0.0830256	1.09517e-08	8.58153e-06	0.151597	0.0685716	-0.0830256
cg01867764	0.114311	1.09648e-08	8.58153e-06	0.73987	0.854181	0.114311
cg15843793	-0.321276	1.10065e-08	8.59536e-06	0.786768	0.465492	-0.321276
cg02240252	0.085547	1.11081e-08	8.65579e-06	0.864884	0.950431	0.085547
cg01558215	0.183491	1.11663e-08	8.68225e-06	0.607471	0.790962	0.183491
cg12446198	-0.310893	1.12142e-08	8.70054e-06	0.712489	0.401596	-0.310893
cg06601266	-0.272668	1.1392e-08	8.81938e-06	0.57898	0.306312	-0.272668
cg00917156	-0.235415	1.14406e-08	8.83787e-06	0.624991	0.389576	-0.235415
cg06284479	-0.365432	1.1538e-08	8.8939e-06	0.679474	0.314042	-0.365432
cg00352106	0.287629	1.15771e-08	8.90487e-06	0.600412	0.888041	0.287629
cg06098693	-0.271121	1.17428e-08	8.96686e-06	0.482275	0.211154	-0.271121
cg05168015	-0.16665	1.17616e-08	8.96686e-06	0.264356	0.0977066	-0.16665
cg04872675	-0.156762	1.17842e-08	8.96686e-06	0.307353	0.15059	-0.156762
cg11730023	-0.288125	1.17964e-08	8.96686e-06	0.844912	0.556787	-0.288125
cg11100795	0.296883	1.18078e-08	8.96686e-06	0.396692	0.693575	0.296883
cg20124223	-0.191936	1.18274e-08	8.96686e-06	0.359155	0.167219	-0.191936
cg10824810	-0.39786	1.18332e-08	8.96686e-06	0.700208	0.302348	-0.39786
cg16246545	-0.114863	1.20417e-08	9.10559e-06	0.283102	0.168239	-0.114863
cg19807286	-0.222808	1.20861e-08	9.11201e-06	0.386997	0.164189	-0.222808
cg04865442	-0.118273	1.21126e-08	9.11201e-06	0.168645	0.0503716	-0.118273
cg13072186	-0.329638	1.21266e-08	9.11201e-06	0.638736	0.309099	-0.329638
cg14024579	-0.193827	1.23773e-08	9.25051e-06	0.344183	0.150356	-0.193827
cg09370806	-0.185283	1.24054e-08	9.25051e-06	0.39035	0.205067	-0.185283
cg24642483	0.317646	1.24076e-08	9.25051e-06	0.523589	0.841235	0.317646
cg26113233	-0.144806	1.24144e-08	9.25051e-06	0.286596	0.141791	-0.144806
cg12356118	0.212575	1.25315e-08	9.30899e-06	0.681345	0.89392	0.212575
cg04499083	-0.226219	1.2545e-08	9.30899e-06	0.330014	0.103795	-0.226219
cg27078890	-0.234093	1.27557e-08	9.44578e-06	0.344304	0.110211	-0.234093
cg27095222	0.258822	1.28814e-08	9.51912e-06	0.644933	0.903755	0.258822
cg06118116	-0.202522	1.30098e-08	9.59418e-06	0.503124	0.300602	-0.202522
cg08800396	-0.240718	1.30784e-08	9.62493e-06	0.453917	0.2132	-0.240718
cg13275603	0.290623	1.31551e-08	9.66151e-06	0.548364	0.838987	0.290623
cg11415402	-0.313368	1.32397e-08	9.70372e-06	0.905204	0.591836	-0.313368
cg00433917	-0.24425	1.3279e-08	9.71259e-06	0.365074	0.120824	-0.24425
cg07996016	-0.152852	1.34965e-08	9.83302e-06	0.378285	0.225433	-0.152852
cg21833076	0.380197	1.34986e-08	9.83302e-06	0.283256	0.663453	0.380197
cg16149164	0.266225	1.35957e-08	9.88361e-06	0.508479	0.774704	0.266225
cg06397427	-0.211366	1.37204e-08	9.9487e-06	0.443262	0.231895	-0.211366
cg00232402	0.332959	1.37408e-08	9.9487e-06	0.479917	0.812877	0.332959
cg00718036	-0.181816	1.3779e-08	9.95621e-06	0.344537	0.162721	-0.181816
cg24149237	0.149192	1.39077e-08	1.00133e-05	0.633156	0.782348	0.149192
cg20321251	-0.187947	1.39314e-08	1.00133e-05	0.405888	0.217941	-0.187947
cg02343604	-0.134776	1.39421e-08	1.00133e-05	0.281296	0.14652	-0.134776
cg24360993	-0.247947	1.40625e-08	1.0063e-05	0.529966	0.282018	-0.247947
cg12787553	0.142753	1.40764e-08	1.0063e-05	0.57963	0.722383	0.142753
cg09316954	-0.131913	1.41156e-08	1.0063e-05	0.219545	0.0876316	-0.131913
cg01606770	-0.299435	1.41237e-08	1.0063e-05	0.795887	0.496453	-0.299435
cg15421520	-0.117631	1.41783e-08	1.00817e-05	0.4035	0.28587	-0.117631
cg06796709	-0.304852	1.42515e-08	1.01137e-05	0.664981	0.360129	-0.304852
cg18474153	-0.21478	1.44868e-08	1.02603e-05	0.401363	0.186582	-0.21478
cg18468235	-0.182054	1.45781e-08	1.02939e-05	0.320177	0.138123	-0.182054
cg24542751	-0.357082	1.45918e-08	1.02939e-05	0.442544	0.0854616	-0.357082
cg23795048	-0.122106	1.46756e-08	1.03327e-05	0.206266	0.0841594	-0.122106
cg17426568	0.176837	1.47474e-08	1.03482e-05	0.638169	0.815006	0.176837
cg20825664	0.293698	1.47555e-08	1.03482e-05	0.625045	0.918742	0.293698
cg26170244	0.324922	1.48933e-08	1.03918e-05	0.231211	0.556132	0.324922
cg15226226	-0.316048	1.49043e-08	1.03918e-05	0.650829	0.334781	-0.316048
cg04508739	0.406367	1.49048e-08	1.03918e-05	0.459571	0.865938	0.406367
cg07464674	-0.108466	1.49619e-08	1.04113e-05	0.288593	0.180127	-0.108466
cg04045544	0.410533	1.50853e-08	1.04768e-05	0.232771	0.643305	0.410533
cg00772407	0.29649	1.51237e-08	1.04831e-05	0.41319	0.709679	0.29649
cg15526941	-0.101543	1.51761e-08	1.04845e-05	0.307182	0.205639	-0.101543
cg22788465	-0.153072	1.51844e-08	1.04845e-05	0.2916	0.138528	-0.153072
cg07618453	0.318573	1.54439e-08	1.06401e-05	0.365511	0.684083	0.318573
cg23821003	0.124893	1.54692e-08	1.06401e-05	0.642339	0.767231	0.124893
cg04657183	-0.234703	1.55294e-08	1.06609e-05	0.476981	0.242278	-0.234703
cg10276869	0.235211	1.56354e-08	1.06966e-05	0.561051	0.796262	0.235211
cg08633074	0.181565	1.56412e-08	1.06966e-05	0.693617	0.875183	0.181565
cg15473329	-0.171828	1.5848e-08	1.07925e-05	0.340974	0.169146	-0.171828
cg19773937	0.348059	1.58543e-08	1.07925e-05	0.50224	0.850299	0.348059
cg26965877	-0.167218	1.58897e-08	1.07925e-05	0.390283	0.223065	-0.167218
cg00805193	0.217197	1.5902e-08	1.07925e-05	0.493848	0.711045	0.217197
cg03437713	-0.21856	1.59706e-08	1.08185e-05	0.505719	0.287159	-0.21856
cg10201533	-0.135281	1.6026e-08	1.08355e-05	0.376045	0.240765	-0.135281
cg16490015	-0.162113	1.6119e-08	1.08779e-05	0.286377	0.124264	-0.162113
cg21956614	0.25185	1.62197e-08	1.09157e-05	0.0541807	0.306031	0.25185
cg14557185	-0.101185	1.62361e-08	1.09157e-05	0.157523	0.0563385	-0.101185
cg12456510	-0.157288	1.63601e-08	1.09784e-05	0.404679	0.247391	-0.157288
cg13799772	0.179073	1.64115e-08	1.09923e-05	0.74621	0.925283	0.179073
cg05009172	-0.112349	1.65195e-08	1.10439e-05	0.179185	0.0668363	-0.112349
cg25988204	0.240997	1.67208e-08	1.11576e-05	0.698172	0.939169	0.240997
cg20701531	-0.155527	1.67547e-08	1.11595e-05	0.326858	0.171332	-0.155527
cg25405452	-0.211798	1.6851e-08	1.12027e-05	0.475016	0.263218	-0.211798
cg02622809	-0.312114	1.70092e-08	1.12869e-05	0.517316	0.205203	-0.312114
cg13305444	-0.240605	1.7147e-08	1.13573e-05	0.402291	0.161686	-0.240605
cg01809797	-0.28032	1.72373e-08	1.13657e-05	0.634048	0.353728	-0.28032
cg14209920	-0.266699	1.72901e-08	1.13657e-05	0.431639	0.16494	-0.266699
cg05673882	0.344432	1.72932e-08	1.13657e-05	0.145169	0.4896	0.344432
cg10469774	-0.156544	1.73185e-08	1.13657e-05	0.255555	0.0990117	-0.156544
cg22612590	-0.347771	1.73187e-08	1.13657e-05	0.90267	0.554899	-0.347771
cg00989575	-0.242617	1.7377e-08	1.13831e-05	0.591595	0.348978	-0.242617
cg08938062	-0.287114	1.75243e-08	1.14587e-05	0.539147	0.252033	-0.287114
cg06931515	-0.300223	1.7628e-08	1.14742e-05	0.622963	0.32274	-0.300223
cg11753100	-0.318921	1.76367e-08	1.14742e-05	0.851277	0.532355	-0.318921
cg10750182	0.0966939	1.76638e-08	1.14742e-05	0.709345	0.806039	0.0966939
cg11911653	-0.138772	1.76765e-08	1.14742e-05	0.45911	0.320338	-0.138772
cg19375539	-0.186332	1.77153e-08	1.14786e-05	0.308344	0.122012	-0.186332
cg09589565	0.184047	1.77746e-08	1.14962e-05	0.674584	0.858631	0.184047
cg00772091	-0.118267	1.7922e-08	1.15706e-05	0.237802	0.119534	-0.118267
cg10533069	-0.23888	1.80192e-08	1.16124e-05	0.354384	0.115504	-0.23888
cg10754794	0.119554	1.83607e-08	1.17346e-05	0.776971	0.896526	0.119554
cg09022607	-0.0974174	1.8369e-08	1.17346e-05	0.243685	0.146268	-0.0974174
cg19233472	-0.272832	1.83834e-08	1.17346e-05	0.463579	0.190747	-0.272832
cg08247376	-0.36993	1.84254e-08	1.17346e-05	0.473654	0.103724	-0.36993
cg07982740	0.290553	1.8443e-08	1.17346e-05	0.499547	0.790099	0.290553
cg16360861	-0.187473	1.84467e-08	1.17346e-05	0.35724	0.169767	-0.187473
cg11574092	0.125663	1.84559e-08	1.17346e-05	0.568488	0.694151	0.125663
cg05529278	-0.202363	1.84927e-08	1.17346e-05	0.388329	0.185966	-0.202363
cg17983657	-0.243184	1.8504e-08	1.17346e-05	0.42178	0.178596	-0.243184
cg11804414	-0.404083	1.86172e-08	1.17855e-05	0.731492	0.32741	-0.404083
cg03961010	0.324709	1.86808e-08	1.18048e-05	0.566516	0.891225	0.324709
cg16245345	-0.156831	1.87221e-08	1.18101e-05	0.303724	0.146894	-0.156831
cg01331992	-0.283032	1.89757e-08	1.19397e-05	0.39437	0.111338	-0.283032
cg14712575	-0.222855	1.89945e-08	1.19397e-05	0.621308	0.398453	-0.222855
cg06404695	-0.14635	1.91737e-08	1.20014e-05	0.290956	0.144606	-0.14635
cg19308185	-0.388891	1.9175e-08	1.20014e-05	0.591359	0.202468	-0.388891
cg06857921	-0.14265	1.91932e-08	1.20014e-05	0.379049	0.236399	-0.14265
cg14620839	-0.253014	1.93986e-08	1.21086e-05	0.429893	0.176879	-0.253014
cg20444218	-0.189427	1.9525e-08	1.21663e-05	0.492234	0.302808	-0.189427
cg03099144	-0.312407	1.96298e-08	1.2194e-05	0.515393	0.202987	-0.312407
cg09638704	-0.177242	1.96377e-08	1.2194e-05	0.430082	0.252839	-0.177242
cg27560367	-0.109165	1.97392e-08	1.22358e-05	0.301163	0.191998	-0.109165
cg04462378	-0.25606	1.97898e-08	1.2246e-05	0.366313	0.110254	-0.25606
cg06132620	0.238438	1.98316e-08	1.22507e-05	0.653559	0.891997	0.238438
cg10290679	-0.242042	1.99681e-08	1.23093e-05	0.378493	0.136451	-0.242042
cg04858631	-0.256731	2.00129e-08	1.23093e-05	0.363989	0.107258	-0.256731
cg04768998	-0.309928	2.00298e-08	1.23093e-05	0.631967	0.32204	-0.309928
cg00349925	-0.187975	2.01665e-08	1.23291e-05	0.584704	0.396729	-0.187975
cg25646029	0.155145	2.01819e-08	1.23291e-05	0.732792	0.887936	0.155145
cg23165164	-0.214202	2.01852e-08	1.23291e-05	0.314614	0.100413	-0.214202
cg07301574	0.160153	2.01999e-08	1.23291e-05	0.679618	0.839772	0.160153
cg02633729	-0.189739	2.03124e-08	1.23384e-05	0.34276	0.153021	-0.189739
cg16260696	0.133041	2.03468e-08	1.23384e-05	0.62782	0.760861	0.133041
cg26927427	-0.20515	2.03508e-08	1.23384e-05	0.491567	0.286417	-0.20515
cg23248729	-0.303318	2.0353e-08	1.23384e-05	0.511772	0.208454	-0.303318
cg20312012	0.424805	2.0453e-08	1.2378e-05	0.333582	0.758387	0.424805
cg26162564	0.180346	2.05374e-08	1.24052e-05	0.661932	0.842277	0.180346
cg25371169	0.183893	2.05673e-08	1.24052e-05	0.472982	0.656875	0.183893
cg26263675	0.220266	2.06985e-08	1.24547e-05	0.290352	0.510619	0.220266
cg18734472	-0.148803	2.07191e-08	1.24547e-05	0.362182	0.213379	-0.148803
cg20595453	0.216766	2.08656e-08	1.25218e-05	0.374914	0.591681	0.216766
cg11600161	0.10908	2.09355e-08	1.25426e-05	0.596778	0.705858	0.10908
cg00193613	-0.226284	2.10477e-08	1.25888e-05	0.391132	0.164849	-0.226284
cg02997851	-0.349218	2.11714e-08	1.26416e-05	0.680109	0.330891	-0.349218
cg01537713	-0.280213	2.12784e-08	1.2658e-05	0.559431	0.279218	-0.280213
cg20210151	-0.335996	2.13015e-08	1.2658e-05	0.615544	0.279547	-0.335996
cg18376497	0.337717	2.13063e-08	1.2658e-05	0.510803	0.84852	0.337717
cg20546777	0.209251	2.13404e-08	1.2658e-05	0.492643	0.701894	0.209251
cg18401376	-0.147761	2.14499e-08	1.27019e-05	0.339796	0.192036	-0.147761
cg01383082	-0.16614	2.15077e-08	1.2705e-05	0.366579	0.200439	-0.16614
cg15859311	-0.169528	2.15313e-08	1.2705e-05	0.258051	0.0885232	-0.169528
cg13860360	-0.358458	2.15799e-08	1.2705e-05	0.699216	0.340757	-0.358458
cg03780997	-0.15307	2.15972e-08	1.2705e-05	0.379417	0.226347	-0.15307
cg03967293	-0.164288	2.16883e-08	1.27376e-05	0.363774	0.199487	-0.164288
cg27312338	-0.216252	2.1808e-08	1.27527e-05	0.55681	0.340558	-0.216252
cg04535236	-0.261865	2.18151e-08	1.27527e-05	0.655272	0.393408	-0.261865
cg26742995	-0.317078	2.18209e-08	1.27527e-05	0.435079	0.118001	-0.317078
cg05251190	0.186593	2.20125e-08	1.28437e-05	0.590617	0.77721	0.186593
cg24722198	0.24984	2.23955e-08	1.30458e-05	0.602663	0.852503	0.24984
cg23506842	0.140091	2.28331e-08	1.326e-05	0.654113	0.794205	0.140091
cg23296697	-0.137505	2.28388e-08	1.326e-05	0.334805	0.1973	-0.137505
cg19002131	-0.19701	2.28743e-08	1.326e-05	0.333683	0.136673	-0.19701
cg22385463	-0.124855	2.31486e-08	1.33934e-05	0.347151	0.222296	-0.124855
cg01140244	0.158747	2.31793e-08	1.33934e-05	0.582893	0.74164	0.158747
cg16402452	-0.123312	2.34129e-08	1.35065e-05	0.209954	0.0866425	-0.123312
cg15043384	-0.140392	2.35069e-08	1.35389e-05	0.319631	0.179239	-0.140392
cg16916782	-0.2518	2.35613e-08	1.35484e-05	0.477201	0.225402	-0.2518
cg10255237	0.297076	2.36869e-08	1.35921e-05	0.14726	0.444336	0.297076
cg03178042	-0.128446	2.37307e-08	1.35921e-05	0.423277	0.294831	-0.128446
cg14073716	-0.133412	2.37512e-08	1.35921e-05	0.357395	0.223984	-0.133412
cg13587802	-0.410539	2.38595e-08	1.36229e-05	0.892369	0.48183	-0.410539
cg19953843	-0.261136	2.38866e-08	1.36229e-05	0.669697	0.408561	-0.261136
cg12349580	-0.261033	2.39211e-08	1.36229e-05	0.63508	0.374046	-0.261033
cg05552569	-0.241514	2.39801e-08	1.36229e-05	0.697814	0.4563	-0.241514
cg03984375	-0.132406	2.40626e-08	1.36229e-05	0.397751	0.265345	-0.132406
cg00616000	-0.116043	2.40758e-08	1.36229e-05	0.173267	0.0572235	-0.116043
cg20068209	0.304962	2.40979e-08	1.36229e-05	0.266822	0.571784	0.304962
cg16479102	0.204952	2.41097e-08	1.36229e-05	0.515763	0.720715	0.204952
cg22507723	-0.129408	2.41676e-08	1.3634e-05	0.33989	0.210482	-0.129408
cg07827420	-0.180076	2.42184e-08	1.36412e-05	0.406297	0.226221	-0.180076
cg14135731	0.169317	2.43526e-08	1.36952e-05	0.507474	0.676791	0.169317
cg21776577	-0.211861	2.45341e-08	1.37756e-05	0.369319	0.157458	-0.211861
cg07005778	0.245793	2.4745e-08	1.38665e-05	0.555344	0.801137	0.245793
cg03392565	0.329646	2.47735e-08	1.38665e-05	0.351058	0.680704	0.329646
cg13292777	-0.0380023	2.48252e-08	1.38737e-05	0.0898238	0.0518215	-0.0380023
cg09853238	0.118663	2.50033e-08	1.39337e-05	0.809436	0.928099	0.118663
cg05263838	-0.274811	2.50105e-08	1.39337e-05	0.45054	0.17573	-0.274811
cg02046187	-0.35265	2.51059e-08	1.39651e-05	0.687531	0.334881	-0.35265
cg12981595	-0.166071	2.53283e-08	1.4067e-05	0.332029	0.165958	-0.166071
cg09994756	-0.162477	2.54609e-08	1.40783e-05	0.282658	0.120181	-0.162477
cg05437995	-0.27752	2.54773e-08	1.40783e-05	0.57587	0.29835	-0.27752
cg17861653	-0.266879	2.54804e-08	1.40783e-05	0.480611	0.213732	-0.266879
cg08540943	-0.238796	2.55065e-08	1.40783e-05	0.616991	0.378195	-0.238796
cg05208178	0.166714	2.5573e-08	1.40783e-05	0.551518	0.718232	0.166714
cg08991643	-0.248176	2.55848e-08	1.40783e-05	0.453148	0.204972	-0.248176
cg01886514	0.223173	2.56299e-08	1.40814e-05	0.117844	0.341018	0.223173
cg16038327	-0.315483	2.57241e-08	1.41115e-05	0.520666	0.205183	-0.315483
cg10006897	-0.210388	2.58459e-08	1.41566e-05	0.408024	0.197636	-0.210388
cg27025384	-0.236421	2.65105e-08	1.44984e-05	0.435938	0.199516	-0.236421
cg10278394	-0.236286	2.66255e-08	1.45391e-05	0.640259	0.403973	-0.236286
cg21022247	0.0954776	2.67985e-08	1.45776e-05	0.68391	0.779388	0.0954776
cg21464674	-0.177773	2.68126e-08	1.45776e-05	0.453685	0.275912	-0.177773
cg02052933	0.139271	2.68677e-08	1.45776e-05	0.541939	0.68121	0.139271
cg25684105	0.253777	2.69335e-08	1.45776e-05	0.622687	0.876464	0.253777
cg20142213	-0.221133	2.69408e-08	1.45776e-05	0.380781	0.159648	-0.221133
cg25325512	0.114897	2.698e-08	1.45776e-05	0.694689	0.809586	0.114897
cg08022147	0.306726	2.69814e-08	1.45776e-05	0.531303	0.838029	0.306726
cg08139238	-0.289407	2.70943e-08	1.46165e-05	0.564347	0.27494	-0.289407
cg02751731	-0.1427	2.72926e-08	1.47013e-05	0.219391	0.0766903	-0.1427
cg15612257	-0.253235	2.73718e-08	1.47218e-05	0.617473	0.364238	-0.253235
cg21862126	-0.133362	2.75251e-08	1.47821e-05	0.43793	0.304568	-0.133362
cg16209364	-0.270808	2.76069e-08	1.47899e-05	0.853698	0.58289	-0.270808
cg13805951	-0.216118	2.76224e-08	1.47899e-05	0.483304	0.267187	-0.216118
cg23487312	0.271306	2.78161e-08	1.48713e-05	0.368994	0.6403	0.271306
cg00143606	-0.331947	2.78595e-08	1.48723e-05	0.781112	0.449165	-0.331947
cg18281910	-0.179594	2.81469e-08	1.49896e-05	0.303328	0.123734	-0.179594
cg22996783	-0.123885	2.8163e-08	1.49896e-05	0.340186	0.216301	-0.123885
cg25063165	0.225509	2.82967e-08	1.50363e-05	0.223275	0.448784	0.225509
cg10962524	-0.190183	2.83349e-08	1.50363e-05	0.300793	0.110611	-0.190183
cg14647190	-0.19943	2.84046e-08	1.50463e-05	0.431885	0.232455	-0.19943
cg17826679	-0.166549	2.84623e-08	1.50463e-05	0.396102	0.229553	-0.166549
cg07396817	-0.325228	2.84881e-08	1.50463e-05	0.583205	0.257977	-0.325228
cg20720918	-0.106926	2.85311e-08	1.50463e-05	0.211598	0.104672	-0.106926
cg18655915	0.187489	2.8564e-08	1.50463e-05	0.624442	0.811931	0.187489
cg26950369	-0.264437	2.87052e-08	1.50827e-05	0.505178	0.240741	-0.264437
cg01961105	-0.383004	2.87728e-08	1.50827e-05	0.565962	0.182958	-0.383004
cg03731828	-0.0447244	2.88215e-08	1.50827e-05	0.0854346	0.0407102	-0.0447244
cg14332139	-0.197095	2.88398e-08	1.50827e-05	0.713592	0.516497	-0.197095
cg04084026	-0.262952	2.88908e-08	1.50827e-05	0.688454	0.425502	-0.262952
cg20445727	-0.22574	2.88953e-08	1.50827e-05	0.351304	0.125564	-0.22574
cg13393785	-0.181834	2.89282e-08	1.50827e-05	0.412714	0.23088	-0.181834
cg16098340	0.0333208	2.90646e-08	1.51317e-05	0.888102	0.921423	0.0333208
cg03970915	-0.260099	2.91167e-08	1.51368e-05	0.54518	0.285081	-0.260099
cg01952618	-0.307155	2.93992e-08	1.52615e-05	0.699374	0.392219	-0.307155
cg13578272	-0.216739	2.94602e-08	1.52704e-05	0.500384	0.283646	-0.216739
cg24674215	-0.0767993	2.95019e-08	1.52704e-05	0.126831	0.0500319	-0.0767993
cg17252780	-0.33034	2.9629e-08	1.53141e-05	0.75931	0.42897	-0.33034
cg11447922	-0.111358	2.98289e-08	1.53951e-05	0.186595	0.0752372	-0.111358
cg19661705	0.28133	2.98851e-08	1.54019e-05	0.432798	0.714128	0.28133
cg02951765	-0.223714	3.0211e-08	1.55391e-05	0.472961	0.249246	-0.223714
cg05148385	-0.321698	3.02387e-08	1.55391e-05	0.64188	0.320182	-0.321698
cg17327171	0.216092	3.02816e-08	1.55391e-05	0.606405	0.822497	0.216092
cg16508883	-0.119447	3.03889e-08	1.55718e-05	0.240585	0.121137	-0.119447
cg17436656	-0.154297	3.05655e-08	1.56399e-05	0.258131	0.103834	-0.154297
cg14644475	-0.130599	3.08169e-08	1.5746e-05	0.415506	0.284907	-0.130599
cg09028166	-0.275928	3.09134e-08	1.57728e-05	0.506961	0.231033	-0.275928
cg26144567	-0.27081	3.10083e-08	1.57987e-05	0.549271	0.27846	-0.27081
cg24099956	-0.155043	3.11418e-08	1.58441e-05	0.248177	0.0931336	-0.155043
cg04071798	-0.168075	3.13044e-08	1.59043e-05	0.494613	0.326537	-0.168075
cg04269747	-0.187922	3.1393e-08	1.59082e-05	0.484902	0.29698	-0.187922
cg06349050	-0.290815	3.14012e-08	1.59082e-05	0.641594	0.350779	-0.290815
cg19262315	-0.1505	3.18011e-08	1.6088e-05	0.363402	0.212902	-0.1505
cg24512644	-0.334326	3.20083e-08	1.617e-05	0.800736	0.46641	-0.334326
cg19985421	-0.228465	3.20972e-08	1.6192e-05	0.39161	0.163145	-0.228465
cg14201467	-0.439643	3.25193e-08	1.63819e-05	0.720959	0.281316	-0.439643
cg16345906	0.223156	3.26128e-08	1.63993e-05	0.701043	0.924199	0.223156
cg14873958	-0.13061	3.26673e-08	1.63993e-05	0.358999	0.22839	-0.13061
cg27531366	0.302901	3.27261e-08	1.63993e-05	0.495787	0.798688	0.302901
cg10264274	-0.157792	3.27374e-08	1.63993e-05	0.259777	0.101984	-0.157792
cg15130459	-0.121083	3.28275e-08	1.64214e-05	0.208558	0.0874743	-0.121083
cg07434082	-0.277585	3.29949e-08	1.64822e-05	0.607664	0.330079	-0.277585
cg20764656	0.100257	3.32479e-08	1.65854e-05	0.827116	0.927373	0.100257
cg03043406	-0.27842	3.33358e-08	1.66061e-05	0.523786	0.245366	-0.27842
cg12422551	-0.286531	3.39064e-08	1.68668e-05	0.783667	0.497136	-0.286531
cg24192505	0.300547	3.41456e-08	1.69622e-05	0.30145	0.601997	0.300547
cg18093572	-0.232618	3.4315e-08	1.70227e-05	0.506216	0.273598	-0.232618
cg13948857	0.148306	3.45235e-08	1.71024e-05	0.74011	0.888416	0.148306
cg19900050	-0.130362	3.48378e-08	1.72343e-05	0.204929	0.0745666	-0.130362
cg19831369	-0.288974	3.49668e-08	1.72602e-05	0.503862	0.214888	-0.288974
cg05414254	-0.267049	3.49867e-08	1.72602e-05	0.598963	0.331915	-0.267049
cg08002981	-0.312199	3.51712e-08	1.73243e-05	0.554735	0.242536	-0.312199
cg08628233	0.276595	3.52135e-08	1.73243e-05	0.475161	0.751755	0.276595
cg27664614	-0.303997	3.53501e-08	1.73676e-05	0.611449	0.307451	-0.303997
cg08966208	-0.187456	3.59021e-08	1.76135e-05	0.424215	0.23676	-0.187456
cg10198479	-0.129235	3.59528e-08	1.76135e-05	0.211918	0.082683	-0.129235
cg22132788	-0.262079	3.59983e-08	1.76135e-05	0.570371	0.308291	-0.262079
cg10717082	-0.240836	3.60775e-08	1.76281e-05	0.46026	0.219424	-0.240836
cg11353300	-0.226605	3.61726e-08	1.76505e-05	0.507992	0.281388	-0.226605
cg20418529	-0.149098	3.63305e-08	1.76979e-05	0.27815	0.129052	-0.149098
cg05117638	0.268895	3.63688e-08	1.76979e-05	0.639516	0.908411	0.268895
cg25760325	0.254383	3.64231e-08	1.77003e-05	0.587546	0.841929	0.254383
cg09706929	-0.24142	3.66581e-08	1.77903e-05	0.516454	0.275034	-0.24142
cg00681462	0.163986	3.68258e-08	1.78474e-05	0.71097	0.874956	0.163986
cg23835923	-0.264707	3.69722e-08	1.78942e-05	0.580964	0.316257	-0.264707
cg05212349	0.417284	3.74585e-08	1.80892e-05	0.207097	0.624381	0.417284
cg16918327	-0.264294	3.74788e-08	1.80892e-05	0.629165	0.364871	-0.264294
cg07582655	-0.167961	3.75269e-08	1.80892e-05	0.355657	0.187696	-0.167961
cg10883123	-0.242717	3.75939e-08	1.80952e-05	0.469306	0.22659	-0.242717
cg04771901	-0.347602	3.76534e-08	1.80952e-05	0.616986	0.269384	-0.347602
cg07745061	-0.275254	3.7707e-08	1.80952e-05	0.616024	0.34077	-0.275254
cg20346388	-0.307865	3.77417e-08	1.80952e-05	0.546726	0.238861	-0.307865
cg08111922	-0.203358	3.81859e-08	1.82837e-05	0.346219	0.142861	-0.203358
cg25747190	-0.301091	3.82495e-08	1.82896e-05	0.495234	0.194143	-0.301091
cg12272160	-0.174837	3.8395e-08	1.83298e-05	0.373022	0.198184	-0.174837
cg12706396	-0.355808	3.8436e-08	1.83298e-05	0.733508	0.3777	-0.355808
cg17961943	-0.272663	3.85262e-08	1.83337e-05	0.622465	0.349802	-0.272663
cg16330558	-0.25514	3.85468e-08	1.83337e-05	0.539766	0.284626	-0.25514
cg09798202	-0.312492	3.87227e-08	1.83929e-05	0.5307	0.218208	-0.312492
cg09412707	0.290505	3.8909e-08	1.84569e-05	0.556605	0.84711	0.290505
cg04257752	-0.168494	3.91427e-08	1.85432e-05	0.26264	0.0941462	-0.168494
cg15449217	-0.167202	3.94085e-08	1.85982e-05	0.460563	0.29336	-0.167202
cg11480066	-0.236332	3.94116e-08	1.85982e-05	0.409144	0.172812	-0.236332
cg06348985	-0.218336	3.94149e-08	1.85982e-05	0.621993	0.403657	-0.218336
cg13056510	0.157623	3.95949e-08	1.86367e-05	0.70714	0.864763	0.157623
cg22862635	0.260324	3.96006e-08	1.86367e-05	0.591764	0.852088	0.260324
cg17159187	0.189429	3.96839e-08	1.86513e-05	0.593541	0.78297	0.189429
cg09399878	-0.150837	3.9868e-08	1.87133e-05	0.327863	0.177026	-0.150837
cg17433546	-0.311069	3.99926e-08	1.87471e-05	0.598116	0.287047	-0.311069
cg20051715	-0.104283	4.02879e-08	1.88609e-05	0.310666	0.206383	-0.104283
cg05445490	-0.275507	4.04939e-08	1.89192e-05	0.646013	0.370506	-0.275507
cg08666707	0.233451	4.05182e-08	1.89192e-05	0.415142	0.648593	0.233451
cg10374202	-0.277044	4.06481e-08	1.89541e-05	0.455481	0.178437	-0.277044
cg06768599	-0.18711	4.06991e-08	1.89541e-05	0.442496	0.255386	-0.18711
cg21450888	-0.154239	4.11552e-08	1.91416e-05	0.33185	0.177611	-0.154239
cg12971694	0.17753	4.1256e-08	1.91636e-05	0.551319	0.728849	0.17753
cg05279738	-0.12052	4.15589e-08	1.92793e-05	0.203362	0.0828411	-0.12052
cg02557133	-0.144428	4.16786e-08	1.93097e-05	0.387952	0.243524	-0.144428
cg02038213	-0.164221	4.18129e-08	1.93469e-05	0.408943	0.244722	-0.164221
cg00593607	0.185094	4.21428e-08	1.94744e-05	0.740673	0.925768	0.185094
cg00990385	-0.17358	4.23077e-08	1.95253e-05	0.289559	0.115978	-0.17358
cg27475652	-0.246818	4.24262e-08	1.95547e-05	0.500919	0.2541	-0.246818
cg04961225	0.29356	4.25417e-08	1.95714e-05	0.613449	0.907008	0.29356
cg08014182	-0.262004	4.25717e-08	1.95714e-05	0.486155	0.224151	-0.262004
cg22891600	0.341854	4.30785e-08	1.976e-05	0.189599	0.531453	0.341854
cg02317313	-0.156775	4.30925e-08	1.976e-05	0.400217	0.243442	-0.156775
cg07025312	-0.168095	4.31898e-08	1.97739e-05	0.352988	0.184893	-0.168095
cg07258897	-0.248994	4.32333e-08	1.97739e-05	0.494226	0.245232	-0.248994
cg01602001	-0.165369	4.32951e-08	1.97769e-05	0.351714	0.186345	-0.165369
cg05202389	-0.278518	4.33924e-08	1.9796e-05	0.861221	0.582703	-0.278518
cg26860604	-0.200846	4.38504e-08	1.99689e-05	0.412939	0.212093	-0.200846
cg04112102	-0.280843	4.38997e-08	1.99689e-05	0.737515	0.456671	-0.280843
cg12453687	-0.259606	4.39389e-08	1.99689e-05	0.434269	0.174663	-0.259606
cg00858483	-0.296697	4.40396e-08	1.99893e-05	0.660317	0.363621	-0.296697
cg10500653	-0.129631	4.41582e-08	2.00177e-05	0.326305	0.196673	-0.129631
cg13419087	-0.183829	4.42894e-08	2.00518e-05	0.470259	0.28643	-0.183829
cg01699740	-0.238829	4.47292e-08	2.02253e-05	0.512504	0.273675	-0.238829
cg06894612	0.210225	4.48391e-08	2.02494e-05	0.481672	0.691897	0.210225
cg07117087	-0.2623	4.49191e-08	2.02599e-05	0.628884	0.366584	-0.2623
cg04008438	-0.232719	4.49851e-08	2.02641e-05	0.48528	0.252561	-0.232719
cg10955669	-0.243563	4.50605e-08	2.0271e-05	0.392577	0.149014	-0.243563
cg17933226	-0.187866	4.51137e-08	2.0271e-05	0.617175	0.429309	-0.187866
cg19089201	-0.212301	4.52164e-08	2.02917e-05	0.504874	0.292572	-0.212301
cg08140114	-0.155288	4.53002e-08	2.02952e-05	0.257736	0.102448	-0.155288
cg12687767	-0.106579	4.53436e-08	2.02952e-05	0.274104	0.167526	-0.106579
cg13427361	0.321059	4.53944e-08	2.02952e-05	0.538266	0.859325	0.321059
cg12637085	-0.189087	4.55491e-08	2.03389e-05	0.424847	0.235759	-0.189087
cg08976554	-0.106406	4.57871e-08	2.04197e-05	0.472068	0.365662	-0.106406
cg17319294	0.129649	4.58756e-08	2.04337e-05	0.707193	0.836842	0.129649
cg11637721	-0.181785	4.60184e-08	2.04541e-05	0.486332	0.304546	-0.181785
cg11040181	-0.250158	4.61203e-08	2.04541e-05	0.516982	0.266824	-0.250158
cg21187108	-0.374897	4.61456e-08	2.04541e-05	0.791067	0.416169	-0.374897
cg01648999	0.270169	4.61502e-08	2.04541e-05	0.44955	0.719719	0.270169
cg24421410	0.221767	4.6212e-08	2.04561e-05	0.474222	0.695988	0.221767
cg01447475	0.220905	4.64345e-08	2.05292e-05	0.580721	0.801626	0.220905
cg24128316	-0.169967	4.66563e-08	2.06018e-05	0.254259	0.0842925	-0.169967
cg27523577	0.144483	4.6764e-08	2.06239e-05	0.537075	0.681558	0.144483
cg21344159	0.290201	4.68681e-08	2.06444e-05	0.619709	0.90991	0.290201
cg06601581	-0.219056	4.69676e-08	2.0661e-05	0.430974	0.211918	-0.219056
cg10517290	0.281358	4.70527e-08	2.0661e-05	0.601924	0.883282	0.281358
cg07684775	-0.237781	4.70791e-08	2.0661e-05	0.373253	0.135473	-0.237781
cg22008490	0.163555	4.7141e-08	2.06628e-05	0.559917	0.723472	0.163555
cg07588439	-0.212352	4.73644e-08	2.06926e-05	0.367097	0.154745	-0.212352
cg12748491	-0.259967	4.73748e-08	2.06926e-05	0.562912	0.302945	-0.259967
cg18571045	0.102808	4.73825e-08	2.06926e-05	0.845572	0.948381	0.102808
cg08998212	-0.134019	4.7526e-08	2.07299e-05	0.235926	0.101908	-0.134019
cg26188685	0.183238	4.83437e-08	2.10609e-05	0.650031	0.833269	0.183238
cg01536956	-0.178525	4.85376e-08	2.11197e-05	0.385464	0.206939	-0.178525
cg01657186	-0.133549	4.863e-08	2.11341e-05	0.2238	0.0902502	-0.133549
cg04176995	-0.228807	4.87194e-08	2.11473e-05	0.34939	0.120582	-0.228807
cg05211356	-0.280741	4.8849e-08	2.11526e-05	0.629216	0.348475	-0.280741
cg14506696	0.309408	4.88709e-08	2.11526e-05	0.50615	0.815558	0.309408
cg13424940	-0.267755	4.89091e-08	2.11526e-05	0.593445	0.32569	-0.267755
cg26371913	-0.27798	4.91026e-08	2.12107e-05	0.585981	0.308001	-0.27798
cg13643040	-0.309795	4.92699e-08	2.12572e-05	0.576228	0.266433	-0.309795
cg00017970	-0.103703	4.94003e-08	2.12878e-05	0.220314	0.116611	-0.103703
cg15481791	-0.187253	4.95964e-08	2.13466e-05	0.357834	0.170581	-0.187253
cg10899768	0.145729	4.98931e-08	2.14485e-05	0.733128	0.878857	0.145729
cg27444437	-0.151946	5.00115e-08	2.1455e-05	0.220104	0.0681576	-0.151946
cg08450021	-0.163239	5.00281e-08	2.1455e-05	0.231575	0.0683355	-0.163239
cg05809481	-0.259996	5.0292e-08	2.15295e-05	0.481861	0.221865	-0.259996
cg11848157	-0.2268	5.03623e-08	2.15295e-05	0.845399	0.618598	-0.2268
cg10783294	-0.14127	5.039e-08	2.15295e-05	0.326271	0.185001	-0.14127
cg14732969	-0.188738	5.04427e-08	2.15295e-05	0.278384	0.0896467	-0.188738
cg26114124	-0.154674	5.05614e-08	2.15394e-05	0.244764	0.0900901	-0.154674
cg17531288	-0.100894	5.05863e-08	2.15394e-05	0.171509	0.0706148	-0.100894
cg12700283	-0.0873532	5.06792e-08	2.15533e-05	0.203258	0.115905	-0.0873532
cg10976218	0.173449	5.08624e-08	2.16019e-05	0.452992	0.626441	0.173449
cg04365699	0.0319713	5.09296e-08	2.16019e-05	0.934215	0.966186	0.0319713
cg25556008	-0.197113	5.09747e-08	2.16019e-05	0.463369	0.266256	-0.197113
cg05935827	0.133563	5.1108e-08	2.16328e-05	0.793068	0.926631	0.133563
cg14326472	-0.257677	5.14212e-08	2.17396e-05	0.611882	0.354205	-0.257677
cg03969725	-0.0964835	5.17139e-08	2.1817e-05	0.177506	0.0810222	-0.0964835
cg02709907	-0.309583	5.17263e-08	2.1817e-05	0.728185	0.418602	-0.309583
cg17222164	-0.328783	5.20443e-08	2.19253e-05	0.410186	0.0814034	-0.328783
cg16788656	-0.184607	5.2411e-08	2.20538e-05	0.462075	0.277468	-0.184607
cg11166600	-0.284558	5.2515e-08	2.20716e-05	0.734819	0.450261	-0.284558
cg24448340	0.120279	5.2799e-08	2.21427e-05	0.827044	0.947323	0.120279
cg05002166	-0.257722	5.2808e-08	2.21427e-05	0.542663	0.28494	-0.257722
cg08704196	0.251803	5.29801e-08	2.21889e-05	0.519281	0.771084	0.251803
cg09148852	-0.129828	5.31895e-08	2.22505e-05	0.273117	0.143289	-0.129828
cg20332503	0.212385	5.3407e-08	2.23154e-05	0.625116	0.837501	0.212385
cg25968247	-0.190225	5.35888e-08	2.23652e-05	0.355982	0.165756	-0.190225
cg21494379	0.342983	5.3824e-08	2.24372e-05	0.379721	0.722704	0.342983
cg23829395	-0.106647	5.42281e-08	2.25019e-05	0.172441	0.0657939	-0.106647
cg20951825	-0.284538	5.42303e-08	2.25019e-05	0.685005	0.400467	-0.284538
cg22908922	0.0987233	5.42418e-08	2.25019e-05	0.751505	0.850228	0.0987233
cg25205321	-0.258659	5.42742e-08	2.25019e-05	0.46078	0.202121	-0.258659
cg06569229	-0.202491	5.42937e-08	2.25019e-05	0.296084	0.093593	-0.202491
cg23779626	-0.103859	5.43971e-08	2.25166e-05	0.3436	0.239742	-0.103859
cg08106847	0.218992	5.44552e-08	2.25166e-05	0.672036	0.891028	0.218992
cg15125981	-0.129551	5.46281e-08	2.2562e-05	0.28082	0.151269	-0.129551
cg01713272	0.167515	5.47012e-08	2.25662e-05	0.436367	0.603882	0.167515
cg04689178	-0.341314	5.50108e-08	2.26678e-05	0.608787	0.267473	-0.341314
cg25529587	-0.31675	5.51858e-08	2.27137e-05	0.64117	0.32442	-0.31675
cg15859496	-0.250292	5.58484e-08	2.296e-05	0.400324	0.150032	-0.250292
cg20306694	0.119328	5.5984e-08	2.29653e-05	0.778551	0.897879	0.119328
cg01231543	-0.164528	5.59898e-08	2.29653e-05	0.331163	0.166635	-0.164528
cg05809843	-0.165439	5.6255e-08	2.30445e-05	0.316622	0.151183	-0.165439
cg01588592	0.13897	5.63116e-08	2.30445e-05	0.654324	0.793294	0.13897
cg19802929	0.217307	5.65673e-08	2.30937e-05	0.289668	0.506975	0.217307
cg16826777	0.142069	5.66032e-08	2.30937e-05	0.668414	0.810483	0.142069
cg05397202	-0.137426	5.66493e-08	2.30937e-05	0.28232	0.144894	-0.137426
cg07773434	-0.134816	5.67341e-08	2.30937e-05	0.188706	0.0538898	-0.134816
cg07366503	-0.23947	5.67548e-08	2.30937e-05	0.591344	0.351874	-0.23947
cg27330193	-0.295676	5.7001e-08	2.31675e-05	0.706852	0.411175	-0.295676
cg08370546	-0.165168	5.71288e-08	2.31931e-05	0.290458	0.12529	-0.165168
cg24738924	-0.189032	5.72258e-08	2.32062e-05	0.322919	0.133887	-0.189032
cg04174091	-0.239702	5.77419e-08	2.33889e-05	0.372926	0.133224	-0.239702
cg20706776	-0.265499	5.80543e-08	2.34889e-05	0.65993	0.394431	-0.265499
cg22843613	-0.0823426	5.82004e-08	2.35214e-05	0.145947	0.0636046	-0.0823426
cg01080424	-0.313093	5.85345e-08	2.36297e-05	0.617478	0.304385	-0.313093
cg23260105	0.205768	5.86152e-08	2.36339e-05	0.72843	0.934198	0.205768
cg01527562	0.170094	5.86769e-08	2.36339e-05	0.707264	0.877359	0.170094
cg25382340	-0.139433	5.88937e-08	2.36945e-05	0.457792	0.318359	-0.139433
cg19913551	-0.126179	5.92821e-08	2.38199e-05	0.281213	0.155034	-0.126179
cg23450481	-0.255348	5.93386e-08	2.38199e-05	0.522074	0.266727	-0.255348
cg22164009	0.247834	5.95356e-08	2.38627e-05	0.375055	0.622889	0.247834
cg20924428	-0.0915606	5.95786e-08	2.38627e-05	0.192187	0.100627	-0.0915606
cg22786667	0.323745	5.98563e-08	2.39239e-05	0.352443	0.676188	0.323745
cg21500126	-0.180858	5.98652e-08	2.39239e-05	0.316066	0.135208	-0.180858
cg23145794	0.373104	6.02142e-08	2.40365e-05	0.316323	0.689426	0.373104
cg00223963	-0.32686	6.03644e-08	2.40696e-05	0.786215	0.459354	-0.32686
cg01441698	-0.105435	6.05323e-08	2.40887e-05	0.274189	0.168753	-0.105435
cg05969306	-0.166369	6.05471e-08	2.40887e-05	0.349891	0.183522	-0.166369
cg12747503	0.271998	6.08327e-08	2.41755e-05	0.622373	0.894371	0.271998
cg17668274	0.261532	6.10353e-08	2.42291e-05	0.521484	0.783016	0.261532
cg24026619	0.261639	6.12837e-08	2.43007e-05	0.611444	0.873084	0.261639
cg12236702	-0.202067	6.15297e-08	2.43513e-05	0.471258	0.269191	-0.202067
cg25642315	-0.13077	6.15854e-08	2.43513e-05	0.267292	0.136521	-0.13077
cg12706938	-0.101797	6.16155e-08	2.43513e-05	0.217214	0.115417	-0.101797
cg00077904	-0.12852	6.19718e-08	2.4465e-05	0.34036	0.21184	-0.12852
cg18420599	-0.204182	6.20817e-08	2.44814e-05	0.332966	0.128784	-0.204182
cg10238445	-0.137756	6.2243e-08	2.44967e-05	0.51179	0.374034	-0.137756
cg09955084	-0.1665	6.24047e-08	2.44967e-05	0.39326	0.22676	-0.1665
cg25727853	0.11399	6.24487e-08	2.44967e-05	0.7898	0.903791	0.11399
cg12721881	-0.180029	6.2488e-08	2.44967e-05	0.381454	0.201425	-0.180029
cg25498385	-0.194208	6.24969e-08	2.44967e-05	0.420669	0.226461	-0.194208
cg04340928	-0.261798	6.25314e-08	2.44967e-05	0.625953	0.364155	-0.261798
cg02358862	0.134568	6.27331e-08	2.45443e-05	0.65082	0.785388	0.134568
cg05218653	0.272939	6.28196e-08	2.45443e-05	0.662148	0.935087	0.272939
cg01562897	-0.284813	6.28588e-08	2.45443e-05	0.511361	0.226548	-0.284813
cg01627847	-0.33054	6.29714e-08	2.45615e-05	0.426885	0.0963447	-0.33054
cg11357670	-0.171546	6.33709e-08	2.46904e-05	0.327506	0.15596	-0.171546
cg19373760	-0.263061	6.36255e-08	2.47626e-05	0.518454	0.255393	-0.263061
cg02325160	-0.325171	6.3738e-08	2.47794e-05	0.763522	0.438351	-0.325171
cg00612751	0.326575	6.44106e-08	2.50137e-05	0.497343	0.823918	0.326575
cg08706567	-0.125628	6.45973e-08	2.50143e-05	0.241253	0.115625	-0.125628
cg01326048	-0.148295	6.46166e-08	2.50143e-05	0.257825	0.10953	-0.148295
cg16533838	0.234002	6.4651e-08	2.50143e-05	0.495094	0.729095	0.234002
cg01678309	-0.215475	6.4692e-08	2.50143e-05	0.455386	0.239911	-0.215475
cg20802826	0.227059	6.52158e-08	2.51896e-05	0.501745	0.728803	0.227059
cg16066008	-0.312308	6.53388e-08	2.52099e-05	0.53994	0.227633	-0.312308
cg17941109	0.211913	6.55027e-08	2.52459e-05	0.59111	0.803023	0.211913
cg05506600	-0.124678	6.59129e-08	2.53767e-05	0.165988	0.0413097	-0.124678
cg03541437	-0.21809	6.6121e-08	2.54184e-05	0.444157	0.226066	-0.21809
cg15506036	-0.274856	6.61748e-08	2.54184e-05	0.564051	0.289196	-0.274856
cg14606478	-0.170053	6.62346e-08	2.54184e-05	0.380692	0.210639	-0.170053
cg02531768	-0.302124	6.63559e-08	2.54302e-05	0.594757	0.292634	-0.302124
cg22979433	-0.275347	6.64075e-08	2.54302e-05	0.692831	0.417484	-0.275347
cg18997901	-0.273576	6.6945e-08	2.5598e-05	0.49667	0.223094	-0.273576
cg04833713	-0.288944	6.69887e-08	2.5598e-05	0.545979	0.257034	-0.288944
cg23346544	0.305865	6.71524e-08	2.56331e-05	0.378181	0.684046	0.305865
cg02100381	-0.371489	6.74237e-08	2.56993e-05	0.662004	0.290514	-0.371489
cg13642849	-0.291537	6.75218e-08	2.56993e-05	0.765304	0.473767	-0.291537
cg02257550	-0.0486613	6.75947e-08	2.56993e-05	0.0866761	0.0380149	-0.0486613
cg10331424	-0.201582	6.76132e-08	2.56993e-05	0.344598	0.143017	-0.201582
cg03442269	0.205845	6.77647e-08	2.57296e-05	0.181488	0.387333	0.205845
cg21693422	-0.242169	6.79187e-08	2.5737e-05	0.64211	0.399941	-0.242169
cg00034101	-0.140843	6.7928e-08	2.5737e-05	0.341186	0.200344	-0.140843
cg09805252	-0.0872839	6.80822e-08	2.57608e-05	0.231246	0.143963	-0.0872839
cg00319223	0.168735	6.8135e-08	2.57608e-05	0.46656	0.635295	0.168735
cg01811882	0.383768	6.87315e-08	2.59445e-05	0.284462	0.66823	0.383768
cg19272266	-0.157193	6.88961e-08	2.59445e-05	0.350769	0.193576	-0.157193
cg08685085	0.135179	6.89208e-08	2.59445e-05	0.63193	0.767108	0.135179
cg01963623	-0.122634	6.89743e-08	2.59445e-05	0.17862	0.0559862	-0.122634
cg08757695	0.144818	6.89837e-08	2.59445e-05	0.624085	0.768903	0.144818
cg04363470	-0.15914	6.90782e-08	2.59528e-05	0.388696	0.229556	-0.15914
cg02802420	-0.17495	6.94779e-08	2.60756e-05	0.359181	0.184231	-0.17495
cg08700197	-0.266749	6.9763e-08	2.61356e-05	0.600284	0.333535	-0.266749
cg10515232	-0.384461	6.97927e-08	2.61356e-05	0.743222	0.358761	-0.384461
cg07904452	0.336921	6.98572e-08	2.61356e-05	0.12193	0.458851	0.336921
cg10616216	-0.264927	7.02517e-08	2.62287e-05	0.48399	0.219063	-0.264927
cg07455815	-0.136066	7.02525e-08	2.62287e-05	0.319387	0.183321	-0.136066
cg06819431	-0.312657	7.03736e-08	2.62407e-05	0.748875	0.436218	-0.312657
cg01281501	0.169662	7.04314e-08	2.62407e-05	0.683684	0.853346	0.169662
cg10288578	-0.192652	7.07029e-08	2.63026e-05	0.40713	0.214477	-0.192652
cg02326949	-0.135212	7.07446e-08	2.63026e-05	0.313156	0.177944	-0.135212
cg23479730	-0.159407	7.10574e-08	2.63914e-05	0.39306	0.233653	-0.159407
cg04913246	-0.0899555	7.1296e-08	2.64408e-05	0.137401	0.0474458	-0.0899555
cg26098401	-0.188932	7.13383e-08	2.64408e-05	0.493239	0.304307	-0.188932
cg09286253	-0.315339	7.1445e-08	2.6453e-05	0.626617	0.311278	-0.315339
cg24204951	-0.286367	7.2086e-08	2.66627e-05	0.544975	0.258609	-0.286367
cg23126342	-0.246041	7.26433e-08	2.68411e-05	0.423843	0.177802	-0.246041
cg15188939	-0.275886	7.27489e-08	2.68412e-05	0.458078	0.182192	-0.275886
cg19279616	0.119513	7.27937e-08	2.68412e-05	0.623601	0.743113	0.119513
cg03040821	-0.157182	7.29045e-08	2.68544e-05	0.402277	0.245095	-0.157182
cg12873350	-0.127931	7.30939e-08	2.68702e-05	0.476643	0.348712	-0.127931
cg25754888	-0.21207	7.30976e-08	2.68702e-05	0.684991	0.472922	-0.21207
cg10148419	-0.217565	7.34214e-08	2.69536e-05	0.53485	0.317285	-0.217565
cg08407014	-0.18308	7.34753e-08	2.69536e-05	0.415505	0.232425	-0.18308
cg23462687	-0.233623	7.36816e-08	2.69775e-05	0.601519	0.367896	-0.233623
cg10624729	-0.233608	7.36914e-08	2.69775e-05	0.460638	0.22703	-0.233608
cg25233672	0.207495	7.38023e-08	2.69905e-05	0.399187	0.606682	0.207495
cg24687805	0.249684	7.42268e-08	2.7118e-05	0.228639	0.478323	0.249684
cg04589210	-0.137179	7.43943e-08	2.71269e-05	0.318268	0.181089	-0.137179
cg03895540	-0.332652	7.44408e-08	2.71269e-05	0.61009	0.277438	-0.332652
cg13268590	-0.257379	7.44785e-08	2.71269e-05	0.506064	0.248685	-0.257379
cg02149446	-0.194734	7.45969e-08	2.71424e-05	0.31981	0.125076	-0.194734
cg09263647	-0.316265	7.4673e-08	2.71424e-05	0.586086	0.269821	-0.316265
cg20380214	-0.150653	7.51953e-08	2.73045e-05	0.270947	0.120294	-0.150653
cg12397205	-0.138945	7.52961e-08	2.73134e-05	0.41247	0.273525	-0.138945
cg07016556	-0.163493	7.57027e-08	2.74331e-05	0.347206	0.183714	-0.163493
cg04726824	-0.287537	7.58264e-08	2.74501e-05	0.580855	0.293318	-0.287537
cg03353394	-0.133436	7.6294e-08	2.75914e-05	0.272777	0.139341	-0.133436
cg01391022	-0.269649	7.64715e-08	2.76277e-05	0.643589	0.37394	-0.269649
cg05215304	-0.158482	7.70808e-08	2.78197e-05	0.279507	0.121025	-0.158482
cg16049246	-0.0832376	7.73585e-08	2.78918e-05	0.289414	0.206176	-0.0832376
cg21860825	-0.281854	7.81864e-08	2.81587e-05	0.430207	0.148352	-0.281854
cg03134230	-0.322603	7.82643e-08	2.81587e-05	0.735556	0.412954	-0.322603
cg11594833	0.125496	7.83351e-08	2.81587e-05	0.744291	0.869787	0.125496
cg04165857	-0.243872	7.84245e-08	2.81626e-05	0.603716	0.359844	-0.243872
cg25116200	0.193674	7.87029e-08	2.82342e-05	0.667979	0.861653	0.193674
cg15251311	0.14039	7.92351e-08	2.83967e-05	0.610219	0.750609	0.14039
cg02920546	0.18098	7.9482e-08	2.84369e-05	0.734351	0.91533	0.18098
cg05544413	-0.122779	7.95064e-08	2.84369e-05	0.252306	0.129527	-0.122779
cg01468567	-0.234144	7.97215e-08	2.84783e-05	0.406586	0.172442	-0.234144
cg11468953	0.29872	7.97815e-08	2.84783e-05	0.425776	0.724497	0.29872
cg13966853	-0.221353	8.03104e-08	2.86385e-05	0.532423	0.31107	-0.221353
cg12600749	0.384775	8.04062e-08	2.86441e-05	0.229392	0.614168	0.384775
cg21204395	-0.232392	8.05903e-08	2.86812e-05	0.401189	0.168797	-0.232392
cg00860090	0.132167	8.09327e-08	2.87744e-05	0.562885	0.695052	0.132167
cg07378350	-0.148396	8.1034e-08	2.87818e-05	0.318107	0.169712	-0.148396
cg03602567	-0.286445	8.12851e-08	2.88424e-05	0.557478	0.271033	-0.286445
cg14710984	0.175834	8.16761e-08	2.89524e-05	0.502626	0.67846	0.175834
cg02447879	-0.165097	8.21912e-08	2.90569e-05	0.383468	0.218372	-0.165097
cg24834199	0.346765	8.22192e-08	2.90569e-05	0.412017	0.758781	0.346765
cg27543385	-0.155505	8.22419e-08	2.90569e-05	0.323695	0.16819	-0.155505
cg06254729	-0.246916	8.23041e-08	2.90569e-05	0.423647	0.176731	-0.246916
cg02060732	-0.153952	8.23771e-08	2.90569e-05	0.444485	0.290533	-0.153952
cg17200999	-0.162153	8.26421e-08	2.91216e-05	0.302875	0.140723	-0.162153
cg12476188	-0.23636	8.27294e-08	2.91237e-05	0.558932	0.322572	-0.23636
cg16248435	-0.239492	8.32333e-08	2.92569e-05	0.505319	0.265827	-0.239492
cg05283716	-0.217466	8.32714e-08	2.92569e-05	0.351319	0.133852	-0.217466
cg14236011	-0.242617	8.39558e-08	2.94517e-05	0.668133	0.425516	-0.242617
cg02556655	0.236257	8.39905e-08	2.94517e-05	0.325927	0.562184	0.236257
cg20114113	-0.293531	8.43289e-08	2.95414e-05	0.500512	0.206981	-0.293531
cg10375954	0.238381	8.44918e-08	2.95455e-05	0.440007	0.678388	0.238381
cg21458932	-0.199653	8.45058e-08	2.95455e-05	0.650844	0.451191	-0.199653
cg08644340	-0.314248	8.46839e-08	2.95788e-05	0.646338	0.33209	-0.314248
cg07303091	0.203817	8.5118e-08	2.97014e-05	0.567789	0.771606	0.203817
cg07213487	0.0959159	8.52694e-08	2.97253e-05	0.805383	0.901299	0.0959159
cg23937993	0.209699	8.54906e-08	2.97734e-05	0.453587	0.663286	0.209699
cg00890070	-0.232834	8.57014e-08	2.98004e-05	0.772978	0.540144	-0.232834
cg09319822	-0.201219	8.57348e-08	2.98004e-05	0.491481	0.290262	-0.201219
cg07148896	-0.116193	8.59896e-08	2.98599e-05	0.256671	0.140477	-0.116193
cg27050111	0.141507	8.61467e-08	2.98855e-05	0.678753	0.82026	0.141507
cg12100463	-0.12594	8.62892e-08	2.99059e-05	0.624146	0.498207	-0.12594
cg14152268	-0.213836	8.69772e-08	3.01152e-05	0.404744	0.190908	-0.213836
cg12196406	-0.168563	8.77033e-08	3.03347e-05	0.386402	0.21784	-0.168563
cg14029117	-0.207094	8.77809e-08	3.03347e-05	0.376462	0.169368	-0.207094
cg20136100	0.198091	8.80396e-08	3.03579e-05	0.543388	0.741479	0.198091
cg20682563	-0.11581	8.80856e-08	3.03579e-05	0.319754	0.203944	-0.11581
cg14276794	-0.27171	8.81106e-08	3.03579e-05	0.528143	0.256433	-0.27171
cg00337440	-0.213066	8.81875e-08	3.03579e-05	0.348822	0.135755	-0.213066
cg06302566	-0.23188	8.83451e-08	3.03829e-05	0.463201	0.231321	-0.23188
cg01054110	-0.166851	8.85273e-08	3.03926e-05	0.3689	0.202049	-0.166851
cg18791223	0.236047	8.85431e-08	3.03926e-05	0.684048	0.920095	0.236047
cg18856004	-0.161605	8.88567e-08	3.04709e-05	0.518368	0.356763	-0.161605
cg27485619	-0.131533	8.91294e-08	3.05352e-05	0.486319	0.354786	-0.131533
cg07446753	-0.145108	8.92433e-08	3.0545e-05	0.303892	0.158784	-0.145108
cg03995555	0.207105	8.96326e-08	3.06489e-05	0.719068	0.926173	0.207105
cg20539175	-0.297625	8.97412e-08	3.06567e-05	0.940841	0.643217	-0.297625
cg04979435	-0.0991864	8.99369e-08	3.06942e-05	0.218255	0.119069	-0.0991864
cg08495374	-0.186076	9.01207e-08	3.07276e-05	0.297798	0.111721	-0.186076
cg03569507	-0.138047	9.04354e-08	3.08056e-05	0.414375	0.276328	-0.138047
cg25641145	-0.0803753	9.05819e-08	3.08261e-05	0.124053	0.0436775	-0.0803753
cg03728799	-0.166263	9.0768e-08	3.08591e-05	0.406149	0.239886	-0.166263
cg08091666	-0.127614	9.08752e-08	3.08591e-05	0.418333	0.290719	-0.127614
cg11527279	-0.0809412	9.09376e-08	3.08591e-05	0.14009	0.0591488	-0.0809412
cg03890680	-0.172789	9.1041e-08	3.08649e-05	0.268338	0.095549	-0.172789
cg09533845	0.249976	9.1381e-08	3.09508e-05	0.360065	0.610042	0.249976
cg10988187	-0.307149	9.15982e-08	3.0995e-05	0.502403	0.195255	-0.307149
cg03946532	-0.255659	9.17782e-08	3.10003e-05	0.514494	0.258835	-0.255659
cg27162705	-0.116333	9.17872e-08	3.10003e-05	0.245174	0.128841	-0.116333
cg18355562	0.246927	9.19631e-08	3.10304e-05	0.554697	0.801624	0.246927
cg21415292	-0.177624	9.2147e-08	3.10632e-05	0.463801	0.286177	-0.177624
cg04840203	0.153958	9.22685e-08	3.10748e-05	0.716265	0.870223	0.153958
cg08550394	0.131325	9.24188e-08	3.10797e-05	0.668131	0.799456	0.131325
cg02637537	-0.265511	9.24566e-08	3.10797e-05	0.529278	0.263767	-0.265511
cg24503261	-0.198652	9.32294e-08	3.12803e-05	0.535315	0.336663	-0.198652
cg07166896	0.176252	9.33124e-08	3.12803e-05	0.545527	0.721779	0.176252
cg26379822	0.271853	9.33172e-08	3.12803e-05	0.476753	0.748607	0.271853
cg23293467	-0.250481	9.34481e-08	3.12803e-05	0.610016	0.359535	-0.250481
cg03984209	0.352754	9.34906e-08	3.12803e-05	0.230826	0.58358	0.352754
cg21927426	0.154269	9.37218e-08	3.13064e-05	0.651108	0.805377	0.154269
cg13709496	0.154774	9.37439e-08	3.13064e-05	0.627407	0.78218	0.154774
cg09478002	-0.131905	9.39926e-08	3.13602e-05	0.253483	0.121577	-0.131905
cg00110769	-0.318406	9.41161e-08	3.13722e-05	0.536807	0.218401	-0.318406
cg15000222	-0.160223	9.44876e-08	3.14667e-05	0.300841	0.140618	-0.160223
cg22209918	-0.176223	9.49846e-08	3.16027e-05	0.3688	0.192577	-0.176223
cg24935556	-0.136399	9.51416e-08	3.16256e-05	0.324506	0.188107	-0.136399
cg16772514	0.121709	9.5486e-08	3.1666e-05	0.637989	0.759698	0.121709
cg00937359	-0.196624	9.54899e-08	3.1666e-05	0.394905	0.19828	-0.196624
cg04988794	-0.20556	9.55289e-08	3.1666e-05	0.574015	0.368455	-0.20556
cg05242416	-0.258673	9.565e-08	3.16696e-05	0.59948	0.340806	-0.258673
cg09343667	0.263934	9.57168e-08	3.16696e-05	0.407982	0.671916	0.263934
cg02771362	0.167991	9.58308e-08	3.1678e-05	0.611657	0.779648	0.167991
cg12098949	-0.161577	9.59198e-08	3.16781e-05	0.43557	0.273993	-0.161577
cg09160123	-0.124609	9.6019e-08	3.16816e-05	0.268606	0.143997	-0.124609
cg27561818	-0.263576	9.66064e-08	3.18422e-05	0.689421	0.425845	-0.263576
cg04391540	0.158855	9.66836e-08	3.18422e-05	0.573483	0.732337	0.158855
cg26118759	0.196432	9.68508e-08	3.18679e-05	0.7255	0.921933	0.196432
cg15595627	-0.381689	9.85465e-08	3.23961e-05	0.806823	0.425133	-0.381689
cg06484232	-0.223439	9.8729e-08	3.23983e-05	0.579993	0.356553	-0.223439
cg01217071	-0.274464	9.87345e-08	3.23983e-05	0.385694	0.111231	-0.274464
cg09227765	0.183341	9.89292e-08	3.24325e-05	0.772849	0.95619	0.183341
cg04922803	-0.153223	9.93402e-08	3.25301e-05	0.301727	0.148504	-0.153223
cg06168149	-0.107511	9.95403e-08	3.25301e-05	0.219742	0.112231	-0.107511
cg25338707	0.131521	9.95797e-08	3.25301e-05	0.577363	0.708884	0.131521
cg13710969	-0.101273	9.96723e-08	3.25301e-05	0.343243	0.24197	-0.101273
cg05586607	-0.179069	9.9736e-08	3.25301e-05	0.330035	0.150966	-0.179069
cg10743291	-0.291045	9.97728e-08	3.25301e-05	0.767092	0.476048	-0.291045
cg16439118	0.16925	1.00378e-07	3.26825e-05	0.720019	0.889269	0.16925
cg15600935	-0.279817	1.00429e-07	3.26825e-05	0.862789	0.582972	-0.279817
cg20740711	0.308431	1.00514e-07	3.26825e-05	0.080523	0.388954	0.308431
cg05361406	-0.125009	1.01172e-07	3.28489e-05	0.264422	0.139413	-0.125009
cg19963522	0.173229	1.01347e-07	3.28489e-05	0.709631	0.882861	0.173229
cg09123760	-0.319014	1.01389e-07	3.28489e-05	0.652408	0.333394	-0.319014
cg02225720	0.337318	1.01486e-07	3.28489e-05	0.380506	0.717824	0.337318
cg18869127	-0.133319	1.01577e-07	3.28489e-05	0.241349	0.10803	-0.133319
cg00001249	0.321466	1.01606e-07	3.28489e-05	0.475166	0.796632	0.321466
cg12533658	-0.110219	1.01669e-07	3.28489e-05	0.501539	0.39132	-0.110219
cg01560676	-0.197945	1.01785e-07	3.28568e-05	0.394538	0.196593	-0.197945
cg11268280	-0.227246	1.02036e-07	3.29079e-05	0.375005	0.14776	-0.227246
cg26448394	0.305875	1.02431e-07	3.30022e-05	0.202912	0.508787	0.305875
cg21467935	-0.26099	1.02547e-07	3.30022e-05	0.445448	0.184458	-0.26099
cg11035271	-0.216841	1.02605e-07	3.30022e-05	0.429887	0.213045	-0.216841
cg15887927	0.308392	1.03084e-07	3.31266e-05	0.172288	0.48068	0.308392
cg13423554	0.352018	1.03406e-07	3.32002e-05	0.2266	0.578618	0.352018
cg13555415	0.117748	1.04334e-07	3.3468e-05	0.782402	0.90015	0.117748
cg21133433	-0.168708	1.04761e-07	3.35462e-05	0.289576	0.120868	-0.168708
cg14200211	-0.340886	1.04765e-07	3.35462e-05	0.608537	0.267651	-0.340886
cg19274341	0.395236	1.04998e-07	3.35806e-05	0.172685	0.567922	0.395236
cg03048083	-0.410165	1.0506e-07	3.35806e-05	0.495091	0.0849266	-0.410165
cg08066991	-0.309096	1.0651e-07	3.40136e-05	0.532503	0.223407	-0.309096
cg23531049	-0.261095	1.06792e-07	3.40512e-05	0.786214	0.525119	-0.261095
cg16050468	-0.145235	1.06818e-07	3.40512e-05	0.387393	0.242158	-0.145235
cg26084141	-0.158031	1.07512e-07	3.42334e-05	0.234091	0.0760598	-0.158031
cg06601993	0.315092	1.0764e-07	3.42334e-05	0.469118	0.78421	0.315092
cg14101500	-0.164333	1.07759e-07	3.42334e-05	0.426044	0.261711	-0.164333
cg22214800	-0.17682	1.07817e-07	3.42334e-05	0.276241	0.0994216	-0.17682
cg12216518	-0.177852	1.07961e-07	3.42334e-05	0.352843	0.174991	-0.177852
cg22679412	-0.355827	1.08024e-07	3.42334e-05	0.775305	0.419478	-0.355827
cg25407372	-0.200339	1.0806e-07	3.42334e-05	0.512946	0.312607	-0.200339
cg08930904	-0.174282	1.08348e-07	3.42944e-05	0.378143	0.203862	-0.174282
cg10753283	-0.336903	1.08455e-07	3.42979e-05	0.5881	0.251198	-0.336903
cg05365199	-0.216952	1.09059e-07	3.44583e-05	0.387871	0.170919	-0.216952
cg19850333	0.224469	1.09617e-07	3.46041e-05	0.393108	0.617577	0.224469
cg17624073	-0.128189	1.10162e-07	3.47457e-05	0.291106	0.162917	-0.128189
cg14286140	0.269635	1.10369e-07	3.47801e-05	0.436189	0.705824	0.269635
cg25370567	-0.236646	1.10562e-07	3.48104e-05	0.52065	0.284003	-0.236646
cg26794830	0.152057	1.10886e-07	3.48814e-05	0.654432	0.806489	0.152057
cg22022798	0.264813	1.11328e-07	3.49783e-05	0.603396	0.868209	0.264813
cg06066452	-0.0881906	1.11389e-07	3.49783e-05	0.17067	0.082479	-0.0881906
cg24408057	-0.162176	1.12034e-07	3.515e-05	0.295479	0.133304	-0.162176
cg06224178	-0.294741	1.12211e-07	3.51502e-05	0.467647	0.172906	-0.294741
cg06650250	-0.201177	1.12305e-07	3.51502e-05	0.376862	0.175685	-0.201177
cg12486493	0.341884	1.1233e-07	3.51502e-05	0.233533	0.575417	0.341884
cg26054672	0.225335	1.1288e-07	3.52916e-05	0.706931	0.932266	0.225335
cg17685579	-0.329204	1.13212e-07	3.53349e-05	0.735955	0.406751	-0.329204
cg06752365	-0.213018	1.13216e-07	3.53349e-05	0.676543	0.463524	-0.213018
cg01970904	-0.287456	1.13322e-07	3.53372e-05	0.578642	0.291186	-0.287456
cg14269510	-0.133612	1.13503e-07	3.53628e-05	0.581317	0.447705	-0.133612
cg02627991	0.203228	1.142e-07	3.5503e-05	0.496753	0.699981	0.203228
cg02364826	-0.14744	1.14254e-07	3.5503e-05	0.278045	0.130605	-0.14744
cg10397389	0.35402	1.14348e-07	3.5503e-05	0.435662	0.789682	0.35402
cg20468939	0.147837	1.1435e-07	3.5503e-05	0.65634	0.804177	0.147837
cg05815419	-0.183574	1.14864e-07	3.55956e-05	0.575152	0.391579	-0.183574
cg12498181	-0.253666	1.15011e-07	3.55956e-05	0.519218	0.265552	-0.253666
cg06398251	-0.180235	1.1502e-07	3.55956e-05	0.258386	0.0781507	-0.180235
cg20609715	-0.297163	1.15047e-07	3.55956e-05	0.642932	0.345769	-0.297163
cg19793809	-0.123628	1.16109e-07	3.58931e-05	0.354637	0.23101	-0.123628
cg12406027	-0.0499665	1.16292e-07	3.58951e-05	0.100042	0.0500754	-0.0499665
cg22833478	-0.199331	1.16316e-07	3.58951e-05	0.52349	0.324159	-0.199331
cg01647724	-0.263906	1.16791e-07	3.60106e-05	0.537276	0.27337	-0.263906
cg00753287	-0.148277	1.17041e-07	3.60526e-05	0.347983	0.199706	-0.148277
cg09897737	0.208684	1.17129e-07	3.60526e-05	0.325007	0.533691	0.208684
cg21448513	-0.0999713	1.17261e-07	3.60623e-05	0.235821	0.13585	-0.0999713
cg26981076	0.303892	1.17567e-07	3.61255e-05	0.371416	0.675308	0.303892
cg09303642	0.092776	1.17794e-07	3.61519e-05	0.823695	0.916471	0.092776
cg10177030	-0.324282	1.17855e-07	3.61519e-05	0.651562	0.32728	-0.324282
cg10605084	-0.125058	1.17976e-07	3.61578e-05	0.221633	0.0965747	-0.125058
cg27581031	0.183692	1.18299e-07	3.62091e-05	0.676813	0.860505	0.183692
cg03806812	0.166208	1.1843e-07	3.62091e-05	0.516016	0.682223	0.166208
cg20960181	-0.148158	1.18447e-07	3.62091e-05	0.249053	0.100895	-0.148158
cg11393122	0.159211	1.18554e-07	3.62109e-05	0.526316	0.685528	0.159211
cg23627083	-0.267302	1.18789e-07	3.62518e-05	0.690632	0.42333	-0.267302
cg23193613	-0.206518	1.19067e-07	3.6252e-05	0.441877	0.235359	-0.206518
cg04329455	-0.224129	1.19192e-07	3.6252e-05	0.541321	0.317193	-0.224129
cg01814191	0.313504	1.19255e-07	3.6252e-05	0.391183	0.704687	0.313504
cg25441879	-0.280852	1.19371e-07	3.6252e-05	0.531195	0.250342	-0.280852
cg23093580	-0.170296	1.19411e-07	3.6252e-05	0.382838	0.212542	-0.170296
cg00598204	-0.149123	1.19562e-07	3.6252e-05	0.291063	0.14194	-0.149123
cg07172701	-0.256628	1.19669e-07	3.6252e-05	0.689898	0.43327	-0.256628
cg08186915	-0.133864	1.19847e-07	3.6252e-05	0.395132	0.261267	-0.133864
cg19830983	-0.249681	1.19857e-07	3.6252e-05	0.403581	0.153899	-0.249681
cg10017626	-0.207028	1.19859e-07	3.6252e-05	0.386802	0.179774	-0.207028
cg05964487	-0.177581	1.19905e-07	3.6252e-05	0.554322	0.376741	-0.177581
cg05207465	-0.149089	1.20051e-07	3.62657e-05	0.376379	0.22729	-0.149089
cg23619399	0.394436	1.20366e-07	3.63299e-05	0.137184	0.531619	0.394436
cg06706875	-0.130819	1.20664e-07	3.63893e-05	0.255658	0.124839	-0.130819
cg22697386	-0.209368	1.20892e-07	3.64155e-05	0.35927	0.149902	-0.209368
cg15028548	-0.0997347	1.20955e-07	3.64155e-05	0.161084	0.0613496	-0.0997347
cg26389913	-0.241082	1.21125e-07	3.64361e-05	0.477499	0.236417	-0.241082
cg15405515	0.274515	1.21326e-07	3.64462e-05	0.370405	0.644919	0.274515
cg24981097	-0.195321	1.21362e-07	3.64462e-05	0.295956	0.100635	-0.195321
cg05163057	-0.118145	1.21602e-07	3.64876e-05	0.244622	0.126477	-0.118145
cg04508340	-0.325929	1.21981e-07	3.65145e-05	0.625995	0.300067	-0.325929
cg08317426	-0.26007	1.2212e-07	3.65145e-05	0.688129	0.428059	-0.26007
cg16791424	0.281894	1.22232e-07	3.65145e-05	0.0677666	0.34966	0.281894
cg15704408	-0.162424	1.22271e-07	3.65145e-05	0.475552	0.313128	-0.162424
cg10849393	-0.12849	1.22309e-07	3.65145e-05	0.366433	0.237943	-0.12849
cg02691360	-0.166915	1.22359e-07	3.65145e-05	0.350561	0.183647	-0.166915
cg04118124	-0.189423	1.22407e-07	3.65145e-05	0.349579	0.160155	-0.189423
cg04379703	0.204041	1.22856e-07	3.66181e-05	0.493135	0.697177	0.204041
cg15196820	0.224593	1.23391e-07	3.67328e-05	0.566777	0.79137	0.224593
cg00356361	-0.184332	1.23524e-07	3.67328e-05	0.570242	0.38591	-0.184332
cg15601361	0.211549	1.23549e-07	3.67328e-05	0.559983	0.771532	0.211549
cg06707899	0.142721	1.23803e-07	3.67778e-05	0.731097	0.873818	0.142721
cg08235947	0.261067	1.24143e-07	3.68075e-05	0.675367	0.936434	0.261067
cg19824710	-0.272517	1.24159e-07	3.68075e-05	0.684072	0.411555	-0.272517
cg25408008	-0.242888	1.24212e-07	3.68075e-05	0.401631	0.158744	-0.242888
cg04120487	0.179559	1.2444e-07	3.68446e-05	0.562454	0.742013	0.179559
cg14219124	0.162486	1.24656e-07	3.68779e-05	0.717833	0.88032	0.162486
cg23647768	-0.106087	1.24944e-07	3.69327e-05	0.357196	0.251109	-0.106087
cg15822982	0.269135	1.25585e-07	3.70914e-05	0.279415	0.54855	0.269135
cg11953913	0.128654	1.25729e-07	3.71033e-05	0.740557	0.869211	0.128654
cg24590430	-0.202339	1.26114e-07	3.71487e-05	0.365839	0.1635	-0.202339
cg15661715	-0.276887	1.26162e-07	3.71487e-05	0.750121	0.473234	-0.276887
cg16330369	-0.225861	1.26194e-07	3.71487e-05	0.368416	0.142555	-0.225861
cg18554976	-0.276554	1.26597e-07	3.72366e-05	0.55332	0.276766	-0.276554
cg13579607	0.214181	1.26781e-07	3.72601e-05	0.232058	0.446239	0.214181
cg11151314	-0.32164	1.27403e-07	3.74121e-05	0.892978	0.571338	-0.32164
cg12155036	-0.200596	1.27883e-07	3.75221e-05	0.43776	0.237164	-0.200596
cg16155588	-0.310204	1.28102e-07	3.75558e-05	0.767553	0.457349	-0.310204
cg09403738	-0.179193	1.2868e-07	3.76943e-05	0.466452	0.287259	-0.179193
cg03523785	0.210158	1.29041e-07	3.77473e-05	0.197449	0.407607	0.210158
cg02069772	-0.183152	1.29072e-07	3.77473e-05	0.490272	0.30712	-0.183152
cg14506192	-0.387114	1.29215e-07	3.77583e-05	0.77247	0.385356	-0.387114
cg02961934	-0.145208	1.29575e-07	3.78062e-05	0.262131	0.116923	-0.145208
cg06617975	-0.193848	1.29692e-07	3.78062e-05	0.583225	0.389377	-0.193848
cg19746343	-0.242782	1.29696e-07	3.78062e-05	0.397134	0.154352	-0.242782
cg20207276	-0.196206	1.29893e-07	3.78326e-05	0.506604	0.310397	-0.196206
cg21232937	0.134575	1.30222e-07	3.78977e-05	0.474362	0.608936	0.134575
cg27180555	0.24175	1.3043e-07	3.79275e-05	0.558701	0.800452	0.24175
cg02349334	-0.323201	1.311e-07	3.80912e-05	0.613252	0.290052	-0.323201
cg01727686	-0.263372	1.31424e-07	3.81508e-05	0.563744	0.300372	-0.263372
cg11842415	0.364281	1.31518e-07	3.81508e-05	0.267602	0.631883	0.364281
cg22513528	0.211265	1.31977e-07	3.82333e-05	0.585672	0.796936	0.211265
cg18861753	-0.256829	1.32016e-07	3.82333e-05	0.636099	0.379269	-0.256829
cg07078732	0.104326	1.32553e-07	3.8305e-05	0.707907	0.812233	0.104326
cg13305186	-0.11495	1.32575e-07	3.8305e-05	0.208025	0.0930747	-0.11495
cg05482864	-0.251792	1.32687e-07	3.8305e-05	0.599087	0.347295	-0.251792
cg18024167	-0.177963	1.32692e-07	3.8305e-05	0.374076	0.196113	-0.177963
cg25085142	-0.322915	1.32875e-07	3.83267e-05	0.6257	0.302784	-0.322915
cg23864202	-0.270921	1.33117e-07	3.83656e-05	0.487987	0.217065	-0.270921
cg09481056	0.20714	1.33237e-07	3.83693e-05	0.649345	0.856484	0.20714
cg05760765	-0.362385	1.33402e-07	3.83765e-05	0.560852	0.198467	-0.362385
cg22580512	-0.189714	1.33477e-07	3.83765e-05	0.373163	0.183449	-0.189714
cg00745520	-0.231966	1.34349e-07	3.85653e-05	0.466372	0.234405	-0.231966
cg25212053	-0.135259	1.34349e-07	3.85653e-05	0.363708	0.228449	-0.135259
cg12130797	-0.109272	1.34967e-07	3.87116e-05	0.231537	0.122265	-0.109272
cg08507178	-0.152911	1.3524e-07	3.8759e-05	0.331118	0.178207	-0.152911
cg04926904	-0.194179	1.35659e-07	3.88253e-05	0.33463	0.140451	-0.194179
cg12141340	-0.165192	1.35689e-07	3.88253e-05	0.336962	0.17177	-0.165192
cg01158469	-0.299738	1.36125e-07	3.89188e-05	0.624341	0.324603	-0.299738
cg21002542	-0.22124	1.36233e-07	3.89188e-05	0.408409	0.18717	-0.22124
cg19240090	0.213491	1.36667e-07	3.90114e-05	0.711211	0.924703	0.213491
cg13189207	-0.214921	1.36792e-07	3.90162e-05	0.483322	0.268402	-0.214921
cg21805118	-0.351115	1.36996e-07	3.90264e-05	0.694448	0.343334	-0.351115
cg02650512	-0.285475	1.37047e-07	3.90264e-05	0.557749	0.272274	-0.285475
cg24008177	-0.0952578	1.37722e-07	3.91875e-05	0.154611	0.0593531	-0.0952578
cg11861654	-0.120556	1.38566e-07	3.93964e-05	0.219581	0.0990252	-0.120556
cg25843651	-0.08417	1.38718e-07	3.94083e-05	0.142106	0.0579359	-0.08417
cg06095093	-0.30303	1.38945e-07	3.94414e-05	0.713576	0.410545	-0.30303
cg17032372	-0.285516	1.39221e-07	3.94884e-05	0.613434	0.327918	-0.285516
cg25320780	-0.175503	1.39521e-07	3.9542e-05	0.322473	0.14697	-0.175503
cg21636911	0.168508	1.39891e-07	3.96102e-05	0.475593	0.644101	0.168508
cg17293868	-0.167051	1.39983e-07	3.96102e-05	0.41892	0.251869	-0.167051
cg25661792	-0.237403	1.40456e-07	3.96955e-05	0.439789	0.202386	-0.237403
cg14563637	-0.143075	1.40703e-07	3.96955e-05	0.355979	0.212903	-0.143075
cg24041556	-0.161396	1.40708e-07	3.96955e-05	0.383899	0.222503	-0.161396
cg06096913	-0.154702	1.40728e-07	3.96955e-05	0.303916	0.149215	-0.154702
cg01623438	0.113381	1.4163e-07	3.98866e-05	0.774156	0.887537	0.113381
cg05332854	-0.131289	1.41674e-07	3.98866e-05	0.273708	0.142419	-0.131289
cg03424127	0.221498	1.4174e-07	3.98866e-05	0.572303	0.793801	0.221498
cg20810645	-0.297751	1.41948e-07	3.99137e-05	0.759016	0.461266	-0.297751
cg23688719	-0.17494	1.42266e-07	3.99718e-05	0.296183	0.121243	-0.17494
cg22827827	-0.250157	1.43905e-07	4.03942e-05	0.644966	0.39481	-0.250157
cg11668419	-0.152418	1.43996e-07	4.03942e-05	0.351606	0.199188	-0.152418
cg15701412	-0.230118	1.44142e-07	4.04035e-05	0.486547	0.256429	-0.230118
cg01456691	0.125799	1.44422e-07	4.04503e-05	0.738778	0.864577	0.125799
cg13998850	-0.133638	1.4503e-07	4.05888e-05	0.366464	0.232826	-0.133638
cg20256216	-0.183199	1.4604e-07	4.08396e-05	0.839128	0.655929	-0.183199
cg22437405	0.243436	1.46184e-07	4.08479e-05	0.107897	0.351332	0.243436
cg09406107	-0.142352	1.46498e-07	4.09036e-05	0.221581	0.0792292	-0.142352
cg24206431	-0.145202	1.46762e-07	4.09454e-05	0.331161	0.185959	-0.145202
cg18918538	-0.118889	1.47217e-07	4.10404e-05	0.212167	0.0932779	-0.118889
cg16105461	-0.162891	1.47683e-07	4.11381e-05	0.372207	0.209317	-0.162891
cg10115564	-0.2374	1.47884e-07	4.11622e-05	0.498693	0.261293	-0.2374
cg23941354	0.180546	1.48476e-07	4.12926e-05	0.592099	0.772646	0.180546
cg08224238	0.224451	1.48584e-07	4.12926e-05	0.635407	0.859857	0.224451
cg07071036	0.242505	1.48882e-07	4.13264e-05	0.271072	0.513577	0.242505
cg17969683	0.259551	1.48936e-07	4.13264e-05	0.628364	0.887915	0.259551
cg06941156	-0.265823	1.49321e-07	4.14011e-05	0.521575	0.255752	-0.265823
cg26359109	-0.138435	1.50193e-07	4.16105e-05	0.521575	0.38314	-0.138435
cg27516100	0.0989475	1.50713e-07	4.17224e-05	0.70723	0.806178	0.0989475
cg26423041	-0.151565	1.50836e-07	4.17241e-05	0.531949	0.380383	-0.151565
cg02500990	-0.169547	1.51151e-07	4.17776e-05	0.384383	0.214836	-0.169547
cg04155086	-0.271283	1.51263e-07	4.17776e-05	0.367734	0.0964505	-0.271283
cg13817518	0.207063	1.52628e-07	4.21221e-05	0.55757	0.764633	0.207063
cg02121773	-0.284307	1.53223e-07	4.22537e-05	0.51857	0.234263	-0.284307
cg08409225	-0.167721	1.53641e-07	4.23362e-05	0.255135	0.0874138	-0.167721
cg21542842	0.27356	1.54182e-07	4.2432e-05	0.281536	0.555097	0.27356
cg08883078	-0.198203	1.54294e-07	4.2432e-05	0.360484	0.162282	-0.198203
cg09481537	0.299891	1.54358e-07	4.2432e-05	0.497228	0.797119	0.299891
cg04175833	0.151152	1.54463e-07	4.2432e-05	0.69846	0.849612	0.151152
cg10616795	-0.151744	1.55131e-07	4.25829e-05	0.411724	0.25998	-0.151744
cg23852348	-0.278615	1.55787e-07	4.26897e-05	0.531089	0.252474	-0.278615
cg12491115	0.134847	1.55973e-07	4.26897e-05	0.721516	0.856363	0.134847
cg06183295	-0.155871	1.55988e-07	4.26897e-05	0.347499	0.191629	-0.155871
cg25505106	-0.170006	1.55998e-07	4.26897e-05	0.350021	0.180015	-0.170006
cg16162590	-0.17911	1.56432e-07	4.27757e-05	0.362051	0.182941	-0.17911
cg10104674	-0.174164	1.5695e-07	4.28846e-05	0.367523	0.193359	-0.174164
cg13393580	-0.141093	1.57109e-07	4.28952e-05	0.480889	0.339796	-0.141093
cg18018313	-0.139889	1.57398e-07	4.29205e-05	0.265075	0.125185	-0.139889
cg20536841	0.16695	1.57441e-07	4.29205e-05	0.672444	0.839394	0.16695
cg12475590	-0.245433	1.57824e-07	4.29704e-05	0.493977	0.248545	-0.245433
cg17408972	-0.187057	1.57876e-07	4.29704e-05	0.322767	0.13571	-0.187057
cg21427902	-0.344345	1.57985e-07	4.29704e-05	0.774911	0.430566	-0.344345
cg02258482	-0.15008	1.58394e-07	4.3049e-05	0.324796	0.174715	-0.15008
cg22078179	-0.191999	1.58684e-07	4.3095e-05	0.431579	0.23958	-0.191999
cg09152089	-0.127386	1.59546e-07	4.32964e-05	0.325007	0.197621	-0.127386
cg26337070	-0.131496	1.60062e-07	4.34034e-05	0.190896	0.0593996	-0.131496
cg10851739	0.298083	1.60556e-07	4.35042e-05	0.0869365	0.38502	0.298083
cg24880818	0.204986	1.60916e-07	4.35688e-05	0.44124	0.646226	0.204986
cg06039074	0.127631	1.61447e-07	4.36564e-05	0.646451	0.774082	0.127631
cg15282709	-0.21501	1.61483e-07	4.36564e-05	0.409962	0.194952	-0.21501
cg21174750	-0.270083	1.6199e-07	4.37603e-05	0.592338	0.322255	-0.270083
cg05203217	-0.250349	1.62177e-07	4.37778e-05	0.682439	0.43209	-0.250349
cg25483749	-0.188984	1.6237e-07	4.37968e-05	0.787954	0.59897	-0.188984
cg26246074	0.188195	1.62493e-07	4.37971e-05	0.698678	0.886873	0.188195
cg03426226	-0.215073	1.62652e-07	4.38067e-05	0.470837	0.255765	-0.215073
cg02351277	0.296178	1.63963e-07	4.41265e-05	0.239862	0.53604	0.296178
cg16962115	-0.288474	1.64479e-07	4.42322e-05	0.511794	0.22332	-0.288474
cg16817348	-0.232401	1.64733e-07	4.42339e-05	0.501748	0.269347	-0.232401
cg17970299	-0.237886	1.64785e-07	4.42339e-05	0.492837	0.254951	-0.237886
cg17245726	0.273935	1.64856e-07	4.42339e-05	0.458832	0.732767	0.273935
cg16408784	-0.302	1.66465e-07	4.46224e-05	0.557853	0.255853	-0.302
cg17419049	-0.28937	1.66631e-07	4.46224e-05	0.591015	0.301645	-0.28937
cg09738410	-0.0903798	1.66678e-07	4.46224e-05	0.201636	0.111257	-0.0903798
cg04073934	-0.289355	1.66924e-07	4.46268e-05	0.590756	0.301402	-0.289355
cg24481841	-0.202011	1.66944e-07	4.46268e-05	0.36282	0.16081	-0.202011
cg08761535	-0.26706	1.67371e-07	4.46936e-05	0.590461	0.323401	-0.26706
cg02304370	0.155337	1.67444e-07	4.46936e-05	0.714003	0.86934	0.155337
cg14689515	0.151495	1.67587e-07	4.46984e-05	0.772355	0.92385	0.151495
cg16451306	-0.16516	1.67912e-07	4.47191e-05	0.404883	0.239723	-0.16516
cg17333042	-0.109738	1.67915e-07	4.47191e-05	0.239199	0.129461	-0.109738
cg19446790	-0.14181	1.68329e-07	4.47959e-05	0.293936	0.152125	-0.14181
cg26733897	-0.208044	1.6874e-07	4.48423e-05	0.573441	0.365397	-0.208044
cg17170190	-0.126697	1.68753e-07	4.48423e-05	0.390481	0.263784	-0.126697
cg11726288	0.198873	1.69392e-07	4.49785e-05	0.617899	0.816773	0.198873
cg00759427	0.111646	1.69907e-07	4.50817e-05	0.726986	0.838632	0.111646
cg21880128	0.134136	1.70231e-07	4.51014e-05	0.57423	0.708366	0.134136
cg08874645	0.130655	1.70233e-07	4.51014e-05	0.614293	0.744948	0.130655
cg00633768	0.245578	1.72699e-07	4.57209e-05	0.565933	0.811512	0.245578
cg03813377	0.205506	1.73141e-07	4.57893e-05	0.154704	0.36021	0.205506
cg05353884	-0.336853	1.73213e-07	4.57893e-05	0.637533	0.30068	-0.336853
cg12229151	-0.230665	1.73403e-07	4.58054e-05	0.458096	0.227431	-0.230665
cg24438909	-0.10749	1.73565e-07	4.58144e-05	0.253067	0.145577	-0.10749
cg06883126	0.30114	1.74245e-07	4.596e-05	0.246029	0.547169	0.30114
cg04595479	-0.207414	1.74778e-07	4.60384e-05	0.573187	0.365773	-0.207414
cg00033155	-0.192293	1.74917e-07	4.60384e-05	0.346428	0.154135	-0.192293
cg03803789	-0.289844	1.74952e-07	4.60384e-05	0.810553	0.520709	-0.289844
cg10649156	-0.120721	1.75152e-07	4.60384e-05	0.442384	0.321663	-0.120721
cg08900781	0.21468	1.75194e-07	4.60384e-05	0.699542	0.914222	0.21468
cg14741870	-0.167532	1.75314e-07	4.60384e-05	0.424132	0.2566	-0.167532
cg06061092	-0.273292	1.75504e-07	4.60542e-05	0.59613	0.322837	-0.273292
cg25763292	0.0571677	1.75632e-07	4.60542e-05	0.894076	0.951243	0.0571677
cg08746033	0.293457	1.76383e-07	4.62173e-05	0.591652	0.885108	0.293457
cg14780427	0.10255	1.77115e-07	4.63751e-05	0.778953	0.881503	0.10255
cg07201754	-0.197941	1.77388e-07	4.64071e-05	0.406166	0.208224	-0.197941
cg08295639	-0.257842	1.77497e-07	4.64071e-05	0.527696	0.269854	-0.257842
cg19111408	0.266483	1.77903e-07	4.64435e-05	0.209476	0.475959	0.266483
cg18456481	0.170268	1.77996e-07	4.64435e-05	0.548209	0.718477	0.170268
cg18391467	-0.20032	1.78026e-07	4.64435e-05	0.502837	0.302517	-0.20032
cg19300307	-0.0967876	1.78241e-07	4.64659e-05	0.143976	0.0471887	-0.0967876
cg25567805	-0.236935	1.7907e-07	4.66014e-05	0.432474	0.195539	-0.236935
cg21107200	-0.198349	1.79112e-07	4.66014e-05	0.755722	0.557372	-0.198349
cg24753998	0.277309	1.79249e-07	4.66014e-05	0.660599	0.937908	0.277309
cg06348773	-0.0809588	1.79282e-07	4.66014e-05	0.166216	0.0852572	-0.0809588
cg00963786	-0.242653	1.80522e-07	4.68647e-05	0.723716	0.481064	-0.242653
cg18007806	-0.0842732	1.80557e-07	4.68647e-05	0.178166	0.0938926	-0.0842732
cg09700337	-0.261422	1.80776e-07	4.68875e-05	0.538513	0.27709	-0.261422
cg04558175	-0.190217	1.80961e-07	4.69015e-05	0.398178	0.207961	-0.190217
cg16072754	-0.191748	1.81165e-07	4.69111e-05	0.430316	0.238568	-0.191748
cg23541921	-0.18126	1.81261e-07	4.69111e-05	0.533791	0.352531	-0.18126
cg02984184	-0.118773	1.81499e-07	4.69389e-05	0.215918	0.0971453	-0.118773
cg03719984	-0.142704	1.81912e-07	4.6975e-05	0.484231	0.341527	-0.142704
cg18493214	0.114257	1.81974e-07	4.6975e-05	0.779026	0.893283	0.114257
cg01291088	-0.163229	1.82033e-07	4.6975e-05	0.407195	0.243966	-0.163229
cg03815917	-0.177798	1.82571e-07	4.70799e-05	0.496678	0.318879	-0.177798
cg09765258	-0.255497	1.84212e-07	4.74467e-05	0.810779	0.555282	-0.255497
cg08337633	0.303549	1.84271e-07	4.74467e-05	0.296205	0.599755	0.303549
cg14250984	-0.141411	1.84391e-07	4.74467e-05	0.298695	0.157284	-0.141411
cg20146506	-0.258039	1.84864e-07	4.75341e-05	0.523817	0.265778	-0.258039
cg17090237	-0.1747	1.8542e-07	4.76191e-05	0.571373	0.396673	-0.1747
cg23693487	-0.218884	1.85461e-07	4.76191e-05	0.438372	0.219488	-0.218884
cg23699648	-0.203827	1.86328e-07	4.78074e-05	0.403556	0.199729	-0.203827
cg15408360	-0.132788	1.86725e-07	4.78602e-05	0.209608	0.0768197	-0.132788
cg27522367	-0.0944591	1.86801e-07	4.78602e-05	0.202555	0.108096	-0.0944591
cg12994505	0.181098	1.87059e-07	4.7892e-05	0.698902	0.88	0.181098
cg26033520	-0.0940323	1.87493e-07	4.79686e-05	0.157409	0.0633768	-0.0940323
cg20788020	0.325809	1.87789e-07	4.79703e-05	0.267474	0.593282	0.325809
cg19507725	-0.26465	1.87852e-07	4.79703e-05	0.528513	0.263863	-0.26465
cg17215172	-0.288562	1.87902e-07	4.79703e-05	0.808115	0.519554	-0.288562
cg22534097	0.318669	1.88071e-07	4.79793e-05	0.578418	0.897087	0.318669
cg10621441	-0.147356	1.88751e-07	4.81183e-05	0.305701	0.158345	-0.147356
cg23925513	-0.128232	1.89295e-07	4.82228e-05	0.328871	0.200639	-0.128232
cg01574589	-0.23364	1.89467e-07	4.82323e-05	0.551208	0.317567	-0.23364
cg08800893	0.308752	1.89789e-07	4.82749e-05	0.327291	0.636043	0.308752
cg26572896	0.300844	1.89904e-07	4.82749e-05	0.486029	0.786874	0.300844
cg21581267	-0.104411	1.90257e-07	4.83198e-05	0.190419	0.0860078	-0.104411
cg22449980	-0.261243	1.90351e-07	4.83198e-05	0.460953	0.19971	-0.261243
cg26538335	-0.249727	1.90528e-07	4.83304e-05	0.433917	0.18419	-0.249727
cg09809618	0.178187	1.91016e-07	4.84199e-05	0.745241	0.923428	0.178187
cg24637417	0.10521	1.91292e-07	4.84553e-05	0.824272	0.929483	0.10521
cg14620221	0.16545	1.92509e-07	4.87291e-05	0.712337	0.877786	0.16545
cg18916060	0.118039	1.94495e-07	4.91971e-05	0.820814	0.938853	0.118039
cg23456409	0.316803	1.94843e-07	4.92502e-05	0.138036	0.454839	0.316803
cg15156029	-0.282385	1.95448e-07	4.93683e-05	0.586533	0.304148	-0.282385
cg26808154	-0.137194	1.95945e-07	4.9459e-05	0.28086	0.143666	-0.137194
cg23989119	0.258337	1.97867e-07	4.99089e-05	0.472257	0.730594	0.258337
cg11236746	0.13505	1.98194e-07	4.99235e-05	0.769974	0.905025	0.13505
cg26725665	-0.303023	1.983e-07	4.99235e-05	0.653176	0.350153	-0.303023
cg00718336	-0.217127	1.98344e-07	4.99235e-05	0.407536	0.190409	-0.217127
cg24711336	-0.190087	1.98601e-07	4.9953e-05	0.366078	0.175991	-0.190087
cg26290219	-0.122392	1.98907e-07	4.99949e-05	0.240711	0.118319	-0.122392
cg25383093	-0.247227	1.99279e-07	5.00532e-05	0.477589	0.230362	-0.247227
cg01832935	-0.208097	1.99487e-07	5.00703e-05	0.417419	0.209322	-0.208097
cg17189985	0.188405	2.01382e-07	5.05103e-05	0.746541	0.934946	0.188405
cg22221730	-0.234746	2.02049e-07	5.05804e-05	0.743874	0.509127	-0.234746
cg00767000	-0.228029	2.02111e-07	5.05804e-05	0.335407	0.107377	-0.228029
cg00233028	-0.163972	2.02189e-07	5.05804e-05	0.255779	0.0918065	-0.163972
cg16346032	0.30562	2.02226e-07	5.05804e-05	0.193422	0.499043	0.30562
cg23196756	-0.2324	2.02455e-07	5.06022e-05	0.404617	0.172217	-0.2324
cg06101180	0.117734	2.03701e-07	5.0857e-05	0.727704	0.845438	0.117734
cg02433515	-0.347852	2.03847e-07	5.0857e-05	0.669008	0.321156	-0.347852
cg15862394	-0.17932	2.03901e-07	5.0857e-05	0.356235	0.176916	-0.17932
cg04864179	0.175141	2.0508e-07	5.11154e-05	0.70357	0.878711	0.175141
cg02968165	-0.181696	2.05238e-07	5.1119e-05	0.354505	0.172809	-0.181696
cg21183664	-0.128973	2.05869e-07	5.12405e-05	0.231831	0.102858	-0.128973
cg18605031	-0.0993352	2.06078e-07	5.1257e-05	0.180549	0.0812139	-0.0993352
cg04448709	-0.276722	2.06625e-07	5.13573e-05	0.675631	0.398909	-0.276722
cg12555086	0.120372	2.07343e-07	5.14998e-05	0.796805	0.917177	0.120372
cg18098004	0.268565	2.08107e-07	5.16539e-05	0.560693	0.829258	0.268565
cg07253829	0.164654	2.08516e-07	5.17194e-05	0.687903	0.852558	0.164654
cg03665970	-0.17958	2.0867e-07	5.17217e-05	0.30413	0.12455	-0.17958
cg21152753	-0.15482	2.09337e-07	5.18512e-05	0.280668	0.125847	-0.15482
cg13990531	0.187776	2.10312e-07	5.20567e-05	0.660462	0.848237	0.187776
cg10582371	0.228483	2.10693e-07	5.20866e-05	0.495625	0.724108	0.228483
cg05389024	-0.242135	2.10724e-07	5.20866e-05	0.399419	0.157284	-0.242135
cg06740209	-0.228019	2.10954e-07	5.21059e-05	0.494911	0.266892	-0.228019
cg26976338	-0.275107	2.11094e-07	5.21059e-05	0.397859	0.122752	-0.275107
cg11545360	0.0310375	2.12018e-07	5.22971e-05	0.0928013	0.123839	0.0310375
cg14496799	-0.19443	2.12161e-07	5.22971e-05	0.483316	0.288887	-0.19443
cg26037821	-0.258422	2.13907e-07	5.26912e-05	0.596728	0.338306	-0.258422
cg20580833	-0.203645	2.14518e-07	5.28053e-05	0.440516	0.236871	-0.203645
cg06073139	-0.133713	2.15318e-07	5.29659e-05	0.448036	0.314323	-0.133713
cg15985533	-0.153936	2.15608e-07	5.30008e-05	0.297154	0.143218	-0.153936
cg26361999	0.179177	2.15888e-07	5.30274e-05	0.490768	0.669945	0.179177
cg24994127	0.252025	2.16013e-07	5.30274e-05	0.586321	0.838346	0.252025
cg24889694	-0.148504	2.16762e-07	5.31545e-05	0.271294	0.12279	-0.148504
cg12533479	-0.183009	2.16828e-07	5.31545e-05	0.458152	0.275143	-0.183009
cg08680007	-0.2548	2.17303e-07	5.32116e-05	0.426953	0.172153	-0.2548
cg11589567	0.330255	2.17358e-07	5.32116e-05	0.472319	0.802574	0.330255
cg19046642	0.260985	2.17693e-07	5.32571e-05	0.60714	0.868125	0.260985
cg10334741	-0.198013	2.1786e-07	5.32615e-05	0.460959	0.262945	-0.198013
cg12530864	0.227832	2.19864e-07	5.37148e-05	0.580731	0.808563	0.227832
cg16163419	-0.107138	2.20053e-07	5.37243e-05	0.183776	0.0766384	-0.107138
cg13447933	-0.242262	2.20578e-07	5.37794e-05	0.49688	0.254618	-0.242262
cg09862193	-0.207638	2.2058e-07	5.37794e-05	0.358887	0.151249	-0.207638
cg03527802	-0.250731	2.21169e-07	5.38501e-05	0.492939	0.242209	-0.250731
cg17033391	-0.237954	2.21171e-07	5.38501e-05	0.540272	0.302318	-0.237954
cg01456491	-0.221715	2.21343e-07	5.38554e-05	0.720813	0.499098	-0.221715
cg14429427	0.15064	2.22099e-07	5.39256e-05	0.554157	0.704797	0.15064
cg23104951	0.261808	2.22139e-07	5.39256e-05	0.240285	0.502094	0.261808
cg09169923	-0.0661502	2.22425e-07	5.39256e-05	0.122117	0.0559665	-0.0661502
cg20009332	-0.106869	2.22613e-07	5.39256e-05	0.198474	0.0916058	-0.106869
cg14266859	0.172871	2.22724e-07	5.39256e-05	0.760768	0.933639	0.172871
cg11594770	0.308724	2.22823e-07	5.39256e-05	0.283463	0.592187	0.308724
cg06615678	0.316824	2.22825e-07	5.39256e-05	0.420609	0.737433	0.316824
cg18842396	0.213561	2.22838e-07	5.39256e-05	0.693556	0.907117	0.213561
cg10622644	-0.154533	2.23101e-07	5.39526e-05	0.260216	0.105683	-0.154533
cg16786178	0.111192	2.24487e-07	5.42512e-05	0.770596	0.881788	0.111192
cg09539496	-0.195302	2.24786e-07	5.42868e-05	0.332255	0.136954	-0.195302
cg00167820	-0.170416	2.25477e-07	5.4417e-05	0.298438	0.128022	-0.170416
cg09749788	-0.162013	2.25948e-07	5.44939e-05	0.487858	0.325845	-0.162013
cg20537886	-0.13544	2.2693e-07	5.46579e-05	0.244796	0.109356	-0.13544
cg13530377	0.0805307	2.26934e-07	5.46579e-05	0.828216	0.908746	0.0805307
cg10808367	-0.223753	2.27125e-07	5.46671e-05	0.638441	0.414689	-0.223753
cg23459363	0.193182	2.27516e-07	5.47244e-05	0.610105	0.803287	0.193182
cg25922751	0.118421	2.27729e-07	5.47388e-05	0.650736	0.769157	0.118421
cg18233538	-0.356553	2.28231e-07	5.48226e-05	0.558411	0.201858	-0.356553
cg08454125	-0.145157	2.288e-07	5.49224e-05	0.326247	0.18109	-0.145157
cg27026202	0.180389	2.30207e-07	5.51945e-05	0.16634	0.34673	0.180389
cg06297541	-0.124946	2.30288e-07	5.51945e-05	0.22394	0.0989937	-0.124946
cg07814661	-0.272168	2.30396e-07	5.51945e-05	0.544072	0.271904	-0.272168
cg25389863	-0.173753	2.30645e-07	5.5196e-05	0.425013	0.25126	-0.173753
cg08098420	-0.146978	2.30711e-07	5.5196e-05	0.28535	0.138372	-0.146978
cg24657463	-0.271735	2.30957e-07	5.5218e-05	0.511301	0.239566	-0.271735
cg03059876	-0.13873	2.316e-07	5.53346e-05	0.348959	0.210229	-0.13873
cg13693256	0.150575	2.31973e-07	5.53715e-05	0.663177	0.813752	0.150575
cg11473240	-0.156771	2.32064e-07	5.53715e-05	0.333231	0.17646	-0.156771
cg08967814	-0.108495	2.32291e-07	5.53887e-05	0.302981	0.194486	-0.108495
cg06939852	-0.124102	2.33045e-07	5.5473e-05	0.230358	0.106256	-0.124102
cg00325381	-0.130998	2.33267e-07	5.5473e-05	0.356281	0.225283	-0.130998
cg04865531	-0.282889	2.33392e-07	5.5473e-05	0.65008	0.367191	-0.282889
cg17519696	0.217713	2.33393e-07	5.5473e-05	0.609705	0.827419	0.217713
cg21607965	0.124641	2.3342e-07	5.5473e-05	0.794875	0.919516	0.124641
cg19706472	-0.155799	2.33607e-07	5.54807e-05	0.808354	0.652555	-0.155799
cg10416206	0.400731	2.34093e-07	5.5559e-05	0.141934	0.542665	0.400731
cg19537591	-0.111597	2.34488e-07	5.5616e-05	0.153796	0.0421985	-0.111597
cg10264003	0.177953	2.34854e-07	5.5666e-05	0.648178	0.826132	0.177953
cg23204746	0.120877	2.35485e-07	5.57784e-05	0.593031	0.713909	0.120877
cg13590876	-0.129492	2.35658e-07	5.57826e-05	0.357307	0.227815	-0.129492
cg26756396	-0.219444	2.36618e-07	5.59533e-05	0.351679	0.132235	-0.219444
cg25135018	0.406977	2.36693e-07	5.59533e-05	0.316899	0.723876	0.406977
cg11861448	-0.11496	2.37175e-07	5.60302e-05	0.522613	0.407653	-0.11496
cg16694837	-0.267788	2.37348e-07	5.60341e-05	0.527988	0.2602	-0.267788
cg03087897	0.166283	2.37723e-07	5.60473e-05	0.71534	0.881624	0.166283
cg13008631	-0.144794	2.37958e-07	5.60473e-05	0.437495	0.292701	-0.144794
cg22141459	-0.129628	2.37963e-07	5.60473e-05	0.440166	0.310538	-0.129628
cg20899625	-0.185722	2.3803e-07	5.60473e-05	0.439334	0.253612	-0.185722
cg15574642	-0.114255	2.38764e-07	5.61832e-05	0.229228	0.114973	-0.114255
cg18024479	0.303926	2.3899e-07	5.61992e-05	0.258906	0.562833	0.303926
cg15463387	-0.0967773	2.39284e-07	5.62313e-05	0.445981	0.349203	-0.0967773
cg17484237	0.278379	2.39736e-07	5.63006e-05	0.229146	0.507525	0.278379
cg09307264	-0.102341	2.4007e-07	5.63421e-05	0.270997	0.168656	-0.102341
cg13867370	0.306824	2.40532e-07	5.63837e-05	0.439617	0.746441	0.306824
cg18925366	-0.243861	2.40658e-07	5.63837e-05	0.863772	0.61991	-0.243861
cg06730285	-0.129477	2.4072e-07	5.63837e-05	0.196335	0.0668586	-0.129477
cg25354248	-0.142385	2.41139e-07	5.64449e-05	0.309774	0.167389	-0.142385
cg00451635	-0.0996158	2.41384e-07	5.64652e-05	0.335939	0.236323	-0.0996158
cg10832186	-0.225922	2.41647e-07	5.64899e-05	0.306559	0.0806373	-0.225922
cg09671119	0.132355	2.4256e-07	5.66377e-05	0.642212	0.774567	0.132355
cg02414889	-0.165809	2.42597e-07	5.66377e-05	0.418488	0.252679	-0.165809
cg11203293	-0.10483	2.42785e-07	5.66448e-05	0.1996	0.0947708	-0.10483
cg08261525	0.327438	2.43403e-07	5.67519e-05	0.374813	0.702252	0.327438
cg11337388	-0.164338	2.43632e-07	5.67683e-05	0.338478	0.17414	-0.164338
cg07166266	-0.104995	2.44388e-07	5.69073e-05	0.161647	0.0566517	-0.104995
cg06216065	0.0553417	2.44571e-07	5.6913e-05	0.849537	0.904879	0.0553417
cg03429569	0.112978	2.45091e-07	5.69969e-05	0.745357	0.858335	0.112978
cg25643229	-0.208889	2.45437e-07	5.70402e-05	0.609401	0.400512	-0.208889
cg01191064	-0.272823	2.46697e-07	5.72958e-05	0.560861	0.288037	-0.272823
cg16227748	0.160626	2.4812e-07	5.7589e-05	0.5666	0.727226	0.160626
cg06857708	-0.202254	2.48769e-07	5.77023e-05	0.430649	0.228395	-0.202254
cg20441135	-0.345361	2.49246e-07	5.77753e-05	0.805445	0.460084	-0.345361
cg09612502	-0.224508	2.49559e-07	5.77918e-05	0.495444	0.270936	-0.224508
cg18496440	0.122172	2.4964e-07	5.77918e-05	0.670914	0.793086	0.122172
cg09967479	-0.153073	2.51218e-07	5.81194e-05	0.441436	0.288363	-0.153073
cg21591754	0.132708	2.51512e-07	5.81498e-05	0.637538	0.770246	0.132708
cg11396313	-0.175901	2.52767e-07	5.84023e-05	0.363674	0.187773	-0.175901
cg01278797	0.258501	2.5304e-07	5.84276e-05	0.637542	0.896043	0.258501
cg20609803	0.0990308	2.53361e-07	5.84639e-05	0.828375	0.927406	0.0990308
cg06454226	-0.167728	2.5359e-07	5.84791e-05	0.301884	0.134156	-0.167728
cg03770646	-0.152039	2.54253e-07	5.85537e-05	0.441347	0.289308	-0.152039
cg15407058	0.167854	2.54325e-07	5.85537e-05	0.447459	0.615313	0.167854
cg10109731	-0.182657	2.54441e-07	5.85537e-05	0.532552	0.349895	-0.182657
cg08626436	-0.186834	2.54569e-07	5.85537e-05	0.282225	0.0953909	-0.186834
cg01198994	-0.173331	2.55492e-07	5.87285e-05	0.348434	0.175103	-0.173331
cg27536559	0.254196	2.55827e-07	5.87675e-05	0.273512	0.527708	0.254196
cg23646614	0.137939	2.56486e-07	5.88811e-05	0.48289	0.620828	0.137939
cg14879279	-0.207534	2.56878e-07	5.89214e-05	0.408808	0.201275	-0.207534
cg09232564	-0.146233	2.56991e-07	5.89214e-05	0.392983	0.24675	-0.146233
cg14081270	0.186807	2.57447e-07	5.89882e-05	0.63844	0.825248	0.186807
cg26593521	-0.23236	2.58419e-07	5.91729e-05	0.432752	0.200392	-0.23236
cg00790071	0.293701	2.59349e-07	5.93193e-05	0.322985	0.616687	0.293701
cg26628907	-0.160927	2.5939e-07	5.93193e-05	0.279095	0.118168	-0.160927
cg13508175	0.172434	2.59897e-07	5.93973e-05	0.631672	0.804106	0.172434
cg15832329	-0.263354	2.60465e-07	5.94892e-05	0.673348	0.409994	-0.263354
cg05395998	-0.210963	2.60685e-07	5.95014e-05	0.657342	0.446379	-0.210963
cg10837142	0.352156	2.62168e-07	5.98018e-05	0.325739	0.677894	0.352156
cg15953461	-0.166133	2.62916e-07	5.99341e-05	0.360472	0.194339	-0.166133
cg12689055	-0.112664	2.64452e-07	6.02102e-05	0.257551	0.144886	-0.112664
cg05904795	0.183345	2.64464e-07	6.02102e-05	0.730724	0.914069	0.183345
cg13444413	-0.168947	2.64636e-07	6.0211e-05	0.497318	0.328371	-0.168947
cg05751148	0.130339	2.65024e-07	6.02335e-05	0.622107	0.752446	0.130339
cg15442888	0.252682	2.65071e-07	6.02335e-05	0.614793	0.867476	0.252682
cg23201907	-0.180379	2.65481e-07	6.02882e-05	0.373517	0.193138	-0.180379
cg10052840	-0.14479	2.65909e-07	6.03473e-05	0.397944	0.253155	-0.14479
cg25754958	0.0946103	2.66111e-07	6.03547e-05	0.617042	0.711652	0.0946103
cg27065003	0.212697	2.67353e-07	6.05526e-05	0.634332	0.847029	0.212697
cg09315367	-0.147473	2.67582e-07	6.05526e-05	0.408859	0.261386	-0.147473
cg22590032	0.160587	2.67636e-07	6.05526e-05	0.485949	0.646536	0.160587
cg15694113	-0.201722	2.67661e-07	6.05526e-05	0.385011	0.183289	-0.201722
cg19805943	0.154133	2.67883e-07	6.05646e-05	0.684941	0.839074	0.154133
cg09867598	0.166149	2.68942e-07	6.07655e-05	0.702706	0.868854	0.166149
cg05035143	-0.242619	2.70419e-07	6.10607e-05	0.386176	0.143557	-0.242619
cg07005654	-0.133005	2.70645e-07	6.10731e-05	0.302216	0.169211	-0.133005
cg02493211	-0.0807732	2.70944e-07	6.10904e-05	0.149558	0.0687847	-0.0807732
cg03603018	-0.201154	2.7122e-07	6.10904e-05	0.414413	0.213259	-0.201154
cg02744249	0.161688	2.71234e-07	6.10904e-05	0.715031	0.876719	0.161688
cg27388680	-0.131714	2.72953e-07	6.1439e-05	0.220752	0.0890376	-0.131714
cg11310863	-0.256551	2.73615e-07	6.15492e-05	0.444295	0.187745	-0.256551
cg17826893	-0.318888	2.74748e-07	6.17271e-05	0.658485	0.339598	-0.318888
cg06647928	0.23225	2.7479e-07	6.17271e-05	0.577869	0.810118	0.23225
cg00934355	0.341789	2.74923e-07	6.17271e-05	0.528199	0.869988	0.341789
cg22285914	-0.214586	2.76154e-07	6.19645e-05	0.319221	0.104635	-0.214586
cg16170708	-0.267138	2.7643e-07	6.19876e-05	0.630751	0.363613	-0.267138
cg10111816	-0.224203	2.77317e-07	6.21474e-05	0.384297	0.160094	-0.224203
cg22255095	-0.17	2.77544e-07	6.21573e-05	0.34004	0.17004	-0.17
cg15678392	-0.217564	2.77708e-07	6.21573e-05	0.455531	0.237967	-0.217564
cg17473727	-0.23009	2.80136e-07	6.26298e-05	0.562693	0.332603	-0.23009
cg18894552	-0.172253	2.8017e-07	6.26298e-05	0.295783	0.12353	-0.172253
cg25052312	0.117776	2.80471e-07	6.26482e-05	0.615087	0.732863	0.117776
cg07042546	-0.253654	2.80602e-07	6.26482e-05	0.523179	0.269525	-0.253654
cg22598744	-0.292318	2.80932e-07	6.26827e-05	0.610936	0.318617	-0.292318
cg24908197	-0.266248	2.81439e-07	6.27567e-05	0.661139	0.394891	-0.266248
cg22282131	-0.217106	2.81639e-07	6.27621e-05	0.873538	0.656432	-0.217106
cg07391141	-0.124656	2.8232e-07	6.28748e-05	0.320422	0.195766	-0.124656
cg21171858	0.195768	2.83138e-07	6.30177e-05	0.572024	0.767792	0.195768
cg02811197	0.224119	2.83599e-07	6.3064e-05	0.584743	0.808862	0.224119
cg20305578	0.147763	2.83872e-07	6.3064e-05	0.591809	0.739571	0.147763
cg10233654	0.246847	2.83875e-07	6.3064e-05	0.227608	0.474456	0.246847
cg18819791	0.234618	2.86535e-07	6.36023e-05	0.576363	0.810981	0.234618
cg27105446	-0.212678	2.86654e-07	6.36023e-05	0.464987	0.25231	-0.212678
cg14460008	-0.230014	2.87163e-07	6.36757e-05	0.656054	0.42604	-0.230014
cg18689454	-0.183221	2.88225e-07	6.38604e-05	0.50557	0.322349	-0.183221
cg26307728	-0.225758	2.88537e-07	6.38604e-05	0.683518	0.45776	-0.225758
cg04466886	0.124156	2.88627e-07	6.38604e-05	0.563426	0.687582	0.124156
cg07630229	-0.163181	2.8871e-07	6.38604e-05	0.445292	0.282111	-0.163181
cg14597598	-0.243066	2.89209e-07	6.39313e-05	0.406167	0.163101	-0.243066
cg03411082	0.14479	2.89595e-07	6.39485e-05	0.506627	0.651418	0.14479
cg22626524	-0.307387	2.89644e-07	6.39485e-05	0.65789	0.350503	-0.307387
cg00198594	0.288139	2.90166e-07	6.40116e-05	0.102539	0.390679	0.288139
cg05308656	-0.258698	2.90288e-07	6.40116e-05	0.36617	0.107473	-0.258698
cg03101664	-0.0873637	2.92156e-07	6.43129e-05	0.155368	0.0680048	-0.0873637
cg06772580	-0.18293	2.9219e-07	6.43129e-05	0.417668	0.234739	-0.18293
cg05926640	0.26333	2.92194e-07	6.43129e-05	0.241678	0.505008	0.26333
cg06522206	-0.140576	2.93569e-07	6.45124e-05	0.277489	0.136913	-0.140576
cg26775558	-0.27816	2.93616e-07	6.45124e-05	0.639371	0.361211	-0.27816
cg11949175	-0.257071	2.93641e-07	6.45124e-05	0.548452	0.291381	-0.257071
cg11906607	-0.179202	2.93924e-07	6.45335e-05	0.401849	0.222647	-0.179202
cg16512144	-0.146725	2.94273e-07	6.45335e-05	0.250735	0.10401	-0.146725
cg19298498	-0.310691	2.94279e-07	6.45335e-05	0.861297	0.550607	-0.310691
cg02683307	-0.135442	2.94647e-07	6.45444e-05	0.281931	0.146488	-0.135442
cg07139527	-0.283907	2.94898e-07	6.45444e-05	0.445305	0.161399	-0.283907
cg06100238	-0.0140088	2.95081e-07	6.45444e-05	0.0318999	0.017891	-0.0140088
cg14971718	-0.261941	2.95274e-07	6.45444e-05	0.41603	0.154089	-0.261941
cg12102181	-0.261947	2.95311e-07	6.45444e-05	0.459775	0.197827	-0.261947
cg26549084	-0.237133	2.95411e-07	6.45444e-05	0.441589	0.204455	-0.237133
cg09941017	0.221104	2.96675e-07	6.47809e-05	0.712914	0.934018	0.221104
cg09273483	-0.23242	2.96872e-07	6.47844e-05	0.468185	0.235765	-0.23242
cg13419692	-0.207027	3.003e-07	6.54925e-05	0.429539	0.222512	-0.207027
cg16668176	-0.164234	3.00826e-07	6.55417e-05	0.315817	0.151583	-0.164234
cg02394305	-0.252049	3.00892e-07	6.55417e-05	0.569197	0.317148	-0.252049
cg00222801	-0.197159	3.01082e-07	6.55432e-05	0.52115	0.323991	-0.197159
cg00715696	-0.214519	3.02225e-07	6.57519e-05	0.290867	0.0763476	-0.214519
cg10402698	-0.261302	3.03288e-07	6.59296e-05	0.498264	0.236963	-0.261302
cg19905379	0.274969	3.0341e-07	6.59296e-05	0.320792	0.595761	0.274969
cg07984358	-0.159758	3.04956e-07	6.61864e-05	0.325959	0.166201	-0.159758
cg14482811	-0.173308	3.05208e-07	6.61864e-05	0.460777	0.287469	-0.173308
cg15012161	0.154783	3.05291e-07	6.61864e-05	0.676937	0.831719	0.154783
cg25370658	-0.194843	3.05332e-07	6.61864e-05	0.389682	0.194839	-0.194843
cg04469731	0.158368	3.05736e-07	6.62338e-05	0.682078	0.840447	0.158368
cg09144769	0.23184	3.08185e-07	6.67239e-05	0.524153	0.755993	0.23184
cg07542476	-0.221504	3.08465e-07	6.67441e-05	0.479607	0.258102	-0.221504
cg00232816	-0.12618	3.09549e-07	6.69381e-05	0.411999	0.285819	-0.12618
cg22574675	-0.164847	3.10279e-07	6.70555e-05	0.389577	0.22473	-0.164847
cg08669010	-0.161388	3.10484e-07	6.70593e-05	0.508833	0.347446	-0.161388
cg25567938	0.0680365	3.11886e-07	6.73214e-05	0.853174	0.92121	0.0680365
cg17356036	-0.243371	3.12211e-07	6.7351e-05	0.560457	0.317086	-0.243371
cg04797957	0.245963	3.12853e-07	6.74487e-05	0.161946	0.407909	0.245963
cg14013103	0.0849243	3.13256e-07	6.74824e-05	0.699625	0.784549	0.0849243
cg18875357	0.109786	3.135e-07	6.74824e-05	0.633874	0.743659	0.109786
cg05974580	-0.0637732	3.13575e-07	6.74824e-05	0.140088	0.0763147	-0.0637732
cg07796597	0.237802	3.14099e-07	6.75545e-05	0.605496	0.843298	0.237802
cg07474957	0.304981	3.14333e-07	6.75641e-05	0.322183	0.627164	0.304981
cg08196138	-0.10659	3.14574e-07	6.75754e-05	0.269154	0.162564	-0.10659
cg04829760	0.268313	3.15963e-07	6.78013e-05	0.610421	0.878735	0.268313
cg12526473	0.22043	3.16017e-07	6.78013e-05	0.658931	0.879361	0.22043
cg02861056	0.181675	3.16194e-07	6.78013e-05	0.499304	0.680979	0.181675
cg11596239	-0.107836	3.1675e-07	6.78797e-05	0.291791	0.183955	-0.107836
cg19381792	0.228858	3.17357e-07	6.79239e-05	0.681122	0.909981	0.228858
cg03699843	0.173714	3.1748e-07	6.79239e-05	0.702663	0.876377	0.173714
cg10702041	-0.199392	3.17712e-07	6.79239e-05	0.573006	0.373614	-0.199392
cg00112588	-0.169829	3.17715e-07	6.79239e-05	0.281205	0.111376	-0.169829
cg00092400	0.244741	3.18193e-07	6.79854e-05	0.478474	0.723215	0.244741
cg19223782	-0.206966	3.19021e-07	6.81215e-05	0.522265	0.315299	-0.206966
cg09650907	0.256168	3.20449e-07	6.83857e-05	0.136218	0.392386	0.256168
cg24690709	0.218526	3.20783e-07	6.83941e-05	0.667075	0.885601	0.218526
cg11923631	-0.156973	3.20871e-07	6.83941e-05	0.436412	0.279438	-0.156973
cg13936383	-0.241336	3.21572e-07	6.85026e-05	0.686958	0.445623	-0.241336
cg04058100	0.207183	3.22518e-07	6.86633e-05	0.546508	0.753691	0.207183
cg22912922	0.0603678	3.23279e-07	6.87844e-05	0.524159	0.584527	0.0603678
cg17862837	-0.227495	3.23664e-07	6.88249e-05	0.458105	0.23061	-0.227495
cg23074762	-0.237794	3.23854e-07	6.88249e-05	0.488368	0.250574	-0.237794
cg20874052	-0.152398	3.25208e-07	6.90324e-05	0.240467	0.0880682	-0.152398
cg08421587	-0.264083	3.2536e-07	6.90324e-05	0.468931	0.204848	-0.264083
cg09607488	0.163765	3.25593e-07	6.90324e-05	0.696186	0.859951	0.163765
cg05576619	-0.173519	3.25603e-07	6.90324e-05	0.262782	0.0892637	-0.173519
cg12389397	-0.205782	3.25953e-07	6.90387e-05	0.581645	0.375863	-0.205782
cg19266387	0.11221	3.26179e-07	6.90387e-05	0.830808	0.943019	0.11221
cg05046589	-0.253883	3.26212e-07	6.90387e-05	0.432754	0.178871	-0.253883
cg00139726	-0.27542	3.26973e-07	6.91069e-05	0.473049	0.197629	-0.27542
cg04072771	0.148044	3.27148e-07	6.91069e-05	0.776507	0.92455	0.148044
cg08523978	-0.210656	3.27419e-07	6.91069e-05	0.525319	0.314664	-0.210656
cg10345936	-0.205055	3.27516e-07	6.91069e-05	0.398265	0.193209	-0.205055
cg16502747	0.172937	3.27545e-07	6.91069e-05	0.518179	0.691116	0.172937
cg05598678	0.326627	3.27693e-07	6.91069e-05	0.196775	0.523402	0.326627
cg12724221	0.147329	3.28099e-07	6.91517e-05	0.714961	0.86229	0.147329
cg03344782	0.273029	3.29072e-07	6.9316e-05	0.611412	0.884441	0.273029
cg11710123	-0.19226	3.29574e-07	6.93809e-05	0.538968	0.346708	-0.19226
cg21184415	0.186152	3.29777e-07	6.93828e-05	0.615695	0.801847	0.186152
cg22259797	0.169116	3.3014e-07	6.93844e-05	0.714612	0.883728	0.169116
cg05146888	-0.196983	3.30173e-07	6.93844e-05	0.31375	0.116767	-0.196983
cg14077111	-0.227991	3.3045e-07	6.93929e-05	0.743579	0.515587	-0.227991
cg07642463	-0.170708	3.30702e-07	6.93929e-05	0.405468	0.23476	-0.170708
cg27597853	-0.124932	3.30882e-07	6.93929e-05	0.230563	0.105631	-0.124932
cg02258201	-0.123832	3.31074e-07	6.93929e-05	0.272509	0.148678	-0.123832
cg10055621	0.152548	3.31183e-07	6.93929e-05	0.689778	0.842326	0.152548
cg04357965	-0.138771	3.31959e-07	6.95147e-05	0.22851	0.0897395	-0.138771
cg20970369	0.260819	3.32205e-07	6.95255e-05	0.363917	0.624736	0.260819
cg09564509	-0.155871	3.3263e-07	6.95738e-05	0.393443	0.237573	-0.155871
cg27560796	-0.116385	3.3381e-07	6.97372e-05	0.309699	0.193314	-0.116385
cg19835796	0.195296	3.33918e-07	6.97372e-05	0.741503	0.936799	0.195296
cg09985351	-0.0616219	3.33997e-07	6.97372e-05	0.0960257	0.0344038	-0.0616219
cg20608966	-0.254418	3.34717e-07	6.98468e-05	0.79225	0.537832	-0.254418
cg07855465	-0.173269	3.3522e-07	6.99111e-05	0.36082	0.187551	-0.173269
cg14040679	-0.168091	3.35425e-07	6.9913e-05	0.457632	0.28954	-0.168091
cg25461775	-0.27983	3.36912e-07	7.01503e-05	0.5793	0.29947	-0.27983
cg15002250	-0.292388	3.36955e-07	7.01503e-05	0.869461	0.577073	-0.292388
cg10442735	-0.278836	3.37368e-07	7.01954e-05	0.568634	0.289799	-0.278836
cg00562070	0.185484	3.38218e-07	7.03312e-05	0.454155	0.639639	0.185484
cg20141733	0.292133	3.39288e-07	7.05127e-05	0.585604	0.877737	0.292133
cg02667103	-0.236419	3.40207e-07	7.06627e-05	0.423697	0.187278	-0.236419
cg24136318	-0.146609	3.40846e-07	7.07543e-05	0.443428	0.296819	-0.146609
cg03885639	-0.180311	3.41203e-07	7.07873e-05	0.423991	0.24368	-0.180311
cg05824990	0.226817	3.41757e-07	7.08234e-05	0.422011	0.648828	0.226817
cg20033981	0.116272	3.41773e-07	7.08234e-05	0.77494	0.891212	0.116272
cg04404543	-0.101134	3.42114e-07	7.0853e-05	0.27133	0.170196	-0.101134
cg09257359	-0.121338	3.43603e-07	7.1085e-05	0.7186	0.597262	-0.121338
cg24155123	-0.164641	3.43632e-07	7.1085e-05	0.350282	0.185641	-0.164641
cg25148572	-0.106475	3.45305e-07	7.13627e-05	0.450248	0.343772	-0.106475
cg16031528	0.191969	3.4551e-07	7.13627e-05	0.614482	0.806451	0.191969
cg17046322	-0.098708	3.45572e-07	7.13627e-05	0.239008	0.1403	-0.098708
cg00912580	-0.205888	3.46612e-07	7.15272e-05	0.553642	0.347754	-0.205888
cg13370427	-0.169635	3.46978e-07	7.15272e-05	0.313128	0.143493	-0.169635
cg27135286	0.188006	3.47149e-07	7.15272e-05	0.434442	0.622448	0.188006
cg02963266	-0.102939	3.4739e-07	7.15272e-05	0.201272	0.0983332	-0.102939
cg01140985	-0.15851	3.47436e-07	7.15272e-05	0.275884	0.117374	-0.15851
cg04194821	-0.157261	3.47569e-07	7.15272e-05	0.292219	0.134958	-0.157261
cg11050612	-0.167484	3.49289e-07	7.18179e-05	0.277258	0.109774	-0.167484
cg23639134	-0.197421	3.49383e-07	7.18179e-05	0.447004	0.249582	-0.197421
cg12634306	-0.145355	3.49762e-07	7.18545e-05	0.340958	0.195602	-0.145355
cg14903689	-0.14158	3.50222e-07	7.19037e-05	0.372423	0.230843	-0.14158
cg16204524	-0.286463	3.50404e-07	7.19037e-05	0.520941	0.234477	-0.286463
cg05656770	-0.120966	3.5136e-07	7.20586e-05	0.298638	0.177673	-0.120966
cg13063845	-0.155965	3.52135e-07	7.21763e-05	0.358728	0.202763	-0.155965
cg10402417	0.103852	3.5234e-07	7.21769e-05	0.671444	0.775297	0.103852
cg19647567	0.116569	3.52941e-07	7.22533e-05	0.693583	0.810152	0.116569
cg21550623	-0.158515	3.53178e-07	7.22533e-05	0.543955	0.38544	-0.158515
cg21042919	-0.129687	3.53319e-07	7.22533e-05	0.361514	0.231827	-0.129687
cg25958716	-0.321952	3.53798e-07	7.23099e-05	0.605963	0.284011	-0.321952
cg21557087	-0.142683	3.54173e-07	7.23154e-05	0.320776	0.178092	-0.142683
cg26785882	-0.230717	3.54229e-07	7.23154e-05	0.41681	0.186093	-0.230717
cg00127408	-0.161048	3.55776e-07	7.25563e-05	0.559774	0.398726	-0.161048
cg24712290	-0.145288	3.55816e-07	7.25563e-05	0.333289	0.188001	-0.145288
cg19494811	-0.253331	3.56652e-07	7.26856e-05	0.690952	0.437621	-0.253331
cg01326206	-0.231531	3.57451e-07	7.28069e-05	0.758917	0.527386	-0.231531
cg23882164	-0.186678	3.58615e-07	7.30024e-05	0.443169	0.256491	-0.186678
cg06840837	-0.092131	3.5929e-07	7.30982e-05	0.306991	0.21486	-0.092131
cg09187338	0.323846	3.59651e-07	7.31275e-05	0.277234	0.60108	0.323846
cg15512289	0.274851	3.60057e-07	7.31275e-05	0.557739	0.832591	0.274851
cg15442583	-0.265085	3.60091e-07	7.31275e-05	0.563397	0.298312	-0.265085
cg24614671	-0.202373	3.60252e-07	7.31275e-05	0.406825	0.204452	-0.202373
cg11040268	-0.141445	3.61464e-07	7.33194e-05	0.362791	0.221346	-0.141445
cg00350615	0.106086	3.61759e-07	7.33194e-05	0.623206	0.729292	0.106086
cg23415995	-0.172524	3.61812e-07	7.33194e-05	0.321495	0.148971	-0.172524
cg12817782	-0.212021	3.62409e-07	7.33987e-05	0.484723	0.272702	-0.212021
cg01104208	-0.152257	3.62615e-07	7.33988e-05	0.346095	0.193838	-0.152257
cg17297634	-0.0903033	3.63613e-07	7.35592e-05	0.147985	0.0576815	-0.0903033
cg09502015	0.307989	3.64809e-07	7.37149e-05	0.413505	0.721494	0.307989
cg18700744	0.327272	3.64828e-07	7.37149e-05	0.185596	0.512867	0.327272
cg16468388	0.303072	3.65001e-07	7.37149e-05	0.393439	0.696511	0.303072
cg15123499	-0.231009	3.65402e-07	7.37544e-05	0.426819	0.195809	-0.231009
cg04662369	0.0463465	3.66514e-07	7.39347e-05	0.914164	0.960511	0.0463465
cg08175928	-0.134187	3.66744e-07	7.39347e-05	0.409341	0.275154	-0.134187
cg20706597	-0.31902	3.66916e-07	7.39347e-05	0.792157	0.473137	-0.31902
cg05233373	-0.0918631	3.67381e-07	7.39866e-05	0.158537	0.0666738	-0.0918631
cg12044828	0.251642	3.67934e-07	7.40565e-05	0.550357	0.801999	0.251642
cg09719124	-0.311342	3.68632e-07	7.41551e-05	0.500858	0.189515	-0.311342
cg14883070	-0.254325	3.69055e-07	7.41985e-05	0.686443	0.432118	-0.254325
cg17711521	0.239679	3.69951e-07	7.43369e-05	0.445138	0.684817	0.239679
cg01963754	-0.142851	3.70673e-07	7.43619e-05	0.227421	0.0845701	-0.142851
cg16742090	-0.292766	3.70691e-07	7.43619e-05	0.775109	0.482344	-0.292766
cg05018835	-0.22954	3.70699e-07	7.43619e-05	0.41498	0.18544	-0.22954
cg20742009	0.370362	3.71215e-07	7.44008e-05	0.228507	0.598869	0.370362
cg25463742	-0.170437	3.71309e-07	7.44008e-05	0.271994	0.101557	-0.170437
cg25766774	-0.196434	3.72461e-07	7.45899e-05	0.447384	0.25095	-0.196434
cg11171825	0.194154	3.73233e-07	7.47025e-05	0.156245	0.350399	0.194154
cg07082267	-0.100057	3.7504e-07	7.50223e-05	0.304272	0.204215	-0.100057
cg26664457	0.0833715	3.75337e-07	7.50397e-05	0.841354	0.924726	0.0833715
cg12804677	-0.268425	3.76525e-07	7.52352e-05	0.45185	0.183426	-0.268425
cg02047547	-0.149234	3.77394e-07	7.53667e-05	0.354837	0.205603	-0.149234
cg11361831	-0.354747	3.7781e-07	7.54076e-05	0.646699	0.291952	-0.354747
cg27251412	-0.16169	3.78846e-07	7.54877e-05	0.458781	0.297091	-0.16169
cg20763327	-0.253493	3.78922e-07	7.54877e-05	0.55946	0.305967	-0.253493
cg01514015	-0.204157	3.79032e-07	7.54877e-05	0.527905	0.323748	-0.204157
cg21791252	-0.112767	3.79055e-07	7.54877e-05	0.25667	0.143903	-0.112767
cg11556489	-0.276667	3.79279e-07	7.54903e-05	0.620497	0.34383	-0.276667
cg03509949	0.307026	3.79902e-07	7.55722e-05	0.285496	0.592523	0.307026
cg16609957	0.154076	3.80777e-07	7.57042e-05	0.677558	0.831633	0.154076
cg27592465	-0.254499	3.81044e-07	7.57152e-05	0.804316	0.549817	-0.254499
cg25139649	0.315168	3.81446e-07	7.57261e-05	0.429976	0.745144	0.315168
cg03399609	-0.113931	3.8163e-07	7.57261e-05	0.303516	0.189586	-0.113931
cg05404233	-0.103865	3.81819e-07	7.57261e-05	0.288261	0.184395	-0.103865
cg08640619	-0.183533	3.82041e-07	7.57261e-05	0.302412	0.118879	-0.183533
cg12744758	0.31743	3.82158e-07	7.57261e-05	0.391008	0.708438	0.31743
cg20240531	0.194476	3.83844e-07	7.60181e-05	0.697591	0.892067	0.194476
cg06385583	0.430897	3.8494e-07	7.61929e-05	0.261718	0.692615	0.430897
cg15331705	0.285182	3.85365e-07	7.6235e-05	0.261527	0.546708	0.285182
cg07864327	-0.152879	3.86395e-07	7.63796e-05	0.291114	0.138235	-0.152879
cg26856257	0.234518	3.86707e-07	7.63796e-05	0.296802	0.53132	0.234518
cg13880897	-0.228228	3.87142e-07	7.63796e-05	0.371264	0.143037	-0.228228
cg04378886	-0.071836	3.8726e-07	7.63796e-05	0.151864	0.0800284	-0.071836
cg02773639	0.107371	3.87312e-07	7.63796e-05	0.643358	0.750729	0.107371
cg23571812	0.120092	3.87378e-07	7.63796e-05	0.0828831	0.202975	0.120092
cg22276371	0.269065	3.87668e-07	7.63829e-05	0.35622	0.625285	0.269065
cg18232841	-0.13361	3.87822e-07	7.63829e-05	0.377692	0.244082	-0.13361
cg20586531	-0.2297	3.88076e-07	7.63833e-05	0.534193	0.304493	-0.2297
cg25474312	-0.209587	3.88251e-07	7.63833e-05	0.480911	0.271324	-0.209587
cg21289191	-0.201605	3.88539e-07	7.63981e-05	0.426648	0.225043	-0.201605
cg23730408	0.149314	3.9023e-07	7.66736e-05	0.585952	0.735265	0.149314
cg12871285	-0.185938	3.90369e-07	7.66736e-05	0.295469	0.109531	-0.185938
cg19618807	0.248277	3.91506e-07	7.68546e-05	0.61557	0.863847	0.248277
cg09259235	-0.207336	3.91966e-07	7.69028e-05	0.414248	0.206912	-0.207336
cg05552543	-0.17076	3.92416e-07	7.69488e-05	0.545723	0.374963	-0.17076
cg06866451	0.268355	3.92682e-07	7.69588e-05	0.622266	0.890621	0.268355
cg20091689	-0.124876	3.93761e-07	7.71279e-05	0.21742	0.0925435	-0.124876
cg15157241	-0.255549	3.94092e-07	7.71505e-05	0.528333	0.272784	-0.255549
cg22904401	-0.0629617	3.94985e-07	7.72763e-05	0.135405	0.0724433	-0.0629617
cg23146565	-0.123156	3.95167e-07	7.72763e-05	0.266167	0.143012	-0.123156
cg16056164	-0.343231	3.96094e-07	7.74154e-05	0.688215	0.344983	-0.343231
cg02630218	-0.166992	3.96704e-07	7.74923e-05	0.491751	0.324759	-0.166992
cg05328667	0.19922	3.96981e-07	7.75041e-05	0.556008	0.755228	0.19922
cg01000422	0.160508	3.97428e-07	7.75069e-05	0.7603	0.920808	0.160508
cg03753191	0.296095	3.97429e-07	7.75069e-05	0.335122	0.631217	0.296095
cg12881321	-0.251585	3.97804e-07	7.75378e-05	0.68604	0.434456	-0.251585
cg08305808	-0.212797	4.00341e-07	7.79897e-05	0.383147	0.17035	-0.212797
cg00165394	0.130973	4.01037e-07	7.80829e-05	0.496767	0.62774	0.130973
cg23204908	-0.265565	4.01429e-07	7.81166e-05	0.486527	0.220962	-0.265565
cg19448644	0.251786	4.01778e-07	7.81419e-05	0.629972	0.881758	0.251786
cg21518268	0.224863	4.03043e-07	7.83454e-05	0.580675	0.805538	0.224863
cg03376308	0.187617	4.03438e-07	7.83796e-05	0.582559	0.770176	0.187617
cg27299616	-0.103286	4.04123e-07	7.84702e-05	0.259691	0.156405	-0.103286
cg01037523	-0.254652	4.05186e-07	7.85991e-05	0.452935	0.198284	-0.254652
cg03672272	-0.121898	4.05227e-07	7.85991e-05	0.224466	0.102568	-0.121898
cg18350249	-0.294089	4.06024e-07	7.8711e-05	0.857385	0.563296	-0.294089
cg00221709	0.19145	4.0735e-07	7.87766e-05	0.703316	0.894767	0.19145
cg18676054	-0.146871	4.07602e-07	7.87766e-05	0.553573	0.406702	-0.146871
cg16717549	-0.165043	4.0766e-07	7.87766e-05	0.546832	0.381788	-0.165043
cg19774973	0.185418	4.07713e-07	7.87766e-05	0.51775	0.703168	0.185418
cg14279151	-0.243859	4.07834e-07	7.87766e-05	0.712906	0.469046	-0.243859
cg15666071	-0.104636	4.07859e-07	7.87766e-05	0.187977	0.0833406	-0.104636
cg25506059	-0.207095	4.07904e-07	7.87766e-05	0.497294	0.290199	-0.207095
cg00610360	-0.235394	4.09989e-07	7.91366e-05	0.456965	0.221571	-0.235394
cg00513941	-0.222843	4.10325e-07	7.91587e-05	0.374501	0.151658	-0.222843
cg14732815	-0.170157	4.11734e-07	7.93876e-05	0.505192	0.335035	-0.170157
cg01087254	0.250991	4.12005e-07	7.93971e-05	0.625413	0.876405	0.250991
cg01474424	-0.0944746	4.12249e-07	7.94014e-05	0.18529	0.0908154	-0.0944746
cg07994696	-0.18523	4.13013e-07	7.95056e-05	0.434665	0.249435	-0.18523
cg02973693	-0.365762	4.13854e-07	7.96227e-05	0.626899	0.261137	-0.365762
cg23231163	-0.0847681	4.1423e-07	7.96227e-05	0.139879	0.0551114	-0.0847681
cg27107076	-0.141832	4.14289e-07	7.96227e-05	0.246222	0.10439	-0.141832
cg06864260	-0.272451	4.14864e-07	7.96538e-05	0.72613	0.453679	-0.272451
cg10149296	0.278408	4.14906e-07	7.96538e-05	0.248468	0.526876	0.278408
cg23638849	-0.14014	4.15119e-07	7.96538e-05	0.428152	0.288012	-0.14014
cg12175311	-0.204713	4.16391e-07	7.9855e-05	0.446952	0.24224	-0.204713
cg12550074	0.243622	4.1682e-07	7.98945e-05	0.674107	0.91773	0.243622
cg09956592	-0.11089	4.17599e-07	8.00009e-05	0.324742	0.213852	-0.11089
cg24639902	-0.215166	4.18047e-07	8.0044e-05	0.658643	0.443477	-0.215166
cg05204566	-0.238711	4.20377e-07	8.04176e-05	0.451362	0.212651	-0.238711
cg08204159	-0.158143	4.20463e-07	8.04176e-05	0.29056	0.132417	-0.158143
cg14634687	-0.142364	4.20742e-07	8.04176e-05	0.261448	0.119084	-0.142364
cg05318210	-0.155866	4.21109e-07	8.04176e-05	0.298939	0.143072	-0.155866
cg24259363	-0.113785	4.21123e-07	8.04176e-05	0.201038	0.0872531	-0.113785
cg08520443	-0.225763	4.21621e-07	8.04698e-05	0.5129	0.287137	-0.225763
cg13269555	-0.160253	4.23053e-07	8.07001e-05	0.301767	0.141513	-0.160253
cg01142302	-0.132074	4.25125e-07	8.10473e-05	0.344573	0.2125	-0.132074
cg09499482	-0.125525	4.25327e-07	8.10473e-05	0.448936	0.323411	-0.125525
cg04347477	-0.0868613	4.259e-07	8.11133e-05	0.13431	0.047449	-0.0868613
cg23377551	-0.177608	4.28001e-07	8.1429e-05	0.34015	0.162543	-0.177608
cg26089007	-0.239759	4.28013e-07	8.1429e-05	0.45206	0.2123	-0.239759
cg15414028	0.261191	4.28524e-07	8.1442e-05	0.309489	0.570681	0.261191
cg11914795	-0.213235	4.28536e-07	8.1442e-05	0.425821	0.212585	-0.213235
cg17033684	0.216331	4.2913e-07	8.15115e-05	0.535307	0.751638	0.216331
cg25080229	-0.18331	4.31495e-07	8.19172e-05	0.349056	0.165745	-0.18331
cg05024715	-0.32937	4.33158e-07	8.21893e-05	0.604873	0.275504	-0.32937
cg26165146	0.306405	4.34858e-07	8.24677e-05	0.504233	0.810638	0.306405
cg11328541	-0.127585	4.35087e-07	8.24677e-05	0.192157	0.0645719	-0.127585
cg25065535	0.275479	4.35427e-07	8.24885e-05	0.148927	0.424406	0.275479
cg15334250	0.149287	4.36559e-07	8.25979e-05	0.743756	0.893044	0.149287
cg07469815	-0.163542	4.36684e-07	8.25979e-05	0.326623	0.163081	-0.163542
cg16819381	0.207502	4.36697e-07	8.25979e-05	0.575416	0.782918	0.207502
cg03322057	-0.0569617	4.37857e-07	8.27735e-05	0.0855006	0.0285389	-0.0569617
cg10414829	0.161264	4.38112e-07	8.2778e-05	0.526468	0.687732	0.161264
cg07837078	0.340224	4.38613e-07	8.28289e-05	0.465913	0.806137	0.340224
cg15555017	-0.223438	4.39181e-07	8.28352e-05	0.418791	0.195353	-0.223438
cg14592092	-0.186172	4.39387e-07	8.28352e-05	0.348224	0.162051	-0.186172
cg21531908	-0.183562	4.39478e-07	8.28352e-05	0.366022	0.18246	-0.183562
cg23511531	-0.26877	4.39573e-07	8.28352e-05	0.579171	0.3104	-0.26877
cg01627597	-0.0850097	4.41038e-07	8.30676e-05	0.306952	0.221942	-0.0850097
cg16554941	-0.189672	4.42402e-07	8.32806e-05	0.370292	0.18062	-0.189672
cg16211161	-0.0615388	4.4283e-07	8.33172e-05	0.136167	0.0746277	-0.0615388
cg08082455	-0.247424	4.4396e-07	8.3486e-05	0.644699	0.397276	-0.247424
cg10823844	-0.185613	4.44235e-07	8.34938e-05	0.291002	0.105389	-0.185613
cg21100932	-0.155054	4.45044e-07	8.35706e-05	0.472405	0.317351	-0.155054
cg12262070	-0.198593	4.45544e-07	8.35706e-05	0.452485	0.253892	-0.198593
cg12126990	-0.143879	4.45704e-07	8.35706e-05	0.306625	0.162746	-0.143879
cg08737338	0.255234	4.45709e-07	8.35706e-05	0.580087	0.835321	0.255234
cg27630153	-0.263386	4.45812e-07	8.35706e-05	0.656715	0.393328	-0.263386
cg18835596	-0.257944	4.46378e-07	8.36328e-05	0.550013	0.292069	-0.257944
cg08482837	-0.130692	4.46622e-07	8.36347e-05	0.258351	0.127659	-0.130692
cg09524946	0.176835	4.50557e-07	8.43275e-05	0.666202	0.843037	0.176835
cg24054871	0.168833	4.51395e-07	8.44302e-05	0.649628	0.818461	0.168833
cg15807314	-0.219483	4.51799e-07	8.44302e-05	0.476245	0.256762	-0.219483
cg17964305	-0.242705	4.52003e-07	8.44302e-05	0.54133	0.298625	-0.242705
cg07452217	-0.195667	4.52113e-07	8.44302e-05	0.405351	0.209685	-0.195667
cg13705518	-0.194826	4.52286e-07	8.44302e-05	0.444095	0.249269	-0.194826
cg21209876	0.15563	4.5307e-07	8.44933e-05	0.716527	0.872157	0.15563
cg00922378	0.251605	4.53097e-07	8.44933e-05	0.301505	0.553111	0.251605
cg19853565	-0.169271	4.54316e-07	8.46766e-05	0.37428	0.205009	-0.169271
cg03280235	0.100694	4.56121e-07	8.49379e-05	0.757076	0.85777	0.100694
cg13202213	-0.154553	4.56193e-07	8.49379e-05	0.397888	0.243335	-0.154553
cg18773591	0.27786	4.57005e-07	8.50448e-05	0.422685	0.700545	0.27786
cg13478668	-0.194373	4.57697e-07	8.51293e-05	0.366048	0.171675	-0.194373
cg13578303	0.14863	4.58473e-07	8.51758e-05	0.455488	0.604117	0.14863
cg09157320	-0.211526	4.58833e-07	8.51758e-05	0.451783	0.240257	-0.211526
cg00561854	-0.16986	4.58882e-07	8.51758e-05	0.365377	0.195517	-0.16986
cg04149930	0.25059	4.589e-07	8.51758e-05	0.46239	0.71298	0.25059
cg05873267	-0.0985742	4.59415e-07	8.52025e-05	0.224984	0.12641	-0.0985742
cg24116385	0.24932	4.5952e-07	8.52025e-05	0.661714	0.911034	0.24932
cg12371569	0.291585	4.60088e-07	8.52636e-05	0.364181	0.655765	0.291585
cg02541592	-0.137439	4.60663e-07	8.53259e-05	0.313133	0.175694	-0.137439
cg04292993	-0.355591	4.62109e-07	8.55107e-05	0.595322	0.23973	-0.355591
cg01869632	-0.249344	4.62139e-07	8.55107e-05	0.570985	0.321641	-0.249344
cg10131810	-0.169465	4.6343e-07	8.56686e-05	0.5027	0.333235	-0.169465
cg05057534	0.147289	4.63471e-07	8.56686e-05	0.756636	0.903925	0.147289
cg06189670	-0.28513	4.6378e-07	8.56814e-05	0.839879	0.554749	-0.28513
cg17708995	-0.202911	4.64227e-07	8.57197e-05	0.326848	0.123937	-0.202911
cg23905556	0.211471	4.6645e-07	8.60857e-05	0.696938	0.90841	0.211471
cg10041417	-0.299184	4.66973e-07	8.61379e-05	0.567428	0.268244	-0.299184
cg20200080	-0.0927093	4.6828e-07	8.63344e-05	0.392228	0.299519	-0.0927093
cg02700106	-0.180254	4.68997e-07	8.64221e-05	0.360079	0.179825	-0.180254
cg05457221	-0.21437	4.69544e-07	8.64784e-05	0.492748	0.278379	-0.21437
cg12449722	-0.13536	4.69873e-07	8.64944e-05	0.361015	0.225655	-0.13536
cg07659054	0.0928603	4.70548e-07	8.65741e-05	0.807312	0.900173	0.0928603
cg01556552	-0.173596	4.72157e-07	8.67985e-05	0.30202	0.128424	-0.173596
cg04201675	-0.186586	4.72458e-07	8.67985e-05	0.299178	0.112592	-0.186586
cg00780520	-0.251272	4.72496e-07	8.67985e-05	0.734292	0.48302	-0.251272
cg23450038	-0.0915186	4.73248e-07	8.68921e-05	0.143341	0.0518222	-0.0915186
cg01567482	0.122616	4.74923e-07	8.71548e-05	0.648278	0.770894	0.122616
cg20078807	-0.178938	4.75779e-07	8.7242e-05	0.34074	0.161802	-0.178938
cg23017915	-0.146823	4.75886e-07	8.7242e-05	0.301264	0.15444	-0.146823
cg00005112	-0.160051	4.77618e-07	8.74204e-05	0.396748	0.236697	-0.160051
cg19269039	0.12245	4.77736e-07	8.74204e-05	0.741287	0.863737	0.12245
cg15443020	-0.205378	4.77797e-07	8.74204e-05	0.406514	0.201136	-0.205378
cg22963109	-0.250087	4.77837e-07	8.74204e-05	0.558209	0.308122	-0.250087
cg14138235	0.092505	4.78155e-07	8.74339e-05	0.860806	0.953311	0.092505
cg00021476	-0.156553	4.78414e-07	8.74367e-05	0.296825	0.140272	-0.156553
cg08162476	-0.10998	4.78913e-07	8.74831e-05	0.24129	0.13131	-0.10998
cg26152754	-0.132767	4.79436e-07	8.75339e-05	0.386944	0.254177	-0.132767
cg18560571	-0.252498	4.80008e-07	8.7547e-05	0.421342	0.168844	-0.252498
cg05209330	-0.124061	4.80124e-07	8.7547e-05	0.372806	0.248745	-0.124061
cg17496990	-0.255393	4.80242e-07	8.7547e-05	0.547392	0.291999	-0.255393
cg03330558	-0.198932	4.80874e-07	8.76176e-05	0.394807	0.195875	-0.198932
cg08376824	-0.170512	4.81498e-07	8.76531e-05	0.337392	0.16688	-0.170512
cg25888881	0.238127	4.81661e-07	8.76531e-05	0.408048	0.646174	0.238127
cg25767870	0.171479	4.81804e-07	8.76531e-05	0.704963	0.876441	0.171479
cg06682445	0.103005	4.8265e-07	8.77622e-05	0.766077	0.869082	0.103005
cg14996143	0.146751	4.83195e-07	8.78168e-05	0.738797	0.885548	0.146751
cg18645493	0.223308	4.8374e-07	8.78369e-05	0.272694	0.496002	0.223308
cg17599748	-0.216548	4.83797e-07	8.78369e-05	0.384334	0.167787	-0.216548
cg00209037	0.0981995	4.85379e-07	8.80794e-05	0.710966	0.809165	0.0981995
cg11436362	0.140471	4.85812e-07	8.81134e-05	0.745639	0.88611	0.140471
cg20376123	-0.0976153	4.86407e-07	8.81765e-05	0.527916	0.430301	-0.0976153
cg08241477	0.130357	4.88204e-07	8.84044e-05	0.770839	0.901196	0.130357
cg00581541	-0.35694	4.88243e-07	8.84044e-05	0.609805	0.252865	-0.35694
cg04108328	-0.222663	4.88766e-07	8.84044e-05	0.788961	0.566298	-0.222663
cg08439276	-0.175068	4.88985e-07	8.84044e-05	0.341311	0.166243	-0.175068
cg06550629	-0.171464	4.89084e-07	8.84044e-05	0.453096	0.281632	-0.171464
cg15722438	0.121183	4.89147e-07	8.84044e-05	0.666832	0.788015	0.121183
cg01605984	-0.202438	4.89683e-07	8.84565e-05	0.55526	0.352822	-0.202438
cg20040972	0.23768	4.90528e-07	8.85644e-05	0.569333	0.807013	0.23768
cg22180646	-0.134556	4.91345e-07	8.86517e-05	0.417947	0.283391	-0.134556
cg13737221	-0.17244	4.91507e-07	8.86517e-05	0.354797	0.182356	-0.17244
cg14521988	-0.220139	4.93416e-07	8.89512e-05	0.685862	0.465722	-0.220139
cg00353407	-0.231913	4.93983e-07	8.90085e-05	0.425025	0.193111	-0.231913
cg05253716	-0.231481	4.97519e-07	8.96005e-05	0.584583	0.353103	-0.231481
cg15531512	0.312902	4.98189e-07	8.96331e-05	0.419859	0.732761	0.312902
cg21602257	0.119128	4.98201e-07	8.96331e-05	0.620284	0.739412	0.119128
cg18865815	-0.31157	4.98627e-07	8.96645e-05	0.73481	0.42324	-0.31157
cg01796038	-0.282265	4.98892e-07	8.96671e-05	0.803035	0.52077	-0.282265
cg04561571	-0.160364	5.00082e-07	8.9794e-05	0.272761	0.112397	-0.160364
cg11567558	0.267981	5.001e-07	8.9794e-05	0.601043	0.869025	0.267981
cg00524374	0.405377	5.00881e-07	8.98727e-05	0.231773	0.63715	0.405377
cg17640485	-0.187524	5.01041e-07	8.98727e-05	0.367003	0.179478	-0.187524
cg19486437	-0.264831	5.01349e-07	8.9883e-05	0.783638	0.518807	-0.264831
cg15268191	0.328711	5.02023e-07	8.99586e-05	0.278949	0.60766	0.328711
cg00961640	-0.207441	5.03359e-07	9.0153e-05	0.395178	0.187738	-0.207441
cg20965866	0.322425	5.04606e-07	9.03269e-05	0.396552	0.718977	0.322425
[truncated: 30,807 more rows]

## Sheet: sheet2
DEG
ID	Cluster_3	Cluster_2	log2FoldChange	pvalue	padj	regulation
PAGE5	9.88312	1380.01	-7.13058	1.03035e-15	3.8673e-11	Down
MB	2832.75	2674.52	5.13419	1.03626e-14	1.94476e-10	Up
MAGEB1	1.61112	312.116	-7.61279	3.84223e-14	4.45413e-10	Down
CTAG2	72.9861	365.64	-8.54151	4.74677e-14	4.45413e-10	Down
CMYA5	876.42	657.192	4.08914	6.33543e-14	4.75588e-10	Up
ACTG2	96.5218	1667.81	-4.11086	1.69815e-13	1.06231e-09	Down
GAGE1	27.446	806.413	-4.88099	2.07918e-13	1.11486e-09	Down
TNR	1971.98	120.357	4.03339	5.63854e-13	2.64546e-09	Up
NRAP	951.524	288.189	5.36518	8.43177e-13	3.51642e-09	Up
TAC4	328.343	33.7157	3.28847	1.61567e-12	6.06427e-09	Up
MAGEB2	4.16537	570.903	-7.11815	1.9822e-12	6.76362e-09	Down
ZYX	4085.36	9504.27	-1.21806	2.30289e-12	7.20305e-09	Down
MXI1	2170.18	892.951	1.28079	5.60831e-12	1.61925e-08	Up
CSPG4P13	223.361	32.9387	2.77169	7.85435e-12	1.97856e-08	Up
SSX2	76.5742	604.236	-5.89262	7.90708e-12	1.97856e-08	Down
XAGE1B	247.174	1833.03	-6.47222	9.47729e-12	2.22325e-08	Down
AC124067.2	5.93675	82.013	-3.77262	1.6923e-11	3.73639e-08	Down
XIRP2	2313.36	421.966	5.6057	1.79976e-11	3.7529e-08	Up
KCNA2	351.846	23.4607	3.90061	2.63346e-11	5.20234e-08	Up
AL603865.2	23.3584	0.834005	4.76826	5.24994e-11	9.85256e-08	Up
RNASE2	27.0512	82.8924	-3.07302	6.44661e-11	1.15222e-07	Down
FAM166B	477.148	34.5738	3.78428	7.02808e-11	1.17111e-07	Up
LINC00837	432.606	20.5103	4.3955	7.17631e-11	1.17111e-07	Up
GAGE2A	0.811351	195.211	-7.90224	8.28728e-11	1.29606e-07	Down
CTNNBIP1	995.343	1947.78	-0.967917	8.71913e-11	1.30906e-07	Down
AC009093.2	27.3242	172.731	-2.65166	1.47961e-10	2.09535e-07	Down
ACTA1	8279.16	2062.83	3.67847	1.50729e-10	2.09535e-07	Up
F2RL1	26.2088	206.928	-2.98845	1.5892e-10	2.13032e-07	Down
IGHM	84.7487	1741.62	-4.36029	1.93071e-10	2.49887e-07	Down
TAGLN	1362.68	6869.05	-2.33349	2.31768e-10	2.89973e-07	Down
MAGEA11	6.59181	170.444	-4.68598	3.42959e-10	4.04342e-07	Down
SOST	11013.7	502.41	4.45396	3.44726e-10	4.04342e-07	Up
AL591501.1	13.2759	0.382002	4.88461	6.11386e-10	6.80286e-07	Up
COL24A1	5318.27	1204.82	2.14216	6.16234e-10	6.80286e-07	Up
HGF	157.612	1197.73	-2.92635	9.37801e-10	1.0057e-06	Down
GAGE12F	18.1543	1220.43	-6.07648	9.92702e-10	1.035e-06	Down
PTPRZ1	6891.42	655.264	3.39465	1.25451e-09	1.27262e-06	Up
CD8A	59.4096	443.191	-2.89717	1.3235e-09	1.30727e-06	Down
CD82	1344.38	5144.77	-1.93603	1.39238e-09	1.34004e-06	Down
P4HA1	13900.8	5017.6	1.47008	1.63317e-09	1.53248e-06	Up
AC010991.1	60.9185	3.06697	4.30111	1.92963e-09	1.76651e-06	Up
LINC02732	32.2146	2.70069	3.58022	2.71303e-09	2.38235e-06	Up
FOXG1	13.2393	711.592	-3.85792	2.751e-09	2.38235e-06	Down
SCARB1	5275.81	1522.26	1.79314	2.79276e-09	2.38235e-06	Up
JAG2	4619.68	1503.52	1.61939	3.18018e-09	2.65256e-06	Up
PDE3A	181.838	771.74	-2.08592	3.44307e-09	2.80939e-06	Down
SSX2B	45.7374	317.348	-4.1549	3.6251e-09	2.89499e-06	Down
MEIS3	243.304	1033.1	-2.08595	4.21539e-09	3.29626e-06	Down
SGMS2	9069.36	2697.78	1.74916	4.42171e-09	3.38703e-06	Up
DSCR8	4.83587	88.2911	-4.23642	4.58216e-09	3.43076e-06	Down
SPICE1	1036.42	418.136	1.30886	4.67802e-09	3.43076e-06	Up
PDK1	1876.5	639.993	1.5515	4.75301e-09	3.43076e-06	Up
MUC15	29.2534	429.032	-3.87657	5.14552e-09	3.61917e-06	Down
PGBD5	1015.53	189.745	2.41952	5.20689e-09	3.61917e-06	Up
PAGE2	17.7474	336.714	-4.24379	5.91235e-09	4.0348e-06	Down
CAPN13	26.1649	2.61242	3.29378	6.63535e-09	4.41888e-06	Up
IRF2BPL	1711.41	3464.54	-1.01736	6.71061e-09	4.41888e-06	Down
NKG7	62.8722	363.034	-2.52756	6.90967e-09	4.47151e-06	Down
TRBC2	128.865	999.649	-2.95407	7.98402e-09	5.07919e-06	Down
BNIP3	4964.59	1696.86	1.54877	8.72229e-09	5.41137e-06	Up
ACTA2	1894.9	8233.5	-2.11919	8.79452e-09	5.41137e-06	Down
LINC01517	85.81	11.8284	2.85551	9.83216e-09	5.95226e-06	Up
POU2F2	304.642	960.486	-1.65756	1.0822e-08	6.44753e-06	Down
FAM117B	971.377	438.779	1.14523	1.16634e-08	6.77134e-06	Up
MYORG	3277.69	1283.15	1.3529	1.17264e-08	6.77134e-06	Up
CPNE5	2433.43	581.364	2.06548	1.30797e-08	7.36244e-06	Up
AL158819.1	0.852106	21.6954	-5.07352	1.31423e-08	7.36244e-06	Down
IGF1R	14238.1	3045.4	2.225	1.38203e-08	7.58734e-06	Up
PODN	285.753	1181.64	-2.04695	1.39481e-08	7.58734e-06	Down
AMIGO2	136.548	636.938	-2.22097	1.78086e-08	9.54895e-06	Down
ZDHHC23	317.137	83.838	1.91547	1.82641e-08	9.65527e-06	Up
SAP30-DT	193.763	87.8816	1.14404	1.88902e-08	9.84755e-06	Up
VCAM1	659.833	3342.9	-2.34075	2.17472e-08	1.11816e-05	Down
MEF2C-AS1	152.447	56.351	1.42686	2.27055e-08	1.14285e-05	Up
LY96	153.971	402.097	-1.38196	2.28363e-08	1.14285e-05	Down
CTAG1A	3.98116	290.865	-6.19412	2.34741e-08	1.15931e-05	Down
KIAA1549L	203.498	981.27	-2.26863	2.70271e-08	1.31745e-05	Down
ATAD2	5929.45	2224.8	1.41409	2.87307e-08	1.38254e-05	Up
FMO3	56.6291	503.373	-2.17041	3.05989e-08	1.44131e-05	Down
PLS1	381.748	87.8284	2.1179	3.07201e-08	1.44131e-05	Up
PCED1B	78.3814	231.539	-1.55893	3.14233e-08	1.44946e-05	Down
MYL9	4775.31	12193.2	-1.35232	3.1873e-08	1.44946e-05	Down
LPAR3	960.708	211.803	2.18039	3.20523e-08	1.44946e-05	Up
GAL	936.901	118.648	2.98201	3.46549e-08	1.5485e-05	Up
TRAPPC1	4123.69	6718.8	-1.55866	3.73549e-08	1.6343e-05	Down
WIF1	3482.54	285.948	3.60552	3.74461e-08	1.6343e-05	Up
NCR3LG1	791.394	223.059	1.82642	3.81909e-08	1.64765e-05	Up
AC124798.1	345.175	122.747	1.49	3.92653e-08	1.67475e-05	Up
CPE	77174.9	20917	1.88346	4.17649e-08	1.76135e-05	Up
PRPH	1553.61	125.175	3.63322	4.2729e-08	1.78199e-05	Up
AC009093.8	16.0407	61.5603	-1.93565	4.34977e-08	1.78708e-05	Down
CCDC71L	374.533	985.454	-1.39543	4.38032e-08	1.78708e-05	Down
OR8B10P	17.6973	1.3831	3.61641	4.51015e-08	1.82026e-05	Up
IGHA1	118.988	1939.5	-4.026	4.63777e-08	1.85185e-05	Down
LINC01234	41.2878	202.948	-2.30456	4.80952e-08	1.90022e-05	Down
CISH	251.469	598.526	-1.25059	4.92359e-08	1.92502e-05	Down
CCDC26	32.323	3.38904	3.19485	5.04847e-08	1.9535e-05	Up
PRR15	121.065	13.3324	3.17651	5.12927e-08	1.96451e-05	Up
PLEKHO2	1865.62	3581.51	-0.940589	5.24224e-08	1.9875e-05	Down
LOX	23132.8	8737.84	1.40458	5.91504e-08	2.22015e-05	Up
ETV1	195.853	1007.91	-2.36395	6.17729e-08	2.29563e-05	Down
AC093673.1	97.2982	245.531	-1.3323	6.53507e-08	2.40478e-05	Down
ALG1L5P	10.0667	1.37836	2.82831	6.6017e-08	2.40571e-05	Up
LTBP2	1258.66	4908.58	-1.96336	7.36418e-08	2.62342e-05	Down
SIRPA	1139.56	2564.78	-1.17018	7.46109e-08	2.62342e-05	Down
PRB2	13828.4	15.9765	3.74565	7.46802e-08	2.62342e-05	Up
GRIN2D	184.676	727.64	-1.97808	7.47872e-08	2.62342e-05	Down
PXN	2892.3	4801.65	-0.731082	8.33452e-08	2.89655e-05	Down
LINC02568	99.817	19.1292	2.38877	8.85305e-08	3.04853e-05	Up
MUC1	1104.24	257.746	2.09896	9.36995e-08	3.1972e-05	Up
WAS	342.256	1013.86	-1.5665	9.63264e-08	3.25722e-05	Down
IGF2-AS	13.0246	119.356	-3.1937	1.01435e-07	3.39934e-05	Down
CCIN	4.37621	30.9953	-2.81791	1.031e-07	3.42457e-05	Down
PLXDC2	1633.86	4546.42	-1.47632	1.0538e-07	3.4696e-05	Down
MITF	563.996	1253.86	-1.1532	1.08095e-07	3.52805e-05	Down
AC009093.1	64.3325	300.922	-2.22309	1.14094e-07	3.69173e-05	Down
LINC00702	170.603	762.82	-2.15984	1.17517e-07	3.7531e-05	Down
CD3E	72.6221	412.357	-2.50231	1.18351e-07	3.7531e-05	Down
TMEM196	38.4037	1.74181	4.46822	1.19797e-07	3.7531e-05	Up
TNFRSF12A	1437.54	3747.21	-1.38209	1.1999e-07	3.7531e-05	Down
SNX29	905.56	1791.74	-0.98446	1.24267e-07	3.85473e-05	Down
MEPE	8541.7	286.65	3.22125	1.27458e-07	3.92131e-05	Up
DUSP18	289.155	496.227	-0.779927	1.42208e-07	4.33955e-05	Down
LINC02432	178.483	54.181	2.98729	1.52044e-07	4.60228e-05	Up
DNM1P34	41.8941	9.90264	2.07886	1.54461e-07	4.63802e-05	Up
AFDN	3854.43	2023.61	0.929421	1.56886e-07	4.67346e-05	Up
COL2A1	22559.1	8184.96	3.64141	1.67537e-07	4.95143e-05	Up
CFI	342.112	1387.46	-2.0196	1.70358e-07	4.9955e-05	Down
MYC	10443	3503.4	1.57568	1.75932e-07	5.11893e-05	Up
NKAIN4	6.20363	97.5986	-3.98163	1.8004e-07	5.19817e-05	Down
MOSPD3	488.326	845.523	-0.791532	1.83928e-07	5.26988e-05	Down
AC005274.1	31.3565	3.81033	2.98266	1.94887e-07	5.54157e-05	Up
SQLE	6408.69	2336.69	1.45547	2.30219e-07	6.49703e-05	Up
CXCR3	28.5148	141.026	-2.30078	2.40212e-07	6.72844e-05	Down
AC073862.5	71.7194	16.3933	2.11061	2.44209e-07	6.78974e-05	Up
AL117328.1	0.848948	4.88143	-2.63139	2.46768e-07	6.81044e-05	Down
VPS9D1-AS1	703.38	155.715	2.17563	2.49971e-07	6.81871e-05	Up
PVT1	1087.38	292.683	1.89306	2.50701e-07	6.81871e-05	Up
DCLRE1A	619.006	311.611	0.989894	2.66412e-07	7.19389e-05	Up
SLAMF9	326.223	24.4538	3.74625	2.7714e-07	7.43011e-05	Up
CACNB4	371.921	108.219	1.7798	2.89598e-07	7.70906e-05	Up
TIAM2	2083.58	943.698	1.14244	3.13535e-07	8.27977e-05	Up
IGF2	20878.2	134281	-2.68518	3.15449e-07	8.27977e-05	Down
NKILA	148.281	390.175	-1.3932	3.21049e-07	8.34976e-05	Down
AC025263.1	52.6079	8.62745	2.58434	3.22565e-07	8.34976e-05	Up
CAMK1G	6.97313	33.0796	-2.25401	3.30402e-07	8.44157e-05	Down
LINC01534	83.2268	30.8608	1.42105	3.3061e-07	8.44157e-05	Up
SUGCT	227.375	633.085	-1.4772	3.44898e-07	8.74283e-05	Down
SDC1	2734.6	7727.56	-1.49865	3.47067e-07	8.74283e-05	Down
TERT	97.6701	1.70467	5.82288	3.71268e-07	9.29013e-05	Up
IL2RA	38.0329	140.598	-1.88573	3.8447e-07	9.55674e-05	Down
AMACR	396.469	780.005	-0.975984	3.93183e-07	9.70904e-05	Down
NTNG2	35.7593	179.379	-2.32869	4.18702e-07	0.000102239	Down
CTF1	38.154	141.752	-1.88384	4.1948e-07	0.000102239	Down
ESPN	443.319	85.8592	2.3667	4.22524e-07	0.000102316	Up
VSIG4	386.707	1591.7	-2.04103	4.27937e-07	0.000102963	Down
PMP2	59.7231	9.69509	2.6077	4.32197e-07	0.000103232	Up
CD27	33.5837	143.502	-2.09031	4.36746e-07	0.000103232	Down
AC078925.2	16.7507	1.62778	3.29983	4.37544e-07	0.000103232	Up
TBRG1	3310.8	1716.01	0.948051	4.40444e-07	0.000103232	Up
EPHA6	137.441	17.18	3.00591	4.4281e-07	0.000103232	Up
MAGEA4	1.14359	128.345	-5.29337	4.49822e-07	0.00010422	Down
ANGPTL7	112.346	12.0408	3.22146	4.57019e-07	0.000105238	Up
PODNL1	493.086	1659.27	-1.75047	4.62007e-07	0.000105738	Down
CD37	324.886	857.607	-1.39958	4.77231e-07	0.000108034	Down
COX7B2	1.31484	18.3431	-3.8374	4.77798e-07	0.000108034	Down
TM4SF1	869.336	2512.73	-1.53108	4.90659e-07	0.000109488	Down
RPL23AP53	75.2964	32.55	1.20874	4.90675e-07	0.000109488	Up
SCD	16761.9	5935.84	1.49766	4.95472e-07	0.000109488	Up
AC093791.1	8.5557	57.6225	-2.79348	4.95898e-07	0.000109488	Down
SLC35G1	721.97	327.81	1.13816	5.10864e-07	0.000111577	Up
MFAP3L	1522.18	478.024	1.67079	5.12285e-07	0.000111577	Up
TCAP	1009.06	631.164	2.63876	5.15481e-07	0.000111577	Up
FAM162A	2511.79	976.159	1.36356	5.17248e-07	0.000111577	Up
ANO5	11147.1	2211.66	2.33342	5.22537e-07	0.000112074	Up
SNCB	72.9119	8.64826	3.07349	5.32484e-07	0.000113285	Up
GLIPR2	550.66	1334.18	-1.27633	5.34219e-07	0.000113285	Down
SNAPC3	2154.58	1160.47	0.892386	5.66663e-07	0.000119489	Up
COLEC10	27.2704	4.51913	2.57083	5.72497e-07	0.000120045	Up
ST6GAL2	194.229	1052.76	-2.43862	5.76215e-07	0.000120154	Down
CA9	1408.29	124.749	3.49794	5.8259e-07	0.000120812	Up
CORT	818.044	187.311	2.12533	6.42189e-07	0.000132439	Up
SNORD3A	214.983	1256.07	-2.54619	6.52347e-07	0.000133799	Down
SLC13A5	1923.93	299.995	2.68097	6.63408e-07	0.000134898	Up
SYT6	633.421	98.7943	2.67973	6.64894e-07	0.000134898	Up
CKMT2	771.403	129.372	2.576	6.89588e-07	0.000139156	Up
NR2F1	323.614	967.856	-1.58032	7.02051e-07	0.000140913	Down
PADI3	4.72752	52.2407	-3.4761	7.43232e-07	0.000148386	Down
PCDHA6	7.7988	96.42	-3.62801	7.52769e-07	0.000149494	Down
SFRP4	2467.5	12471.7	-2.33749	7.63604e-07	0.000150325	Down
AC010609.1	149.545	15.6034	3.25458	7.64964e-07	0.000150325	Up
CD2	54.1735	276.321	-2.34722	7.72158e-07	0.000150949	Down
PTPRCAP	58.5562	366.579	-2.64381	7.98132e-07	0.000155218	Down
AC233723.1	534.566	80.7397	2.72557	8.02448e-07	0.000155253	Up
GZMB	251.008	251.138	-2.82185	8.09887e-07	0.000155889	Down
FGF7	101.646	436.276	-2.10191	8.39208e-07	0.000160708	Down
SLAMF8	322.026	1048.71	-1.70242	8.48533e-07	0.000161669	Down
CARD10	179.474	390.909	-1.12172	8.57305e-07	0.000162516	Down
ARHGEF39	438.705	222.586	0.979922	8.83693e-07	0.000166676	Up
CACNG7	29.4909	71.1843	-4.28408	9.42458e-07	0.000176418	Down
GTSF1	28.1905	184.578	-2.71881	9.44746e-07	0.000176418	Down
RHBDL2	4220.65	1162.46	1.86017	9.56485e-07	0.000177726	Up
LINC02616	1.17116	40.971	-5.23631	9.95896e-07	0.000184138	Down
KCNJ12	1620.49	280.177	2.53208	1.00419e-06	0.00018476	Up
MTNR1B	18.0724	2.12653	3.05607	1.01742e-06	0.000185475	Up
HMOX1	2193.34	8100.84	-1.88489	1.01795e-06	0.000185475	Down
NRXN1	1492.4	230.206	2.69623	1.02615e-06	0.000186066	Up
AL353759.1	96.8441	304.078	-1.64784	1.0336e-06	0.000186516	Down
OR8B9P	161.943	48.1029	1.74355	1.04972e-06	0.000188518	Up
PLD6	1726.25	428.622	1.90243	1.0665e-06	0.000189717	Up
LINC01508	65.9261	3.39855	4.24445	1.06651e-06	0.000189717	Up
RIMS1	37.5023	307.865	-3.04709	1.07361e-06	0.00019008	Down
TEX29	9.68561	199.997	-3.11608	1.11551e-06	0.000196571	Down
STEAP4	394.096	1581.46	-2.00447	1.13431e-06	0.000198949	Down
DCAF8L2	4.93284	18.4934	-3.2627	1.15076e-06	0.000200896	Down
KCNAB2	908.294	1627.08	-0.840772	1.19391e-06	0.000207463	Down
UTP23	2215.51	1063.12	1.05874	1.21631e-06	0.000210383	Up
RBM26-AS1	126.628	51.2702	1.29716	1.23298e-06	0.000212288	Up
ANKRD23	373.245	213.787	1.83491	1.25215e-06	0.000214604	Up
FCER1G	1250.37	3609.91	-1.5294	1.2605e-06	0.000215052	Down
AL513323.1	24.1135	2.80427	3.12545	1.2766e-06	0.000216556	Up
FIBCD1	33.773	171.341	-2.33946	1.28647e-06	0.000216556	Down
LTB	48.7058	201.086	-2.04148	1.28662e-06	0.000216556	Down
IKZF1	154.715	465.855	-1.58791	1.31218e-06	0.000219872	Down
ACSL5	247.403	601.471	-1.28127	1.37738e-06	0.000229771	Down
DCAF8L1	1.16705	72.4892	-4.70101	1.3978e-06	0.000232146	Down
PCOLCE-AS1	43.0616	105.751	-1.29434	1.41237e-06	0.000232928	Down
IL17RD	185.577	644.573	-1.79696	1.41732e-06	0.000232928	Down
DLX1	647.183	242.645	1.41518	1.42113e-06	0.000232928	Up
AHCTF1	2647.44	1628.98	0.700171	1.46295e-06	0.000238741	Up
ARHGDIB	2469.33	5753.68	-1.2202	1.49201e-06	0.00024088	Down
FERMT3	835.632	2218.86	-1.40901	1.49309e-06	0.00024088	Down
FAM169B	67.4533	17.6434	1.9184	1.49531e-06	0.00024088	Up
DAB2	3686.31	7359.85	-0.997471	1.51213e-06	0.000242548	Down
HIF3A	93.7241	489.415	-2.38761	1.54879e-06	0.000247372	Down
PDE1B	127.808	370.085	-1.53328	1.59249e-06	0.000252558	Down
MCAM	15643.8	6764.63	1.20957	1.59472e-06	0.000252558	Up
PHOX2A	48.344	5.3122	3.16692	1.60425e-06	0.000252692	Up
AC006033.2	13.4753	39.5385	-1.56541	1.61463e-06	0.000252692	Down
TMEM120B	2420.47	1107.98	1.12731	1.61577e-06	0.000252692	Up
FAM222A-AS1	37.8372	9.74099	1.95362	1.62477e-06	0.000253046	Up
MAP3K14	449.027	900.125	-1.00222	1.63523e-06	0.000253623	Down
SYT15	1236.04	422.883	1.54676	1.65634e-06	0.000255841	Up
RFX3	434.756	220.354	0.977764	1.67348e-06	0.000257427	Up
FPR1	95.1461	293.507	-1.62412	1.69575e-06	0.000259219	Down
DOK3	291.028	629.142	-1.11245	1.69893e-06	0.000259219	Down
GAS6	1011.74	2628.09	-1.37671	1.73549e-06	0.000263724	Down
LPAR5	162.852	434.588	-1.41592	1.78551e-06	0.000270231	Down
NAA11	8.31496	88.6104	-3.42422	1.82497e-06	0.000275094	Down
IGHD	8.38854	100.496	-3.56606	1.91622e-06	0.000286933	Down
SSC5D	364.26	1285.31	-1.81888	1.9188e-06	0.000286933	Down
LINC01923	206.791	55.6945	1.88427	1.95521e-06	0.000291217	Up
KCNU1	27.1433	3.36749	2.97695	1.9853e-06	0.000294355	Up
AC003072.1	51.2036	97.8959	-0.934057	1.99196e-06	0.000294355	Down
MSANTD3-TMEFF1	81.7048	246.396	-1.59019	2.02708e-06	0.00029837	Down
HCST	109.148	390.311	-1.83657	2.04122e-06	0.000299278	Down
HDAC7	2109.69	3571.5	-0.7592	2.10056e-06	0.00030678	Down
MAGEA1	60.6155	171.42	-4.28893	2.12541e-06	0.000308028	Down
IL6-AS1	0.688981	28.1012	-3.12106	2.12552e-06	0.000308028	Down
PPP2R1B	1705.77	1030.16	0.727286	2.18588e-06	0.000315557	Up
CTPS1	4014.1	2157.22	0.895718	2.19722e-06	0.000315979	Up
WNT16	438.693	56.8606	2.94947	2.26133e-06	0.000323571	Up
MARCHF2	457.734	890.161	-0.958743	2.26726e-06	0.000323571	Down
IGLV1-51	10.2455	61.3717	-2.56497	2.30391e-06	0.000327557	Down
DENND1C	123.28	293.72	-1.25305	2.37911e-06	0.000336972	Down
SH3PXD2A-AS1	68.9379	26.607	1.38068	2.4379e-06	0.000343168	Up
CD5	26.6205	105.74	-1.97919	2.44619e-06	0.000343168	Down
SLC12A5	64.5218	205.565	-1.67412	2.45029e-06	0.000343168	Down
ALOX5AP	220.004	669.369	-1.60428	2.51991e-06	0.000351607	Down
SH3BGRL3	7640.53	15141	-0.986645	2.5481e-06	0.000354223	Down
AGFG2	362.123	582.216	-0.682965	2.57514e-06	0.000356662	Down
PLB1	102.937	220.667	-1.1003	2.60077e-06	0.000358886	Down
SIT1	15.6376	62.0078	-1.97494	2.63511e-06	0.000361682	Down
FNBP1	718.527	1398.24	-0.960256	2.6403e-06	0.000361682	Down
AKIRIN1	4465.16	2688.38	0.731689	2.66953e-06	0.000364357	Up
HTR1B	1.73338	12.2402	-2.85508	2.81284e-06	0.000382526	Down
GDA	151.077	38.0613	1.98556	2.84699e-06	0.000384444	Up
ZNF525	571.662	312.451	0.869158	2.85685e-06	0.000384444	Up
OVAAL	7.75433	49.6249	-2.68284	2.85767e-06	0.000384444	Down
KLHL13	1016.26	309.074	1.71711	2.91976e-06	0.000391394	Up
VASP	2120.01	3703.63	-0.804784	2.94807e-06	0.000393783	Down
CEP44	732.361	597.48	0.707796	3.07588e-06	0.000409397	Up
FRMD4A	1428	2525.74	-0.822627	3.13342e-06	0.000415583	Down
MMP19	295.593	1035.15	-1.80833	3.17869e-06	0.000420102	Down
LRRC32	672.693	2128.57	-1.66191	3.1991e-06	0.000421316	Down
ICE2P1	11.2433	0.809404	3.70104	3.25215e-06	0.000426805	Up
FKBP11	3823.09	1622.96	1.23623	3.28966e-06	0.000430224	Up
METRN	605.964	1363.04	-1.16959	3.31436e-06	0.000431473	Down
TNFRSF11B	850.938	234.026	1.86283	3.32836e-06	0.000431473	Up
ARHGAP44	1897.16	650.026	1.54492	3.3337e-06	0.000431473	Up
IRAG1	103.228	332.594	-1.68611	3.39216e-06	0.000437531	Down
SMAD9	1469.61	565.222	1.37787	3.46234e-06	0.000442897	Up
LINC02298	145.921	49.6942	1.5524	3.4685e-06	0.000442897	Up
GJA5	183.803	701.831	-1.93252	3.46917e-06	0.000442897	Down
KRTAP13-1	17.5343	0.420403	5.18197	3.53205e-06	0.000449397	Up
ID2-AS1	35.9817	10.2876	1.76461	3.58384e-06	0.000452344	Up
SMPDL3B	140.118	20.6508	2.75575	3.60894e-06	0.000452344	Up
AL133215.2	68.4561	25.6307	1.41317	3.61145e-06	0.000452344	Up
SNX20	116.41	301.772	-1.37275	3.61407e-06	0.000452344	Down
GNAT3	20.1268	2.92322	2.73734	3.61968e-06	0.000452344	Up
IL13RA2	341.087	654.183	-2.53929	3.62752e-06	0.000452344	Down
AK3	3057.75	1622.88	0.91326	3.68731e-06	0.000458276	Up
AC099521.3	230.061	44.0305	2.38433	3.80132e-06	0.000470126	Up
LINC02167	54.8694	7.76568	2.40005	3.8077e-06	0.000470126	Up
ERAP2	1071.2	4493.36	-2.06851	3.86264e-06	0.000475346	Down
KAZALD1	5461.46	1832.69	1.57537	3.93452e-06	0.000482608	Up
CD3D	28.0959	153.519	-2.44436	3.96554e-06	0.000484546	Down
HBE1	0.731615	13.314	-4.2414	3.97613e-06	0.000484546	Down
TMTC2	3920.54	1546.26	1.34219	4.01507e-06	0.000487708	Up
PSIP1	6033.19	3066.95	0.976036	4.07805e-06	0.00049376	Up
RN7SL431P	24.8665	11.6643	2.19534	4.15054e-06	0.000500921	Up
IRAIN	44.5742	3.70277	3.55359	4.18779e-06	0.000503797	Up
IGSF11	414.235	92.1059	2.16627	4.26101e-06	0.000509428	Up
BARD1	989.789	444.108	1.15535	4.26175e-06	0.000509428	Up
ARX	215.72	45.7877	2.23416	4.30609e-06	0.000513095	Up
JMJD1C-AS1	205.649	79.019	1.3797	4.35599e-06	0.000516318	Up
RPS6P25	26.097	10.4764	1.31002	4.36065e-06	0.000516318	Up
CD14	1888.74	6210.43	-1.71719	4.39634e-06	0.000518907	Down
ISLR2	33.8475	148.317	-2.13759	4.47188e-06	0.000526168	Down
DNA2	425.815	221.033	0.944581	4.49666e-06	0.000526715	Up
GPR65	110.753	312.381	-1.49327	4.5046e-06	0.000526715	Down
AL022322.1	350.571	99.3707	1.81628	4.53714e-06	0.000528873	Up
FAM76B	665.764	396.335	0.747205	4.57461e-06	0.00053159	Up
RASL11B	167.465	682.986	-2.02752	4.58935e-06	0.000531656	Down
ARHGAP9	258.089	626.403	-1.27894	4.64471e-06	0.000536414	Down
MNS1	696.24	310.843	1.16199	4.66034e-06	0.000536569	Up
LINC02104	6.43693	35.714	-2.50272	4.79372e-06	0.000550237	Down
PMEPA1	5070.61	12393.9	-1.28931	4.84308e-06	0.000554208	Down
KLHL25	1000.65	523.401	0.935005	4.87292e-06	0.000555927	Up
CYP2S1	60.8826	162.362	-1.41451	4.98319e-06	0.000564373	Down
GYPC	887.872	1977.18	-1.15465	4.98621e-06	0.000564373	Down
GNAI1	4103.67	1777.44	1.20683	4.99761e-06	0.000564373	Up
TGM2	1921.8	5308.33	-1.46594	5.00709e-06	0.000564373	Down
RNF113B	10.0492	1.53286	2.67114	5.0798e-06	0.000570854	Up
DEF6	164.714	394.649	-1.25771	5.12133e-06	0.000571076	Down
TRPS1	4521.62	2304.08	0.972643	5.12236e-06	0.000571076	Up
AP002884.3	6.27318	0.619312	3.15223	5.12742e-06	0.000571076	Up
FAM241A	3141.34	1415.28	1.14993	5.189e-06	0.000576225	Up
DDX43P3	0.309988	10.8411	-5.04519	5.23294e-06	0.000578071	Down
EPCAM	791.402	172.692	2.19629	5.24459e-06	0.000578071	Up
DLX2	449.855	110.949	2.01836	5.25183e-06	0.000578071	Up
C3	563.882	2372.15	-2.07221	5.38356e-06	0.000590838	Down
FAM216A	630.126	325.145	0.954392	5.60169e-06	0.000612984	Up
MTMR10	1783.18	1081.4	0.721202	5.65498e-06	0.000617017	Up
C5orf46	5.27882	68.2645	-3.69312	5.71473e-06	0.00062173	Down
STAB1	3130.98	8554.27	-1.44993	5.7347e-06	0.000622094	Down
STX1A	190.338	403.514	-1.08273	5.75123e-06	0.000622094	Down
CITED2	1045.17	2035.48	-0.961584	5.83384e-06	0.000629217	Down
IGFBP4	7375.1	18099.5	-1.29517	5.94778e-06	0.000639667	Down
GAS5	11832.7	5076.15	1.22091	6.02991e-06	0.000643515	Up
MUC19	54.5479	10.8746	2.31752	6.03359e-06	0.000643515	Up
CREBL2	1137.5	1905.65	-0.744848	6.03499e-06	0.000643515	Down
WDR72	1335.89	222.654	2.58437	6.06141e-06	0.000644501	Up
TPD52	1601.27	492.9	1.69934	6.11987e-06	0.000648879	Up
EFHD2	3165.68	5307.82	-0.745477	6.19049e-06	0.000652875	Down
DUX4L27	59.5445	14.8436	1.98779	6.20652e-06	0.000652875	Up
SP140	35.7277	110.142	-1.62421	6.20974e-06	0.000652875	Down
NBEAL1	485.922	251.04	0.951219	6.27852e-06	0.000658263	Up
PLXNC1	546.783	1382.74	-1.33814	6.46068e-06	0.000675474	Down
CACNG4	505.416	61.8203	3.02933	6.53246e-06	0.000681082	Up
AC083967.1	355.887	497.491	-3.17821	6.6838e-06	0.00069493	Down
NLRP2B	21.7723	3.08404	2.78109	6.76708e-06	0.000701645	Up
CD36	6573.38	2110.76	1.6388	6.83075e-06	0.000706296	Up
HAUS6	1491.86	854.942	0.802377	6.88768e-06	0.000710226	Up
CARD11	84.4284	212.545	-1.32954	6.93056e-06	0.000711248	Down
ANXA13	151.197	40.8361	1.88684	6.978e-06	0.000711248	Up
S100A9	98.9758	403.663	-2.02639	6.99435e-06	0.000711248	Down
CEACAM21	19.4169	54.4524	-1.48272	6.99915e-06	0.000711248	Down
ELFN1-AS1	121.413	21.983	2.45657	7.00116e-06	0.000711248	Up
INSYN2A	79.2751	26.5202	1.59388	7.01129e-06	0.000711248	Up
C1QA	2784.07	9332.47	-1.74501	7.07953e-06	0.000716235	Down
AL157895.1	16.7329	86.8861	-2.38398	7.14134e-06	0.000720546	Down
LINC01447	49.0027	17.2077	1.51187	7.35806e-06	0.000740422	Up
RHPN2	534.669	197.701	1.43487	7.38028e-06	0.000740672	Up
NCKAP1L	951.993	2164.7	-1.18529	7.51033e-06	0.000751605	Down
SELPLG	686.715	1819.46	-1.40602	7.5319e-06	0.000751605	Down
PREB	4753.5	2672.82	0.830602	7.54929e-06	0.000751605	Up
PARD6G-AS1	221.246	75.2438	1.55231	7.60114e-06	0.000754765	Up
GRM4	120.299	29.6462	2.0149	7.67782e-06	0.000757464	Up
ABCA4	583.382	139.963	2.06007	7.69043e-06	0.000757464	Up
MSMO1	2734.12	1260.89	1.11651	7.7133e-06	0.000757464	Up
RGS4	146.167	815.209	-2.47937	7.71793e-06	0.000757464	Down
PCDH11X	91.5526	22.0054	2.05855	7.72922e-06	0.000757464	Up
STT3A	16932.8	9508.7	0.832497	7.82237e-06	0.000764596	Up
SLC43A2	750.713	1564.4	-1.05924	8.00035e-06	0.000779961	Down
CNR1	44.6394	307.195	-2.78371	8.05834e-06	0.000783398	Down
DCHS2	161.566	38.7461	2.05321	8.07734e-06	0.000783398	Up
TNFSF4	146.417	500.151	-1.77479	8.18465e-06	0.000789724	Down
LINC00536	14.0626	3.37003	2.04601	8.23151e-06	0.000791168	Up
SLK	3574.69	2111.23	0.759746	8.24178e-06	0.000791168	Up
SPI1	1445.24	4062.1	-1.49098	8.39737e-06	0.000803619	Down
SCN1A	85.5489	25.2257	1.76009	8.41429e-06	0.000803619	Up
GZMH	18.9519	103.062	-2.43584	8.53338e-06	0.000812923	Down
LINC01470	51.2952	11.0903	2.20425	8.63074e-06	0.000817283	Up
DCAF12L2	79.0544	8.53275	4.28894	8.63414e-06	0.000817283	Up
MAGEC2	16.4269	234.163	-3.83701	8.64446e-06	0.000817283	Down
PRTG	798.653	350.026	1.18892	8.67388e-06	0.000818004	Up
PPP4R3C	1.83785	73.0571	-5.32251	8.73463e-06	0.000821669	Down
ADGRD1	2219.94	607.652	1.8688	8.79086e-06	0.000824891	Up
RPLP0P2	229.147	913.811	-1.99569	8.82623e-06	0.000824963	Down
MARCO	10.9775	81.5942	-2.89572	8.8514e-06	0.000824963	Down
CPEB3	355.017	167.782	1.08079	8.85758e-06	0.000824963	Up
RMDN2-AS1	31.7513	7.15353	2.11748	8.91106e-06	0.000826247	Up
AC009153.1	10.0828	3.12222	1.68389	8.9448e-06	0.000826247	Up
COCH	2467.08	370.207	2.73578	8.94622e-06	0.000826247	Up
ACER2	63.5067	26.6686	1.2419	8.95941e-06	0.000826247	Up
GABRA5	113.69	8.16358	3.79916	9.11884e-06	0.000838705	Up
ITGAM	319.317	822.355	-1.36431	9.13919e-06	0.000838705	Down
ADK	2142.6	1179.95	0.860949	9.28252e-06	0.00084978	Up
LCK	68.5309	208.451	-1.6035	9.32667e-06	0.000851745	Down
GNA15	305.862	842.028	-1.46129	9.42952e-06	0.000859048	Down
AOC3	2813.48	1043.4	1.431	9.51995e-06	0.000865186	Up
MPHOSPH9	1282.84	800.138	0.680971	9.59852e-06	0.000869346	Up
FADS1	7799.55	3853.98	1.01702	9.61205e-06	0.000869346	Up
SIRPG	16.3498	71.1798	-2.12559	9.65368e-06	0.000869865	Down
LRRC25	218.636	518.282	-1.24452	9.69604e-06	0.000869865	Down
FCGR1A	195.131	671.608	-1.78255	9.69979e-06	0.000869865	Down
HOMER2	5750.61	2019.93	1.50934	9.71926e-06	0.000869865	Up
SMPD3	9828.22	2184.24	2.1698	9.74508e-06	0.000869865	Up
MIP	51.8949	15.4816	1.73265	9.77789e-06	0.000869865	Up
TDRD1	99.0129	13.6341	2.18207	9.78001e-06	0.000869865	Up
LINC02763	40.1832	6.31787	2.65139	9.85679e-06	0.000871482	Up
IGLC3	70.5524	872.168	-3.62683	9.86515e-06	0.000871482	Down
CCDC168	43.1549	11.1561	1.94933	9.86785e-06	0.000871482	Up
AC069120.1	27.1468	2.93875	3.19133	9.92036e-06	0.000874063	Up
TPBGL	87.2794	272.92	-1.64636	9.94963e-06	0.000874589	Down
CRISP2	66.1047	1.46675	4.82122	9.99325e-06	0.00087637	Up
AL157400.2	4.98873	0.573802	2.94854	1.01461e-05	0.000887701	Up
NOLC1	4878.03	2926.19	0.737205	1.02111e-05	0.000891311	Up
UGT3A1	31.3751	26.3962	2.35264	1.0628e-05	0.000925552	Up
RASGRP4	97.5366	216.425	-1.15334	1.08009e-05	0.000938426	Down
ENHO	798.771	206.318	1.9521	1.09623e-05	0.00095025	Up
MTSS1	6491.43	2346.86	1.46775	1.10042e-05	0.000951682	Up
CCDC186	908.601	532.248	0.771096	1.10584e-05	0.00095185	Up
AC090559.1	38.9759	96.4075	-1.30604	1.10821e-05	0.00095185	Down
CD163	1156.9	3458.27	-1.57968	1.10822e-05	0.00095185	Down
MYO6	4495.43	1921.04	1.22649	1.11132e-05	0.000952338	Up
KIF7	3229.19	1551.38	1.05724	1.11695e-05	0.000952889	Up
TNFRSF6B	63.2646	1980.91	-2.28005	1.11704e-05	0.000952889	Down
SNORC	690.933	120.536	2.5182	1.12244e-05	0.000953948	Up
COL11A2	29698	6035.99	2.29868	1.12337e-05	0.000953948	Up
LAPTM5	8407.61	22428.8	-1.41559	1.12672e-05	0.000954638	Down
SLC8A3	6113.93	1373.47	2.15424	1.13016e-05	0.000955395	Up
ALG9	1989.82	1319.84	0.591898	1.13682e-05	0.000958396	Up
PANX3	18992.4	3567.76	2.4123	1.13882e-05	0.000958396	Up
ZNF664	7261.11	4175.49	0.798077	1.14656e-05	0.000962754	Up
ABCC10	1064.75	2121.02	-0.993746	1.18487e-05	0.000992701	Down
RASGRP1	34.4992	92.7581	-1.42978	1.19247e-05	0.000995042	Down
SMOC1	277.522	1562.97	-2.49316	1.19297e-05	0.000995042	Down
CXCL12	844.47	3004.86	-1.83051	1.20175e-05	0.00100015	Down
LYSMD1	794.773	459.915	0.78914	1.20499e-05	0.00100062	Up
PRDM13	79.7377	10.6401	2.89448	1.23625e-05	0.00102311	Up
LTK	721.463	201.353	1.84009	1.24165e-05	0.00102311	Up
NAA60	1663.16	2512.26	-0.594782	1.24202e-05	0.00102311	Down
PCDH15	150.128	11.8876	2.09645	1.24297e-05	0.00102311	Up
AL928654.3	33.8192	8.63922	2.00004	1.2544e-05	0.00103026	Up
CSF1	3704.84	9776.35	-1.3999	1.26607e-05	0.00103757	Down
DDN	948.484	222.678	2.09115	1.29118e-05	0.00105584	Up
IRX5	1729.18	667.57	1.37297	1.31013e-05	0.00106901	Up
ENTPD3	2030.95	435.956	2.21961	1.32235e-05	0.00107664	Up
LINC00973	2.37698	14.3053	-2.64474	1.34822e-05	0.00109533	Down
SCG2	17.1167	193.167	-2.55583	1.35735e-05	0.00110036	Down
KLK14	104.702	20.0711	2.37873	1.36587e-05	0.00110488	Up
AL161669.3	25.4066	5.75126	2.14302	1.37242e-05	0.00110779	Up
FDPS	6018.93	3581.52	0.748925	1.38933e-05	0.00111904	Up
AC004862.1	198.749	51.5185	1.94423	1.4031e-05	0.00112771	Up
NFAM1	292.844	635.366	-1.11693	1.41422e-05	0.00113376	Down
RBMY1A1	0.505531	148.694	-8.25536	1.41836e-05	0.00113376	Down
SOX21	72.4728	17.5543	3.45951	1.4197e-05	0.00113376	Up
SCUBE3	3203.14	828.425	1.95116	1.44449e-05	0.00114926	Up
ABCA12	73.6209	140.486	1.8788	1.44522e-05	0.00114926	Up
MUC5B	38.4229	5.51729	2.82465	1.454e-05	0.00115379	Up
NECTIN2	2682.42	4769.8	-0.830217	1.47621e-05	0.00116895	Down
IL31RA	36.5136	117.758	-1.69528	1.49291e-05	0.00117968	Down
ADAMTS16	49.652	222.609	-2.17084	1.51541e-05	0.00119495	Down
CHRNA1	206.112	1000.52	-2.27838	1.52855e-05	0.00120278	Down
SRL	148.303	290.034	1.89194	1.53781e-05	0.00120753	Up
KLHL4	52.1961	229.696	-2.13854	1.54216e-05	0.00120842	Down
SH3RF3	777.675	1718	-1.14324	1.54842e-05	0.0012108	Down
DLG2-AS2	5.41957	0.25364	3.88664	1.60068e-05	0.00124906	Up
RN7SKP137	12.3082	1.81415	2.77848	1.60787e-05	0.00125207	Up
ADAP2	570.362	1337.71	-1.22969	1.61782e-05	0.00125713	Down
EDRF1	996.757	637.655	0.644355	1.62107e-05	0.00125713	Up
QTRT2	1204.2	727.337	0.726014	1.65023e-05	0.00127711	Up
S100P	42.4615	6.95891	2.60913	1.67073e-05	0.00129	Up
LMOD2	221.593	226.409	3.5897	1.67376e-05	0.00129	Up
AC104791.1	11.9236	1.77619	2.7731	1.68599e-05	0.00129676	Up
AC137630.3	9.39657	24.1144	-1.3703	1.70776e-05	0.00130828	Down
PF4	13.1018	69.2385	-2.41989	1.70945e-05	0.00130828	Down
AC087664.2	35.3241	9.16158	1.92328	1.7139e-05	0.00130828	Up
CREBZF	2559.33	1336.75	0.936773	1.71508e-05	0.00130828	Up
IL6	9.42446	75.6386	-3.00159	1.71839e-05	0.00130828	Down
PIKFYVE	2347.07	1305.11	0.846174	1.72778e-05	0.00131276	Up
GBP2	930.13	2316.6	-1.31613	1.76778e-05	0.0013402	Down
RPS6	66841.8	32355.9	1.04672	1.77103e-05	0.0013402	Up
AC025165.1	61.6235	18.4369	1.73586	1.78032e-05	0.00134452	Up
AP001107.5	3.39724	18.2672	-2.37367	1.78845e-05	0.00134711	Down
TYROBP	2475.63	6816.18	-1.46111	1.79715e-05	0.00134711	Down
VAV1	198.776	473.429	-1.25193	1.80114e-05	0.00134711	Down
MEF2C	11262.1	5726.42	0.975794	1.8017e-05	0.00134711	Up
CGREF1	4024.71	1148.74	1.80873	1.81783e-05	0.00135543	Up
AC083906.1	11.5799	3.12851	1.8312	1.82005e-05	0.00135543	Up
STK32B	220.268	609.626	-1.46828	1.82886e-05	0.00135852	Down
AC138811.2	134.394	51.6472	2.14872	1.83143e-05	0.00135852	Up
SASH3	220.593	567.073	-1.36099	1.83881e-05	0.00136031	Down
ITK	1153.07	346.339	1.73474	1.84109e-05	0.00136031	Up
SLC36A4	1794.7	996.704	0.848438	1.84564e-05	0.00136099	Up
ALDH1A2	88.9313	346.902	-1.96696	1.8602e-05	0.00136903	Down
AL049833.3	6.19982	1.46012	2.01257	1.87623e-05	0.00137813	Up
LRCOL1	21.9465	5.60317	1.95191	1.88674e-05	0.00137955	Up
AADAT	1070.04	495.924	1.10933	1.8869e-05	0.00137955	Up
ANKRD45	245.367	95.5672	1.35608	1.88919e-05	0.00137955	Up
CCN2	3032.25	8689.06	-1.51878	1.89785e-05	0.00138319	Down
AC025048.2	29.3239	68.5714	-1.22314	1.9038e-05	0.00138483	Down
ADRA1B	36.8749	105.185	-1.51076	1.91947e-05	0.00139353	Down
C6orf226	155.801	402.498	-1.36737	1.93329e-05	0.0013974	Down
TRIM58	585.76	127.592	2.19684	1.93804e-05	0.0013974	Up
LRRC9	28.2367	3.10912	3.15416	1.94097e-05	0.0013974	Up
SAP30	1155.77	612.259	0.917533	1.94189e-05	0.0013974	Up
CNTN1	208.208	956.234	-2.19871	1.9443e-05	0.0013974	Down
BRI3	1823.55	3005.79	-0.720863	1.95028e-05	0.0013974	Down
CORO1A	724.225	1791.43	-1.30621	1.95086e-05	0.0013974	Down
B3GNT8	37.7302	100.041	-1.40001	1.96636e-05	0.00140582	Down
FDX1	1706.58	995.408	0.777479	1.974e-05	0.0014086	Up
SLC7A7	596.257	1343.8	-1.17196	2.00823e-05	0.0014303	Down
LIN7A	72.0959	236.733	-1.71679	2.01618e-05	0.00143325	Down
CD52	104.705	379.658	-1.85614	2.05139e-05	0.00145543	Down
SHISA5	5087.01	8437.19	-0.729762	2.05514e-05	0.00145543	Down
CCDC102B	202.964	402.03	-0.98769	2.06408e-05	0.001459	Down
SERPINE1	806.617	2298.58	-1.51068	2.07278e-05	0.0014624	Down
CKMT1B	306.339	34.0118	3.16761	2.10655e-05	0.00148119	Up
AHCTF1P1	27.8891	8.95489	1.60588	2.10887e-05	0.00148119	Up
AC134312.5	47.6806	172.789	-1.85947	2.11265e-05	0.00148119	Down
MAGEB17	3.08371	26.0483	-3.06462	2.11519e-05	0.00148119	Down
LPL	4987.46	1871.74	1.4138	2.12325e-05	0.00148406	Up
MYL4	111.23	371.361	-1.64554	2.13283e-05	0.00148673	Down
SMOX	4644.93	1804.5	1.36402	2.13499e-05	0.00148673	Up
COL13A1	3322.52	1086.94	1.61195	2.15053e-05	0.00149478	Up
DGKK	96.2624	7.99802	4.1478	2.1618e-05	0.00149983	Up
OPN3	7401.93	2224.95	1.73411	2.19019e-05	0.00151551	Up
DSG3	183.603	17.1157	2.09466	2.19372e-05	0.00151551	Up
EIF4E3	467.927	889.025	-0.925486	2.19651e-05	0.00151551	Down
LOXL1	2121.84	7474	-1.81648	2.20333e-05	0.00151743	Down
MAN2A2	2625.42	1560.36	0.750799	2.2207e-05	0.00152659	Up
PTGER4	210.361	566.482	-1.42908	2.25008e-05	0.00153914	Down
OS9	41343	19450.2	1.08787	2.2541e-05	0.00153914	Up
EHD2	4626.08	9351.39	-1.01534	2.25532e-05	0.00153914	Down
TAX1BP3	2503.16	4628.35	-0.886559	2.25535e-05	0.00153914	Down
SLITRK2	219.393	44.1845	2.3148	2.31137e-05	0.0015745	Up
LINC02582	24.8949	6.26789	1.95627	2.31632e-05	0.00157501	Up
AC008268.1	1.34298	3.3042	-3.54159	2.32751e-05	0.00157976	Down
UHRF2	2376.74	1335.65	0.831564	2.3446e-05	0.00158849	Up
KIF20B	1170.39	646.119	0.857202	2.35023e-05	0.00158943	Up
NOP58	4301.08	2676.95	0.683794	2.3649e-05	0.00159648	Up
TRIM36	442.924	153.917	1.52261	2.39239e-05	0.00161214	Up
INPP4A	3062.89	1801.49	0.76532	2.40225e-05	0.00161588	Up
PRF1	80.1908	269.095	-1.74431	2.4219e-05	0.00162618	Down
TRPM2	201.82	480.716	-1.25159	2.43644e-05	0.00163302	Down
DNALI1	40.1046	120.085	-1.58203	2.44732e-05	0.00163739	Down
MIR4500HG	41.4958	9.05184	2.18604	2.45809e-05	0.00163964	Up
POU3F2	9.71249	51.0227	-2.39261	2.4623e-05	0.00163964	Down
AC092506.1	16.8844	71.3801	-2.10328	2.52183e-05	0.0016753	Down
CLEC18C	79.9742	21.1961	1.91938	2.5414e-05	0.00168532	Up
TNNC1	1139.69	550.316	2.5708	2.56994e-05	0.00170124	Up
VAMP8	755.687	1898.9	-1.32896	2.58151e-05	0.00170541	Down
FMO1	17.6165	842.923	-2.29001	2.58534e-05	0.00170541	Down
ZNF423	329.461	854.303	-1.37421	2.60807e-05	0.00171739	Down
CALHM5	234.398	496.632	-1.08263	2.61696e-05	0.00171891	Down
LINC01221	71.6083	9.23558	2.95094	2.61953e-05	0.00171891	Up
RDX	5428.45	3332.81	0.703625	2.62519e-05	0.00171961	Up
MFF-DT	69.8798	31.1265	1.16047	2.65317e-05	0.00173492	Up
NDUFB9	12954.9	5402.26	1.26183	2.6656e-05	0.00173875	Up
TMEM127	4013.76	6382.17	-0.668966	2.6683e-05	0.00173875	Down
MFNG	192.205	394.052	-1.03514	2.71752e-05	0.00176775	Down
TES	637.947	1481.85	-1.21571	2.74597e-05	0.0017831	Down
MFAP2	3433.73	10294.4	-1.58393	2.75061e-05	0.0017831	Down
RPS3AP44	40.7135	13.5155	1.59248	2.77302e-05	0.00179335	Up
SNX4	2182.92	1325.72	0.719131	2.78623e-05	0.00179335	Up
FCGR2B	176.661	504.395	-1.51195	2.78704e-05	0.00179335	Down
RASGRP2	737.193	242.294	1.60506	2.79218e-05	0.00179335	Up
RENBP	422.469	1093.77	-1.37261	2.79697e-05	0.00179335	Down
JCHAIN	52.6156	320.497	-2.60543	2.8009e-05	0.00179335	Down
GNAI2	15372.6	23576.2	-0.616931	2.80295e-05	0.00179335	Down
CNNM2	939.079	585.929	0.680854	2.80464e-05	0.00179335	Up
SEMA6B	958.969	1984.95	-1.04974	2.81221e-05	0.0017946	Down
AC008957.1	6.77684	26.2213	-1.95737	2.81617e-05	0.0017946	Down
AL133467.2	1.10792	10.5543	-3.34517	2.82413e-05	0.00179662	Down
PLAU	1466.59	3934.51	-1.42351	2.8387e-05	0.00180284	Down
DUSP3	2181.07	3554.32	-0.703965	2.86186e-05	0.00181448	Down
LINC00840	7.90659	28.7045	-1.83541	2.88401e-05	0.00182544	Down
PRSS36	60.7323	119.183	-0.968682	2.93438e-05	0.00185419	Down
HLA-DQB1	1435.32	4436.51	-1.62789	2.97192e-05	0.00187049	Down
AC009495.3	30.0765	9.50541	1.62637	2.97869e-05	0.00187049	Up
NCAPD3	2515.43	1418.2	0.82683	2.98581e-05	0.00187049	Up
LINC00494	10.26	62.1017	-2.60492	2.98854e-05	0.00187049	Down
HES2	350.653	97.3561	1.84738	2.98855e-05	0.00187049	Up
PIWIL2	334.728	67.6426	2.30574	2.99361e-05	0.00187049	Up
TCF7L1	890.457	1874.94	-1.07443	2.99506e-05	0.00187049	Down
LTN1	2235.85	1137.7	0.974381	3.04579e-05	0.00189902	Up
PPP1R9B	5416.62	8231.8	-0.603754	3.06038e-05	0.00190463	Down
CALD1	8139.76	18454	-1.18086	3.06495e-05	0.00190463	Down
PHOSPHO1	13896.4	3650.65	1.92846	3.07893e-05	0.00191016	Up
MTND1P23	803.316	5064.37	-2.03418	3.09207e-05	0.00191514	Down
FARP2	2749.2	1648.18	0.737823	3.11358e-05	0.00192454	Up
CENPT	2227.46	1311.39	0.764548	3.1175e-05	0.00192454	Up
SIGLEC17P	72.4961	18.7368	1.95644	3.12496e-05	0.00192598	Up
POC1B	1037.35	636.185	0.704508	3.13574e-05	0.00192946	Up
RN7SL138P	39.1614	127.22	-1.69782	3.14191e-05	0.00193009	Down
SNHG1	2357.81	1356.18	0.797601	3.15892e-05	0.00193737	Up
NAA25	1607.58	1049.7	0.613952	3.16801e-05	0.00193977	Up
IL10RA	442.027	1090.02	-1.30198	3.1848e-05	0.00194519	Down
DENND11	1788.48	1058.16	0.75687	3.18722e-05	0.00194519	Up
IL17RB	318.461	119.579	1.41221	3.21714e-05	0.00196026	Up
ISM1	904.262	237.28	1.92969	3.23116e-05	0.00196542	Up
DSE	1026.14	2165.6	-1.0774	3.23725e-05	0.00196542	Down
PTPN7	202.504	442.755	-1.12953	3.24132e-05	0.00196542	Down
ARPC1B	5526.61	9533.56	-0.786626	3.25157e-05	0.00196846	Down
VCX	1.49468	37.6353	-4.67356	3.27049e-05	0.00197673	Down
KIF21B	252.933	525.052	-1.05447	3.27707e-05	0.00197752	Down
ALDH1A1	1330.04	570.227	-1.6779	3.35505e-05	0.00201821	Down
TNKS	3699.29	2101.37	0.815689	3.35525e-05	0.00201821	Up
MAP6D1	312.85	154.254	1.02091	3.37123e-05	0.00202457	Up
DDX21	5420.99	3244.38	0.740535	3.3924e-05	0.00202816	Up
SATB2	12849.6	4959.57	1.3734	3.39549e-05	0.00202816	Up
FRMD1	160.238	33.6629	2.24617	3.39847e-05	0.00202816	Up
LAIR1	670.879	1581.38	-1.23709	3.39882e-05	0.00202816	Down
SATB2-AS1	1298.91	342.647	1.92227	3.40983e-05	0.0020315	Up
MT1A	172.44	35.8534	2.26768	3.4153e-05	0.00203154	Up
C1QB	2874.03	8989.04	-1.64503	3.44232e-05	0.00204437	Down
IGFLR1	182.488	351.897	-0.945015	3.46007e-05	0.00205166	Down
INPP1	1146.71	729.284	0.65227	3.50985e-05	0.00207579	Up
ZNF37BP	894.937	497.849	0.845712	3.51182e-05	0.00207579	Up
AC073862.2	22.171	4.61504	2.23433	3.52313e-05	0.0020792	Up
RPS14P4	18.8008	69.8991	-1.89557	3.53214e-05	0.00208125	Down
PHETA1	1488.97	2988.38	-1.00524	3.59942e-05	0.00211757	Down
MYH9	31426.9	55705.9	-0.825822	3.63002e-05	0.00213222	Down
AC006206.2	1.98567	24.2335	-3.66845	3.65045e-05	0.00214087	Down
BCL7A	1404.42	765.09	0.876018	3.67879e-05	0.00215247	Up
EGLN1	2490.34	1533.5	0.699463	3.68169e-05	0.00215247	Up
AC243562.3	29.7647	9.7532	1.61848	3.69846e-05	0.00215699	Up
AF305872.1	8.19258	1.02896	2.93902	3.70091e-05	0.00215699	Up
SLC9A3	310.189	61.6344	2.32982	3.70724e-05	0.00215699	Up
METTL8	1075.09	679.788	0.660623	3.71241e-05	0.00215699	Up
POLR3G	197.002	96.1937	1.02729	3.73435e-05	0.00216639	Up
AC055764.1	12.005	2.79107	2.13965	3.74621e-05	0.00216991	Up
CT47A11	15.1752	316.526	-6.89352	3.7624e-05	0.00217593	Down
PCSK6	563.04	239.009	1.23589	3.84919e-05	0.0022227	Up
DENND2C	1198.35	584.355	1.03596	3.86769e-05	0.00222766	Up
ADAM7	90.5118	1.9504	3.65453	3.86966e-05	0.00222766	Up
RAB11FIP1	2084.23	784.992	1.40852	3.88855e-05	0.00223511	Up
TEX13C	4.81611	30.9724	-2.72122	3.9178e-05	0.00224848	Down
NHEJ1	694.189	410.442	0.756888	3.92867e-05	0.00225128	Up
LINC01634	11.8395	3.03533	1.90448	3.983e-05	0.00227893	Up
SH3PXD2A	14036.4	8115.75	0.790491	4.00174e-05	0.00228617	Up
DCBLD2	1546.59	2948.15	-0.9307	4.016e-05	0.00229083	Down
SFRP1	157.53	665.009	-2.0779	4.03198e-05	0.00229646	Down
ABCB6	1984.78	1051	0.916923	4.04399e-05	0.00229981	Up
DELEC1	253.46	111.913	1.1793	4.10535e-05	0.00233117	Up
SRFBP1	569.534	373.085	0.607431	4.11664e-05	0.00233405	Up
PXDN	3322.03	8330.82	-1.32634	4.1843e-05	0.00236883	Down
EVI2B	547.201	1270.44	-1.21516	4.34929e-05	0.00245654	Down
CORO7	962.648	1547.61	-0.684943	4.35232e-05	0.00245654	Down
AC079340.1	7.81125	1.61581	2.13944	4.37872e-05	0.00246773	Up
AGAP7P	31.5351	7.29961	2.11839	4.39967e-05	0.00247282	Up
KCNIP4-IT1	47.728	15.0125	1.66183	4.40092e-05	0.00247282	Up
DENND2B	1225.98	2361.55	-0.945698	4.49329e-05	0.00252094	Down
ACTB	185619	296345	-0.674929	4.50671e-05	0.0025247	Down
AL109933.1	4.33053	16.1327	-1.92384	4.57368e-05	0.00255518	Down
AC140847.2	29.289	7.97051	1.87922	4.57783e-05	0.00255518	Up
MMP11	2251.81	6877.17	-1.61069	4.58154e-05	0.00255518	Down
BTAF1	1618.3	997.384	0.697905	4.60384e-05	0.00256381	Up
C14orf180	190.637	47.8393	1.99125	4.62181e-05	0.00256822	Up
PSD3	3282.07	1757.96	0.900781	4.62546e-05	0.00256822	Up
PARVG	303.804	680.884	-1.16279	4.66029e-05	0.00258374	Down
NPM1P30	3.46929	0.213474	3.44296	4.69364e-05	0.00259839	Up
EXPH5	652.247	265.216	1.29776	4.70451e-05	0.00260057	Up
CD209	408.846	1018.77	-1.31708	4.71362e-05	0.00260178	Down
AC104758.2	18.0119	5.09184	1.81756	4.72117e-05	0.00260212	Up
KDM4C	1087.7	619.507	0.811115	4.7638e-05	0.00261607	Up
IGHV4-34	4.32675	152.654	-3.60385	4.76773e-05	0.00261607	Down
AL139241.1	8.30619	1.48344	2.45854	4.77303e-05	0.00261607	Up
MARK3	5190.42	3244.29	0.678155	4.77437e-05	0.00261607	Up
C1QC	3983.62	11642.2	-1.54716	4.81312e-05	0.00263347	Down
TLCD5	610.423	366.718	0.733939	4.8913e-05	0.00267235	Up
AOC2	3920.57	926.91	2.08052	4.91932e-05	0.00268208	Up
TAF1D	3385.19	1950.56	0.795288	4.92918e-05	0.00268208	Up
CHMP4C	1087.18	252.52	2.10537	4.93057e-05	0.00268208	Up
AC087783.1	0.710741	9.38186	-3.88669	4.95411e-05	0.00268799	Down
PLCB4	1330.61	578.456	1.20095	4.96203e-05	0.00268799	Up
ACTN1	12895.3	21977.9	-0.769177	4.9629e-05	0.00268799	Down
RCL1	995.079	541.56	0.87678	5.02091e-05	0.00271478	Up
PCDHA7	11.0581	57.8045	-2.38809	5.02684e-05	0.00271478	Down
PPP1R18	3703.73	6196.52	-0.742332	5.10948e-05	0.00275545	Down
AC024588.1	14.3502	4.74153	1.59173	5.16838e-05	0.00278278	Up
AURKB	985.89	2251.5	-1.19096	5.18699e-05	0.00278278	Down
AC108463.1	16.828	38.5573	-1.20299	5.19659e-05	0.00278278	Down
PRKACB	1576.92	2686.28	-0.768326	5.19692e-05	0.00278278	Down
LINC01558	41.4392	16.4863	1.33234	5.19899e-05	0.00278278	Up
TMEM229A	40.9859	4.76962	3.09485	5.20464e-05	0.00278278	Up
NR4A2	423.457	154.032	1.45885	5.23287e-05	0.00279389	Up
ISM2	36.1859	6.9639	2.37615	5.2582e-05	0.00279998	Up
ZNF697	652.29	1146.69	-0.814399	5.25948e-05	0.00279998	Down
PTPN3	1482.26	720.565	1.04055	5.26665e-05	0.00279998	Up
NKPD1	56.5909	22.1972	1.34942	5.29158e-05	0.00280727	Up
ARL11	90.2217	184.43	-1.03335	5.29532e-05	0.00280727	Down
BHLHA15	42.0836	8.88622	2.24121	5.30292e-05	0.00280733	Up
SORL1	286.692	671.489	-1.22877	5.36104e-05	0.0028341	Down
OR7E11P	21.8423	5.49896	1.94635	5.39932e-05	0.00284684	Up
PRELID2	250.278	134.584	0.895842	5.40202e-05	0.00284684	Up
SAPCD2	1637.48	753.598	1.11957	5.40789e-05	0.00284684	Up
AC016397.2	4.08511	16.7542	-2.02532	5.43545e-05	0.00285403	Down
RNU5A-1	4.50171	104.385	-3.63273	5.43675e-05	0.00285403	Down
TMIGD3	49.9638	117.778	-1.23829	5.48144e-05	0.0028692	Down
ARHGEF10	2471.89	1388.77	0.83142	5.4903e-05	0.0028692	Up
AC135178.6	34.7183	103.483	-1.57606	5.49565e-05	0.0028692	Down
AL158201.1	9.73493	3.19847	1.55461	5.49645e-05	0.0028692	Up
AOC4P	36.4322	11.7973	1.64845	5.50388e-05	0.0028692	Up
PGM5	114.882	297.441	-1.37308	5.51842e-05	0.00287279	Down
WDR12	1676.98	1068.34	0.649664	5.56382e-05	0.00289241	Up
AC007953.2	1.03573	11.0315	-3.79856	5.57876e-05	0.00289617	Down
HPDL	304.164	102.931	1.56275	5.59174e-05	0.0028989	Up
LRP2	202.825	50.5004	2.01025	5.61183e-05	0.0029053	Up
CLIP2	2555.14	4389.55	-0.78061	5.63449e-05	0.00291301	Down
AP000811.1	10.5818	2.90849	1.78307	5.6553e-05	0.00291648	Up
TNFSF8	49.195	122.972	-1.31874	5.65673e-05	0.00291648	Down
GLIPR1	1044.67	2206.14	-1.07815	5.72515e-05	0.00294771	Down
AP003555.2	20.2092	3.97432	2.34127	5.7735e-05	0.00296123	Up
CRISPLD2	841.273	2770.62	-1.71943	5.78057e-05	0.00296123	Down
CYTH4	818.618	1939.95	-1.24479	5.78149e-05	0.00296123	Down
CT75	118.11	29.4236	2.00125	5.78297e-05	0.00296123	Up
GDF7	30.0866	86.7971	-1.53639	5.81636e-05	0.00297186	Down
BPI	19.4138	55.0121	-1.5146	5.8272e-05	0.00297186	Down
TOX2	306.409	925.284	-1.59543	5.82748e-05	0.00297186	Down
NRADDP	27.2139	7.54932	1.84388	5.84892e-05	0.0029776	Up
FTL	60780.2	109661	-0.851374	5.86386e-05	0.0029776	Down
SLC39A14	8704.58	4587.07	0.924278	5.8641e-05	0.0029776	Up
GALNT14	3976.96	1209.17	1.7177	5.87048e-05	0.0029776	Up
AC005332.5	283.991	546.311	-0.94341	5.92523e-05	0.00300132	Down
LINC02593	879.026	271.658	1.69366	5.94274e-05	0.00300357	Up
CTSB	30118.9	56547.6	-0.908791	5.94569e-05	0.00300357	Down
ITGA10	9782.86	3229.59	1.5989	5.9739e-05	0.00301377	Up
AL645608.4	130.981	35.5287	1.87914	5.98775e-05	0.0030167	Up
BBOX1	12.462	44.517	-1.83481	6.09438e-05	0.00305988	Down
PLAUR	1400.98	3391.76	-1.27551	6.09708e-05	0.00305988	Down
CSAG4	2.4837	29.9337	-3.60638	6.09791e-05	0.00305988	Down
LY86	120.474	297.088	-1.29923	6.14315e-05	0.00307846	Down
AC003975.1	36.6314	11.3732	1.67108	6.15739e-05	0.00308148	Up
SLC9A2	221.442	40.3421	2.45296	6.17312e-05	0.00308525	Up
SLCO2B1	1207.82	2757.34	-1.19069	6.18231e-05	0.00308573	Down
TMEM184A	171.561	44.0815	1.95867	6.31229e-05	0.00314466	Up
TEKT4	11.129	31.4339	-1.49393	6.31713e-05	0.00314466	Down
HADHAP1	55.5506	17.002	1.68999	6.36247e-05	0.00316303	Up
AL589843.2	76.7559	33.082	1.20793	6.38103e-05	0.00316675	Up
MBP	312.355	632.715	-1.01894	6.38682e-05	0.00316675	Down
AC138207.5	41.3407	98.472	-1.2558	6.45765e-05	0.00319764	Down
ANKRD20A17P	1.12885	9.43356	-3.11889	6.48297e-05	0.00320041	Down
HIC1	510.783	1130.45	-1.14629	6.48631e-05	0.00320041	Down
SFXN1	2332.78	1497.5	0.638969	6.48881e-05	0.00320041	Up
ITIH6	122.303	49.3964	2.81665	6.51748e-05	0.00321033	Up
GRIN3B	12.377	46.2639	-1.90256	6.5398e-05	0.00321565	Down
PSMC1P11	4.69244	1.04499	2.10713	6.54695e-05	0.00321565	Up
FAP	1073.68	3414.76	-1.66899	6.55557e-05	0.00321565	Down
PLA2G2A	18.3508	98.1754	-2.52796	6.56255e-05	0.00321565	Down
AK4P1	25.0745	5.15317	2.26763	6.6225e-05	0.0032408	Up
NID2	2878.83	7412.6	-1.36437	6.63411e-05	0.00324225	Down
ADRA1A	203.589	58.5692	1.79379	6.64722e-05	0.00324443	Up
HTRA3	2951.78	7287.8	-1.30388	6.67766e-05	0.00325505	Down
SEMA4G	267.05	127.039	1.06953	6.69805e-05	0.00326076	Up
WFDC8	20.6289	4.44008	2.2215	6.75836e-05	0.00328586	Up
RNF139-AS1	237.312	104.697	1.17611	6.76887e-05	0.00328671	Up
CFAP44	459.413	201.179	1.19	6.86817e-05	0.00333062	Up
NCF1C	55.6709	177.756	-1.67325	6.90105e-05	0.00334216	Down
LPXN	298.652	596.042	-0.995268	6.91463e-05	0.00334216	Down
AC022022.2	5.5127	1.09212	2.22722	6.91869e-05	0.00334216	Up
RPS11P5	26.8877	11.5257	1.22601	6.95563e-05	0.00335569	Up
CAV1	2009.04	5468.48	-1.4445	6.98406e-05	0.00336508	Down
DUSP5P2	3.68383	0.356388	3.19834	7.07223e-05	0.00339689	Up
IGKC	1852.26	3910.84	-3.05894	7.0862e-05	0.00339689	Down
CDK6-AS1	3.40745	20.5387	-2.57279	7.08627e-05	0.00339689	Down
SLC4A8	793.331	317.947	1.31882	7.09802e-05	0.00339755	Up
HSD3B7	505.186	1223.58	-1.2763	7.10577e-05	0.00339755	Down
TCEA3	3560.99	1643.13	1.11564	7.15619e-05	0.00341731	Up
SERTAD4-AS1	40.8316	115.353	-1.49386	7.18896e-05	0.0034286	Down
TSPAN7	1305.55	3642.2	-1.48006	7.36932e-05	0.00351015	Down
SRF	2678.81	4449.44	-0.731824	7.38934e-05	0.00351523	Down
LINC02777	24.0707	61.9406	-1.35435	7.40953e-05	0.00352037	Down
CHML	2128.41	872.067	1.28737	7.54709e-05	0.0035812	Up
IGKV2-30	3.30859	42.4557	-3.66886	7.55895e-05	0.00358229	Down
AC016993.1	51.142	11.1555	2.18115	7.60453e-05	0.00359935	Up
MN1	289.072	909.086	-1.65266	7.66495e-05	0.00362338	Down
PLEK	553.235	1241.17	-1.16584	7.69752e-05	0.00363165	Down
TRAK1	1212.49	1887.03	-0.638058	7.70179e-05	0.00363165	Down
HADH	3583.19	2010.06	0.834045	7.7128e-05	0.00363227	Up
TGFBR2	2859.91	5515.72	-0.947563	7.73775e-05	0.00363593	Down
RAD21	15750.8	8928.26	0.818909	7.73994e-05	0.00363593	Up
AC104758.1	9.02607	39.4331	-2.11416	7.76891e-05	0.00364498	Down
SFXN2	583.089	312.704	0.898005	7.83701e-05	0.00366938	Up
AL021920.1	4.73373	0.53382	2.97214	7.84155e-05	0.00366938	Up
PINX1	272.986	156.65	0.801867	7.86157e-05	0.00366938	Up
IL2RG	284.442	727.165	-1.35342	7.86211e-05	0.00366938	Down
C1orf162	267.715	673.389	-1.32992	7.8698e-05	0.00366938	Down
C4A	435.349	1467.94	-1.75365	7.92878e-05	0.00369229	Down
NXT2	410.231	833.852	-1.02296	7.94296e-05	0.00369342	Down
HOXA6	97.0202	40.3832	1.26365	7.95324e-05	0.00369342	Up
AC026369.2	24.8593	70.7008	-1.50075	7.96073e-05	0.00369342	Down
WFIKKN1	14.4184	34.6138	-1.27237	8.21221e-05	0.0038054	Down
AL353803.4	12.5506	2.06433	2.57989	8.25994e-05	0.00382279	Up
DSG1-AS1	16.9612	1.60352	3.35336	8.28904e-05	0.00383154	Up
WEE2	11.0905	2.61011	2.04249	8.30153e-05	0.00383259	Up
SHMT2	11147.1	6065.59	0.877979	8.38852e-05	0.00386799	Up
SRRM4	52.2732	15.8103	1.71786	8.42768e-05	0.00388128	Up
ANGPT4	116.989	510.631	-2.12779	8.45284e-05	0.0038881	Down
KCNA3	4.34819	18.1994	-2.05067	8.46606e-05	0.00388942	Down
GJA9	43.5507	15.4622	1.50174	8.48017e-05	0.00389114	Up
DPPA2	13.4116	2.57038	2.32632	8.52509e-05	0.00390697	Up
DNM1P41	162.64	60.9382	1.41401	8.53981e-05	0.00390894	Up
SLC16A8	389.95	111.559	1.80433	8.55452e-05	0.00391091	Up
PPP1R14D	16.4576	4.44854	1.87111	8.57869e-05	0.00391719	Up
WWP2	7493.33	3440.58	1.12298	8.69401e-05	0.00395878	Up
TRBV20-1	3.08367	21.7552	-2.79115	8.70218e-05	0.00395878	Down
AMELX	1366.42	14.207	4.95613	8.70302e-05	0.00395878	Up
PPFIA4	487.381	195.059	1.32177	8.72915e-05	0.00395878	Up
ABLIM3	342.927	743.102	-1.11446	8.731e-05	0.00395878	Down
IGLV6-57	2.28827	68.4991	-4.9001	8.7485e-05	0.00395878	Down
PNPT1P1	3.60077	0.75078	2.31164	8.75059e-05	0.00395878	Up
PRLR	191.433	243.946	-1.40071	8.75771e-05	0.00395878	Down
AACS	1760.3	1062.7	0.728241	8.76472e-05	0.00395878	Up
TBC1D2	330.506	639.524	-0.952339	8.79235e-05	0.00396649	Down
FRG2FP	45.0538	5.95891	2.40867	8.88194e-05	0.0040021	Up
MINDY2	2576.91	1482.66	0.797037	8.931e-05	0.00401481	Up
CHORDC1	1805.58	1097.67	0.717311	8.93154e-05	0.00401481	Up
LILRB4	480.874	1226.76	-1.35109	9.00549e-05	0.0040402	Down
GREB1L	136.538	35.9102	1.92157	9.0289e-05	0.0040402	Up
LOXL4	1742.8	608.006	1.51911	9.03012e-05	0.0040402	Up
CDH10	417.566	38.0496	3.45454	9.0311e-05	0.0040402	Up
TMEM75	14.9624	2.5623	2.50235	9.0526e-05	0.004045	Up
AL513165.2	12.2826	2.02793	2.55921	9.14041e-05	0.00407939	Up
GTPBP8	576.035	324.727	0.825331	9.19331e-05	0.00409812	Up
CASS4	89.751	160.766	-0.84778	9.21297e-05	0.00410108	Down
DTWD2	570.433	350.146	0.701629	9.2218e-05	0.00410108	Up
LINC02860	6.58644	12.5509	-2.9989	9.27155e-05	0.00411832	Down
PTPN6	533.52	1166.6	-1.12828	9.35418e-05	0.00415011	Down
SH3TC1	401.605	752.31	-0.905394	9.38771e-05	0.00416007	Down
AC100803.3	4.95582	29.9511	-2.58671	9.41304e-05	0.0041654	Down
PDE4C	158.284	69.8801	1.17823	9.42193e-05	0.0041654	Up
ASB11	51.3102	21.2361	1.90712	9.44861e-05	0.00416888	Up
ARHGEF17	5634.13	3454.15	0.705829	9.45778e-05	0.00416888	Up
RPS4XP9	6.67764	1.52548	2.20739	9.46313e-05	0.00416888	Up
AC069200.1	5.97714	15.8923	-1.35312	9.49805e-05	0.00417937	Down
AGPAT5	2183.95	1256.67	0.797137	9.61263e-05	0.00422483	Up
PI15	2574.31	576.862	2.15774	9.6808e-05	0.00424981	Up
IGHA2	16.969	154.4	-3.18261	9.72513e-05	0.00425577	Down
RNASE1	4321.37	10340.8	-1.25874	9.72588e-05	0.00425577	Down
RASSF4	1002.89	2221.78	-1.14739	9.72839e-05	0.00425577	Down
GJA4	319.245	785.955	-1.29874	9.76587e-05	0.0042672	Down
CSF2RB	210.464	419.047	-0.99322	9.8139e-05	0.0042832	Down
DSG1	17.1658	2.1062	2.96547	9.92234e-05	0.00432207	Up
DERL3	721.032	264.478	1.44729	9.926e-05	0.00432207	Up
ATP6V0A4	15.1358	3.68327	2.00932	0.000100219	0.00435554	Up
APOL1	1266.8	3547.42	-1.48544	0.000100348	0.00435554	Down
AC034213.1	95.9927	36.1817	1.39537	0.000100377	0.00435554	Up
IGHV4-39	69.952	72.9421	-3.32261	0.000102315	0.00442942	Down
WDR44	1245.65	661.628	0.912446	0.000102973	0.00445275	Up
MT3	28.912	4.56797	2.6423	0.000103415	0.00446673	Up
NPL	534.986	987.673	-0.884308	0.000103669	0.00447253	Down
TMCC2	1389.96	532.243	1.38458	0.000103921	0.00447828	Up
FAT3	12267.6	4551.42	1.43041	0.000104198	0.00448506	Up
MCPH1	1099.89	729.752	0.591055	0.000105127	0.00451986	Up
HYAL2	1961.03	3352.8	-0.773521	0.000105583	0.00453428	Down
PYCARD	299.693	656.135	-1.12965	0.000106501	0.00456386	Down
TMEM176A	363.962	949.068	-1.3821	0.000106515	0.00456386	Down
DACT1	826.069	1871.64	-1.17983	0.000106815	0.0045715	Down
IGSF21	300.963	787.246	-1.38727	0.000107195	0.00458255	Down
FOLR2	924.208	2432.02	-1.39574	0.000107579	0.00459305	Down
RPL22P22	4.61365	0.90949	2.23656	0.000107686	0.00459305	Up
CD4	2570.83	6098.27	-1.24621	0.000107989	0.00460075	Down
COL22A1	8463.8	1910.93	2.14697	0.000108208	0.00460484	Up
MAGEA12	44.1297	444.222	-3.33267	0.000108404	0.00460797	Down
RNASE6	436.481	1050.61	-1.26726	0.000108689	0.00461485	Down
SLC29A2	418.775	169.474	1.30406	0.00010923	0.00463261	Up
PCDHB6	66.0945	230.8	-1.80156	0.000109756	0.00464477	Down
AL161785.1	17.5357	43.096	-1.30501	0.000109765	0.00464477	Down
CDK15	37.2485	121.702	-1.71577	0.000110437	0.00466324	Down
AC006013.1	41.7944	7.13981	2.54126	0.00011045	0.00466324	Up
CDC14A	432.859	222.846	0.957248	0.00011134	0.00469554	Up
CCDC144CP	519.738	156.073	1.73485	0.00011208	0.00471754	Up
ELFN1	270.978	597.589	-1.14121	0.00011221	0.00471754	Down
BCAR4	8.38479	2.08134	1.94282	0.000112367	0.00471754	Up
MLANA	178.584	70.1029	1.34321	0.000112522	0.00471754	Up
HPGD	65.1951	215.841	-1.72685	0.000112584	0.00471754	Down
GRAMD1B	3421.33	1384.35	1.30531	0.000112616	0.00471754	Up
CCDC158	125.682	43.0026	1.54385	0.000112965	0.00472689	Up
AP000802.1	102.414	41.5911	1.29954	0.000113366	0.00473841	Up
CELF2	524.68	1343.22	-1.35602	0.000114374	0.00476839	Down
ZDHHC21	685.357	381.335	0.843822	0.000114454	0.00476839	Up
FAAH	393.757	174.196	1.17537	0.000114465	0.00476839	Up
APLN	3008.72	1172.78	1.35961	0.000114738	0.00477446	Up
CLTCL1	492.918	959.39	-0.960483	0.000115265	0.00479111	Down
CCR5	111.114	307.229	-1.46502	0.000115473	0.00479444	Down
LINC01144	25.6028	52.1254	-1.03589	0.000116073	0.00481371	Down
RPL12P4	53.6391	15.4454	1.80212	0.000116297	0.00481371	Up
NCF4	216.211	519.382	-1.2634	0.000116322	0.00481371	Down
LRP8	806.073	456.388	0.820737	0.000116766	0.00482678	Up
PCA3	32.8022	9.47081	1.79886	0.000117305	0.00484369	Up
LINC00393	18.9456	1.50918	3.6598	0.000118474	0.00488661	Up
GAPDHP21	28.6091	8.93445	1.70409	0.00011877	0.00488888	Up
CEBPA	179.387	489.062	-1.4458	0.00011879	0.00488888	Down
KIF21A	1811.1	655.335	1.46636	0.000119038	0.00489373	Up
AL358942.1	5.71559	1.65783	1.78921	0.000119284	0.00489846	Up
LINC02445	0.351584	4.83271	-3.89539	0.000119779	0.00491343	Down
DOCK3	265.999	74.6602	1.8321	0.000120149	0.00492321	Up
TWF2	1688.6	2643.06	-0.646248	0.000120981	0.00495193	Down
LINC01270	37.6681	71.4046	-0.920053	0.000122271	0.00499925	Down
HECTD2	826.045	511.625	0.6909	0.000122452	0.00500123	Up
FZD2	296.659	780.486	-1.39534	0.000122985	0.00501065	Down
NELL1	98.202	75.506	2.25798	0.000123062	0.00501065	Up
ITPK1	1248.76	1965.43	-0.653756	0.000123084	0.00501065	Down
PRICKLE2	637.09	1612.6	-1.33956	0.000123419	0.00501885	Down
AC097717.1	81.2923	36.5616	1.14619	0.000126558	0.00514093	Up
LCP1	2645.69	6088.55	-1.20251	0.000127708	0.00518205	Down
MUC21	17.131	5.50588	1.59105	0.000128397	0.00520039	Up
NUP210	2036.62	645.3	1.65794	0.000128437	0.00520039	Up
PDZRN4	57.9137	287.612	-2.30997	0.000128715	0.00520068	Down
ACP4	43.6114	13.0098	1.73634	0.000128722	0.00520068	Up
RILP	211.581	385.644	-0.865997	0.000128922	0.00520317	Down
AC011899.1	6.2006	0.305608	4.17351	0.000129122	0.00520564	Up
DNM3-IT1	4.17172	0.721096	2.34603	0.000129295	0.00520702	Up
LGALS1	26490.4	54798.3	-1.04863	0.000129708	0.00521363	Down
SYTL2	4579.47	2014.76	1.18448	0.000129802	0.00521363	Up
TFEB	644.76	1289.49	-0.999371	0.000129875	0.00521363	Down
FCGR1B	45.4206	132.722	-1.54392	0.00013094	0.00525076	Down
KRT18P18	5.35401	0.230779	3.99736	0.00013141	0.00526397	Up
S100A8	26.6265	105.73	-1.9786	0.000131687	0.00526945	Down
DRAM1	472.313	776.282	-0.71611	0.000132738	0.00529457	Down
DKK1	2117.86	518.308	2.0315	0.000132935	0.00529678	Up
SKOR1	13.9201	31.9266	-1.18378	0.000134853	0.00536751	Down
LASP1	10467.2	16458.5	-0.652932	0.000135647	0.00538554	Down
CACNA2D4	295.01	738.944	-1.325	0.000135727	0.00538554	Down
PTHLH	15.7708	73.6625	-2.22041	0.000135736	0.00538554	Down
AC108865.1	9.19021	2.21207	2.01767	0.000136323	0.00540312	Up
ABLIM1	2480.97	1205.07	1.04149	0.000136915	0.00542085	Up
SLC38A11	263.637	48.0255	2.45656	0.000139065	0.0054944	Up
CXCR6	30.6051	93.6512	-1.60564	0.000139786	0.00551706	Down
ADORA1	44.9039	135.864	-1.44951	0.000141027	0.00556021	Down
SPAG17	52.7413	179.174	-1.7655	0.000142125	0.00559759	Down
EPYC	542.179	4144.09	-2.93413	0.000142696	0.00561213	Down
GJA6P	3.39035	0.493311	2.50337	0.000142793	0.00561213	Up
ECE1	4511.4	7285.22	-0.691303	0.000143087	0.0056178	Down
LINC02483	4.53832	1.1312	1.88241	0.000143676	0.00562901	Up
MGC32805	19.5137	4.11307	2.21692	0.000143822	0.00562901	Up
AC073862.3	17.7319	3.46047	2.3286	0.000144231	0.00563781	Up
LINC02764	6.93726	0.894357	2.86073	0.000144347	0.00563781	Up
COX6B1P4	8.87117	2.04747	2.10938	0.000144859	0.00565191	Up
ZNF469	829.026	2425.47	-1.54861	0.000146086	0.00569042	Down
RERG	1142.71	479.314	1.25301	0.000146149	0.00569042	Up
DPYD	727.72	1398.11	-0.941843	0.00014653	0.00569935	Down
CIP2A	726.152	430.066	0.754605	0.000147855	0.00574491	Up
AL589684.1	0.473468	6.66437	-3.6842	0.000148121	0.00574932	Down
SH3RF3-AS1	43.695	95.1491	-1.12594	0.000148717	0.00576646	Down
GNG4	1945.1	541.888	1.84358	0.000148892	0.0057673	Up
S1PR2	668.19	1079.28	-0.690721	0.000149461	0.00578337	Down
GSX2	0.772459	6.29537	-3.00181	0.000150007	0.00579851	Down
SAMD14	175.24	347.799	-0.987857	0.000150286	0.00580333	Down
CD59	6697.06	11666.3	-0.800718	0.000150514	0.00580616	Down
RFX5	1798.38	1134.47	0.664826	0.000150998	0.00581884	Up
AL360219.2	2.9557	9.91748	-1.78596	0.000152158	0.00585753	Down
F13A1	962.59	3022.67	-1.65064	0.000152449	0.00586	Down
LINC01060	277.708	74.3068	1.90099	0.000152534	0.00586	Up
TNFRSF21	2086.02	4390.67	-1.07364	0.000153044	0.00587359	Down
MUC7	76.3321	6.32313	3.59231	0.000153548	0.0058869	Up
LINC00565	23.5075	73.2091	-1.63254	0.000154636	0.00591161	Down
AC011352.1	5.73621	7.85357	-2.16354	0.000154651	0.00591161	Down
B3GALNT2	556.523	354.545	0.648215	0.000154665	0.00591161	Up
P2RY6	130.189	291.451	-1.16206	0.000154854	0.00591282	Down
ID2	2889.35	1642.16	0.814998	0.000155224	0.00592093	Up
LCP2	600.713	1185.86	-0.980737	0.000155463	0.00592401	Down
AL392023.2	29.7363	9.34128	1.66168	0.000156306	0.00594588	Up
PDLIM7	2424.92	4070.67	-0.747249	0.000156354	0.00594588	Down
FHOD3	2438	1338.67	0.864574	0.000156912	0.00596107	Up
RBAKDN	23.1991	78.2555	-1.7567	0.000157146	0.00596393	Down
NAA40	1839.31	1201.56	0.613877	0.000157337	0.00596485	Up
TMEM74B	116.438	45.445	1.35677	0.000157488	0.00596485	Up
FBLIM1	1365.6	2480.06	-0.860564	0.000158186	0.00598524	Down
RNVU1-32	16.0953	3.85145	2.14188	0.000158624	0.00599578	Up
SH2B1	3311.54	1965.13	0.75319	0.000159904	0.00602951	Up
CLEC3A	491.016	100.306	2.29134	0.000159999	0.00602951	Up
ADAMTSL1	271.627	917.325	-1.75727	0.000160175	0.00603011	Down
VGLL3	234.64	908.15	-1.95283	0.000160986	0.00605455	Down
AC006249.1	4.44729	0.977845	2.15813	0.000161202	0.00605662	Up
IDI2	18.7739	0.921838	3.16374	0.000161559	0.00605795	Up
TLR4	445.244	1008.83	-1.17968	0.00016156	0.00605795	Down
CADM1	20308.9	10360.3	0.971015	0.000162473	0.00608608	Up
PABPC5	162.826	46.4986	1.8123	0.000163279	0.00611018	Up
BX284668.1	7.05252	1.43953	2.2274	0.000163931	0.00612847	Up
AC036108.1	13.7026	2.62703	2.33694	0.00016539	0.00617685	Up
NFKBIE	822.82	1563.62	-0.926396	0.000165615	0.00617913	Down
SNAI3	44.2942	85.0408	-0.941311	0.000165954	0.00618562	Down
SH3RF1	1248.18	695.433	0.843578	0.00016653	0.00620091	Up
GRID2	9.52968	61.4919	-2.71428	0.000166828	0.00620588	Down
UNC5B-AS1	73.5337	25.5462	1.51872	0.000167129	0.00621092	Up
LINC01711	33.8103	145.866	-2.105	0.000168464	0.00625433	Down
XCL2	7.10636	28.6691	-1.98988	0.000168819	0.00625778	Down
CBL	2903.32	1802.26	0.687735	0.000169072	0.00625778	Up
APBB1IP	497.708	1134.01	-1.18773	0.00016913	0.00625778	Down
FCGR2A	1591.81	3488.37	-1.13173	0.000169224	0.00625778	Down
TG	593.915	228.51	1.3777	0.000169776	0.00626918	Up
JMJD1C	2440.51	1541.46	0.66269	0.000169866	0.00626918	Up
NPFFR2	7.31185	64.5937	-2.43427	0.000171317	0.00631652	Down
LINC01222	15.1707	2.4694	2.57975	0.000172252	0.00634477	Up
AC020911.2	14.4397	3.61881	1.99336	0.000172854	0.00636069	Up
CCDC144A	936.258	387.902	1.27064	0.000173266	0.0063696	Up
USP37	1020.68	658.165	0.631896	0.000173994	0.00639011	Up
AC092073.1	28.3346	5.29327	2.43584	0.000174341	0.00639661	Up
PPP1R3C	2367.47	1117.11	1.08346	0.000174778	0.00640638	Up
AC073862.4	10.0782	2.38131	2.02428	0.000175379	0.00642212	Up
HSPA5P1	27.8859	10.7787	1.34791	0.000176604	0.00645715	Up
EMSLR	66.8827	16.3581	2.02989	0.00017668	0.00645715	Up
LUNAR1	58.7267	8.85994	1.63838	0.00017776	0.00648776	Up
DDN-AS1	129.52	57.7328	1.16665	0.000177863	0.00648776	Up
HNRNPA1P28	5.10105	1.51608	1.59242	0.000178406	0.00650125	Up
MT-RNR1	39887.7	87595	-1.13489	0.00017886	0.00651149	Down
SNHG4	241.519	116.376	1.04762	0.000179351	0.00652052	Up
WNT11	517.693	162.007	1.67613	0.000179456	0.00652052	Up
CUL9	1071.51	1940.03	-0.855932	0.00018045	0.00653819	Down
GIMAP1	231.942	482.627	-1.05658	0.000180465	0.00653819	Down
TASP1	365.657	223.509	0.707149	0.000182276	0.00659742	Up
MAD2L1BP	845.739	1709.41	-1.01485	0.000182906	0.00661386	Down
CWH43	9.95328	0.754749	3.74372	0.000184472	0.00666408	Up
GRAMD2A	129.527	42.5333	1.6043	0.000185492	0.00667762	Up
PRPF3	3116.49	1879.25	0.729699	0.000185528	0.00667762	Up
CYP2U1-AS1	32.1439	15.0387	1.08561	0.000185559	0.00667762	Up
GRHL3	135.215	31.0624	2.12792	0.000185763	0.00667857	Up
BIN2	156.561	315.599	-1.01115	0.000186357	0.00668305	Down
HLA-DMA	1319.33	2901.62	-1.13673	0.000186521	0.00668305	Down
SCG3	36.5763	12.6676	1.51257	0.000186548	0.00668305	Up
S1PR4	21.6201	58.9729	-1.43707	0.0001866	0.00668305	Down
LIMK1	2255.88	3564.62	-0.659936	0.000189086	0.0067592	Down
OPCML-IT1	9.21436	2.15485	2.01753	0.000189592	0.00677082	Up
CD74	27920.1	70113.1	-1.32837	0.000189956	0.00677738	Down
MESP1	214.846	84.4641	1.34449	0.000191679	0.00683237	Up
SSX1	119.238	1028.79	-3.1081	0.000193336	0.00688488	Down
LILRA6	125.861	282.658	-1.1689	0.000196523	0.00699174	Down
AC046130.2	21.499	2.93651	1.93418	0.000197014	0.00700258	Up
LYL1	194.677	386.848	-0.989088	0.000197405	0.00700982	Down
AC241644.3	4.78861	48.3727	-3.33417	0.00019902	0.0070605	Down
PANK1	416.74	249.772	0.738973	0.000200829	0.00711796	Up
CDC14B	1816.68	1058.46	0.779277	0.000201362	0.00712392	Up
TBC1D10C	71.1877	163.913	-1.19873	0.000201566	0.00712392	Down
DENND4A	1601.96	1044.88	0.616918	0.000201567	0.00712392	Up
GDPD4	16.5989	3.16592	2.36512	0.000202226	0.0071405	Up
LINC00461	95.6385	27.8157	1.7785	0.000202887	0.00715711	Up
JPH2	126.216	486.552	-1.9458	0.000204168	0.00719246	Down
PYGM	2546.02	721.716	1.81876	0.000204272	0.00719246	Up
ATG9B	184.292	72.7309	1.34411	0.000204881	0.00720714	Up
TMEM176B	714.68	1774.18	-1.31148	0.000205422	0.0072194	Down
TIGIT	30.8866	107.133	-1.79234	0.000205855	0.00722785	Down
SOX5	57.4903	100.318	-1.50108	0.000206216	0.00723195	Down
RPL22L1	1426.25	620.934	1.19927	0.000207101	0.00725125	Up
RPL4P3	32.5736	13.1782	1.29107	0.000207305	0.0072516	Up
CD53	904.722	2040.64	-1.17339	0.000207928	0.00726664	Down
SPATA21	58.9316	47.8168	1.58132	0.000208942	0.0072953	Up
GRN	22097.6	42667.4	-0.949246	0.000209546	0.0072978	Down
ATP6AP2	7182	11423.8	-0.669596	0.000209596	0.0072978	Down
TUB	1502.85	687.27	1.12827	0.000209598	0.0072978	Up
CHAC2	311.717	157.865	0.979986	0.000210109	0.00730882	Up
FOXP1	1725.54	3435.83	-0.993548	0.000212805	0.00739575	Down
DMP1	6312.29	1251.37	2.33467	0.000213549	0.00741252	Up
RNU1-1	253.853	5560.44	-1.92999	0.000213682	0.00741252	Down
PTAFR	454.69	932.176	-1.03561	0.000214511	0.00743438	Down
AL359852.1	9.39137	2.01375	2.23797	0.00021674	0.00749489	Up
CSF3R	175.656	392.572	-1.15908	0.000216855	0.00749489	Down
WDR64	31.6258	5.96006	2.39105	0.00021769	0.00751681	Up
AL390719.2	4.12361	0.357684	3.22787	0.000219609	0.00757534	Up
PGAP6	2349.83	3566.67	-0.601886	0.000219789	0.00757534	Down
MYO1F	659.219	1258.85	-0.933216	0.000221449	0.00762557	Down
ARMC3	57.174	18.9472	1.58325	0.000222145	0.00763413	Up
CAPG	2247.23	4691.02	-1.06164	0.000222309	0.00763413	Down
AC060814.2	5.43029	27.4069	-2.3612	0.000222355	0.00763413	Down
RIN3	1310.14	2250.43	-0.780303	0.000222511	0.00763413	Down
CAMSAP3	35.7762	45.5232	2.23903	0.000223623	0.00766527	Up
CCM2	1745.19	2647.99	-0.601221	0.000223997	0.00767109	Down
EPPIN	98.2471	36.8884	1.40949	0.000224606	0.00768493	Up
AP002370.1	5.2033	0.676809	2.80498	0.00022546	0.00770026	Up
IGLV2-11	3.1194	49.1828	-3.10315	0.000225597	0.00770026	Down
PLCD1	1682.3	861.399	0.966017	0.00022567	0.00770026	Up
LINC00877	7.38512	20.1039	-1.46165	0.000226861	0.00773389	Down
RNU6-446P	2.27314	0.508815	2.03272	0.000227104	0.00773512	Up
GAL3ST4	761.486	1355.44	-0.831424	0.000228396	0.00777208	Down
ABCA3	1020.68	410.22	1.31435	0.000228898	0.00778212	Up
XAGE5	5.2273	42.7162	-3.04541	0.000229712	0.00780271	Down
LINC02521	40.1389	13.7596	1.53229	0.000230311	0.00780895	Up
ZFPM2-AS1	71.7134	159.572	-1.16222	0.000230547	0.0078099	Down
RFX4	34.596	12.1066	1.4993	0.000234211	0.00792684	Up
KCNMA1	2317.06	928.756	1.31919	0.000235511	0.00796368	Up
TRUB1	838.39	546.664	0.616198	0.000235813	0.00796669	Up
TRPV2	970.802	2677.42	-1.46365	0.000238066	0.00803558	Down
AC096631.2	14.684	4.74593	1.68807	0.000239458	0.0080753	Up
RPS20P22	116.712	57.6416	1.01692	0.000239854	0.00807818	Up
SERPIND1	32.94	11.6413	1.50798	0.000239974	0.00807818	Up
ABRAXAS1	929.849	492.883	0.914938	0.000240785	0.00809823	Up
SMAD9-IT1	9.91968	2.51769	1.93927	0.000241252	0.00809879	Up
EYA2	403.601	1069.88	-1.40618	0.000241349	0.00809879	Down
AC011095.1	11.4423	2.50683	2.18624	0.000241449	0.00809879	Up
AMPD1	74.8028	55.5158	3.11718	0.000242854	0.00813267	Up
DYNLL2	3865.57	5812	-0.588248	0.000242892	0.00813267	Down
WASHC5	4690.42	2535.72	0.88721	0.000244915	0.00819309	Up
RASGRF1	46.3451	141.899	-1.61764	0.000245369	0.00819993	Down
WFDC6	9.86742	1.02615	3.22282	0.000245557	0.00819993	Up
ZXDB	882.482	507.349	0.798144	0.000246186	0.00821364	Up
AC005332.4	114.61	186.977	-0.707787	0.000246684	0.00822293	Down
AC073850.1	7.88432	1.44534	2.42126	0.000248723	0.00828071	Up
AL590627.1	32.9693	13.5087	1.27847	0.000249038	0.00828071	Up
LINC01695	243.413	99.0574	1.29338	0.000249079	0.00828071	Up
MYH10	5175.13	12532.9	-1.27603	0.000249913	0.00830017	Down
ACTR3P2	3.13908	0.483464	2.91232	0.000250236	0.00830017	Up
SFR1	360.018	199.22	0.850549	0.000250619	0.00830017	Up
PRSS23	3559.14	7796.87	-1.13126	0.000250636	0.00830017	Down
PCGF6	656.025	434.67	0.593433	0.000250784	0.00830017	Up
INA	349.457	77.4631	2.17496	0.000251163	0.00830017	Up
WNT5B	515.954	1454.62	-1.49475	0.000251305	0.00830017	Down
HMGCLL1	24.8363	148.267	-2.58069	0.000251433	0.00830017	Down
LINC01679	178.172	48.8312	1.86699	0.000251714	0.00830214	Up
CTSV	179.143	72.8107	1.2953	0.000253269	0.00833878	Up
MT1X	3144.01	1284.5	1.29162	0.000254337	0.00836544	Up
CHD1L	2552.54	1566.63	0.704137	0.000254525	0.00836544	Up
AC026348.1	4.77055	1.36863	1.72851	0.000254956	0.00837228	Up
LONRF2	123.371	38.6161	1.67034	0.000255842	0.00839402	Up
PRKAG2-AS1	109.341	41.8486	1.37885	0.000256756	0.00841042	Up
FCGR3A	1129.99	3249.09	-1.52358	0.00025679	0.00841042	Down
RHOF	114.93	265.913	-1.21393	0.000258826	0.00846688	Down
TMEM126B	1257.7	800.697	0.651229	0.000259211	0.00846688	Up
AC078925.1	5.7766	0.869754	2.7724	0.000259416	0.00846688	Up
MKI67	7873.73	4845.3	0.700539	0.000260441	0.00849297	Up
PUM3	1863.05	1032.1	0.851546	0.000260879	0.00849985	Up
CCL4	59.4394	159.124	-1.41795	0.000261219	0.00850167	Down
HTR1E	4.70516	0.644758	2.66692	0.000261435	0.00850167	Up
KCNK12	83.9884	26.6014	1.65602	0.000261614	0.00850167	Up
ANGPT1	5321.59	1951.41	1.44726	0.00026187	0.00850261	Up
ABCC2	50.1977	21.1401	1.24832	0.000262319	0.00850982	Up
SKIDA1	257.389	137.319	0.906557	0.000262845	0.00851953	Up
CXADR	1597.54	575.894	1.47139	0.000263118	0.00852042	Up
AC125611.4	29.5555	8.00235	1.87608	0.000263535	0.00852042	Up
MVP	2786.31	5450.74	-0.967971	0.000263553	0.00852042	Down
PGPEP1L	9.78713	2.30712	2.04075	0.00026433	0.00853817	Up
XRCC6P3	4.70571	1.01671	2.20796	0.000265484	0.00856551	Up
AC078883.1	75.5765	44.6808	0.757982	0.000265665	0.00856551	Up
AC073842.1	4.98294	1.30981	1.84905	0.000265987	0.00856551	Up
NDRG4	383.487	1024.17	-1.41736	0.000266089	0.00856551	Down
NEK1	1050.77	642.131	0.709374	0.000268495	0.00863554	Up
KCTD17	747.478	1159.95	-0.6337	0.00026955	0.00866205	Down
RETN	1.19632	9.06537	-2.97674	0.000269811	0.00866303	Down
LINC00221	70.7446	227.349	-1.68877	0.000270797	0.00868726	Down
WDFY4	229.88	507.727	-1.14385	0.000271146	0.00869104	Down
POSTN	10702.6	31236.2	-1.54526	0.000272875	0.00873898	Down
HEPH	284.215	926.544	-1.70443	0.000273509	0.00875182	Down
AC069281.2	258.004	452.008	-0.808596	0.000274238	0.00876719	Down
AL365255.1	24.7777	7.71064	1.66041	0.00027457	0.00876719	Up
GMIP	685.554	1101.18	-0.683644	0.000275095	0.00876719	Down
AC096631.1	34.2284	9.99463	1.77941	0.000275225	0.00876719	Up
MAP3K10	598.366	907.501	-0.600594	0.000275416	0.00876719	Down
HLA-DRB1	5322.81	12975.5	-1.28548	0.000275551	0.00876719	Down
DOCK8	545.826	921.797	-0.756281	0.000275624	0.00876719	Down
APOE	11337.1	29759.1	-1.39228	0.000276472	0.00878669	Down
G6PD	1769.78	3008.19	-0.765218	0.00027675	0.00878811	Down
PVALB	7.15821	26.8886	-2.413	0.000277844	0.00881539	Down
ANK2-AS1	11.2558	2.63425	2.03504	0.000279062	0.00884654	Up
IRF4	78.7222	97.0971	-1.48824	0.000280674	0.00888707	Down
ZBED2	3.42614	16.4121	-2.27708	0.000280888	0.00888707	Down
CP	41.8693	14.5144	1.5183	0.000281051	0.00888707	Up
SERPINH1P1	47.7604	22.2193	1.11341	0.000281558	0.00889561	Up
MME	1015.41	3601.92	-1.82658	0.000282387	0.00891432	Down
AP000722.1	27.98	8.48919	1.71808	0.000282902	0.00891558	Up
TMC8	172.578	366.179	-1.08475	0.000284333	0.00895315	Down
C11orf87	17.7644	95.5094	-2.42911	0.000285955	0.00899494	Down
GPRC5A	934.995	322.702	1.53443	0.000286299	0.00899494	Up
KCNJ5	158.096	293.014	-0.890563	0.000286393	0.00899494	Down
JAK3	500.351	1076.42	-1.10516	0.000286619	0.00899494	Down
MEGF11	69.8524	20.329	1.7831	0.000287317	0.00900932	Up
SERPINB2	5.07138	0.537941	3.07501	0.00028937	0.00906613	Up
LINC01522	0.689853	6.9719	-3.29335	0.00028978	0.0090714	Down
TCF7	2776.92	1388.23	1.00034	0.000291058	0.00910382	Up
GPD1	91.4924	90.5115	1.87316	0.000291586	0.00910617	Up
TSHZ3	417.507	1024.66	-1.29452	0.000292208	0.00910617	Down
MMD	579.792	946.026	-0.706326	0.000292236	0.00910617	Down
NR2F1-AS1	165.185	342.356	-1.0527	0.000292914	0.00910617	Down
ARHGAP36	2.00021	23.4658	-3.57503	0.000293213	0.00910617	Down
KLRK1	74.1546	184.768	-1.31858	0.000293364	0.00910617	Down
DOCK2	391.057	777.877	-0.992194	0.000293526	0.00910617	Down
CTAG1B	1.04129	32.7546	-5.01567	0.000293527	0.00910617	Down
IRX3	1951.71	4147.89	-1.08768	0.000293893	0.00910617	Down
CA4	19.0614	3.58177	2.42634	0.000293996	0.00910617	Up
ZDHHC22	30.7608	9.99828	1.62014	0.000294045	0.00910617	Up
NHLRC2	1509.73	919.891	0.714853	0.000294425	0.00911043	Up
MIR4435-2HG	1071.24	1972.95	-0.880989	0.000295459	0.00913488	Down
AC004835.1	86.0301	41.1443	1.05665	0.000297471	0.00918466	Up
MDGA2	128.171	34.9641	1.86856	0.000297558	0.00918466	Up
AP003469.2	24.0004	8.35805	1.53068	0.000298303	0.00920007	Up
CLEC18A	203.424	70.3275	1.53135	0.000299095	0.00921148	Up
MMP28	265.118	197.202	-1.33032	0.000299163	0.00921148	Down
PLAC9P1	60.5774	10.4513	2.53531	0.000299905	0.00922674	Up
LINC01399	1.27339	7.16166	-2.57798	0.000300372	0.00923355	Down
GBP1	1167.89	3114.03	-1.41464	0.000301104	0.00923922	Down
AGAP2-AS1	2147.07	1014.73	1.08177	0.000301487	0.00923922	Up
NXF4	14.3785	3.22665	2.11658	0.000301541	0.00923922	Up
MINDY3	1010.5	652.901	0.629486	0.000303382	0.00928803	Up
CDH2	9432.22	4155.72	1.18249	0.000307214	0.00939769	Up
HLA-DPB1	3652.28	8121.07	-1.15276	0.000308509	0.00942928	Down
SLC12A1	41.5469	68.7191	1.93482	0.000308749	0.00942928	Up
RPS12P17	4.04533	0.868392	2.07106	0.000310313	0.00946935	Up
CASP5	99.979	26.355	1.92265	0.000312336	0.00952334	Up
EDN2	54.5589	2.12756	2.82887	0.000312889	0.00953244	Up
GPR84	45.8595	110.399	-1.26296	0.000314356	0.00956938	Down
SCRG1	626.117	196.97	1.66895	0.000316376	0.00961544	Up
TTC9B	7.88592	23.9559	-1.58369	0.000316601	0.00961544	Down
ADAD2	3.53848	10.9544	-1.70338	0.000316638	0.00961544	Down
PTPRN2	413.265	144.065	1.52091	0.000318486	0.00965837	Up
GJA3	193.582	50.1904	1.94256	0.000318638	0.00965837	Up
CRYBG1	591.82	1291.91	-1.12578	0.00031883	0.00965837	Down
AL391863.1	5.56419	1.23326	2.33886	0.000319081	0.00965837	Up
PPP2R5D	2913.56	5135.57	-0.81762	0.000319556	0.00966497	Down
C3orf18	302.037	467.533	-0.631768	0.000321702	0.00972202	Down
ENTR1P1	5.47134	0.747601	2.73938	0.000324288	0.00978949	Up
PIPOX	69.0125	161.768	-1.22921	0.000324456	0.00978949	Down
LINC01968	14.6151	4.63667	1.5941	0.000325258	0.00980201	Up
LINC01018	25.8008	24.0284	1.6577	0.000325436	0.00980201	Up
COL5A2	112139	60885.4	0.881118	0.000326076	0.00980201	Up
DSEL	737.019	1884.6	-1.3543	0.000326177	0.00980201	Down
TRBJ2-1	0.22597	3.7312	-3.52551	0.000331007	0.00993561	Down
ST13P13	2.85221	0.608152	2.16022	0.000331152	0.00993561	Up
FBXO40	93.0108	24.6689	1.91359	0.000333	0.00997863	Up
GOLGA7B	44.9384	118.208	-1.39569	0.000333238	0.00997863	Down
FUT7	10.4482	30.5135	-1.53493	0.000333383	0.00997863	Down
SELL	223.235	637.368	-1.51355	0.000334437	0.0100022	Down
LAG3	108.363	277.727	-1.3564	0.000334808	0.0100053	Down
UBBP4	131.53	180.415	-1.40307	0.000335753	0.0100256	Down
IGLV2-14	11.1034	212.856	-3.40785	0.000338352	0.0100952	Down
RSPO3	88.4608	408.503	-2.20695	0.000342	0.010194	Down
EPHA10	52.1952	14.2748	1.86619	0.000342208	0.010194	Up
GPR160P1	17.6947	7.81131	1.14849	0.000343203	0.0102155	Up
ANGPTL4	4037.98	1270.01	1.66888	0.000344668	0.0102445	Up
GPX1	7494.66	13704	-0.870677	0.000346492	0.0102843	Down
NTN4	235.783	629.585	-1.4159	0.000346611	0.0102843	Down
SLC11A1	290.063	596.461	-1.03993	0.000347035	0.0102857	Down
THEMIS	12.3978	32.9003	-1.42209	0.000347205	0.0102857	Down
RAMP3	166.262	435.274	-1.38634	0.00034824	0.0103034	Down
PTPRD-AS1	169.604	86.1212	0.973459	0.000348351	0.0103034	Up
VASH1	2417.13	3827.61	-0.663158	0.000349103	0.0103175	Down
MYOSLID	16.5034	45.1183	-1.44556	0.000349653	0.0103256	Down
C2CD4A	51.5698	18.1121	1.51374	0.000350115	0.0103257	Up
AGGF1P8	5.75459	1.14359	2.2008	0.000350231	0.0103257	Up
AC013451.2	0.980121	5.06269	-2.27537	0.00035048	0.0103257	Down
ARHGEF40	2973.93	5082.37	-0.773063	0.000351413	0.0103451	Down
PARM1	657.015	1813.37	-1.46489	0.000352989	0.0103833	Down
AC007099.1	52.7664	19.868	1.39605	0.000354742	0.0104267	Up
ARHGAP18	686.169	1152.07	-0.74758	0.000355194	0.0104318	Down
AC109479.1	4.54435	17.5478	-1.94249	0.000356157	0.0104406	Down
LINC02339	2.25795	0.0794079	3.39141	0.000356174	0.0104406	Up
RPARP-AS1	424.038	233.525	0.857893	0.000356489	0.0104406	Up
AL158071.3	24.4684	8.75185	1.47796	0.000356605	0.0104406	Up
AIF1	544.998	1205.79	-1.14532	0.000357599	0.0104615	Down
AC004687.1	27.4018	73.5157	-1.41587	0.000358115	0.0104685	Down
NDRG1	23502.7	10829.8	1.11784	0.000358485	0.0104711	Up
AL365203.2	110.289	201.153	-0.864728	0.000359537	0.0104937	Down
LINC01136	26.8084	12.2012	1.10969	0.000360935	0.0105253	Up
AC096921.2	18.847	42.5433	-1.16657	0.000361182	0.0105253	Down
NELL2	21.3769	167.114	-1.79754	0.000362736	0.0105624	Down
ZNF114-AS1	10.3014	4.00038	1.30922	0.000363317	0.0105711	Up
AC026746.1	7.41569	1.10084	2.68072	0.000364275	0.0105908	Up
GRAMD2B	368.636	638.412	-0.791446	0.000365501	0.0106182	Down
PES1P1	1.21688	3.744	-3.78788	0.000366025	0.0106252	Down
ADGRE1	30.0621	99.7529	-1.7396	0.000367172	0.0106503	Down
C5AR1	441.048	890.419	-1.01325	0.000367508	0.0106518	Down
NRROS	233.414	443.979	-0.927406	0.000368289	0.0106662	Down
WFDC13	8.29312	1.34718	2.58863	0.000368922	0.0106763	Up
MEF2A	6695.49	4236.19	0.660327	0.000372126	0.0107554	Up
AC012519.1	3.84878	0.863633	2.0976	0.00037223	0.0107554	Up
PTPRC	704.634	1507.61	-1.09742	0.000373889	0.010795	Down
MUSK	14.9235	23.4254	-1.75545	0.000376002	0.0108272	Down
RPL7P41	22.5874	8.24629	1.44968	0.000376144	0.0108272	Up
ELFN2	6.71866	33.4228	-2.32383	0.000376499	0.0108272	Down
AC025165.3	15.2789	5.39646	1.49465	0.000376604	0.0108272	Up
EDIL3	3425.26	7268.36	-1.08537	0.000376807	0.0108272	Down
PARVA	2669.94	4128.23	-0.628576	0.000377116	0.0108272	Down
SAMHD1	3555.09	5930.25	-0.73815	0.000377515	0.0108272	Down
LINC02315	4.74105	4.53134	-3.40756	0.000377598	0.0108272	Down
AP2S1	3734.87	5995.04	-0.682626	0.000378364	0.0108409	Down
AC091185.1	48.3003	34.6872	1.30609	0.000378934	0.0108489	Up
CMTM8	118.219	272.698	-1.20497	0.00038155	0.0109155	Down
AC010649.1	37.1448	3.52344	3.39114	0.000382047	0.010916	Up
BLVRB	1155.06	1990.13	-0.784871	0.00038215	0.010916	Down
NOC3L	954.004	627.14	0.604636	0.000383685	0.0109486	Up
APCDD1	12076	4266.95	1.50085	0.000383876	0.0109486	Up
MYO3A	505.428	83.0553	2.60423	0.00038448	0.0109575	Up
FUCA1	993.693	1681.26	-0.758487	0.000390021	0.0110928	Down
DPH6-DT	7.88922	23.2327	-1.56513	0.0003903	0.0110928	Down
AL117335.1	5.47879	13.9802	-1.33216	0.000390409	0.0110928	Down
TWNK	788.522	476.915	0.724931	0.000391782	0.0111234	Up
PPP3CC	859.582	542.262	0.665722	0.000392131	0.0111249	Up
EZHIP	1.79272	107.491	-3.21347	0.000392623	0.0111249	Down
MTCO3P22	15.8224	49.4611	-1.64608	0.000392788	0.0111249	Down
IGLC2	559.016	748.286	-3.36117	0.000393021	0.0111249	Down
BAG5	2992.87	1994.31	0.585708	0.000393974	0.0111435	Up
AC008026.1	68.3581	24.0707	1.5067	0.000395123	0.0111676	Up
IGHV1OR15-1	1.07693	7.35254	-2.69988	0.000396463	0.011197	Down
HPF1	1706.75	1010.78	0.755714	0.00039808	0.01123	Up
SETP3	4.64635	1.06579	2.03988	0.000398532	0.0112301	Up
FOXP4	2915.24	5802.4	-0.992978	0.000399379	0.0112324	Down
SMIM10	1588.47	756.593	1.06978	0.000399473	0.0112324	Up
SOSTDC1	18.1166	111.097	-2.61128	0.000399512	0.0112324	Down
IGFBP7	7525.42	13858	-0.880855	0.000400196	0.0112326	Down
PTK7	8978.54	19583.4	-1.12502	0.000400384	0.0112326	Down
AC091564.4	266.207	537.083	-1.0107	0.000400417	0.0112326	Down
AL139125.1	11.4809	32.9446	-1.51733	0.000401987	0.0112682	Down
RRAS2	1210.63	674.326	0.844312	0.000404522	0.0113308	Up
AC126614.1	15.9007	5.30965	1.54529	0.000405489	0.0113495	Up
ESPNP	136.416	36.7289	1.89203	0.000406623	0.0113707	Up
LINC01600	31.6252	12.0021	1.38679	0.000406952	0.0113707	Up
LINC01419	10.469	127.757	-2.16347	0.000407157	0.0113707	Down
NCF1B	52.1791	153.962	-1.55908	0.000408039	0.0113869	Down
AS3MT	660.14	314.831	1.06681	0.000409324	0.0114089	Up
GAS7	849.03	1968.46	-1.21301	0.000409438	0.0114089	Down
GPSM3	616.451	1163.23	-0.915787	0.00040974	0.0114089	Down
YIPF3	5883.71	10753.6	-0.869977	0.000410405	0.0114189	Down
KIF26B	297.243	899.442	-1.59692	0.000412081	0.0114571	Down
CREB5	413.743	863.481	-1.06165	0.000413817	0.0114968	Down
SLC5A6	2981.67	1838.16	0.697587	0.000414354	0.0115017	Up
RPL7L1P10	12.9572	4.43402	1.48936	0.000414607	0.0115017	Up
IMPDH1P6	9.98906	3.48116	1.48918	0.000414923	0.011502	Up
AL138976.2	26.688	56.8091	-1.09317	0.000415559	0.0115111	Down
ARMC4	235.675	92.8559	1.34059	0.000415934	0.011513	Up
PCDHA1	15.1536	79.1053	-2.39202	0.000419151	0.0115935	Down
CCL28	727.225	398.653	0.866027	0.00041961	0.0115971	Up
LINC01232	542.176	301.924	0.842638	0.000419897	0.0115971	Up
SLC35F2	1347.67	658.183	1.03386	0.000420724	0.0116114	Up
OXCT2	193.528	80.5705	1.26451	0.000421183	0.0116155	Up
NEK6	1414.18	2332.86	-0.722268	0.000421841	0.0116251	Down
COL4A3	58.0248	17.082	1.76251	0.000424013	0.0116764	Up
NCF1	172.415	390.234	-1.17823	0.00042473	0.0116856	Down
BCKDHB	892.765	563.155	0.66385	0.00042497	0.0116856	Up
KCND2	66.1792	12.4029	2.41655	0.000426918	0.0117306	Up
RFX8	125.535	281.391	-1.16493	0.000428281	0.0117467	Down
SULF2	1647.65	4399.28	-1.41683	0.000428285	0.0117467	Down
KHK	234.995	130.183	0.846246	0.000428443	0.0117467	Up
RNF207	352.827	184.13	0.93727	0.000428821	0.0117484	Up
NECTIN1	4151.92	2328.51	0.834337	0.00042945	0.0117571	Up
C9orf135-DT	22.0348	4.67869	2.22076	0.00042993	0.0117616	Up
ANKH	7320.32	13781.8	-0.912803	0.000431225	0.0117885	Down
AC116407.1	3.25938	30.7272	-1.20621	0.000433301	0.0118215	Down
GZMA	155.192	550.557	-1.82793	0.000433325	0.0118215	Down
LINC02731	41.7105	15.4245	1.43101	0.000433636	0.0118215	Up
AL512330.1	6.57139	0.965478	2.64048	0.000433693	0.0118215	Up
MAP3K5-AS1	3.18223	12.3307	-2.02329	0.00043685	0.0118989	Down
FANCC	1418.23	938.197	0.596253	0.000437412	0.0119056	Up
LSP1P4	383.755	844.47	-1.1375	0.000437821	0.0119081	Down
AMY1A	38.5164	5.10293	1.69032	0.000438212	0.0119101	Up
PEPD	3125.4	3064.55	-0.648229	0.000440233	0.0119564	Down
PIK3R5	196.318	397.818	-1.01735	0.000445042	0.0120782	Down
SHPRH	724.005	434.881	0.733795	0.000445506	0.0120821	Up
KLRC3	3.75962	22.8835	-2.61911	0.000447408	0.0121249	Down
NBPF17P	5.5019	1.58314	1.63605	0.000450889	0.0122016	Up
HAVCR2	578.656	1074.1	-0.892157	0.000453595	0.0122637	Down
LINC02119	12.3374	3.13784	1.90761	0.000453836	0.0122637	Up
ATP9B	1624.35	1016.87	0.674843	0.000454405	0.0122702	Up
FAR2	193.282	353.055	-0.869286	0.000456422	0.0123104	Down
TIMM13	4607.78	2618.79	0.81512	0.000456548	0.0123104	Up
NAF1	615.048	407.149	0.593321	0.000458126	0.0123441	Up
LINC02833	27.3331	9.81955	1.43982	0.00045863	0.0123488	Up
RNA5S1	1145.84	6377.55	-1.88819	0.000459801	0.0123714	Down
CD68	8110.11	19458.9	-1.26265	0.000462288	0.0124295	Down
TRIM8	7151.29	4262.18	0.746685	0.000462744	0.0124328	Up
C1orf198	6364.47	3862.69	0.720426	0.000463267	0.0124353	Up
C9orf135	19.1749	3.05013	2.62686	0.000463498	0.0124353	Up
MGARP	24.4858	8.61079	1.48418	0.000464009	0.0124386	Up
AL359263.1	2.91607	0.878424	1.80995	0.000464284	0.0124386	Up
RAI14	2337.47	4127.27	-0.820386	0.000465184	0.0124538	Down
ITGB2	2444.52	5190.97	-1.08648	0.000466207	0.0124723	Down
IGHJ4	12.3424	35.8487	-3.35657	0.00046713	0.0124881	Down
GGNBP1	22.0823	10.4178	1.02681	0.000471389	0.012593	Up
NCR3	3.98016	14.4364	-1.85899	0.000473233	0.0126332	Down
PSTPIP1	252.486	657.833	-1.38208	0.00047442	0.0126469	Down
AC007485.2	106.427	174.593	-0.713039	0.000475069	0.0126552	Down
EDA	557.704	225.852	1.30444	0.000477773	0.0127183	Up
NPM1P12	4.96497	1.15036	2.05125	0.0004794	0.012748	Up
CYBB	1230.4	2894.57	-1.23413	0.00047957	0.012748	Down
AL136084.2	7.929	20.7516	-1.3843	0.000481402	0.0127877	Down
BMP8A	637.1	231.476	1.46066	0.000482561	0.0128094	Up
ITGBL1	420.558	1244.83	-1.56518	0.000483235	0.0128182	Down
CBLN4	403.17	88.3723	2.18993	0.000485021	0.0128565	Up
AC009159.3	12.1753	29.0184	-1.2437	0.000487044	0.0128967	Down
ISLR	1811.29	9413.06	-2.37759	0.000487498	0.0128967	Down
DMBT1L1	17.9437	6.03127	1.56032	0.000487576	0.0128967	Up
PTGS2	366.168	114.105	1.68195	0.000487911	0.0128967	Up
CASTOR1	266.742	608.888	-1.19038	0.000488377	0.0128999	Down
AP000892.4	218.261	466.493	-1.09519	0.000489101	0.0129099	Down
AC004264.1	1.6996	5.72149	-1.76551	0.00049133	0.012952	Down
AC073861.1	50.8042	23.1664	1.12573	0.000491386	0.012952	Up
EEF1B2	12011.1	6893.87	0.800966	0.000492557	0.0129644	Up
AGAP3	2752.96	4258.85	-0.629555	0.00049289	0.0129644	Down
LINC00336	16.7427	5.93063	1.48317	0.000492892	0.0129644	Up
AL354710.2	7.69921	2.30063	1.70497	0.000493238	0.0129644	Up
PHEX	1995.36	592.882	1.75084	0.000493804	0.0129702	Up
FZD1	2362.69	4529.17	-0.938697	0.000495303	0.0129974	Down
ALS2	1324.19	879.223	0.589569	0.00049553	0.0129974	Up
H2BU2P	3.21567	0.123301	3.48343	0.000497637	0.0130344	Up
EFCAB7	388.435	226.32	0.774013	0.00050058	0.0131023	Up
MDGA1	419.725	976.433	-1.21731	0.000502659	0.0131476	Down
LGALS9	1356.2	2812.19	-1.05199	0.000504129	0.0131769	Down
AC094108.1	3.28387	0.450519	2.57492	0.000508155	0.0132728	Up
AC108073.1	7.25947	2.48467	1.46761	0.000508736	0.0132728	Up
KANSL1L	680.881	430.135	0.660984	0.000509209	0.0132728	Up
CEP164P1	26.721	11.5592	1.16805	0.000509213	0.0132728	Up
SASH1	2637.97	1640.03	0.685442	0.000510084	0.013286	Up
AC114296.1	10.5415	45.4849	-2.10545	0.000510705	0.013286	Down
AL139095.2	16.1713	6.70162	1.28594	0.000510781	0.013286	Up
PAX2	32.8101	26.8683	2.74449	0.000512526	0.0133221	Up
SLC2A1	6592.46	2467.19	1.41803	0.000513327	0.013325	Up
TRERF1	328.777	708.307	-1.10694	0.000513347	0.013325	Down
PERM1	134.381	59.534	1.17667	0.000513761	0.0133265	Up
HLA-DRB5	1963.87	5821.39	-1.56766	0.000514745	0.0133429	Down
AC005828.1	5.70056	1.01324	2.39543	0.000517151	0.0133938	Up
IGKV1D-16	0.0319438	5.07563	-4.66562	0.000517424	0.0133938	Down
MAL	16.765	68.2927	-2.02922	0.000518481	0.013409	Down
SF3A3P2	7.27681	4.91708	1.7625	0.000518726	0.013409	Up
RHOG	1816.36	3046.49	-0.745874	0.000523726	0.0135196	Down
AC004554.2	8.8228	2.54944	1.76767	0.000526028	0.013548	Up
TENM1	391.915	112.811	1.79685	0.000526268	0.013548	Up
DGAT2	299.504	115.942	1.3677	0.000528875	0.0136013	Up
PLA2G15	1149.66	1787.39	-0.636497	0.000529065	0.0136013	Down
AL451142.2	5.69224	0.313364	3.93791	0.000530972	0.0136377	Up
DSG4	22.9993	2.29009	3.31085	0.000531208	0.0136377	Up
ITGAL	211.707	473.321	-1.15936	0.000532569	0.0136633	Down
AC113935.1	56.1408	27.6318	1.01805	0.000533856	0.0136776	Up
RMDN2	340.158	192.735	0.818837	0.000535031	0.0136984	Up
RPL17-C18orf32	324.799	125.529	1.37226	0.000536428	0.0137248	Up
OR2W3	45.9944	9.1153	2.33004	0.00053963	0.0137914	Up
RFTN1	1283.12	2257.28	-0.814674	0.000539765	0.0137914	Down
KIF19	66.6024	28.6202	1.23761	0.000541484	0.0138259	Up
NUDT14	987.045	533.322	0.887821	0.00054296	0.0138493	Up
AC124248.1	0.736152	3.01584	-2.18036	0.000543614	0.013852	Down
BNIP3P30	4.77997	3.29009	-3.60246	0.000544007	0.0138526	Down
ANKMY1	367.387	244.234	0.588363	0.000544923	0.0138665	Up
SLC37A4	1481.96	893.468	0.729763	0.000547204	0.0139151	Up
CPM	793.695	1364.35	-0.781655	0.000547781	0.0139204	Down
ZNF853	273.876	771.624	-1.49424	0.000549046	0.0139431	Down
GBP5	265.968	796.938	-1.58255	0.000549694	0.0139501	Down
LINC01943	22.6773	55.1407	-1.27884	0.0005515	0.0139865	Down
HCK	487.375	962.04	-0.980448	0.000551895	0.0139871	Down
IGLV3-10	1.44686	20.9622	-3.82062	0.000552295	0.0139877	Down
PDGFD	4520.18	5390.51	1.07694	0.000552935	0.0139944	Up
MAP3K5	300.011	571.505	-0.930562	0.000553304	0.0139944	Down
RASA4B	312.16	604.994	-0.954418	0.00055451	0.0140155	Down
SNRPGP4	13.316	3.84703	1.77209	0.000555702	0.0140362	Up
AC139100.1	53.3821	22.7566	1.22072	0.000557549	0.0140733	Up
ZAP70	45.1812	111.826	-1.30221	0.000559637	0.0141165	Down
CDKL4	13.4571	4.11119	1.66579	0.000560433	0.0141271	Up
GNG5	3363.09	5526.58	-0.716369	0.000562419	0.0141677	Down
IGHV3-43	1.63723	13.898	-3.05162	0.000563733	0.0141912	Down
ACTN1-AS1	4.5933	12.2842	-1.44381	0.000564192	0.0141933	Down
STAC2	409.145	123.645	1.72881	0.000565787	0.0142239	Up
AC026403.1	318.005	28.8544	2.17397	0.000566186	0.0142244	Up
AL589666.2	32.4755	14.8586	1.09345	0.000566583	0.0142248	Up
AL591122.1	11.9694	3.27082	1.81108	0.000568842	0.014272	Up
BRI3BP	1692.01	1104.06	0.615861	0.000569807	0.014281	Up
FRS3	306.877	548.123	-0.835982	0.00056996	0.014281	Down
FRY-AS1	17.2733	6.52176	1.37321	0.000572217	0.014328	Up
AC104563.1	30.4242	10.7718	1.48609	0.000575383	0.0143839	Up
DNAJA1P3	4.77417	1.63608	1.61576	0.000575922	0.0143839	Up
AC026770.1	3.34513	0.373238	2.94472	0.000575986	0.0143839	Up
ATXN1	1180.67	2048.32	-0.794491	0.000579044	0.0144507	Down
GPER1	537.634	225.106	1.25543	0.000581905	0.0145121	Up
CBFA2T3	95.0123	248.33	-1.38789	0.000582279	0.0145121	Down
AOX2P	16.3791	5.48796	1.56377	0.000582772	0.0145148	Up
AL162274.1	37.697	19.1168	0.979479	0.000583752	0.0145214	Up
ZNF784	270.184	442.246	-0.710961	0.000583813	0.0145214	Down
AC022079.2	1.75797	7.07195	-2.0095	0.000584662	0.0145329	Down
SERPINA3	255.635	53.4115	2.05503	0.000585467	0.0145433	Up
AL355149.1	21.2751	5.42365	1.97009	0.000586259	0.0145533	Up
BX284668.2	103.495	27.2661	1.91577	0.00058845	0.0145941	Up
RGMB	481.429	908.076	-0.914282	0.000588679	0.0145941	Down
OR2L2	89.9028	40.1889	1.15173	0.000590389	0.0146201	Up
MINDY1	1112.42	699.266	0.669656	0.000590508	0.0146201	Up
KRBA2	123.817	255.412	-1.04462	0.000591021	0.0146216	Down
RPL4	72904.3	45480.7	0.680746	0.000591345	0.0146216	Up
UNC13D	207.186	355.014	-0.776292	0.000592521	0.014641	Down
RN7SL605P	12.7463	4.00793	1.6465	0.000593474	0.0146527	Up
CGB8	20.9462	13.6988	-3.64831	0.000594011	0.0146527	Down
AL662797.1	249.819	163.736	1.74464	0.000594165	0.0146527	Up
POLQ	550.694	341.728	0.688027	0.000594597	0.0146537	Up
CST3	36597.7	95175.8	-1.37884	0.000595977	0.0146781	Down
AL359399.1	24.2697	7.70554	1.64723	0.000596731	0.014687	Up
AC012085.2	15.2391	6.18605	1.29357	0.000597493	0.0146961	Up
AC005050.1	0.756864	2.84542	-2.27102	0.000598042	0.0147	Down
ELL3	54.0337	28.9146	0.898022	0.000601439	0.0147651	Up
DST-AS1	9.51609	2.94936	1.66056	0.000601477	0.0147651	Up
NPC1L1	14.6209	5.40033	1.38242	0.000601884	0.0147654	Up
OR2J2	18.3629	7.9913	1.18969	0.000602769	0.0147775	Up
AC009831.1	94.0011	47.1176	0.992453	0.000603876	0.014795	Up
LYZ	1228.82	3028.18	-1.30098	0.00060474	0.0148065	Down
AC019197.1	52.9993	20.1209	1.38842	0.00060579	0.0148225	Up
TLK2P2	11.491	3.82871	1.53228	0.000607839	0.014855	Up
LENG8-AS1	142.924	82.7154	0.780361	0.000608276	0.014855	Up
LYVE1	172.908	451.767	-1.3851	0.000608305	0.014855	Down
RPL21P23	3.37214	0.639806	2.21608	0.000610536	0.0148994	Up
NDNF	6064.75	2172.83	1.48097	0.000610916	0.0148994	Up
SDAD1P1	148.086	85.9868	0.786706	0.000614584	0.0149791	Up
NSMCE2	1354.64	790.275	0.777032	0.000616085	0.0150003	Up
PNOC	106.651	485.067	-2.1837	0.000616255	0.0150003	Down
BSND	16.8072	7.21878	1.19618	0.00061921	0.0150625	Up
GALNS	1856.31	3317.06	-0.837583	0.000620679	0.0150885	Down
AL139300.2	16.6624	6.28346	1.35501	0.000621134	0.0150897	Up
HSPA8P9	12.2022	5.75348	1.0441	0.000623151	0.0151279	Up
ABHD10	1409.72	884.15	0.672481	0.000623798	0.0151279	Up
BACH2	238.328	550.843	-1.20853	0.000623926	0.0151279	Down
HSP90B3P	8.38002	3.6805	1.21696	0.000624319	0.0151279	Up
CSF1R	4599.6	10847.8	-1.23786	0.000626199	0.0151637	Down
PLA2G5	55.8537	178.46	-1.67907	0.000627423	0.0151836	Down
STRA6	124.067	411.098	-1.72749	0.000628367	0.0151966	Down
AC139099.2	4.68957	0.942922	2.31691	0.000630552	0.0152298	Up
SIGLEC15	921.038	2678.3	-1.54021	0.000631633	0.0152363	Down
DHPS	2229.5	1386.32	0.685616	0.000633204	0.0152644	Up
C16orf90	0.42995	2.36914	-2.45879	0.000633683	0.0152661	Down
KCNMA1-AS1	78.683	32.6281	1.25886	0.000634465	0.0152672	Up
CHEK1	1658.68	1089.89	0.60563	0.00063454	0.0152672	Up
PLXNB1	2225.2	1291.29	0.785035	0.000636901	0.0152962	Up
UPK3B	4.68048	13.358	-1.53137	0.000637041	0.0152962	Down
SAXO1	6.95486	1.52989	2.11227	0.000637304	0.0152962	Up
SPSB1	494.105	1018.2	-1.04235	0.000637375	0.0152962	Down
KCNH6	27.9792	23.0062	1.20863	0.000638245	0.0153073	Up
SEPTIN14P21	8.21689	1.73332	2.29255	0.000639509	0.0153278	Up
CSAG1	49.386	355.748	-2.84972	0.000644816	0.0154447	Down
KIAA1958	592.091	312.575	0.920116	0.000645209	0.0154447	Up
GPR20	1.8934	12.3993	-2.70419	0.000650099	0.0155442	Down
KIF25	234.76	96.1018	1.28803	0.000650229	0.0155442	Up
PRSS35	4854.38	1697.28	1.51605	0.000650641	0.0155442	Up
ANP32BP1	11.4442	3.7806	1.54863	0.000651023	0.0155442	Up
ENG	7695.47	12282.5	-0.674479	0.000651454	0.0155446	Down
AC004585.1	4.55873	17.7544	-1.94585	0.000656528	0.0156359	Down
AL158071.2	52.3177	18.3446	1.50235	0.00065964	0.0157	Up
PPP1R1AP2	7.37042	0.317899	4.0984	0.00066054	0.0157115	Up
AC104051.2	170.367	46.2671	1.8796	0.000662017	0.0157346	Up
TMEM63B	2270.24	3845.93	-0.760314	0.00066235	0.0157346	Down
IGLV1-40	9.91272	72.0701	-2.85748	0.000665037	0.0157884	Down
MAGEL2	34.361	185.454	-2.42945	0.000668711	0.0158356	Down
HSPA8P1	26.9864	12.8907	1.06017	0.00067058	0.0158698	Up
OXCT2P1	73.1722	31.565	1.20972	0.000674968	0.015957	Up
SIGIRR	333.106	622.072	-0.899886	0.000675112	0.015957	Down
HMGA1P1	6.76795	2.15872	1.61739	0.000677687	0.0159893	Up
IFIT2	2200.21	970.864	1.1802	0.000677758	0.0159893	Up
MAMLD1	163.396	321.933	-0.975475	0.000680105	0.0160346	Down
TIMP4	158.987	500.247	-1.65395	0.000681027	0.0160463	Down
S100A1	2116.42	525.26	2.01034	0.000682506	0.016071	Up
SQOR	569.712	1100.25	-0.949725	0.000683651	0.0160778	Down
FRMD5	17.33	58.394	-1.76941	0.000689421	0.0161932	Down
ATP6V0C	8278.01	14002.3	-0.758319	0.000690882	0.0162174	Down
COL8A1	2305.27	6212.29	-1.43015	0.000691597	0.016224	Down
ATM	3537.31	2291.68	0.626071	0.000692464	0.0162342	Up
ADAM29	98.6515	41.2755	1.25729	0.000692917	0.0162347	Up
RPS6P16	4.86715	1.78875	1.39385	0.000694241	0.0162483	Up
LINC02014	16.6061	7.51329	1.11891	0.000694366	0.0162483	Up
ARHGEF25	1677.32	950.545	0.819747	0.000695823	0.0162723	Up
SOX21-AS1	42.9471	20.3801	2.16148	0.000696754	0.0162839	Up
PALD1	2236.24	1332.89	0.746567	0.000698601	0.0163169	Up
AC073218.1	14.73	4.35491	1.6955	0.000702874	0.0163932	Up
AC055716.2	3.8452	0.961193	1.80413	0.000703397	0.0163932	Up
MPP1	1124.91	1768.88	-0.652802	0.000703758	0.0163932	Down
MTBP	631.149	375.248	0.747878	0.000704052	0.0163932	Up
GAD1	81.0739	25.8111	1.64441	0.000704542	0.0163945	Up
ACHE	38.2621	124.254	-1.69769	0.000707091	0.0164377	Down
GAS6-AS1	41.7048	111.347	-1.41731	0.000707277	0.0164377	Down
NPTX1	73.6888	23.2832	1.64562	0.000709299	0.0164743	Up
TPTE2P6	28.9376	11.5852	1.30362	0.000711358	0.0165009	Up
CPPED1	1031.57	1662.38	-0.688221	0.000711753	0.0165009	Down
IGHV3-53	1.36402	24.1255	-4.12462	0.000717162	0.0166058	Down
OR7E59P	4.56433	1.24398	1.77044	0.000718511	0.0166267	Up
ZFAND3	3846.46	5803.1	-0.593139	0.000718976	0.0166273	Down
TRAV14DV4	0.873026	5.31545	-2.65714	0.000720853	0.0166604	Down
RPL4P4	73.4952	37.8181	0.959784	0.000723245	0.0166951	Up
ASS1	4784.77	1778.77	1.42762	0.000724552	0.016715	Up
ZXDA	563.445	267.356	1.07463	0.000725292	0.0167218	Up
PADI2	355.08	409.124	1.74588	0.000725811	0.0167235	Up
CTSW	116.736	260.598	-1.1555	0.000727276	0.016747	Down
TMEM92	41.7533	111.867	-1.41168	0.00073038	0.0168024	Down
LINC00964	42.9457	16.7548	1.35387	0.000730577	0.0168024	Up
CD6	128.744	246.652	-0.939305	0.000731708	0.0168167	Down
CTSZ	12242.5	22770.8	-0.895287	0.000732094	0.0168167	Down
PAX7	84.7242	217.15	-2.73773	0.000733775	0.0168347	Down
PDCD1LG2	89.0104	209.436	-1.2322	0.000734748	0.0168467	Down
VEPH1	69.2324	215.101	-1.63678	0.000736439	0.0168752	Down
TCP11L2	337.328	202.032	0.738453	0.00073804	0.0169015	Up
ADH1B	46.3731	14.3923	1.68578	0.000739589	0.0169232	Up
PRUNE1	2012.4	1279.36	0.653551	0.000739886	0.0169232	Up
QSOX2	2426.84	1478.97	0.714222	0.000740785	0.0169334	Up
LINC00622	79.4599	175.262	-1.13977	0.000743682	0.0169893	Down
FCHO1	73.0543	137.91	-0.919143	0.000748084	0.0170519	Down
CACNA1E	307.132	93.2438	1.71776	0.000748168	0.0170519	Up
AL049840.8	3.61473	0.525444	2.55057	0.000748243	0.0170519	Up
ITGB5	8887.95	15897.4	-0.838858	0.000748897	0.0170565	Down
IGHJ3	4.57139	7.22539	-3.67123	0.000750984	0.0170936	Down
CRIP1	6438.62	2605.66	1.30518	0.000752629	0.0171052	Up
SAMD11	3116.19	1223.6	1.34859	0.000752741	0.0171052	Up
RPS3AP37	11.7999	4.37251	1.41767	0.000752969	0.0171052	Up
FAM214A	1191.69	788.972	0.594387	0.000753313	0.0171052	Up
AC093515.1	0.0641275	4.5517	-4.40612	0.00075547	0.0171438	Down
TRIM33	4416.87	2790.11	0.662475	0.000759026	0.0172058	Up
TMEM47	2564.34	1172.29	1.12932	0.000761269	0.0172058	Up
AC113346.1	0.666197	4.55408	-3.23043	0.00076154	0.0172058	Down
TRBJ2-3	0.742556	7.10824	-3.15587	0.00076174	0.0172058	Down
HYAL1	320.409	926.91	-1.53322	0.00076189	0.0172058	Down
BNIPL	80.9249	40.9326	0.977444	0.000761954	0.0172058	Up
BORCS6	401.821	882.058	-1.13359	0.000762108	0.0172058	Down
AL392046.1	5.35855	1.18756	2.06878	0.00076294	0.0172058	Up
BTC	27.6655	6.81697	2.00711	0.000763132	0.0172058	Up
TRAC	481.737	1209.61	-1.32782	0.000763781	0.0172058	Down
IGLV1-47	4.57184	42.8649	-3.20844	0.000763984	0.0172058	Down
SIRPB2	67.9631	135.906	-0.99702	0.000764163	0.0172058	Down
LINC00652	233.832	124.301	0.906486	0.000765456	0.0172246	Up
CACNG2	47.8964	34.6532	1.64246	0.000767922	0.0172664	Up
ASIC3	65.7281	141.828	-1.10724	0.000768302	0.0172664	Down
ZRANB2-AS2	42.6564	17.9455	1.24684	0.000768692	0.0172664	Up
AL353678.1	7.50863	2.87828	1.36781	0.000772906	0.0173402	Up
MANCR	4.89425	20.7045	-2.0868	0.000775083	0.0173683	Down
MT-TY	1507.16	3518.8	-1.2232	0.000777023	0.0173887	Down
AC012065.3	2.75398	9.82221	-1.80061	0.000777292	0.0173887	Down
RELT	1372.93	881.919	0.638667	0.000777382	0.0173887	Up
TRBV6-5	1.26129	7.34748	-2.52802	0.000778556	0.017404	Down
AP000787.1	129.803	71.5501	0.860035	0.000778991	0.017404	Up
RTL3	80.6919	200.388	-1.31264	0.000780146	0.0174147	Down
AL009031.1	101.554	27.5779	1.24989	0.0007804	0.0174147	Up
HNRNPRP1	6.09881	1.91767	1.60039	0.00078283	0.0174505	Up
GPR3	73.4126	151.026	-1.04101	0.000782932	0.0174505	Down
PRR32	6.39099	0.479828	3.76879	0.000783547	0.0174538	Up
PTPRH	36.768	79.2364	-1.11589	0.000786868	0.017507	Down
HLA-DMB	718.563	1495.04	-1.05648	0.000788757	0.0175386	Down
CAV2	615.02	1062.74	-0.788307	0.000789328	0.0175396	Down
AC137834.2	13.1172	4.64331	1.51549	0.000789734	0.0175396	Up
RPS3AP49	39.38	16.3935	1.26555	0.000793336	0.0176091	Up
CNN1	71.1199	182.371	-1.36074	0.000794056	0.0176147	Down
AP004290.1	5.10401	0.906552	2.2994	0.000797638	0.0176837	Up
DYNC2H1	1309.23	1187.75	0.684434	0.000798713	0.0176971	Up
AC005291.2	6.9694	22.1834	-1.72178	0.000799841	0.0177116	Down
AP003396.1	0.596946	55.801	-6.55058	0.000801412	0.0177282	Down
FCRLB	23.8287	48.1633	-1.02348	0.000801555	0.0177282	Down
MEOX1	26.743	107.27	-1.99922	0.000802006	0.0177282	Down
OSCAR	491.562	1308.66	-1.41287	0.00080304	0.0177406	Down
TTC41P	28.8238	14.2063	0.998614	0.000804584	0.0177643	Up
TYW5	559.83	360.567	0.632923	0.000806149	0.0177823	Up
KCNC3	84.5532	220.171	-1.38073	0.000806348	0.0177823	Down
CASC11	288.822	8.69443	1.52162	0.000807587	0.0177992	Up
C9orf16	1604.27	2552.71	-0.670135	0.000810967	0.0178533	Down
NUDT8	322.871	187.291	0.786415	0.000811268	0.0178533	Up
ERVV-1	7.09542	1.09603	2.62042	0.000811469	0.0178533	Up
AC091053.1	90.8016	238.883	-1.39405	0.000812053	0.0178556	Down
NTF3	17.845	92.3292	-2.36929	0.000814001	0.0178763	Down
NECTIN3-AS1	12.4949	52.5978	-2.07636	0.000814344	0.0178763	Down
AC080037.2	13.3651	4.08824	1.70662	0.000814422	0.0178763	Up
FCN3	36.3702	72.4235	-0.97811	0.000815968	0.0178933	Down
SIX2	1169.87	2659.64	-1.18476	0.00081619	0.0178933	Down
JCAD	1510.16	2504.36	-0.729478	0.000816624	0.0178933	Down
AL683887.1	35.1936	9.20967	1.90804	0.000817191	0.0178952	Up
TRBV27	1.36157	7.13281	-2.44722	0.000819978	0.0179354	Down
P2RY10	6.72877	22.9028	-1.76885	0.000830423	0.0181532	Down
AC087821.1	2.66685	11.1519	-2.10769	0.000831238	0.0181605	Down
RASSF5	314.504	523.786	-0.736993	0.000832246	0.0181719	Down
TMPRSS7	9.47128	2.41601	1.89079	0.000836636	0.0182484	Up
TREM2	291.396	644.276	-1.14432	0.000836849	0.0182484	Down
LINC02510	5.19286	0.678891	2.90702	0.000837206	0.0182484	Up
AL161912.4	48.3087	21.0045	1.18335	0.00083858	0.0182658	Up
CRYAB	4486.35	1504.95	1.57578	0.000840499	0.0182883	Up
AC006971.1	6.85042	1.31028	2.2773	0.000843946	0.0183527	Up
OR2A12	31.828	10.6417	1.55268	0.000846981	0.018408	Up
EFNB1	4142.83	7296.39	-0.816567	0.000848779	0.0184232	Down
COX6A2	160.785	91.9944	2.39236	0.000849514	0.0184232	Up
TNFSF13	553.291	882.827	-0.673364	0.000849644	0.0184232	Down
IGKV2D-29	1.54879	11.4297	-4.36665	0.000853679	0.0185	Down
PRELP	11548.9	2734.79	2.07831	0.000855734	0.0185338	Up
PPIG	3083.94	2027.26	0.604958	0.000856711	0.0185443	Up
AC023790.2	16.3657	3.67876	2.14781	0.000858905	0.0185811	Up
MAMDC2-AS1	119.432	63.6294	0.909242	0.000861386	0.018624	Up
FOXI1	23.4716	0.628755	3.50924	0.000862345	0.0186276	Up
HELLS	1549.67	938.333	0.723864	0.000862543	0.0186276	Up
RAB3IL1	791.133	1440.42	-0.864099	0.000863424	0.0186359	Down
POLR3D	2852.79	1875.44	0.605291	0.000866193	0.0186849	Up
MS4A8	20.7353	97.214	-2.23231	0.000867795	0.0186908	Down
ADM5	19.6861	43.4934	-1.15384	0.00086796	0.0186908	Down
CEP295	786.319	509.844	0.624375	0.000874026	0.0187998	Up
ETHE1	649.393	1072.06	-0.722423	0.000875132	0.0188128	Down
RPRM	64.6853	53.6902	2.45138	0.000875768	0.0188157	Up
ZNF683	18.0403	146.93	-1.79085	0.000878936	0.018873	Down
FAM27E5	0.201656	3.40657	-3.77661	0.00088095	0.0189054	Down
ATP1A2	280.633	211.352	1.96993	0.000882801	0.018919	Up
CLEC5A	112.188	289.213	-1.36451	0.000884313	0.018919	Down
EXOSC10-AS1	51.1539	24.3238	1.08089	0.000884837	0.018919	Up
RCC2P7	3.86972	1.04996	1.76448	0.000884932	0.018919	Up
ADAMTS17	769.988	292.221	1.39728	0.000885001	0.018919	Up
PZP	39.4507	17.4726	1.17093	0.000885019	0.018919	Up
CALM2P2	21.4549	10.9242	0.957004	0.00088511	0.018919	Up
AC001226.1	3.80411	1.03918	1.68872	0.000886883	0.0189461	Up
MLLT3	822.841	504.756	0.704082	0.000889775	0.0189971	Up
TSTD1	20.3092	46.0096	-1.1704	0.000890738	0.0190068	Down
SPP2	49.2074	16.7745	1.53063	0.000891461	0.0190114	Up
LINC00320	56.8376	18.9535	1.57781	0.000892579	0.0190245	Up
SNF8P1	16.2215	5.20715	1.60119	0.000893927	0.0190316	Up
ST3GAL1	7419.18	4490.33	0.724522	0.000898012	0.0190991	Up
RMRP	35.9739	479.469	-1.99476	0.000900734	0.019134	Down
FASN	14109.4	8315.98	0.762654	0.000904989	0.0192081	Up
RNU6-720P	3.80293	0.626371	2.40093	0.000905291	0.0192081	Up
TXNL4A	3592.83	2194.01	0.711486	0.000907425	0.0192415	Up
UCN	19.662	46.1407	-1.23067	0.00090789	0.0192415	Down
OSM	36.6281	100.845	-1.45856	0.000909983	0.0192589	Down
AC067773.1	1.14359	20.2352	-4.1667	0.000910251	0.0192589	Down
EMP3	6994.14	11081.7	-0.663861	0.000913171	0.0193098	Down
AC107954.1	0.619142	5.12974	-3.01041	0.000915525	0.0193487	Down
AC107952.2	6.09052	17.3961	-1.52238	0.000919013	0.0194115	Down
OR4Q3	13.2706	3.62123	1.82888	0.000924881	0.019499	Up
PHF2P2	3.12072	14.8243	3.33929	0.00092539	0.019499	Up
AC079804.1	3.44068	0.882041	1.86153	0.00092575	0.019499	Up
TRGC2	15.2401	58.4418	-1.92971	0.000925753	0.019499	Down
TMEM119	32044.7	16333.9	0.97222	0.000926545	0.0195047	Up
PPP2R5C	7132.34	4690.75	0.604595	0.000928338	0.0195244	Up
TMEM65	4115.76	2518.04	0.708707	0.000928749	0.0195244	Up
PEX11A	396.412	247.157	0.679234	0.000929042	0.0195244	Up
TBXAS1	574.611	1086.03	-0.918603	0.000929702	0.0195244	Down
TMEM53	235.441	364.016	-0.628163	0.000933802	0.0195916	Down
AC008507.3	258.653	110.711	1.22082	0.000934602	0.0195974	Up
SMG1P4	96.5145	40.4179	1.25631	0.000939004	0.0196714	Up
LINC00377	15.0661	9.06095	-1.1788	0.00093918	0.0196714	Down
TMTC1	2401.19	994.626	1.27151	0.000940057	0.0196788	Up
IGKV1-5	117.099	123.729	-2.70748	0.000944776	0.0197639	Down
LCLAT1	3370.87	1917.47	0.813864	0.000945175	0.0197639	Up
PCDHGB7	697.459	226.288	1.6242	0.000945826	0.0197665	Up
SLC9C1	10.7682	3.0626	1.74805	0.000949277	0.0198165	Up
HK3	135.823	284.286	-1.06543	0.000953635	0.0198965	Down
AC009299.1	153.166	43.6225	1.81179	0.000955895	0.0199325	Up
PCED1B-AS1	134.215	249.044	-0.892181	0.000957059	0.0199457	Down
ATP6V1FNB	105.457	109.422	-0.828396	0.00095947	0.0199849	Down
WNT6	26.5938	101.233	-1.93001	0.000970765	0.0202089	Down
FAM72A	393.169	253.588	0.63169	0.000971698	0.0202157	Up
ETV6	1266.73	1930.4	-0.607477	0.000972168	0.0202157	Down
GAS1	1572.5	4003.45	-1.3481	0.000972721	0.020216	Down
RPL23AP3	14.3558	4.39137	1.71681	0.000975631	0.0202529	Up
PAPLN	349.818	728.081	-1.05758	0.000976433	0.0202529	Down
SIGLEC22P	3.54191	10.5645	-1.53575	0.000976637	0.0202529	Down
ADAMTS14	333.711	793.758	-1.2493	0.000976656	0.0202529	Down
GPR50	1.67935	3.58779	-3.63332	0.000980184	0.0203149	Down
PDK2	1175	1842.47	-0.648727	0.000981836	0.0203379	Down
CYFIP2	4538.2	1481.39	1.61499	0.000983895	0.0203599	Up
AP003119.1	3.78288	0.458457	2.82401	0.000983984	0.0203599	Up
DUSP23	549.697	1052.59	-0.936612	0.0009868	0.0204069	Down
PSMG1	1879.21	1174.14	0.678325	0.000988179	0.0204181	Up
HELB	1049.01	654.155	0.681611	0.000988427	0.0204181	Up
CNNM1	112.715	36.5403	1.62096	0.000989773	0.0204346	Up
HSD17B2	117.026	60.5938	0.941655	0.000990379	0.0204359	Up
ZFAS1	4709.09	2504.73	0.910637	0.000991368	0.020445	Up
AL592114.1	10.1728	3.8101	1.37419	0.000992118	0.0204493	Up
NPC2	4813.37	9036.16	-0.908632	0.000996606	0.0205194	Down
SLC22A1	57.5838	192.436	-1.74142	0.000997282	0.0205194	Down
C2orf73	5.28204	5.31748	-2.11582	0.000997506	0.0205194	Down
IGFBPL1	5.22708	51.8631	-3.3119	0.000997709	0.0205194	Down
AC016866.2	2.99713	0.271315	3.13481	0.000998985	0.0205345	Up
LINC01513	26.6189	10.4567	1.31574	0.00100188	0.0205826	Up
AP000785.1	4.39664	0.869385	2.26664	0.00100414	0.020616	Up
AC090686.1	8.39	3.29391	1.30874	0.00100522	0.020616	Up
AL627308.2	2.68852	0.220453	2.88946	0.0010057	0.020616	Up
RNU4-62P	4.24659	12.0675	-1.50675	0.00100686	0.0206286	Down
DOK2	357.788	630.81	-0.817886	0.00100853	0.0206457	Down
S100A7A	13.4183	0.819329	2.88761	0.00100915	0.0206457	Up
C3AR1	401.496	792.906	-0.981233	0.00100952	0.0206457	Down
COL4A4	172.734	54.7135	1.65416	0.001011	0.0206457	Up
HTR2B	26.3833	58.3806	-1.14477	0.00101381	0.0206919	Down
MSR1	1043.66	2016.99	-0.950421	0.0010172	0.0207386	Down
GGT1	207.875	429.482	-1.04745	0.00101987	0.0207695	Down
LIMS1	3653.09	5532.58	-0.59868	0.00102035	0.0207695	Down
DIPK2A	5089.54	2860.84	0.831108	0.00102038	0.0207695	Up
SPOCD1	604.489	1237.72	-1.03355	0.00102523	0.0208569	Down
ZBTB42	410.964	235.154	0.805986	0.00102722	0.020886	Up
PIGN	2685.33	1612.31	0.73544	0.00102833	0.0208873	Up
AC104819.3	20.1785	10.0633	0.986778	0.00102839	0.0208873	Up
LILRB2	218.805	484.404	-1.14575	0.00103004	0.0208976	Down
RNA5SP216	2.15643	16.505	-2.92259	0.00103054	0.0208976	Down
ATP5MGL	23.7681	9.63827	1.29381	0.00103057	0.0208976	Up
TLN2	1074.4	1784.16	-0.731566	0.00103229	0.0209212	Down
HNRNPA1P23	4.62849	1.59358	1.48487	0.00103329	0.0209301	Up
PCDH11Y	47.9895	19.6958	1.2885	0.00103491	0.0209516	Up
NHSL2	543.484	1176.24	-1.11331	0.00103602	0.0209629	Down
PLCG2	576.191	1023.02	-0.827445	0.00103757	0.0209802	Down
CKMT1A	170.796	21.3488	2.99528	0.001038	0.0209802	Up
BAIAP2L2	570.063	217.406	1.39164	0.00103873	0.0209838	Up
MLPH	312.097	760.339	-1.28459	0.0010404	0.0210031	Down
TSPAN5	506.916	1092.96	-1.10813	0.00104081	0.0210031	Down
RN7SKP149	8.73301	2.23505	1.88743	0.0010438	0.0210521	Up
AL008707.1	2.62373	0.276051	2.94329	0.00104565	0.0210727	Up
PTPRO	166.575	310.446	-0.900197	0.00104595	0.0210727	Down
ZCCHC24	2419.09	3781.24	-0.6443	0.00105582	0.0212375	Down
LINC02762	748.088	361.865	1.04774	0.00105738	0.0212575	Up
SCX	206.152	660.658	-1.67951	0.0010613	0.0213134	Down
AGBL1-AS1	41.7903	29.199	1.88508	0.00106315	0.0213393	Up
AC008277.1	2.74099	0.41602	2.60304	0.00106401	0.021345	Up
KIDINS220	9521.93	6063.9	0.650911	0.00106675	0.0213797	Up
ERFE	160.291	349.466	-1.12408	0.00106689	0.0213797	Down
SMAD6	4992.41	2466.35	1.01731	0.00106745	0.0213797	Up
AC124068.1	231.332	415.726	-0.845546	0.0010727	0.021464	Down
MST1P2	81.9644	28.7972	1.506	0.0010728	0.021464	Up
SH2D4A	661.473	349.622	0.920091	0.00107338	0.0214642	Up
LINC00940	6.71364	1.9965	1.83365	0.00107519	0.0214889	Up
AC068050.1	3.47168	0.703842	2.23146	0.00107767	0.021527	Up
RASSF10	185.226	42.0042	2.13844	0.00107959	0.021554	Up
AC063938.1	5.39055	0.657904	3.00998	0.0010813	0.0215766	Up
MT1M	446.967	174.667	1.35644	0.00108394	0.0216178	Up
MAGEA3	209.234	1175.59	-2.49035	0.0010868	0.0216634	Down
TNPO2	5316.01	3448.26	0.624587	0.00108876	0.0216909	Up
TRHDE-AS1	88.0853	29.0831	1.58922	0.00109416	0.0217869	Up
INSC	3591.9	1439.82	1.31874	0.00109724	0.0218367	Up
AC005481.1	22.8014	4.59681	2.31981	0.00109829	0.0218459	Up
SGO2	1073.02	664.73	0.690253	0.001103	0.0219279	Up
ZNF692	698.524	392.251	0.83126	0.00110495	0.0219485	Up
PLEKHA6	62.0811	208.927	-1.7515	0.0011052	0.0219485	Down
RTN2	261.032	485.523	-0.894028	0.00110641	0.0219608	Down
LILRB3	113.89	199.45	-0.809704	0.00110773	0.0219755	Down
AC087392.5	7.44539	16.0241	-1.09803	0.00111399	0.022088	Down
KRT18P46	4.22728	0.936659	2.16539	0.0011204	0.0222034	Up
AC132872.4	81.8081	38.7433	1.07928	0.00112171	0.0222175	Up
G6PC	36.559	14.8815	1.28245	0.00112353	0.0222418	Up
TRPM1	37.1845	14.3313	1.35925	0.00112654	0.0222896	Up
SSX5	14.8307	82.2319	-2.46934	0.00112721	0.0222912	Down
MARVELD2	94.7515	41.5868	1.1834	0.00112982	0.0223253	Up
TMEM150B	53.4974	109.411	-1.02961	0.00113021	0.0223253	Down
DTNA	1224.83	569.366	1.10437	0.00113072	0.0223253	Up
LINC00484	26.1117	9.37264	1.45659	0.00113394	0.0223771	Up
TRPV3	176.511	72.8267	1.27876	0.00113746	0.0224233	Up
KLRC4	1.66152	9.64952	-2.49759	0.00113748	0.0224233	Down
SOCS1	269.32	503.643	-0.90155	0.00113894	0.0224403	Down
PELATON	60.9784	127.528	-1.06347	0.00114427	0.0225335	Down
CAMK2N2	43.5617	124.877	-1.51679	0.00114628	0.0225614	Down
CKS1BP7	3.16885	0.748421	1.94352	0.00114757	0.0225748	Up
BEST4	40.0864	18.4237	1.11989	0.00114932	0.0225974	Up
GLDCP1	3.86471	0.711554	2.31355	0.00115284	0.0226547	Up
FAM91A1	5076.15	2975.63	0.770449	0.00115474	0.0226803	Up
AC126365.1	4.67869	1.04664	2.07689	0.00115779	0.0227283	Up
AC090155.1	7.39415	1.90179	1.8626	0.00115928	0.0227456	Up
LMCD1	826.315	1489.99	-0.84999	0.00116267	0.0227963	Down
AC092598.1	27.2698	5.43409	2.31515	0.00116308	0.0227963	Up
TTLL1	264.445	435.209	-0.71601	0.00116674	0.0228442	Down
AC138904.3	129.125	56.366	1.19295	0.00116962	0.0228514	Up
AC068775.1	3.34617	14.9045	-2.18589	0.00116987	0.0228514	Down
MYL2	2014.21	896.918	4.66345	0.00117033	0.0228514	Up
DHCR24-DT	5.69943	1.57034	1.82256	0.00117076	0.0228514	Up
OLFM2	783.282	1969.95	-1.33034	0.00117586	0.0229391	Down
FTHL17	0.151242	30.6657	-4.61509	0.00117691	0.0229397	Down
ZFPM1	309.957	555.712	-0.84224	0.00117751	0.0229397	Down
LATS2-AS1	2.83392	0.698729	1.972	0.00117829	0.0229397	Up
ZC3H11B	93.9901	52.2445	0.84178	0.00117834	0.0229397	Up
ITGA5	5979.5	10729.2	-0.843359	0.00118052	0.0229702	Down
APOBR	665.266	1465.61	-1.13972	0.00118125	0.0229726	Down
MEIS1-AS2	9.45638	2.61611	1.87042	0.00118402	0.0230027	Up
SCPEP1	2315.32	3722.98	-0.68512	0.0011861	0.0230215	Down
HCFC1R1	1472.28	2383.85	-0.694785	0.00118622	0.0230215	Down
CA3	13365.9	3339.64	2.00078	0.00118741	0.0230326	Up
TPM1	7171.74	11979.7	-0.740091	0.00119043	0.0230794	Down
PFKFB4	1009.64	527.424	0.937316	0.00119853	0.0232125	Up
KRT8P14	0.299857	2.73004	-2.9553	0.00120518	0.0233144	Down
MT-CO3	180925	302625	-0.742138	0.00120843	0.0233503	Down
TIPARP	1802.49	1117.86	0.689091	0.00120876	0.0233503	Up
SMIM5	121.377	47.4436	1.35314	0.00120975	0.0233561	Up
AL118558.4	15.5511	31.2832	-1.01779	0.00121031	0.0233561	Down
LINC01299	32.9282	15.4385	1.07505	0.00121717	0.0234644	Up
FAM217A	7.37087	2.3234	1.67606	0.00121889	0.0234855	Up
AC008507.1	89.0356	63.5619	-1.06831	0.00122164	0.0235143	Down
AC026362.2	105.151	45.1588	1.21607	0.00122539	0.0235745	Up
ERMP1	1379.12	744.303	0.88911	0.00122633	0.0235804	Up
CDCA2	829.878	497.114	0.739853	0.00122932	0.0236259	Up
H2BU1	126.382	50.4115	1.32244	0.00123122	0.0236502	Up
SMARCE1P3	2.57823	0.523622	2.52597	0.00124019	0.0238103	Up
HLA-DPA3	1.99072	0.438551	2.15118	0.00124201	0.0238258	Up
AC073911.1	11.5133	4.30901	1.40703	0.00124226	0.0238258	Up
RPL3P8	7.54144	2.72248	1.43181	0.00124429	0.0238525	Up
AL009174.1	10.7296	3.6791	1.55579	0.00125185	0.0239562	Up
MT-CO1	528299	888585	-0.750154	0.00125225	0.0239562	Down
AL162727.3	57.7975	24.9939	1.19925	0.00125302	0.0239587	Up
MAP3K15	55.2936	25.5955	1.1052	0.00125952	0.0240615	Up
AC009686.1	3.51987	0.423111	2.86857	0.00126034	0.0240615	Up
MAP1S	1891.53	2848.1	-0.590243	0.00126083	0.0240615	Down
AL035587.1	120.645	226.963	-0.912545	0.00126096	0.0240615	Down
LINC02327	10.8839	36.1449	-1.7783	0.00126232	0.0240752	Down
SOWAHD	22.4899	48.8443	-1.10272	0.00126445	0.0241015	Down
ERVH-1	39.5589	15.6362	1.32434	0.00126498	0.0241015	Up
CHIAP2	18.6561	5.77021	1.68114	0.00126832	0.0241361	Up
TBX21	22.4549	58.795	-1.39709	0.00126834	0.0241361	Down
POLR3DP1	2.51761	0.771239	1.65381	0.00126878	0.0241361	Up
PRKX	3200.69	1774.2	0.851401	0.00126937	0.0241361	Up
H3P31	3.55287	0.899751	1.9684	0.00127107	0.0241425	Up
AC023024.2	47.2243	21.5286	1.1224	0.00127117	0.0241425	Up
AP005262.1	1.02522	5.81754	-2.6172	0.00127164	0.0241425	Down
PTPN22	360.01	790.536	-1.13583	0.00127655	0.0242233	Down
FSTL5	21.8901	97.2874	-2.15465	0.00127719	0.0242233	Down
CD55	3472.8	1893.67	0.874704	0.00128092	0.0242759	Up
TNFRSF11A	693.092	1625.07	-1.22965	0.00128136	0.0242759	Down
LINC01278	709.912	1110.88	-0.645542	0.00128255	0.0242759	Down
SYNPR-AS1	7.15953	0.71506	3.18086	0.00128855	0.0243773	Up
GALM	908.775	1530.77	-0.752174	0.00129118	0.0244148	Down
CLSTN3	698.283	1409.75	-1.01351	0.00129264	0.02443	Down
LPO	58.8973	26.2039	1.16675	0.00129525	0.024467	Up
TAF8	1553.24	2603.16	-0.744723	0.0013063	0.0246574	Down
CCDC85C	1003.42	638.636	0.651494	0.00130664	0.0246574	Up
HSPB2	267.114	99.428	1.42567	0.0013082	0.0246702	Up
CSPG5	102.105	36.884	1.46349	0.00130864	0.0246702	Up
AC011445.1	2.26204	7.37012	-1.71465	0.00131124	0.0246945	Down
LINC00482	31.8177	13.2468	1.24906	0.00131263	0.0247083	Up
AC097535.2	0.477795	3.74414	-3.12771	0.00131438	0.0247167	Down
TMEM125	13.3042	2.34706	2.46122	0.00131439	0.0247167	Up
KIF26A	5786.66	2680.78	1.11006	0.0013166	0.0247299	Up
LINC01719	127.192	67.2228	0.915194	0.00131708	0.0247299	Up
MAGEA10	66.4022	263.647	-1.99059	0.0013215	0.0248005	Down
BNIP3P37	23.3852	9.57515	1.26882	0.00132297	0.0248158	Up
NTSR1	50.1765	173.988	-1.79586	0.00132482	0.024838	Down
CD33	217.183	471.513	-1.1193	0.00132587	0.0248454	Down
AC087683.2	6.69666	2.37979	1.5302	0.00132987	0.0248979	Up
AP001646.2	2.5859	0.441275	2.28157	0.00133067	0.0248979	Up
PA2G4P2	6.13798	2.08737	1.4746	0.00133816	0.0250153	Up
SPIN2A	54.753	27.8745	0.963509	0.00133827	0.0250153	Up
AC020907.5	26.5886	8.36537	1.66648	0.00134096	0.025053	Up
C17orf67	91.6693	156.48	-0.771542	0.00134336	0.0250855	Down
SNRPEP5	3.04808	0.537923	2.39469	0.00134468	0.0250976	Up
MAST4	819.125	1274.28	-0.637297	0.00134549	0.0251003	Down
AL133371.2	10.0207	22.3838	-1.1719	0.00134655	0.0251076	Down
MT1JP	13.3813	5.47802	1.33024	0.00134898	0.0251403	Up
AL022069.2	14.3674	35.6645	-1.32875	0.00135102	0.0251659	Down
SIGLEC1	570.532	1332.75	-1.22374	0.00135285	0.0251844	Down
RBFA	894.304	863.121	0.620098	0.00135336	0.0251844	Up
TCAF2P1	35.3603	11.6613	1.59929	0.00135832	0.025258	Up
RIMS3	400.102	187.341	1.09343	0.00135866	0.025258	Up
CEL	89.6142	42.6708	1.06334	0.00136104	0.0252624	Up
AC016044.1	3.59032	0	4.29546	0.00136252	0.0252624	Up
AC104825.1	141.485	265.205	-0.905432	0.00136303	0.0252624	Down
BTK	220.077	412.127	-0.90521	0.00136305	0.0252624	Down
TTC39B	1247.8	758.465	0.717786	0.00136464	0.0252624	Up
SLC8A2	21.957	71.6827	-1.70985	0.0013656	0.0252624	Down
AC104365.2	4.86097	1.22665	2.20626	0.00136564	0.0252624	Up
RPS26P42	2.43437	0.409809	2.20019	0.0013663	0.0252624	Up
ZNF772	572.844	370.539	0.627771	0.00136918	0.0253033	Up
FAM20B	3780.29	2515.17	0.58766	0.00137018	0.0253093	Up
HCN4	73.5439	23.3235	1.65022	0.00137188	0.0253139	Up
ADORA3	144.418	300.945	-1.05815	0.00137188	0.0253139	Down
TNFSF15	147.411	313.109	-1.08931	0.00137246	0.0253139	Down
PCDH10	188.771	335.252	-1.90138	0.00137373	0.0253249	Down
DLG5	2589.41	1666.75	0.635853	0.00137658	0.0253527	Up
IRF5	197.22	355.424	-0.849753	0.0013782	0.0253699	Down
AC016769.3	7.61223	1.50857	2.24826	0.00138004	0.025379	Up
AC108718.1	18.8895	8.20073	1.15159	0.00138116	0.0253871	Up
ICOS	13.9029	44.3244	-1.66619	0.00138217	0.0253932	Down
PNMA6A	288.157	97.8215	1.55701	0.0013845	0.0254235	Up
AC090013.1	5.7214	1.76966	1.58238	0.00138893	0.0254821	Up
ZEB2P1	3.79029	13.5938	-1.87219	0.00138905	0.0254821	Down
RP1L1	52.8194	24.4873	1.08922	0.00139349	0.0255171	Up
AC037441.1	15.4676	6.0459	1.3243	0.00139378	0.0255171	Up
AC106738.2	21.8666	0.678999	2.83459	0.00139428	0.0255171	Up
MIR1255B2	14.3857	6.61317	1.06432	0.00139435	0.0255171	Up
AC138474.1	3.49025	0.790296	2.11787	0.00139883	0.0255731	Up
AC131206.1	14.4612	62.8193	-2.12779	0.00139915	0.0255731	Down
CDCA7	1013.07	495.642	1.03229	0.00140047	0.0255731	Up
AC018529.1	0.649904	2.67682	-2.27704	0.00140082	0.0255731	Down
MED20	927.124	1579.21	-0.768049	0.00140123	0.0255731	Down
SLC6A6	1057.68	1788.19	-0.75725	0.0014015	0.0255731	Down
IL13	6.20227	0.93328	2.64453	0.00140518	0.0256277	Up
ASTN2-AS1	4.13785	2.40491	2.74072	0.00140813	0.0256673	Up
ZNF385B	373.183	133.11	1.48649	0.00140872	0.0256673	Up
AL365273.1	83.9659	53.2675	0.658344	0.00141049	0.0256871	Up
AC025470.1	3.67053	0.292673	3.29817	0.00141532	0.0257627	Up
INSIG1	3805.86	2028.46	0.907839	0.00141627	0.0257675	Up
RPS8	59403.6	37846.9	0.650366	0.00142028	0.0258153	Up
GDF5	11.1989	102.408	-2.0913	0.00142201	0.0258343	Down
FCRL6	12.9951	32.3114	-1.31418	0.00143049	0.0259759	Down
TRBV7-3	1.59592	5.12426	-1.61403	0.00143148	0.0259813	Down
INTS6	2254.24	1495.85	0.59145	0.0014395	0.0261015	Up
AC007382.1	135.534	76.9687	0.814533	0.00144565	0.0262004	Up
FAM90A2P	16.4518	3.40029	2.28379	0.00144821	0.0262341	Up
LIF	224.522	621.27	-1.46866	0.00144967	0.0262479	Down
SEPTIN1	115.488	209.864	-0.85748	0.00145062	0.0262524	Down
PSORS1C3	10.6544	2.35109	2.17121	0.00145704	0.0263388	Up
USP16	2910.25	1891.06	0.621833	0.0014575	0.0263388	Up
PDCD6IPP1	26.8067	9.53312	1.47088	0.00146098	0.0263891	Up
AC034236.1	23.7981	9.07628	1.38726	0.00146299	0.0264119	Up
AC079949.2	42.9623	128.239	-1.57927	0.00146377	0.0264119	Down
TPST2	2311.85	3774.94	-0.707408	0.001465	0.0264119	Down
AP001099.1	38.472	15.7224	1.26744	0.00146573	0.0264119	Up
CAPNS2	3.54942	0.895229	2.00045	0.00146576	0.0264119	Up
MCF2L2	196.963	105.928	0.890029	0.00147393	0.0265336	Up
CEACAM4	5.78054	18.34	-1.68138	0.00147465	0.0265338	Down
C2orf69P1	4.18831	5.61262	-3.97133	0.00147704	0.0265641	Down
PTPRE	590.505	1054.73	-0.836856	0.00147909	0.0265788	Down
RPS3	70463.6	42456.5	0.730893	0.00147927	0.0265788	Up
IER3	817.974	1830.42	-1.16192	0.00148098	0.0265968	Down
AC104758.3	4.11893	0.910996	2.22857	0.00148289	0.026601	Up
CAVIN4	73.6296	204.449	-1.47163	0.00148307	0.026601	Down
CFAP97	2187.24	1404.29	0.638499	0.00148391	0.026601	Up
FRZB	1198.52	395.944	1.59789	0.00148462	0.026601	Up
SHISA9	980.862	420.061	1.22353	0.00148476	0.026601	Up
ANGPTL6	75.3823	163.487	-1.11788	0.00148982	0.0266693	Down
CCL15	9.93688	4.0121	1.27391	0.00148999	0.0266693	Up
[truncated: 749 more rows]

## Sheet: sheet3
DEG cis-regulation
Gene_symbol	CpG_site	Pearson Correlation	p value	FDR
CMYA5	cg00611789	-0.306762	0.0047919	0.012684
CMYA5	cg09655403	-0.301319	0.00563733	0.012684
CMYA5	cg09481121	-0.321858	0.00300543	0.012684
CMYA5	cg10257870	-0.317626	0.00343347	0.012684
ACTG2	cg12039197	-0.361257	0.000792588	0.00198147
ACTG2	cg23173910	-0.408527	0.00012601	0.000630049
TNR	cg09319617	0.313301	0.00392654	0.00654423
TNR	cg09473826	0.300374	0.00579686	0.00891825
TNR	cg21577836	0.444003	2.61638e-05	0.000174425
TNR	cg24932457	0.435418	3.88986e-05	0.000194493
TNR	cg03336706	0.410295	0.00011699	0.000404898
TNR	cg11589567	0.396896	0.000203313	0.000580895
TNR	cg12179635	0.328217	0.00245172	0.00490343
TNR	cg14430141	0.393549	0.000232562	0.000581404
TNR	cg20164016	0.409402	0.000121469	0.000404898
TNR	cg22941315	0.377806	0.000429536	0.000954525
TNR	cg24041338	0.318774	0.00331234	0.00602244
MXI1	cg07150538	0.349142	0.00121624	0.0105407
MXI1	cg07637516	-0.419568	7.87073e-05	0.00102319
MXI1	cg13708908	-0.457232	1.3901e-05	0.000361426
MXI1	cg24249583	0.300474	0.00577982	0.0300551
MXI1	cg26964061	-0.318151	0.00337758	0.0219543
F2RL1	cg08793689	0.40572	0.000141658	0.000212487
TAGLN	cg16524733	-0.311662	0.00412921	0.00550561
SOST	cg14256699	-0.347543	0.00128536	0.00154243
HGF	cg06055763	-0.453007	1.70611e-05	0.000119428
HGF	cg06745740	-0.318534	0.0033373	0.00467222
HGF	cg08005849	-0.398748	0.000188622	0.000660177
HGF	cg15567428	-0.31933	0.00325501	0.00467222
HGF	cg23838245	-0.345261	0.00139018	0.00324376
CD82	cg01889574	-0.357533	0.000905718	0.00362287
CD82	cg05282559	-0.321476	0.00304201	0.00973442
CD82	cg23517251	-0.44018	3.12587e-05	0.000250069
CD82	cg08861127	-0.302539	0.00543715	0.0144991
CD82	cg10374499	0.364178	0.000713038	0.00362287
P4HA1	cg02254798	0.342575	0.00152344	0.0258985
FOXG1	cg23571812	-0.358566	0.000872956	0.0117849
FOXG1	cg03523785	-0.371343	0.000547748	0.0117849
FOXG1	cg10828337	-0.314163	0.00382345	0.0206466
FOXG1	cg10912240	-0.324429	0.00276935	0.0206466
FOXG1	cg18299578	-0.320653	0.00312214	0.0206466
PDE3A	cg04012266	-0.343546	0.00147399	0.00315856
PDE3A	cg11416338	-0.450471	1.92674e-05	0.000203563
PDE3A	cg04101351	-0.396885	0.000203402	0.000762757
PDE3A	cg22355517	-0.360073	0.000827075	0.00206769
PDE3A	cg22927788	-0.40416	0.000151116	0.000755582
PDE3A	cg23752086	-0.36123	0.00079335	0.00206769
PDE3A	cg25912911	-0.443218	2.71418e-05	0.000203563
SGMS2	cg00718036	-0.348817	0.00123004	0.00369011
SGMS2	cg00899463	-0.325837	0.00264715	0.00680695
SGMS2	cg02726377	-0.400497	0.00017565	0.000790424
SGMS2	cg13169863	-0.301829	0.00555285	0.0124939
SGMS2	cg17786255	-0.379588	0.000401332	0.00144479
MUC15	cg06056884	0.339133	0.00171098	0.00684391
ACTA2	cg03387256	-0.349491	0.00120162	0.00901215
ACTA2	cg15940800	0.307137	0.00473801	0.02369
ACTA2	cg22936253	-0.418932	8.09084e-05	0.00121363
FAM117B	cg21495022	-0.386038	0.000312854	0.00187712
PODN	cg16028753	-0.370727	0.000560443	0.000980775
PODN	cg25629790	-0.411428	0.000111531	0.000260238
ZDHHC23	cg14318237	-0.312743	0.00399446	0.0159778
ZDHHC23	cg16265552	0.327958	0.00247227	0.0159778
VCAM1	cg25762679	-0.428853	5.2307e-05	0.000209228
LY96	cg13213009	-0.396442	0.000207066	0.000621197
PLS1	cg16943427	0.409406	0.000121449	0.000566761
PLS1	cg20824294	-0.315483	0.0036704	0.0102771
PLS1	cg21213806	0.341027	0.00160536	0.00561877
PLS1	cg24278076	0.423578	6.60722e-05	0.000462506
MYL9	cg10259004	-0.33516	0.0019532	0.00292981
MYL9	cg22853588	-0.35099	0.00114056	0.00214873
MYL9	cg26287345	-0.34968	0.00119374	0.00214873
MYL9	cg12254648	-0.311737	0.00411974	0.00509028
MYL9	cg19214331	-0.308661	0.00452469	0.00509028
LPAR3	cg10879116	-0.328192	0.0024537	0.00817901
LPAR3	cg01482958	0.447197	2.25124e-05	0.000112562
LPAR3	cg14420494	0.313401	0.00391438	0.00978596
GAL	cg02340541	0.376494	0.000451456	0.00120388
TRAPPC1	cg01411440	-0.391597	0.000251366	0.000363084
TRAPPC1	cg02500844	-0.36359	0.000728429	0.000946957
CPE	cg03465206	-0.319303	0.00325777	0.00328771
CPE	cg11722183	-0.362029	0.000770809	0.00154162
CPE	cg16534103	-0.324721	0.00274357	0.00328771
CPE	cg17327401	-0.319012	0.00328771	0.00328771
CPE	cg00599280	-0.33148	0.0022047	0.00328771
CPE	cg02886284	-0.323356	0.00286575	0.00328771
CPE	cg25454928	-0.383696	0.000342666	0.000856666
PRPH	cg16205352	-0.419495	7.89588e-05	0.000113392
PRPH	cg24059075	-0.416278	9.07134e-05	0.000113392
PLEKHO2	cg07467323	-0.371085	0.000553025	0.0022121
PLEKHO2	cg07774964	0.393714	0.000231033	0.00184826
ETV1	cg00328593	-0.305285	0.00500935	0.013687
ETV1	cg01958221	-0.305004	0.0050518	0.013687
ETV1	cg03844154	-0.320598	0.00312761	0.013687
ETV1	cg03914707	-0.329319	0.00236566	0.0132477
ETV1	cg06735111	-0.317539	0.0034429	0.013687
ETV1	cg07323919	-0.352374	0.00108673	0.0101428
ETV1	cg11104510	-0.309654	0.00439021	0.013687
ETV1	cg11279021	-0.339855	0.00167	0.01169
ETV1	cg11897145	-0.302913	0.00537704	0.013687
ETV1	cg20909656	-0.353901	0.00103001	0.0101428
ETV1	cg21463790	0.428399	5.33789e-05	0.00149461
LTBP2	cg03510159	0.353199	0.00105571	0.00950142
GRIN2D	cg06869158	-0.33274	0.00211549	0.0105774
GRIN2D	cg11953334	-0.334102	0.00202273	0.0105774
GRIN2D	cg13000134	-0.308768	0.00450998	0.0150333
MUC1	cg03055449	-0.392663	0.000240934	0.00216841
MITF	cg15023858	0.405814	0.000141107	0.000564429
MITF	cg00130817	0.432141	4.51315e-05	0.000451315
MITF	cg00838150	-0.347494	0.00128753	0.00283188
MITF	cg04535746	0.33672	0.00185463	0.00337206
MITF	cg06640206	0.411429	0.000111524	0.000564429
MITF	cg09325003	0.344724	0.00141594	0.00283188
MITF	cg10581281	-0.316889	0.00351344	0.00585573
MITF	cg11038507	0.408104	0.00012826	0.000564429
MITF	cg13151171	0.392405	0.000243418	0.00074191
MITF	cg15449049	0.371603	0.000542477	0.00135619
MITF	cg16905280	0.390778	0.000259669	0.00074191
DUSP18	cg00976615	-0.333165	0.0020862	0.00936078
DUSP18	cg11015117	-0.329652	0.00234019	0.00936078
COL2A1	cg01906695	0.365994	0.000667324	0.00667324
CFI	cg00886909	0.31421	0.00381795	0.00572693
CFI	cg06834035	0.377042	0.000442178	0.00132653
MYC	cg03003858	-0.318403	0.00335103	0.00469145
MYC	cg03076047	-0.372611	0.000522441	0.00131398
MYC	cg15465092	-0.419897	7.75934e-05	0.000271577
MYC	cg24666276	0.305842	0.00492639	0.00646589
MYC	cg25080152	0.363448	0.000732198	0.00139783
MYC	cg03394237	0.342208	0.00154247	0.00249168
MYC	cg10340053	0.344335	0.00143489	0.00249168
MYC	cg10836034	0.367748	0.000625707	0.00131398
MYC	cg17160660	-0.368479	0.000609083	0.00131398
MYC	cg19972619	0.437438	3.54679e-05	0.000148965
MYC	cg26221243	0.338701	0.00173594	0.00260391
MYC	cg26441142	0.397046	0.000202084	0.000606251
MOSPD3	cg15848628	-0.308435	0.00455579	0.0364463
MOSPD3	cg21063500	0.357898	0.000893994	0.0143039
SQLE	cg12108029	0.377966	0.000426932	0.000960596
DCLRE1A	cg08941805	-0.407328	0.000132485	0.000696244
DCLRE1A	cg02946754	-0.359743	0.00083693	0.00184125
DCLRE1A	cg04281204	-0.317504	0.00344663	0.00631883
DCLRE1A	cg11287903	0.384746	0.000328991	0.000904726
DCLRE1A	cg15196047	-0.422137	7.03794e-05	0.000696244
DCLRE1A	cg18787244	-0.306449	0.00483733	0.00760152
DCLRE1A	cg23404562	-0.398583	0.000189885	0.000696244
CACNB4	cg06950952	0.349078	0.00121893	0.00296026
CACNB4	cg14990366	0.381135	0.000378233	0.00107166
CACNB4	cg27664689	0.38888	0.000279875	0.000951575
TIAM2	cg23560388	0.443942	2.62386e-05	0.000236147
IGF2	cg00273464	0.381773	0.000369072	0.00304817
IGF2	cg01351425	0.351651	0.00111454	0.00526876
IGF2	cg01921126	0.302904	0.00537848	0.0186454
IGF2	cg03553386	0.366605	0.000652531	0.00351194
IGF2	cg08686462	0.309709	0.00438291	0.0162794
IGF2	cg10650127	0.370876	0.000557347	0.00351194
IGF2	cg11005826	0.388125	0.000288309	0.00304817
IGF2	cg16817891	0.379007	0.000410331	0.00304817
IGF2	cg19131227	0.365666	0.000675374	0.00351194
IGF2	cg19137676	0.380155	0.000392719	0.00304817
IGF2	cg20728696	-0.313361	0.00391922	0.0156769
IGF2	cg26719629	0.318541	0.00333658	0.0144585
CAMK1G	cg14034757	0.391186	0.000255504	0.00153303
CAMK1G	cg24310038	0.372889	0.000517045	0.00155113
CAMK1G	cg27337148	-0.300841	0.0057175	0.011435
SDC1	cg26033529	0.393597	0.00023212	0.00324968
SDC1	cg26961622	0.370088	0.000573894	0.00401726
IL2RA	cg16949914	-0.381824	0.000368352	0.00221011
AMACR	cg22493078	-0.430309	4.90078e-05	0.000245039
NTNG2	cg09059635	0.319528	0.00323484	0.011322
NTNG2	cg09359064	0.423474	6.63728e-05	0.00046461
NTNG2	cg13783653	0.331257	0.00222087	0.0103641
TBRG1	cg13932624	0.319309	0.00325718	0.0228003
EPHA6	cg15405439	-0.303738	0.00524659	0.0341029
ANGPTL7	cg21223353	-0.396541	0.000206246	0.000824982
PODNL1	cg10609371	-0.325576	0.00266949	0.0187676
PODNL1	cg11453058	-0.317825	0.00341228	0.0187676
COX7B2	cg12403328	-0.402774	0.000159996	0.00159996
COX7B2	cg10910685	-0.340415	0.00163883	0.00819415
TM4SF1	cg06800962	-0.306559	0.00482137	0.00803561
TM4SF1	cg16810293	-0.44313	2.72537e-05	0.000136269
TM4SF1	cg23246821	-0.396105	0.0002099	0.00052475
MFAP3L	cg16090375	0.414474	9.79951e-05	0.00019599
FAM162A	cg07704549	-0.31008	0.00433362	0.0433362
ANO5	cg19639184	-0.423586	6.60484e-05	0.000528387
ANO5	cg20115218	-0.321129	0.00307559	0.0123024
SNCB	cg07003542	0.368221	0.000614903	0.00215216
SNCB	cg01382414	0.426795	5.73261e-05	0.000401283
SNAPC3	cg16645539	-0.35257	0.0010793	0.00215859
SNAPC3	cg13473179	0.363715	0.000725129	0.00215859
ST6GAL2	cg08528626	-0.391894	0.000248422	0.000944004
ST6GAL2	cg19302831	-0.310315	0.00430267	0.0136251
ST6GAL2	cg25725843	-0.404	0.000152115	0.000722547
SLC13A5	cg16652063	-0.351845	0.00110703	0.00581263
SLC13A5	cg24970327	-0.335403	0.00193754	0.00581263
SYT6	cg06620092	0.36331	0.000735879	0.00625497
SYT6	cg00764109	0.412305	0.000107466	0.00182692
PCDHA6	cg02047300	-0.323026	0.00289599	0.0101359
PCDHA6	cg09820378	-0.324332	0.00277789	0.0101359
SFRP4	cg11878069	-0.361402	0.000788457	0.0102499
PTPRCAP	cg12044599	-0.415186	9.50579e-05	0.000190116
PTPRCAP	cg25256924	-0.332167	0.00215564	0.00307948
PTPRCAP	cg12535569	-0.419776	7.80019e-05	0.000190116
PTPRCAP	cg27262415	-0.33889	0.00172498	0.00287497
GZMB	cg11025037	0.314704	0.00376006	0.00564008
GZMB	cg16212145	0.329923	0.00231964	0.00564008
SLAMF8	cg06764092	-0.417716	8.52722e-05	0.000235157
SLAMF8	cg04275881	-0.413816	0.000100782	0.000235157
CACNG7	cg10366742	0.364787	0.000697397	0.00139479
CACNG7	cg13577055	0.40579	0.00014125	0.00042375
GTSF1	cg04450876	-0.315055	0.0037194	0.0055791
RHBDL2	cg25314315	-0.336498	0.00186839	0.00467097
RHBDL2	cg23257461	-0.348768	0.00123209	0.00467097
KCNJ12	cg01637175	0.35479	0.000998216	0.00415923
KCNJ12	cg11413133	0.420213	7.65339e-05	0.000412355
KCNJ12	cg13952688	0.418489	8.2471e-05	0.000412355
PLD6	cg23661344	-0.353207	0.00105543	0.00506119
PLD6	cg00572586	-0.345469	0.00138032	0.00506119
PLD6	cg25393494	-0.421078	7.3707e-05	0.000810777
RIMS1	cg06963205	0.423972	6.49373e-05	0.000303041
RIMS1	cg16527371	0.369569	0.000585032	0.00204761
KCNAB2	cg24730892	0.315597	0.0036575	0.0137156
KCNAB2	cg05393578	0.34045	0.00163688	0.0122766
KCNAB2	cg19734433	0.316998	0.00350147	0.0137156
UTP23	cg02563685	0.315557	0.00366205	0.00432788
UTP23	cg03343534	-0.377569	0.000433428	0.000563457
FCER1G	cg05659526	-0.35473	0.00100034	0.00100034
FCER1G	cg09070378	-0.407015	0.000134227	0.000201341
FCER1G	cg13853198	-0.360767	0.000806687	0.000968024
ACSL5	cg00022688	-0.3246	0.00275422	0.0188534
ACSL5	cg04214573	-0.322977	0.00290052	0.0188534
IL17RD	cg19770116	-0.326833	0.0025637	0.00854566
IL17RD	cg23727321	-0.356533	0.000938497	0.00469249
IL17RD	cg09614565	-0.401261	0.000170251	0.00170251
AHCTF1	cg20143895	-0.325908	0.00264116	0.00528233
AHCTF1	cg07507951	-0.338734	0.00173404	0.00528233
AHCTF1	cg23799440	-0.325946	0.00263792	0.00528233
ARHGDIB	cg10087172	-0.362856	0.000748088	0.00093511
ARHGDIB	cg00512404	-0.367019	0.000642714	0.000918164
ARHGDIB	cg08251901	-0.416458	9.00133e-05	0.000180027
ARHGDIB	cg15450139	-0.430097	4.94761e-05	0.00012369
ARHGDIB	cg19826026	-0.351852	0.00110675	0.00122972
ARHGDIB	cg20917083	-0.327592	0.00250172	0.00250172
ARHGDIB	cg22614759	-0.412002	0.000108854	0.000181424
FERMT3	cg01647936	-0.375296	0.000472348	0.000524831
FERMT3	cg16289449	-0.399262	0.000184717	0.000230896
FERMT3	cg22056218	-0.331278	0.00221936	0.00221936
DAB2	cg00261416	-0.309024	0.00447504	0.0167079
DAB2	cg19805179	-0.423912	6.51097e-05	0.000911536
DAB2	cg25105652	-0.324592	0.00275492	0.0167079
DAB2	cg25770096	-0.306889	0.00477369	0.0167079
HIF3A	cg12068280	-0.311357	0.00416799	0.0375119
HIF3A	cg23548163	0.352639	0.00107666	0.0193799
MAP3K14	cg08545422	-0.315221	0.00370036	0.0129513
RFX3	cg17954486	0.37132	0.000548219	0.00368053
RFX3	cg21387302	-0.353311	0.00105158	0.00368053
DOK3	cg07265015	-0.301141	0.00566714	0.0171171
DOK3	cg07608052	-0.403209	0.000157163	0.0017288
DOK3	cg08394278	-0.326501	0.00259131	0.0142522
NAA11	cg08586692	-0.310231	0.00431373	0.00431373
NAA11	cg11574620	-0.315516	0.00366667	0.00419048
NAA11	cg20073882	-0.34829	0.00125264	0.00167018
HDAC7	cg16419620	-0.334463	0.00199879	0.0119927
PPP2R1B	cg25733613	0.340392	0.00164009	0.0114806
WNT16	cg09857513	-0.315873	0.00362622	0.0226524
WNT16	cg16868298	-0.320483	0.00313901	0.0226524
SLC12A5	cg07191594	-0.435637	3.85119e-05	0.000539167
SLC12A5	cg17920479	-0.397168	0.000201087	0.00140761
SLC12A5	cg21609339	-0.316719	0.00353207	0.016483
ALOX5AP	cg21054703	-0.346328	0.00134023	0.00268046
SH3BGRL3	cg01414934	-0.366672	0.000650951	0.0026038
LRRC32	cg13633560	-0.351464	0.00112185	0.0100967
LRRC32	cg20899321	-0.356467	0.000940688	0.0100967
TNFRSF11B	cg07083896	-0.35431	0.00101526	0.00456866
TNFRSF11B	cg12057741	-0.388214	0.000287298	0.00258568
TNFRSF11B	cg03200105	-0.325848	0.00264621	0.00793864
SMAD9	cg02819828	0.367903	0.00062214	0.00109935
SMAD9	cg01034396	-0.411559	0.000110914	0.000266612
SMAD9	cg03071245	-0.372703	0.000520656	0.00104131
SMAD9	cg06559111	-0.437517	3.53396e-05	0.000141358
SMAD9	cg14168755	-0.410366	0.000116643	0.000266612
SMAD9	cg27508002	0.365195	0.000687091	0.00109935
SMAD9	cg27598979	-0.427561	5.54075e-05	0.000177304
SMPDL3B	cg07233700	0.32535	0.00268883	0.0080665
SNX20	cg27431150	-0.309813	0.00436907	0.00728178
AK3	cg11725802	-0.372646	0.000521763	0.00104353
AK3	cg14288486	-0.376882	0.00044486	0.00104353
KAZALD1	cg09563120	-0.350226	0.00117132	0.0175699
KAZALD1	cg21942670	0.305026	0.0050484	0.037863
HBE1	cg03306956	0.353555	0.00104259	0.00170905
HBE1	cg16279158	0.339167	0.00170905	0.00170905
TMTC2	cg17415555	-0.343027	0.00150023	0.0165025
PSIP1	cg08101172	-0.389753	0.000270411	0.000811233
PSIP1	cg00553880	0.306685	0.00480303	0.00960606
ISLR2	cg18011253	0.458691	1.29431e-05	0.000136774
ISLR2	cg23623860	0.449387	2.029e-05	0.00014203
ISLR2	cg24028202	0.454819	1.56313e-05	0.000136774
FAM76B	cg02272447	-0.321176	0.00307105	0.00537434
FAM76B	cg06044117	-0.323992	0.00280824	0.00537434
FAM76B	cg09877105	-0.451669	1.81938e-05	0.000127357
FAM76B	cg18394519	-0.34127	0.00159224	0.00537434
RASL11B	cg00338735	-0.435298	3.91117e-05	0.000117335
MNS1	cg22674884	-0.374733	0.000482483	0.00337738
PMEPA1	cg00177431	0.338502	0.00174753	0.00808231
PMEPA1	cg00238543	0.419375	7.93689e-05	0.00058733
PMEPA1	cg00706833	0.438095	3.44134e-05	0.000318324
PMEPA1	cg01117384	-0.462608	1.0669e-05	0.000216647
PMEPA1	cg08243465	-0.371017	0.000554437	0.00293059
PMEPA1	cg08567517	-0.322805	0.00291649	0.01199
PMEPA1	cg18023251	-0.460726	1.17107e-05	0.000216647
PMEPA1	cg20208990	-0.396242	0.000208743	0.00128725
PMEPA1	cg26912636	-0.44403	2.61304e-05	0.000318324
KLHL25	cg02763968	-0.313783	0.00386864	0.0070925
KLHL25	cg17874528	-0.402368	0.000162691	0.000511313
KLHL25	cg20824569	-0.436138	3.76412e-05	0.000138018
KLHL25	cg00256166	0.389801	0.000269893	0.000742205
KLHL25	cg06959075	0.333583	0.00205767	0.00452687
KLHL25	cg21072934	0.339448	0.001693	0.00413845
KLHL25	cg22413379	0.328275	0.0024471	0.0048942
GNAI1	cg25744767	-0.308964	0.00448317	0.00896635
GNAI1	cg27268486	-0.319286	0.00325954	0.00896635
GNAI1	cg16182691	0.384507	0.00033206	0.00199236
DEF6	cg27321913	-0.323357	0.00286563	0.00477605
TRPS1	cg04829863	-0.420826	7.45206e-05	0.000471964
TRPS1	cg04656070	-0.302666	0.00541671	0.0200953
TRPS1	cg09233395	-0.445644	2.42236e-05	0.000230124
TRPS1	cg16786028	-0.403787	0.000153457	0.00072892
STAB1	cg11866943	-0.33401	0.00202887	0.0040327
STAB1	cg13311890	-0.306224	0.00487008	0.00695726
STAB1	cg13421412	-0.38175	0.000369395	0.00123132
STAB1	cg02792780	-0.400191	0.000177858	0.000889288
STAB1	cg21445366	-0.328624	0.00241962	0.0040327
STAB1	cg26862175	-0.370422	0.000566836	0.00141709
CITED2	cg19566272	0.372162	0.000531288	0.011157
IGFBP4	cg09358481	-0.332224	0.00215166	0.0172132
CREBL2	cg10878170	-0.367711	0.000626563	0.00313281
CREBL2	cg19049607	-0.437561	3.52684e-05	0.000352684
TPD52	cg09619309	0.31694	0.0035078	0.0035078
TPD52	cg16773115	0.408554	0.000125868	0.000251735
SP140	cg24995347	0.394628	0.000222737	0.000890948
NBEAL1	cg10184159	-0.314508	0.00378298	0.0132404
NBEAL1	cg27643099	-0.366583	0.00065308	0.00457156
CD36	cg14093018	0.417946	8.4429e-05	0.000225144
CD36	cg18433146	0.404415	0.000149526	0.000299052
CD36	cg18508525	0.394216	0.000226445	0.000362312
CARD11	cg23352157	0.425808	5.98857e-05	0.00197623
RGS4	cg24476241	0.371653	0.000541458	0.00216583
STT3A	cg19571034	-0.325485	0.00267728	0.00321273
STT3A	cg23163569	-0.37769	0.000431441	0.000575255
STT3A	cg23543539	0.386752	0.000304246	0.000456369
STT3A	cg19975543	0.39927	0.000184659	0.000316558
CNR1	cg01767599	0.311461	0.00415474	0.00949656
CNR1	cg02498983	-0.343416	0.00148051	0.00473764
CNR1	cg03689386	-0.324012	0.00280645	0.00748387
DCHS2	cg00778930	0.363179	0.000739382	0.00221814
DCHS2	cg01492523	0.368341	0.000612181	0.00221814
DCHS2	cg04517429	0.441879	2.88902e-05	0.000346682
DCHS2	cg13738195	0.327599	0.00250114	0.00600274
DCHS2	cg21578543	0.38788	0.000291091	0.00174655
TNFSF4	cg10861599	-0.368544	0.000607635	0.00145083
TNFSF4	cg21439763	-0.363704	0.000725414	0.00145083
TNFSF4	cg26315984	-0.333368	0.00207227	0.00276303
SLK	cg15727783	0.319621	0.00322537	0.0225776
SPI1	cg07675031	-0.39858	0.000189914	0.000854613
SPI1	cg03106245	-0.416367	9.03643e-05	0.000813279
SPI1	cg03565868	-0.356827	0.000928753	0.00248116
SPI1	cg14088811	-0.351956	0.00110274	0.00248116
CPEB3	cg00388521	0.388949	0.000279112	0.00139556
CPEB3	cg05117785	0.32236	0.00295793	0.0088738
CPEB3	cg18409845	-0.346139	0.00134896	0.0050586
CPEB3	cg20680818	0.421895	7.11266e-05	0.000533449
CPEB3	cg27308231	0.42596	5.94856e-05	0.000533449
ACER2	cg04674056	0.364962	0.00069295	0.00103943
ACER2	cg05211356	-0.398531	0.00019029	0.000570871
GABRA5	cg01378667	0.440755	3.04381e-05	0.000114143
ADK	cg15691252	-0.393348	0.00023444	0.0035166
GNA15	cg07865607	-0.301246	0.00564944	0.019773
GNA15	cg10022788	-0.348868	0.00122786	0.00859499
AOC3	cg21602160	0.301442	0.00561688	0.037091
FADS1	cg10515671	0.438196	3.42547e-05	0.000308292
SIRPG	cg23295754	0.300159	0.00583376	0.0116675
HOMER2	cg12664560	-0.306915	0.00476993	0.0119248
HOMER2	cg13883984	-0.395537	0.000214757	0.00107378
SMPD3	cg00891541	-0.447983	2.16898e-05	0.000222667
SMPD3	cg05948940	-0.301172	0.00566187	0.0159562
SMPD3	cg10556064	-0.441997	2.87313e-05	0.000222667
SMPD3	cg02593381	-0.430254	4.91288e-05	0.000304599
SMPD3	cg04703197	0.398831	0.000187986	0.000647507
SMPD3	cg04747382	0.399512	0.000182848	0.000647507
SMPD3	cg05591728	0.407052	0.00013402	0.000593516
SMPD3	cg12136772	-0.333383	0.00207127	0.00642095
SMPD3	cg19297232	-0.421953	7.09456e-05	0.000366552
TDRD1	cg00337703	-0.305028	0.00504814	0.00616995
TDRD1	cg19002907	-0.374628	0.000484394	0.000666109
TDRD1	cg23825092	-0.408047	0.000128569	0.00023571
TDRD1	cg27580689	-0.374625	0.000484443	0.000666109
NOLC1	cg13677279	-0.309445	0.00441824	0.0162002
NOLC1	cg17043101	0.404867	0.000146757	0.000807163
MYO6	cg18997901	-0.359847	0.000833804	0.00416902
KIF7	cg22690294	-0.374899	0.00047947	0.00111876
KIF7	cg00554352	-0.417207	8.7161e-05	0.000610127
KIF7	cg10210369	-0.315187	0.00370426	0.00648245
KIF7	cg24495008	-0.391656	0.000250784	0.000877743
COL11A2	cg17161718	-0.374122	0.000493687	0.00333238
COL11A2	cg24519146	-0.400333	0.000176831	0.00238721
COL11A2	cg01635061	-0.351449	0.00112246	0.00505109
COL11A2	cg02452416	-0.306698	0.0048011	0.0180232
COL11A2	cg11652360	-0.363898	0.00072034	0.00388983
COL11A2	cg16630229	-0.303144	0.00534021	0.0180232
COL11A2	cg17560929	-0.428458	5.32386e-05	0.00143744
COL11A2	cg22320183	-0.380042	0.000394426	0.00333238
LAPTM5	cg12732155	-0.310191	0.00431899	0.012957
ALG9	cg01200642	-0.306388	0.00484625	0.00692321
PANX3	cg03885639	-0.310802	0.00423921	0.00847842
PANX3	cg08191915	-0.358211	0.000884093	0.00353637
ABCC10	cg12572677	-0.351191	0.00113259	0.00205808
ABCC10	cg25545088	-0.345644	0.00137205	0.00205808
CXCL12	cg11267527	0.316847	0.003518	0.028144
LYSMD1	cg22012230	-0.386707	0.000304781	0.000533366
PRDM13	cg04910970	0.372461	0.000525383	0.000788074
LTK	cg03257179	-0.429336	5.11899e-05	0.000138702
LTK	cg07621749	-0.410737	0.000114829	0.000191381
LTK	cg07930578	-0.36581	0.000671828	0.000671828
LTK	cg21867850	-0.369803	0.000579991	0.000671828
LTK	cg25298161	-0.427531	5.54807e-05	0.000138702
CSF1	cg05005301	-0.337901	0.00178304	0.0124813
CSF1	cg25730577	-0.30601	0.00490153	0.0171554
ENTPD3	cg00091569	-0.305189	0.00502377	0.00502377
ENTPD3	cg00656387	-0.428761	5.25238e-05	0.00013131
ENTPD3	cg10755058	-0.354661	0.00100276	0.00125346
ENTPD3	cg13409248	-0.363986	0.00071803	0.00102576
ENTPD3	cg16822855	-0.377243	0.000438822	0.000731369
ENTPD3	cg12433782	0.432195	4.50204e-05	0.00013131
ENTPD3	cg17200465	-0.343715	0.00146554	0.00162837
ENTPD3	cg18306943	-0.421096	7.3649e-05	0.000147298
KLK14	cg05242523	-0.30721	0.00472764	0.00787939
KLK14	cg19009764	-0.309672	0.00438778	0.00787939
KLK14	cg25263454	0.380562	0.000386645	0.00193323
NFAM1	cg03365751	-0.318735	0.00331638	0.0118675
NFAM1	cg01383955	-0.309207	0.00445032	0.0118675
NFAM1	cg07044422	-0.336695	0.00185621	0.0118675
MUC5B	cg06149981	-0.387226	0.000298654	0.00209058
MUC5B	cg12397205	-0.344662	0.00141893	0.00404418
MUC5B	cg22718031	-0.338748	0.00173322	0.00404418
IL31RA	cg22883486	-0.331357	0.00221365	0.0044273
CREBZF	cg18371567	-0.310428	0.00428792	0.0061256
PIKFYVE	cg01046174	0.393153	0.000236273	0.000945094
PIKFYVE	cg24830471	0.400084	0.000178635	0.000945094
GBP2	cg02103935	0.33495	0.00196686	0.00491716
GBP2	cg13629753	-0.307785	0.00464628	0.0077438
RPS6	cg05600681	-0.413145	0.0001037	0.000155549
MEF2C	cg04694437	-0.355699	0.000966668	0.00966668
CGREF1	cg19428753	0.429077	5.17859e-05	0.000207144
CGREF1	cg21368063	0.378606	0.000416659	0.00124998
ITK	cg09453312	0.40962	0.000120363	0.000120363
SLC36A4	cg19791003	-0.44118	2.98429e-05	0.000208901
SLC36A4	cg26131803	0.359684	0.000838703	0.00293546
SLC36A4	cg26553710	0.337692	0.00179554	0.00418958
ALDH1A2	cg19890277	-0.30112	0.00567052	0.0245723
ALDH1A2	cg12437628	0.438906	3.31524e-05	0.000215491
ANKRD45	cg06372962	-0.412962	0.00010451	0.000470297
ANKRD45	cg04446579	-0.347651	0.00128057	0.00288129
ANKRD45	cg15680620	-0.312021	0.00408404	0.00612606
ANKRD45	cg15883716	-0.393361	0.000234318	0.000702953
ANKRD45	cg17014785	-0.335057	0.00195987	0.00352777
C6orf226	cg04085771	-0.434257	4.10089e-05	0.000410089
TRIM58	cg10983544	-0.347779	0.00127494	0.00139085
TRIM58	cg20855565	-0.380329	0.000390108	0.000468129
SAP30	cg22631127	-0.405949	0.00014032	0.00154352
CNTN1	cg02622052	-0.324926	0.00272562	0.0318239
CNTN1	cg22560190	-0.303029	0.00535849	0.0343545
CNTN1	cg27195326	-0.320047	0.00318239	0.0318239
CORO1A	cg08678256	-0.324673	0.00274783	0.0274783
FDX1	cg08887425	-0.374209	0.000492081	0.000984161
SLC7A7	cg10853566	-0.383361	0.000347129	0.00104139
SLC7A7	cg16465430	-0.355695	0.000966798	0.0021753
SLC7A7	cg18960218	-0.41541	9.415e-05	0.000423675
SLC7A7	cg19872681	-0.340839	0.00161556	0.00290801
LIN7A	cg21152690	-0.302466	0.00544899	0.014885
LIN7A	cg17061244	-0.305455	0.00498397	0.014885
CCDC102B	cg23484392	0.315394	0.00368055	0.0294175
SERPINE1	cg08053846	-0.340011	0.00166128	0.0149515
LPL	cg00471141	-0.319875	0.00319971	0.00853756
LPL	cg13337658	-0.325026	0.00271691	0.00853756
LPL	cg22108175	-0.315584	0.00365895	0.00853756
SMOX	cg01433297	-0.4021	0.000164493	0.00139819
COL13A1	cg13652445	-0.338779	0.00173143	0.02424
OPN3	cg00067102	0.349698	0.00119302	0.0107372
EIF4E3	cg02995710	0.40747	0.000131705	0.000790227
EIF4E3	cg12807187	0.415736	9.28462e-05	0.000790227
LOXL1	cg00071887	-0.366622	0.00065214	0.00244552
LOXL1	cg00313401	-0.41695	8.81314e-05	0.000609816
LOXL1	cg02812767	-0.409305	0.000121963	0.000609816
MAN2A2	cg05131526	-0.320351	0.00315206	0.0126082
OS9	cg08689322	-0.430458	4.86811e-05	0.000219065
OS9	cg00062356	-0.318041	0.00338924	0.00610063
OS9	cg18202167	-0.404849	0.000146867	0.0004406
OS9	cg18357645	-0.308436	0.00455565	0.00683348
OS9	cg26411687	-0.344034	0.00144967	0.00326176
EHD2	cg07635369	-0.382168	0.000363493	0.00290794
UHRF2	cg13428749	-0.359893	0.000832441	0.0041622
UHRF2	cg06523306	0.330987	0.00224051	0.00560127
KIF20B	cg08199893	-0.394964	0.000219755	0.00131853
KIF20B	cg06128509	0.455555	1.50835e-05	0.000181002
NOP58	cg17872064	-0.301971	0.00552949	0.0387064
TRIM36	cg09179084	-0.312262	0.00405401	0.02027
TRIM36	cg09312149	-0.33588	0.00190715	0.0190715
INPP4A	cg14579157	-0.324429	0.00276934	0.00639078
INPP4A	cg15367925	-0.416658	8.92443e-05	0.000297481
INPP4A	cg05322822	-0.330914	0.00224587	0.00561468
INPP4A	cg14670266	-0.316901	0.00351214	0.00752602
INPP4A	cg17206872	-0.371695	0.000540616	0.00147441
INPP4A	cg18267330	0.404512	0.000148929	0.000446786
PRF1	cg12336290	-0.350437	0.00116277	0.00193796
PRF1	cg12433559	-0.3125	0.00402438	0.00574912
PRF1	cg19880751	-0.41887	8.11233e-05	0.000270411
PRF1	cg20408402	-0.409532	0.000120807	0.000302017
PRF1	cg23059461	-0.400214	0.000177692	0.000355384
PRF1	cg23364656	-0.446282	2.3507e-05	0.000117535
DNALI1	cg11397548	-0.305885	0.00491995	0.00573994
DNALI1	cg12696750	-0.328066	0.0024637	0.00344918
VAMP8	cg05656364	-0.423601	6.60045e-05	0.000330022
FMO1	cg11192688	-0.300671	0.00574624	0.0459699
RDX	cg08714586	-0.419172	8.00705e-05	0.000640564
RDX	cg15496005	-0.309571	0.00440131	0.0176052
RDX	cg25166381	-0.310842	0.00423407	0.0176052
TMEM127	cg15884411	0.339075	0.0017143	0.00514291
TES	cg10728469	-0.367955	0.000620969	0.00124194
TES	cg16379337	-0.43038	4.8853e-05	0.00048853
TES	cg20879085	-0.382853	0.00035402	0.00110781
TES	cg00088880	0.317523	0.00344464	0.00492091
TES	cg12205433	0.390241	0.000265242	0.00110781
TES	cg19743881	-0.376986	0.000443125	0.00110781
TES	cg21101308	0.355668	0.000967711	0.00161285
MFAP2	cg16718986	-0.383181	0.000349562	0.000393258
MFAP2	cg16603059	-0.372154	0.000531433	0.000531433
SNX4	cg21830066	-0.318157	0.00337698	0.0151964
SNX4	cg24282422	-0.322584	0.00293695	0.0151964
RASGRP2	cg26584528	-0.38927	0.000275609	0.00385852
RASGRP2	cg02959637	-0.369124	0.000594745	0.00416322
GNAI2	cg17768439	-0.310125	0.00432768	0.0216384
GNAI2	cg01542384	-0.333127	0.00208877	0.0208877
CNNM2	cg27228074	-0.421643	7.19129e-05	0.00050339
CNNM2	cg02327373	0.373111	0.000512763	0.00179467
CNNM2	cg18449062	-0.306955	0.0047641	0.0111162
NCAPD3	cg02461956	0.406054	0.000139706	0.000558826
NCAPD3	cg12873262	0.321193	0.00306937	0.0073665
NCAPD3	cg24799451	0.335489	0.00193207	0.00579621
HES2	cg00644814	-0.34606	0.00135262	0.0081157
PIWIL2	cg03594078	0.364795	0.000697197	0.000755297
CALD1	cg04738774	-0.312659	0.00400476	0.0224267
CALD1	cg08698854	-0.315033	0.00372199	0.0224267
CALD1	cg26915370	-0.384675	0.000329894	0.00307901
PHOSPHO1	cg03096401	-0.319859	0.00320131	0.0112046
PHOSPHO1	cg03259494	-0.338687	0.00173674	0.0112046
FARP2	cg00707741	-0.351397	0.00112447	0.00160639
CENPT	cg09432138	-0.332244	0.00215024	0.0179186
CENPT	cg09564493	0.333927	0.00203446	0.0179186
CENPT	cg12797788	0.462917	1.05067e-05	0.000262669
NAA25	cg04001726	-0.372008	0.000534334	0.0024045
DSE	cg11481534	-0.407751	0.000130166	0.000371902
DSE	cg01606867	-0.433119	4.31795e-05	0.000172718
DSE	cg11897120	0.304556	0.00512	0.01024
DSE	cg17179831	0.419429	7.91845e-05	0.000263948
DSE	cg18770442	-0.374977	0.00047806	0.00119515
DSE	cg24736412	-0.310966	0.00421813	0.00937362
PTPN7	cg25754958	-0.379443	0.000403557	0.000807115
PTPN7	cg00903584	-0.412121	0.000108306	0.000288817
PTPN7	cg16266227	-0.339696	0.00167892	0.00267831
PTPN7	cg22008490	-0.334313	0.00200874	0.00267831
PTPN7	cg23506842	-0.320766	0.00311105	0.00355549
TNKS	cg13267177	-0.326491	0.00259213	0.00377965
TNKS	cg18837932	-0.377665	0.000431845	0.000801997
TNKS	cg10455704	0.426363	5.84341e-05	0.000126607
TNKS	cg25785630	0.326198	0.00261668	0.00377965
DDX21	cg02522627	0.313343	0.00392148	0.0176466
DDX21	cg13607473	0.416025	9.17031e-05	0.000825328
SATB2	cg20785796	-0.383732	0.000342188	0.00205313
SATB2	cg23994043	-0.409339	0.000121789	0.0010961
SATB2	cg03163783	-0.42569	6.02008e-05	0.00108361
FRMD1	cg20027578	0.329609	0.00234344	0.00435209
FRMD1	cg21127999	0.333521	0.00206184	0.00435209
FRMD1	cg27078600	-0.379873	0.000396979	0.00161133
FRMD1	cg00350478	-0.368915	0.00059937	0.00161133
FRMD1	cg02865675	-0.314527	0.00378071	0.00546103
FRMD1	cg10107241	-0.368008	0.000619744	0.00161133
FRMD1	cg21503392	-0.429619	5.05475e-05	0.000328559
FRMD1	cg23764533	0.314759	0.00375367	0.00546103
MT1A	cg04436255	-0.413897	0.000100434	0.000130671
MT1A	cg18438944	-0.407659	0.000130671	0.000130671
MT1A	cg00425710	-0.417005	8.79216e-05	0.000130671
INPP1	cg25110245	-0.330872	0.00224899	0.0247389
MYH9	cg12049088	-0.320874	0.00310048	0.0155024
MYH9	cg23015219	-0.419235	7.98524e-05	0.000798524
POLR3G	cg10669597	-0.388851	0.000280192	0.000560383
PCSK6	cg07421682	0.382934	0.000352915	0.00141166
NHEJ1	cg06952862	-0.40205	0.000164833	0.000336863
NHEJ1	cg11765003	-0.401523	0.000168431	0.000336863
DCBLD2	cg16180217	-0.306828	0.00478242	0.0194282
SFRP1	cg01074584	0.378527	0.00041792	0.00877633
ABCB6	cg23547073	0.323527	0.00285018	0.0228014
EVI2B	cg05109049	-0.319655	0.00322192	0.00322192
EVI2B	cg07137244	-0.383927	0.000339608	0.000679216
C14orf180	cg13276428	-0.304609	0.0051119	0.0153357
PSD3	cg07282465	0.378415	0.000419706	0.00503647
PARVG	cg19603134	-0.349861	0.00118627	0.00464294
PARVG	cg03467405	-0.352727	0.00107334	0.00464294
PARVG	cg04017276	-0.34901	0.00122183	0.00464294
PARVG	cg11257728	-0.401831	0.000166321	0.0031601
PARVG	cg12278179	-0.307163	0.0047344	0.00999485
PARVG	cg15818715	-0.325592	0.00266808	0.00633669
PARVG	cg19653345	-0.335706	0.00191824	0.00607441
PARVG	cg19863740	-0.330684	0.0022628	0.00614187
PARVG	cg26861460	0.369374	0.000589276	0.00464294
EXPH5	cg22254463	0.405481	0.000143073	0.0015738
EXPH5	cg03062551	0.444425	2.56511e-05	0.000564323
EXPH5	cg05727199	0.350848	0.00114624	0.00840577
CD209	cg07608333	0.338248	0.00176246	0.00528738
KDM4C	cg05545111	0.424886	6.23751e-05	0.000106929
MARK3	cg16090885	-0.41775	8.51445e-05	0.00038315
TAF1D	cg25444017	0.393607	0.000232027	0.00030937
CHMP4C	cg11253416	-0.338034	0.00177515	0.00591715
CHMP4C	cg14638840	-0.319341	0.00325387	0.00813466
CHMP4C	cg17029151	-0.304013	0.00520368	0.0104074
PLCB4	cg08576827	0.389208	0.000276287	0.00138143
ACTN1	cg00841968	-0.317144	0.0034856	0.0156852
ACTN1	cg08152926	-0.428509	5.31161e-05	0.000478045
RCL1	cg13664345	-0.30322	0.00532816	0.0106563
RCL1	cg18519564	-0.374421	0.000488169	0.00146451
ZNF697	cg27182150	-0.392445	0.000243032	0.00413155
ARL11	cg08772163	-0.350939	0.0011426	0.00685561
BHLHA15	cg20061890	-0.321682	0.00302227	0.033245
PRELID2	cg17824391	-0.335318	0.00194303	0.0154919
PRELID2	cg20858173	0.329089	0.00238337	0.0154919
ARHGEF10	cg17164443	0.449383	2.02939e-05	0.000155587
ARHGEF10	cg22880677	-0.464909	9.51365e-06	0.000109407
ARHGEF10	cg00030807	0.388228	0.000287147	0.00165109
ARHGEF10	cg06463230	-0.342134	0.00154636	0.00711326
ARHGEF10	cg11902180	-0.314842	0.0037441	0.0143524
WDR12	cg16257518	-0.374583	0.000485215	0.000646953
WDR12	cg20346695	-0.358701	0.000868748	0.000868748
HPDL	cg12178578	-0.356229	0.000948655	0.00208704
HPDL	cg15071854	-0.381956	0.000366483	0.00100783
HPDL	cg21868134	-0.340443	0.00163727	0.00257285
HPDL	cg14913111	-0.34541	0.0013831	0.00253569
HPDL	cg26781150	-0.300197	0.00582719	0.00801239
CLIP2	cg11791427	-0.372559	0.000523453	0.00261726
CLIP2	cg24673147	-0.388505	0.000284038	0.00213028
CLIP2	cg11563074	0.410436	0.000116297	0.00174445
TNFSF8	cg27631256	-0.411468	0.000111341	0.000222682
GLIPR1	cg13500029	-0.305072	0.00504141	0.00756212
GLIPR1	cg01554451	-0.306365	0.00484958	0.00756212
CRISPLD2	cg00308659	0.362743	0.000751163	0.00356802
CRISPLD2	cg05588903	-0.368031	0.000619216	0.00356802
CRISPLD2	cg07133099	-0.375393	0.000470634	0.00356802
CRISPLD2	cg02069721	-0.343447	0.00147895	0.00468333
CRISPLD2	cg22563043	-0.336121	0.00189195	0.00513529
CRISPLD2	cg23606079	-0.35078	0.00114895	0.00436601
BPI	cg24229276	0.376174	0.00045695	0.00228475
FTL	cg03039974	-0.353196	0.00105586	0.00373778
FTL	cg25508545	-0.33649	0.00186889	0.00373778
FTL	cg25754059	-0.347839	0.00127232	0.00373778
SLC39A14	cg14926340	-0.441255	2.97398e-05	0.000133829
SLC39A14	cg02479022	-0.337046	0.00183466	0.0047177
SLC39A14	cg22483449	-0.412624	0.000106018	0.000381665
SLC39A14	cg27458152	-0.345114	0.00139719	0.00419156
GALNT14	cg10258271	-0.326014	0.00263214	0.00413622
GALNT14	cg24597158	-0.386875	0.000302787	0.00166533
GALNT14	cg26988215	-0.375067	0.000476454	0.001747
GALNT14	cg05714219	-0.361916	0.000773973	0.00212843
GALNT14	cg14514751	-0.332363	0.00214183	0.00392669
GALNT14	cg18624059	0.408761	0.000124778	0.00137256
GALNT14	cg22395019	-0.337922	0.00178177	0.0039199
GALNT14	cg27309383	-0.311365	0.00416697	0.00572959
CTSB	cg16624891	-0.414991	9.58513e-05	0.000415356
BBOX1	cg11832339	0.300561	0.00576499	0.0288249
SLC9A2	cg04297105	-0.449529	2.01532e-05	0.000161226
SLCO2B1	cg01204982	0.459169	1.26433e-05	0.00011379
TMEM184A	cg04899361	0.339833	0.00167124	0.00668498
TMEM184A	cg16443926	0.343289	0.00148693	0.00668498
MBP	cg07637837	-0.384244	0.000335468	0.0120768
HIC1	cg20664636	-0.456256	1.45781e-05	0.000728903
HIC1	cg01160692	-0.434618	4.03429e-05	0.00100857
SFXN1	cg13581034	-0.315405	0.00367928	0.0220757
SFXN1	cg26229591	0.338425	0.00175209	0.0210251
FAP	cg08826839	-0.412513	0.000106521	0.000106521
NID2	cg26923084	-0.428628	5.28362e-05	0.000528362
ADRA1A	cg17963840	0.402715	0.00016039	0.00064361
ADRA1A	cg20303399	0.398172	0.000193083	0.00064361
ADRA1A	cg21230493	0.369112	0.00059501	0.00148753
HTRA3	cg26022526	-0.345055	0.0014	0.0126
HTRA3	cg15347662	0.307791	0.00464537	0.0209041
SLC4A8	cg13127386	-0.34087	0.00161386	0.0129109
SLC4A8	cg24415793	-0.303026	0.00535899	0.021436
TCEA3	cg07736389	-0.386757	0.000304182	0.000347636
TCEA3	cg12023170	-0.360507	0.000814284	0.000814284
TCEA3	cg26299174	-0.389346	0.000274781	0.000347636
SRF	cg14839932	-0.350527	0.00115911	0.0034534
SRF	cg16041611	0.33144	0.0022076	0.00496709
SRF	cg19595170	-0.405229	0.000144575	0.00052047
SRF	cg04960243	0.323051	0.00289371	0.00578743
SRF	cg18264944	0.346268	0.00134299	0.0034534
CHML	cg04918831	-0.369249	0.000591999	0.000887998
MN1	cg01214458	0.356507	0.000939366	0.00704525
MN1	cg05061886	0.430344	4.89309e-05	0.000733964
PLEK	cg02861056	-0.403694	0.000154048	0.000462143
PLEK	cg13060970	-0.371026	0.000554241	0.00110848
PLEK	cg04872689	-0.359659	0.000839441	0.00125916
PLEK	cg10812236	-0.423991	6.48823e-05	0.000389294
HADH	cg21721155	-0.375802	0.00046342	0.00370736
TGFBR2	cg13504215	-0.330902	0.00224679	0.00786378
TGFBR2	cg17786388	-0.412959	0.000104523	0.000487774
TGFBR2	cg19482049	-0.444509	2.55506e-05	0.000178855
SFXN2	cg15302128	-0.379303	0.000405735	0.000982959
SFXN2	cg25355065	-0.379056	0.000409566	0.000982959
SFXN2	cg15212440	0.313311	0.00392526	0.00743546
SFXN2	cg24960641	-0.425825	5.98427e-05	0.000239371
SFXN2	cg27224392	0.310052	0.00433735	0.00743546
HOXA6	cg03529432	-0.341558	0.00157679	0.00551876
HOXA6	cg09936824	-0.315138	0.0037099	0.00713285
HOXA6	cg14044640	-0.324255	0.00278476	0.00649778
HOXA6	cg17994139	-0.329939	0.00231841	0.00649154
HOXA6	cg19183743	-0.393159	0.000236212	0.00110232
HOXA6	cg22469274	-0.304501	0.00512838	0.00717973
HOXA6	cg12110087	-0.311525	0.00414657	0.00713285
HOXA6	cg16880946	-0.407377	0.000132217	0.00092552
HOXA6	cg24719020	-0.308221	0.0045854	0.00713285
SHMT2	cg01267941	-0.369115	0.000594944	0.00150766
SHMT2	cg02773601	0.374106	0.000493989	0.00150766
SHMT2	cg11350278	0.366874	0.000646141	0.00150766
SHMT2	cg11851129	-0.31196	0.00409166	0.00818332
SHMT2	cg23588553	0.402271	0.000163339	0.000762249
SHMT2	cg25110782	-0.303909	0.00521992	0.00913487
SLC16A8	cg00573338	-0.363335	0.000735217	0.00330848
SLC16A8	cg06876311	-0.307291	0.00471612	0.0141484
SLC16A8	cg14014225	-0.385402	0.000320699	0.00288629
WWP2	cg01578632	-0.359614	0.000840819	0.00196191
WWP2	cg26832686	-0.43685	3.64361e-05	0.000102021
ABLIM3	cg11438560	-0.356748	0.000931364	0.00838227
TBC1D2	cg13747555	-0.360839	0.000804602	0.00321841
CHORDC1	cg10363578	-0.378052	0.000425538	0.00095746
CHORDC1	cg09488196	-0.3791	0.000408887	0.00095746
GTPBP8	cg00428492	-0.336045	0.00189677	0.00388591
GTPBP8	cg05767754	0.379043	0.000409781	0.00163912
GTPBP8	cg15069545	0.335319	0.00194296	0.00388591
PTPN6	cg07938459	-0.311752	0.00411782	0.00443457
PTPN6	cg13549444	-0.408344	0.000126977	0.00014814
SH3TC1	cg23651808	-0.38516	0.000323732	0.000582718
SH3TC1	cg05995991	-0.317693	0.00342631	0.00513946
SH3TC1	cg07816074	-0.306692	0.00480197	0.00617397
ARHGEF17	cg05701676	-0.359684	0.000838692	0.00318703
ARHGEF17	cg03958883	-0.43675	3.66028e-05	0.000231818
ARHGEF17	cg19501190	-0.426559	5.79276e-05	0.000275156
AGPAT5	cg12294506	-0.424327	6.39311e-05	0.000191793
AGPAT5	cg01811037	0.377633	0.000432373	0.000996819
AGPAT5	cg14686845	0.373868	0.00049841	0.000996819
PI15	cg00128482	-0.371908	0.000536342	0.00134086
PI15	cg04893119	-0.346458	0.00133425	0.00207654
PI15	cg09304624	-0.340012	0.00166123	0.00207654
PI15	cg24349665	-0.396021	0.000210615	0.00105308
DSG1	cg06045757	0.386038	0.000312845	0.000915252
DSG1	cg07703790	0.342278	0.00153882	0.00205176
DSG1	cg19415383	0.376135	0.000457626	0.000915252
DERL3	cg24120847	-0.327289	0.00252635	0.00929526
DERL3	cg06852076	-0.310997	0.00421407	0.00929526
ATP6V0A4	cg25507767	0.305777	0.00493597	0.0293463
NPL	cg00548060	0.305265	0.00501238	0.0125309
NPL	cg18117393	0.3858	0.00031577	0.00157885
FAT3	cg17276118	0.380261	0.000391134	0.000391134
MCPH1	cg22873130	-0.339385	0.00169656	0.00254484
HYAL2	cg26460678	-0.391776	0.000249592	0.0021622
HYAL2	cg24335984	-0.389765	0.000270275	0.0021622
HYAL2	cg27091787	-0.303212	0.00532947	0.0284238
CD4	cg13512987	-0.387115	0.000299954	0.000899863
COL22A1	cg12304113	-0.414963	9.59687e-05	0.000167945
COL22A1	cg16682329	-0.341259	0.00159281	0.00222993
PCDHB6	cg24120669	-0.444777	2.52315e-05	0.000201852
CDK15	cg10613224	-0.337181	0.00182641	0.00304401
CDK15	cg14695751	-0.357373	0.000910872	0.00304401
CDK15	cg19654437	-0.34535	0.00138595	0.00304401
CDC14A	cg04226401	0.313697	0.00387894	0.0387894
ELFN1	cg19266396	0.311938	0.00409448	0.00773402
ELFN1	cg00076313	0.346145	0.00134871	0.00269742
ELFN1	cg03020485	0.405497	0.000142977	0.000405101
ELFN1	cg03388575	0.370018	0.000575391	0.00139738
ELFN1	cg03979378	0.417991	8.42657e-05	0.000260458
ELFN1	cg05337806	0.304456	0.00513524	0.0087299
ELFN1	cg06927900	0.382605	0.000357425	0.000934805
ELFN1	cg10369896	0.435639	3.85086e-05	0.000145477
ELFN1	cg17549927	0.425445	6.08551e-05	0.000206907
ELFN1	cg20718434	0.436366	3.72526e-05	0.000145477
ELFN1	cg21422016	0.364698	0.000699652	0.00158588
ELFN1	cg25027584	0.309149	0.00445814	0.00797772
ELFN1	cg25899952	0.355741	0.000965204	0.00205106
MLANA	cg11821702	-0.366373	0.000658121	0.00131624
CCDC158	cg03046216	0.417568	8.58146e-05	0.000171629
CCDC158	cg13557729	0.372858	0.00051765	0.00051765
FAAH	cg12671744	-0.338791	0.0017307	0.00432675
FAAH	cg18261491	-0.40191	0.000165783	0.000828917
KIF21A	cg02644798	-0.367244	0.000637412	0.000849883
KIF21A	cg16765160	-0.394569	0.000223259	0.000446519
TWF2	cg01704976	-0.309333	0.00443331	0.0204668
TWF2	cg04685459	-0.304577	0.0051167	0.0204668
FZD2	cg17049621	0.322632	0.00293248	0.00993752
FZD2	cg09339219	0.318772	0.00331251	0.00993752
FZD2	cg10624665	0.370858	0.000557732	0.00501959
ITPK1	cg16628119	-0.352016	0.00110041	0.00538864
ITPK1	cg19605749	-0.346178	0.00134716	0.00538864
PRICKLE2	cg07480640	-0.384753	0.000328901	0.00106893
PRICKLE2	cg12970730	-0.409069	0.000123178	0.000533769
LCP1	cg17771150	-0.377017	0.000442598	0.00354079
PDZRN4	cg03842440	0.429336	5.119e-05	0.000215003
PDZRN4	cg15417244	0.421721	7.16677e-05	0.000215003
SYTL2	cg02390624	0.321237	0.00306509	0.00715187
SYTL2	cg10337956	0.321349	0.00305429	0.00715187
SYTL2	cg11429283	-0.379528	0.000402263	0.00192068
SYTL2	cg16285854	-0.326001	0.00263328	0.00715187
SYTL2	cg19397037	0.376153	0.000457306	0.00192068
SYTL2	cg25631874	0.33464	0.00198715	0.00695502
SYTL2	cg27312916	-0.380746	0.000383931	0.00192068
TFEB	cg16538289	-0.367882	0.000622625	0.00371007
TFEB	cg08053935	-0.387524	0.000295182	0.00280423
TFEB	cg15798855	0.361663	0.000781066	0.00371007
LASP1	cg25712316	-0.43965	3.20345e-05	0.000352379
ABLIM1	cg04055345	0.355771	0.000964175	0.0192835
ABLIM1	cg16903589	0.305417	0.00498959	0.0498959
SPAG17	cg00310968	-0.331912	0.00217376	0.00310537
SPAG17	cg01105494	-0.37103	0.000554162	0.00138541
SPAG17	cg00570000	-0.43139	4.66855e-05	0.000466855
SPAG17	cg03850057	-0.351897	0.00110501	0.00221002
SPAG17	cg09497789	-0.335438	0.00193533	0.00310537
SPAG17	cg16240368	-0.404539	0.000148766	0.00074383
SPAG17	cg23257935	-0.385124	0.000324185	0.00108062
SPAG17	cg26100099	-0.323036	0.00289509	0.00361887
ECE1	cg17216478	0.311656	0.00413001	0.0319703
ECE1	cg06819200	0.335977	0.00190104	0.0304166
ZNF469	cg03314029	0.364854	0.000695687	0.000811635
ZNF469	cg07063890	0.415462	9.39423e-05	0.000131519
RERG	cg08830758	-0.335914	0.00190498	0.00952492
GNG4	cg26574680	-0.335547	0.00192834	0.00798882
GNG4	cg07783800	0.445731	2.41253e-05	0.000174909
GNG4	cg24155399	0.380957	0.000380834	0.0018407
GNG4	cg25193077	-0.321825	0.00300861	0.0109062
GNG4	cg25217317	-0.417783	8.50229e-05	0.000493133
SAMD14	cg14929100	-0.341078	0.00160256	0.00534187
SAMD14	cg04291430	-0.305149	0.00502985	0.0125746
SAMD14	cg19572766	-0.379029	0.000409995	0.00204998
SAMD14	cg26316373	-0.409708	0.000119918	0.00119918
CD59	cg04188351	-0.3709	0.000556857	0.00338258
CD59	cg07440264	-0.36562	0.000676515	0.00338258
CD59	cg15382933	-0.343428	0.0014799	0.00554963
CD59	cg16578387	-0.335961	0.00190202	0.00570605
RFX5	cg05321339	0.419059	8.04633e-05	0.00024139
RFX5	cg18945601	-0.40859	0.000125677	0.000282773
TNFRSF21	cg14332112	-0.321765	0.0030143	0.0167013
TNFRSF21	cg23989552	-0.301743	0.00556709	0.0167013
MUC7	cg06792975	0.440599	3.06583e-05	0.000122633
MUC7	cg10189763	0.309929	0.00435362	0.00870723
LCP2	cg09672233	-0.341622	0.0015734	0.0125872
LCP2	cg17127769	-0.305676	0.00495098	0.0198039
PDLIM7	cg04269301	-0.344954	0.00140485	0.0140485
FHOD3	cg25682559	-0.35966	0.000839433	0.00335773
FHOD3	cg02048890	-0.33307	0.00209267	0.00418534
NAA40	cg12785087	0.34331	0.00148584	0.00891501
FBLIM1	cg13484546	-0.38861	0.000282867	0.00150863
FBLIM1	cg06747907	0.428001	5.43338e-05	0.00043467
FBLIM1	cg07846167	-0.323788	0.00282656	0.00904498
FBLIM1	cg16519300	-0.335058	0.00195985	0.00783942
SH2B1	cg04653284	-0.305661	0.00495327	0.0184892
SH2B1	cg08882774	-0.383517	0.000345046	0.00172523
ADAMTSL1	cg00116234	-0.34061	0.0016281	0.0016281
VGLL3	cg07558275	-0.385689	0.000317138	0.00348851
TLR4	cg13730105	-0.360848	0.000804346	0.000804346
TLR4	cg02515422	-0.367376	0.000634335	0.000804346
CADM1	cg08066991	-0.310927	0.00422307	0.00563076
NFKBIE	cg27608028	-0.300785	0.00572694	0.00859041
NFKBIE	cg15787744	-0.350449	0.00116226	0.00348679
SH3RF1	cg03959472	0.302414	0.00545729	0.0218292
CBL	cg09376352	-0.337254	0.00182194	0.00455486
APBB1IP	cg14022711	-0.349221	0.00121291	0.0031204
APBB1IP	cg04728480	-0.322583	0.00293707	0.00538462
APBB1IP	cg05475934	-0.382116	0.000364231	0.0031204
APBB1IP	cg06157318	-0.356414	0.000942464	0.0031204
APBB1IP	cg06535993	-0.346651	0.00132545	0.0031204
APBB1IP	cg26241806	-0.344674	0.00141836	0.0031204
JMJD1C	cg08222002	0.340283	0.00164613	0.0197535
PPP1R3C	cg04839761	-0.305593	0.00496337	0.0248169
PPP1R3C	cg10974128	-0.340057	0.00165868	0.0165868
WNT11	cg17583449	0.317413	0.00345641	0.00414769
WNT11	cg23400002	0.350347	0.00116642	0.00305036
WNT11	cg14860397	0.329413	0.00235843	0.00353765
WNT11	cg22312494	0.342541	0.00152518	0.00305036
MAD2L1BP	cg02768875	0.415019	9.57389e-05	0.000203445
MAD2L1BP	cg13543595	0.322183	0.00297461	0.00505684
MAD2L1BP	cg14487595	0.310634	0.00426099	0.00658517
MAD2L1BP	cg06417831	-0.33879	0.0017308	0.00326928
MAD2L1BP	cg23019717	0.303181	0.00533434	0.00755698
PRPF3	cg15384717	-0.354938	0.00099303	0.0017378
GRHL3	cg09322349	-0.322157	0.0029771	0.0253053
GRHL3	cg27298252	-0.397999	0.000194443	0.00330552
BIN2	cg07119472	-0.395321	0.000216623	0.000324934
BIN2	cg18610205	-0.326402	0.00259956	0.00334229
HLA-DMA	cg09146459	-0.396507	0.000206524	0.000619572
HLA-DMA	cg14833385	-0.366782	0.000648319	0.00129664
HLA-DMA	cg26262232	-0.388464	0.000284496	0.000682791
S1PR4	cg17518965	-0.403122	0.000157725	0.00173498
LIMK1	cg05640558	-0.368628	0.000605753	0.00545177
LIMK1	cg07594845	-0.337563	0.00180325	0.00811464
CD74	cg19966212	-0.383329	0.000347565	0.00166002
CD74	cg26129545	-0.363238	0.000737788	0.00166002
CD74	cg01601628	-0.349583	0.00119779	0.00215602
CD74	cg11619961	-0.369412	0.000588438	0.00166002
CD74	cg14484145	-0.313673	0.00388172	0.00499078
CD74	cg18664712	-0.342894	0.00150701	0.00226052
CD74	cg24548564	-0.371418	0.000546226	0.00166002
MESP1	cg01091565	-0.375181	0.000474401	0.00379521
PANK1	cg12226046	-0.444845	2.51512e-05	0.000100605
PANK1	cg14967972	-0.341414	0.00158449	0.00389172
PANK1	cg19953263	-0.340729	0.00162155	0.00389172
TBC1D10C	cg00220455	-0.338091	0.00177176	0.00236235
TBC1D10C	cg10402417	-0.410111	0.000117901	0.000471606
TBC1D10C	cg16260696	-0.345764	0.00136645	0.00236235
DENND4A	cg18699533	-0.381781	0.000368958	0.00368958
DENND4A	cg08513881	0.331772	0.00218379	0.010919
PYGM	cg02176069	-0.40688	0.000134983	0.00040495
ATG9B	cg01081096	0.328453	0.00243306	0.00243306
ATG9B	cg12229082	0.369189	0.000593329	0.00177999
ATG9B	cg22226532	0.346646	0.00132567	0.00198851
TMEM176B	cg13459303	0.332773	0.00211322	0.038038
TIGIT	cg22577252	0.384464	0.000332616	0.0019957
SOX5	cg21766141	0.404371	0.000149802	0.000441083
SOX5	cg06833967	0.379132	0.000408381	0.00108221
SOX5	cg10912292	0.385859	0.000315045	0.00087881
SOX5	cg10990959	0.411883	0.000109401	0.000341074
SOX5	cg16397701	0.433427	4.25822e-05	0.000150457
SOX5	cg20999427	0.41434	9.85542e-05	0.000326461
CD53	cg07314983	0.406179	0.000138985	0.000486449
GRN	cg24457026	-0.359298	0.000850368	0.00909987
GRN	cg23570245	-0.340132	0.00165452	0.00909987
TUB	cg09498146	-0.430089	4.9493e-05	0.000296958
TUB	cg01084239	-0.415798	9.25982e-05	0.000370393
TUB	cg14266722	0.31045	0.00428507	0.0102842
TUB	cg19218505	0.343878	0.00145742	0.00437227
FOXP1	cg02336104	0.423658	6.5841e-05	0.000263364
FOXP1	cg20077169	-0.306127	0.00488439	0.0117225
FOXP1	cg01173432	0.387323	0.000297526	0.000850074
FOXP1	cg06241812	0.43598	3.79154e-05	0.000189577
FOXP1	cg06690760	-0.327973	0.00247114	0.00673949
FOXP1	cg07278181	0.309709	0.00438294	0.0109573
FOXP1	cg10452974	0.421178	7.33857e-05	0.000275196
FOXP1	cg10715905	0.394521	0.000223692	0.000671075
FOXP1	cg14564722	0.443114	2.72745e-05	0.00018183
FOXP1	cg15958828	0.316061	0.00360508	0.00940455
FOXP1	cg17696741	0.425247	6.13887e-05	0.000263364
FOXP1	cg18558767	-0.300379	0.00579598	0.0133753
FOXP1	cg18737257	0.436969	3.62388e-05	0.000189577
FOXP1	cg20115117	0.437513	3.53461e-05	0.000189577
FOXP1	cg21067632	0.424863	6.244e-05	0.000263364
FOXP1	cg22876402	-0.413855	0.000100615	0.000355113
FOXP1	cg25356639	0.403254	0.000156868	0.000495373
FOXP1	cg26344024	0.404942	0.000146304	0.000487681
CSF3R	cg16122427	-0.305444	0.00498551	0.0348986
MYO1F	cg11667738	-0.346849	0.00131647	0.00639799
MYO1F	cg16504798	0.341135	0.0015995	0.00639799
ARMC3	cg11673092	-0.307676	0.00466156	0.0139847
ARMC3	cg22631555	-0.313552	0.00389621	0.0139847
CAPG	cg04881903	-0.332365	0.00214172	0.0171337
RIN3	cg00021108	-0.398999	0.000186704	0.000529584
RIN3	cg03485262	-0.37986	0.000397188	0.000529584
RIN3	cg08114373	-0.386494	0.000307325	0.000529584
RIN3	cg07669002	0.380328	0.000390133	0.000529584
RIN3	cg16150677	-0.381531	0.000372522	0.000529584
RIN3	cg23067281	-0.424178	6.43526e-05	0.000514821
CCM2	cg15110300	-0.450088	1.96237e-05	0.000127554
CCM2	cg16589305	-0.362026	0.000770883	0.00167025
CCM2	cg24717401	-0.396432	0.000207153	0.000538599
CCM2	cg27375029	-0.329645	0.00234067	0.00434696
CCM2	cg12832174	-0.415923	9.21051e-05	0.000343358
CCM2	cg14088052	-0.412707	0.000105649	0.000343358
CCM2	cg17349352	-0.312389	0.00403812	0.00656194
PLCD1	cg04136173	0.446721	2.30241e-05	0.000299314
PLCD1	cg15120942	-0.416206	9.09924e-05	0.000591451
ABCA3	cg02543796	0.365555	0.000678107	0.00135621
TRUB1	cg04768715	0.309456	0.00441679	0.0176672
TRUB1	cg27537591	0.334778	0.00197808	0.0158246
TRPV2	cg17471062	-0.402842	0.000159556	0.000159556
EYA2	cg13061637	-0.321811	0.00300987	0.0150493
DYNLL2	cg06488395	-0.33746	0.00180946	0.0144757
RASGRF1	cg02587988	-0.470176	7.29561e-06	0.000138617
RASGRF1	cg06376992	-0.391512	0.000252216	0.00319474
RASGRF1	cg05529500	0.321709	0.00301968	0.0163926
RASGRF1	cg17631357	0.371303	0.000548561	0.00521133
RASGRF1	cg19900515	-0.481442	4.07317e-06	0.000138617
RASGRF1	cg22821300	-0.36153	0.000784831	0.00596471
RASGRF1	cg24231513	0.323796	0.00282585	0.0163926
WFDC6	cg24765446	0.386468	0.000307644	0.00123058
MYH10	cg08493106	-0.394574	0.000223221	0.000344977
MYH10	cg13302166	-0.374438	0.000487852	0.000691124
MYH10	cg14865717	-0.354893	0.000994589	0.00130062
MYH10	cg25930644	-0.312714	0.00399801	0.00485473
PRSS23	cg11660018	-0.351248	0.00113037	0.00338934
PRSS23	cg23214764	-0.347869	0.001271	0.00338934
PRSS23	cg23351584	-0.386873	0.00030281	0.00242248
PCGF6	cg11814370	-0.374111	0.00049389	0.00395112
PCGF6	cg16113748	-0.351062	0.00113771	0.00455084
INA	cg00824018	-0.428147	5.39812e-05	0.000269906
INA	cg15475851	-0.434354	4.08292e-05	0.000269906
INA	cg18932798	-0.416668	8.92037e-05	0.000297346
INA	cg23003534	-0.316853	0.00351734	0.00703467
INA	cg01597891	-0.383606	0.000343862	0.000859655
WNT5B	cg06231565	0.391871	0.000248647	0.00035225
WNT5B	cg02035605	0.349407	0.00120513	0.00157594
WNT5B	cg23757341	0.41727	8.69251e-05	0.000134339
WNT5B	cg24283049	0.317441	0.00345341	0.00391386
WNT5B	cg25891078	0.422682	6.87198e-05	0.000116824
WNT5B	cg27200267	0.345263	0.00139008	0.00168796
HMGCLL1	cg07369569	0.414016	9.9926e-05	0.000899334
CHD1L	cg24197750	0.330323	0.0022896	0.011448
CHD1L	cg27261837	0.448324	2.13424e-05	0.000213424
TMEM126B	cg18142026	-0.361945	0.000773147	0.00185555
TMEM126B	cg10845902	-0.328274	0.00244719	0.00419518
TMEM126B	cg17597195	-0.35556	0.000971407	0.00194281
MKI67	cg02707638	-0.382621	0.0003572	0.00161505
MKI67	cg06218050	-0.37943	0.000403763	0.00161505
MKI67	cg26235537	-0.304409	0.00514255	0.0137135
KCNK12	cg27320127	-0.302935	0.00537355	0.0429884
ANGPT1	cg02536838	-0.305531	0.00497264	0.0111884
ANGPT1	cg03245734	-0.340643	0.00162627	0.00731821
ANGPT1	cg09529093	0.433746	4.19715e-05	0.000377743
ANGPT1	cg23248351	0.306248	0.00486661	0.0111884
MVP	cg04633683	-0.411695	0.000110275	0.00022055
MVP	cg09309024	-0.371096	0.000552807	0.000884491
NEK1	cg00846720	-0.390544	0.000262087	0.000786262
NEK1	cg01112923	-0.417467	8.61905e-05	0.000387857
NEK1	cg07701716	-0.433642	4.21704e-05	0.000379533
NEK1	cg17278115	-0.376572	0.000450129	0.00101279
KCTD17	cg20011794	0.303808	0.00523553	0.0261777
APOE	cg14123992	0.379644	0.000400477	0.00320382
C11orf87	cg11473876	0.331558	0.0021991	0.0286852
C11orf87	cg26431519	0.316235	0.00358565	0.0286852
JAK3	cg07633506	-0.375211	0.000473864	0.000710796
JAK3	cg01089639	-0.417751	8.51427e-05	0.000255428
JAK3	cg02285920	-0.448961	2.07058e-05	0.000116026
JAK3	cg03491584	-0.388192	0.000287548	0.000492939
JAK3	cg04916091	-0.302535	0.00543781	0.00652537
JAK3	cg08130179	-0.392131	0.000246094	0.000492188
JAK3	cg11249283	0.441792	2.90064e-05	0.000116026
JAK3	cg17423207	-0.402662	0.000160735	0.000385764
JAK3	cg27035251	-0.359929	0.000831349	0.00110846
TCF7	cg24093411	0.313467	0.00390644	0.0312516
TCF7	cg15413523	-0.418174	8.36017e-05	0.00133763
IRX3	cg24662961	0.337057	0.00183395	0.0146716
ZDHHC22	cg02742133	0.390389	0.000263696	0.00210442
ZDHHC22	cg10271880	0.383094	0.000350737	0.00210442
NHLRC2	cg23715505	-0.33059	0.00226975	0.00792094
NHLRC2	cg03727700	-0.320187	0.00316837	0.00792094
MDGA2	cg19672997	-0.314098	0.00383113	0.0114934
MDGA2	cg09155219	-0.317306	0.00346799	0.0114934
EDN2	cg08460875	-0.308347	0.00456794	0.0274076
GPR84	cg01988891	-0.402981	0.000158642	0.000317285
GJA3	cg12428416	0.408305	0.000127186	0.00127186
GJA3	cg24629898	0.37088	0.000557271	0.00371514
GJA3	cg27436003	-0.36163	0.000782	0.00391
PPP2R5D	cg09829838	-0.398261	0.000192385	0.000352705
PPP2R5D	cg04955303	0.426378	5.83938e-05	0.000128466
PPP2R5D	cg11668638	0.342676	0.00151819	0.00238573
COL5A2	cg02420724	-0.383947	0.000339345	0.000791804
COL5A2	cg03034070	-0.433455	4.25291e-05	0.000297703
COL5A2	cg10765212	-0.392914	0.000238532	0.000791804
COL5A2	cg22774472	-0.349995	0.00118077	0.00206636
DSEL	cg07910813	-0.383886	0.000340145	0.00102043
DSEL	cg25010118	-0.311403	0.00416208	0.00832416
EPHA10	cg12128017	0.314451	0.00378964	0.0492654
GPX1	cg18642234	-0.357825	0.000896347	0.00717078
VASH1	cg18442587	-0.379452	0.00040342	0.00262223
VASH1	cg24996930	-0.379642	0.000400505	0.00262223
VASH1	cg13552742	-0.325558	0.00267096	0.0115742
PARM1	cg23279152	0.320221	0.00316497	0.0253198
AIF1	cg15343510	-0.311509	0.00414854	0.0207427
NDRG1	cg05994672	-0.36466	0.000700634	0.00247851
NDRG1	cg17365845	-0.304923	0.00506398	0.00906065
NDRG1	cg20100745	-0.303491	0.00528538	0.00906065
NDRG1	cg00799984	-0.360103	0.000826169	0.00247851
NDRG1	cg17129188	-0.348745	0.00123308	0.0029594
NELL2	cg15020964	0.447099	2.26168e-05	0.000452337
MEF2A	cg22457814	-0.383674	0.00034296	0.00160048
MEF2A	cg27277367	0.328267	0.00244771	0.00685358
MEF2A	cg01226572	0.338707	0.00173557	0.00607451
MEF2A	cg13602438	0.40416	0.000151115	0.00105781
MEF2A	cg20240243	0.439728	3.19182e-05	0.000446855
MUSK	cg03689799	-0.347621	0.00128193	0.00256387
ELFN2	cg01076997	0.370606	0.000562978	0.00133707
ELFN2	cg12442236	0.346559	0.00132963	0.00280699
ELFN2	cg18152276	0.379282	0.000406046	0.00110212
ELFN2	cg26480524	0.306841	0.00478058	0.0090831
SAMHD1	cg06097592	0.32837	0.00243959	0.0238063
SAMHD1	cg22583967	0.306975	0.00476126	0.0238063
NOC3L	cg11380830	-0.357923	0.000893204	0.00267961
NOC3L	cg27221266	0.308092	0.00460324	0.00690487
APCDD1	cg06825512	-0.412896	0.000104803	0.00031441
APCDD1	cg19264571	-0.44829	2.13763e-05	0.000128258
APCDD1	cg25611723	-0.3291	0.00238252	0.00476503
MYO3A	cg15081351	-0.301086	0.00567621	0.0121037
FUCA1	cg10953003	0.324106	0.00279804	0.00909364
FUCA1	cg22077361	0.354035	0.00102515	0.0044423
FUCA1	cg22614927	0.421686	7.17773e-05	0.000933105
FUCA1	cg24792360	0.399141	0.000185635	0.00120663
PPP3CC	cg16102063	-0.359778	0.00083589	0.00139315
PPP3CC	cg17260383	-0.348842	0.00122897	0.00154192
PPP3CC	cg17642145	-0.374202	0.00049221	0.00108108
PPP3CC	cg25983305	-0.371699	0.000540539	0.00108108
PPP3CC	cg08325885	-0.348734	0.00123353	0.00154192
BAG5	cg04579064	0.336189	0.00188768	0.00660688
BAG5	cg07170533	0.438851	3.32362e-05	0.000232653
BAG5	cg15569512	0.322352	0.00295867	0.00690357
FOXP4	cg01244432	-0.311959	0.00409176	0.0229139
FOXP4	cg11436430	-0.305556	0.0049689	0.0231882
FOXP4	cg12911122	-0.351759	0.00111037	0.0103634
FOXP4	cg11177740	-0.329873	0.00232337	0.0162636
FOXP4	cg19565710	0.40141	0.000169212	0.00236897
SOSTDC1	cg06126713	-0.385746	0.000316427	0.000949281
SOSTDC1	cg07220448	-0.376908	0.000444424	0.000999954
SOSTDC1	cg11417025	-0.340654	0.00162569	0.00292624
SOSTDC1	cg21817179	-0.414263	9.88811e-05	0.000444965
SOSTDC1	cg25533774	-0.300723	0.00573755	0.00860632
RRAS2	cg03922337	-0.352742	0.0010728	0.00339719
RRAS2	cg08923349	0.383143	0.000350074	0.00133028
RRAS2	cg11645556	0.419994	7.72678e-05	0.000367022
AS3MT	cg16989281	-0.346722	0.00132222	0.0105778
GAS7	cg03762242	0.364199	0.000712477	0.00142495
GAS7	cg06377635	0.315666	0.0036496	0.00669092
GAS7	cg17479840	0.381242	0.000376687	0.000920791
GAS7	cg24524013	0.309488	0.0044125	0.0074673
GAS7	cg26996616	0.369052	0.000596335	0.00131194
GPSM3	cg00569673	-0.473207	6.24926e-06	0.000162481
GPSM3	cg14044426	-0.403898	0.000152757	0.00132389
GPSM3	cg18723553	-0.340186	0.0016515	0.0122683
GPSM3	cg20116128	-0.417162	8.73307e-05	0.00090824
GPSM3	cg20808711	-0.454315	1.60169e-05	0.000277627
GPSM3	cg23859630	-0.447558	2.21315e-05	0.00028771
CREB5	cg14803765	-0.389571	0.000272359	0.00667279
CREB5	cg14927519	-0.432339	4.47305e-05	0.00219179
CREB5	cg23281552	-0.350894	0.00114438	0.0186915
SLC5A6	cg05106984	-0.416256	9.07976e-05	0.00118037
SLC5A6	cg03606774	-0.390294	0.000264691	0.00172049
SLC5A6	cg23156781	-0.367192	0.000638635	0.00276742
SLC5A6	cg23928468	-0.353681	0.00103801	0.00337354
ARMC4	cg07164201	0.343917	0.00145545	0.00388119
ARMC4	cg23610489	0.411376	0.000111772	0.000447089
SLC35F2	cg05063944	-0.303133	0.00534203	0.0267102
SLC35F2	cg26453171	-0.375433	0.000469923	0.00469923
NEK6	cg08287471	-0.307976	0.0046195	0.0215577
NEK6	cg13505631	-0.421663	7.1852e-05	0.000502964
NEK6	cg13958199	-0.4592	1.26243e-05	0.00017674
RFX8	cg02878891	-0.311566	0.00414131	0.00538371
RFX8	cg02933362	-0.373139	0.000512225	0.000781756
RFX8	cg12023693	-0.371665	0.000541216	0.000781756
RFX8	cg13274107	-0.305765	0.00493777	0.00583555
RFX8	cg14810242	0.384084	0.000337554	0.000626886
SULF2	cg04898124	0.344933	0.00140588	0.0182765
SULF2	cg21500064	0.303377	0.00530325	0.0294533
RNF207	cg03716999	0.385731	0.000316623	0.000386983
RNF207	cg03734402	0.423963	6.49636e-05	0.00014292
RNF207	cg12911256	0.434155	4.11996e-05	0.00014292
RNF207	cg16094412	0.416058	9.15716e-05	0.000167881
RNF207	cg17515966	0.445513	2.43741e-05	0.000134058
RNF207	cg21211271	0.395087	0.000218674	0.000300676
RNF207	cg24870568	0.412025	0.000108745	0.000170885
RNF207	cg08611163	0.426632	5.77398e-05	0.00014292
RNF207	cg11764177	0.448825	2.08399e-05	0.000134058
RNF207	cg15584788	0.346705	0.001323	0.0014553
GZMA	cg13566919	-0.372932	0.000516218	0.000774327
PIK3R5	cg01565508	-0.38634	0.00030918	0.00649277
PIK3R5	cg09302474	-0.344843	0.00141021	0.0148072
PIK3R5	cg14633721	-0.324615	0.00275289	0.0192702
SHPRH	cg03008584	-0.462999	1.0464e-05	0.000125568
SHPRH	cg22114954	-0.375741	0.000464481	0.00278689
SHPRH	cg26814539	0.325798	0.00265051	0.0106021
HAVCR2	cg17484237	-0.336079	0.00189458	0.00284187
FAR2	cg18809074	0.318254	0.00336677	0.00336677
NAF1	cg09150075	-0.416265	9.0763e-05	0.000499196
NAF1	cg11051510	-0.379085	0.000409119	0.0015001
NAF1	cg13399164	-0.344554	0.0014242	0.00386008
NAF1	cg15879179	-0.338382	0.00175458	0.00386008
TRIM8	cg20553782	0.429777	5.01915e-05	0.000112931
C1orf198	cg02943290	-0.318042	0.00338912	0.0169456
C1orf198	cg09107053	-0.423616	6.59604e-05	0.000989406
C1orf198	cg09740319	0.363546	0.000729602	0.00547202
RAI14	cg05499189	0.373263	0.00050986	0.00655577
RAI14	cg11165313	-0.343608	0.00147088	0.00655577
RAI14	cg16282383	0.32904	0.00238719	0.00835516
RAI14	cg03753609	0.341858	0.0015609	0.00655577
RAI14	cg03980224	-0.356376	0.000943729	0.00655577
RAI14	cg05022385	0.313997	0.0038431	0.0115293
RAI14	cg06467040	0.364324	0.000709256	0.00655577
RAI14	cg16360861	0.30792	0.00462736	0.0121468
PSTPIP1	cg03338933	-0.312647	0.00400626	0.00934793
PSTPIP1	cg06613515	-0.43514	3.93955e-05	0.000275768
PSTPIP1	cg05293365	-0.366272	0.000660551	0.00231193
ITGBL1	cg16852483	0.445328	2.45864e-05	0.000221277
CBLN4	cg02501779	-0.351501	0.00112042	0.00336127
ISLR	cg02077702	-0.34568	0.00137036	0.00167489
ISLR	cg05195566	-0.332777	0.00211298	0.00232428
ISLR	cg05562203	-0.411428	0.000111528	0.000153351
PTGS2	cg25147026	-0.313018	0.00396085	0.0316868
EEF1B2	cg04060001	-0.316118	0.00359878	0.0192751
EEF1B2	cg21660531	-0.303672	0.00525684	0.0192751
EEF1B2	cg22929018	-0.320658	0.00312166	0.0192751
AGAP3	cg19768312	-0.326384	0.00260103	0.0164724
AGAP3	cg23609466	-0.312552	0.00401806	0.0164724
AGAP3	cg27550262	-0.302208	0.00549081	0.0164724
FZD1	cg02557695	-0.370475	0.000565718	0.0026136
FZD1	cg03577591	-0.308457	0.00455274	0.0123574
FZD1	cg17497608	-0.385695	0.000317063	0.00200807
FZD1	cg01480180	-0.396991	0.00020253	0.00192403
FZD1	cg08714590	-0.40202	0.000165032	0.00192403
FZD1	cg21104276	-0.365167	0.000687791	0.0026136
FZD1	cg21746887	-0.353565	0.00104224	0.00330042
ALS2	cg10710896	-0.399871	0.000180194	0.000360387
ALS2	cg00887112	-0.304629	0.00510883	0.00766325
ALS2	cg01813165	0.420167	7.66888e-05	0.000184053
ALS2	cg03967035	-0.31016	0.00432304	0.00741092
ALS2	cg12415234	-0.432231	4.49483e-05	0.000134845
MDGA1	cg27151561	0.319645	0.00322289	0.0257831
LGALS9	cg27625456	-0.370381	0.000567695	0.000567695
SASH1	cg10583736	0.353279	0.00105276	0.0136859
TRERF1	cg08336315	-0.330122	0.00230469	0.00473067
TRERF1	cg01506917	0.301392	0.00562514	0.0104467
TRERF1	cg14765599	0.30386	0.00522743	0.0101935
TRERF1	cg18424449	-0.412955	0.000104542	0.000226507
RHOG	cg09938079	-0.355644	0.000968549	0.0038742
RHOG	cg00034130	0.330329	0.00228917	0.00506079
RHOG	cg03085719	-0.327239	0.0025304	0.00506079
DGAT2	cg00177875	0.363278	0.000736719	0.00442032
OR2W3	cg16328369	0.407187	0.000133267	0.000133267
RFTN1	cg17377625	-0.345913	0.00135948	0.00416228
RFTN1	cg23718026	-0.343645	0.00146904	0.00416228
RFTN1	cg00259834	-0.391165	0.000255717	0.00152604
RFTN1	cg07200280	-0.321293	0.00305969	0.00577941
RFTN1	cg09706245	0.335149	0.00195392	0.00474524
RFTN1	cg11382133	-0.322238	0.00296944	0.00577941
RFTN1	cg19399514	0.382486	0.000359068	0.00152604
RFTN1	cg20660627	-0.448881	2.0785e-05	0.000353344
RFTN1	cg26792295	0.388741	0.000281415	0.00152604
KIF19	cg02781105	0.33241	0.00213857	0.01497
KIF19	cg17207000	0.302768	0.0054002	0.0189007
SLC37A4	cg05318102	-0.328435	0.00243445	0.00892632
SLC37A4	cg11361260	-0.352221	0.00109256	0.00892632
SLC37A4	cg06567290	-0.337933	0.00178111	0.00892632
ZAP70	cg12332902	-0.320857	0.00310209	0.035674
ZAP70	cg21773162	-0.368325	0.000612543	0.0140885
BRI3BP	cg23954819	-0.364055	0.000716226	0.00322302
BRI3BP	cg07664480	-0.406876	0.000135006	0.00121505
BRI3BP	cg22942940	-0.319759	0.00321137	0.0096341
FRS3	cg20674897	0.387103	0.000300094	0.000825259
FRS3	cg12777782	0.352804	0.00107046	0.00202975
FRS3	cg22337291	-0.310039	0.00433911	0.0068186
FRS3	cg23774448	0.351842	0.00110714	0.00202975
ATXN1	cg22401907	0.444865	2.51268e-05	0.000184263
ATXN1	cg26393261	0.339287	0.00170217	0.00576119
ATXN1	cg01686115	-0.314692	0.00376147	0.010344
ATXN1	cg05968188	0.325113	0.00270935	0.00794743
ATXN1	cg06076692	-0.327736	0.00249009	0.007826
ATXN1	cg07109965	0.433829	4.18139e-05	0.00026283
ATXN1	cg10262747	-0.349572	0.00119826	0.00479305
ATXN1	cg20410109	0.400838	0.000173218	0.000846843
ATXN1	cg21543067	0.394244	0.000226186	0.000995218
ATXN1	cg24886068	0.418975	8.07565e-05	0.000444161
ATXN1	cg25499746	-0.340545	0.00163167	0.00576119
CBFA2T3	cg00582583	0.315041	0.00372109	0.00744218
CBFA2T3	cg01712159	0.3539	0.00103004	0.00329614
CBFA2T3	cg03704006	0.394821	0.000221016	0.000982293
CBFA2T3	cg04036306	0.343828	0.00145988	0.00418643
CBFA2T3	cg05557991	0.421146	7.34901e-05	0.000452247
CBFA2T3	cg06436854	0.326657	0.00257833	0.00625049
CBFA2T3	cg06521472	0.393294	0.000234942	0.00098923
CBFA2T3	cg06771256	0.316418	0.00356536	0.00731356
CBFA2T3	cg08047086	0.340521	0.00163299	0.0044201
CBFA2T3	cg08415156	0.332213	0.00215245	0.00555471
CBFA2T3	cg26776806	0.398374	0.000191502	0.000901185
CBFA2T3	cg26810779	0.325194	0.00270235	0.00635848
CBFA2T3	cg26927634	0.303015	0.00536072	0.00997343
CBFA2T3	cg00121135	0.309218	0.00444876	0.00847383
CBFA2T3	cg01123787	0.434935	3.97649e-05	0.000284155
CBFA2T3	cg01404893	0.344129	0.00144497	0.00418643
CBFA2T3	cg01829657	0.34372	0.00146525	0.00418643
CBFA2T3	cg01977582	0.328301	0.00244505	0.00611262
CBFA2T3	cg03021297	0.31693	0.00350888	0.00731356
CBFA2T3	cg03383315	0.318767	0.00331305	0.00716335
CBFA2T3	cg04265972	0.371737	0.000539773	0.00196281
CBFA2T3	cg05267735	0.418854	8.11795e-05	0.000463883
CBFA2T3	cg05702747	0.375176	0.000474494	0.00186954
CBFA2T3	cg06326865	0.41123	0.000112467	0.000599823
CBFA2T3	cg06592860	0.365245	0.000685826	0.00238548
CBFA2T3	cg06821871	0.324045	0.00280347	0.00640794
CBFA2T3	cg08484992	0.433406	4.26232e-05	0.000284155
CBFA2T3	cg09051215	0.359296	0.000850427	0.00283476
CBFA2T3	cg10296496	0.320577	0.00312965	0.00695477
CBFA2T3	cg10370872	0.30991	0.0043561	0.00847383
CBFA2T3	cg22235727	0.374281	0.000490754	0.00186954
CBFA2T3	cg26824780	0.340078	0.00165754	0.0044201
CBFA2T3	cg27292079	0.398602	0.000189744	0.000901185
POLQ	cg21097199	-0.409841	0.000119246	0.000654387
POLQ	cg02083999	-0.388828	0.000280452	0.000654387
POLQ	cg05990556	-0.397908	0.000195161	0.000654387
POLQ	cg12374511	-0.36699	0.000643402	0.000900762
POLQ	cg12585158	-0.378321	0.000421214	0.000737125
CST3	cg16589663	-0.304993	0.00505348	0.0202139
LYVE1	cg18343862	-0.305783	0.00493517	0.0123379
NSMCE2	cg02917210	0.409989	0.00011851	0.000177764
ABHD10	cg15059162	-0.417896	8.46124e-05	0.000380756
ABHD10	cg00569620	0.381479	0.000373265	0.000839846
ABHD10	cg10672681	-0.401636	0.000167654	0.000502962
BACH2	cg20768122	0.452737	1.72839e-05	0.000120987
BACH2	cg07613023	0.389088	0.000277589	0.000883238
BACH2	cg09757525	-0.421382	7.27355e-05	0.000254574
BACH2	cg09818385	-0.437125	3.59799e-05	0.000149066
BACH2	cg10913050	-0.435741	3.83311e-05	0.000149066
BACH2	cg11523221	0.35102	0.00113937	0.00284841
BACH2	cg12062597	0.35491	0.00099399	0.00267613
BACH2	cg15380603	-0.370267	0.000570095	0.00166278
BACH2	cg18477569	0.441714	2.91124e-05	0.000149066
BACH2	cg19039673	0.436779	3.65547e-05	0.000149066
BACH2	cg21495156	-0.343038	0.00149964	0.00349916
BACH2	cg24700316	0.453192	1.69098e-05	0.000120987
PLA2G5	cg19521927	0.357318	0.00091266	0.00319431
STRA6	cg22672067	-0.364034	0.000716767	0.00157647
STRA6	cg23887948	-0.410254	0.000117195	0.000468779
STRA6	cg13888509	-0.386236	0.000310443	0.00093133
STRA6	cg26774156	-0.36141	0.000788233	0.00157647
DHPS	cg19337593	-0.325764	0.00265343	0.0212274
CHEK1	cg03474731	0.317733	0.00342201	0.00479081
PLXNB1	cg08534147	-0.34217	0.00154447	0.00334635
SPSB1	cg19820919	0.350958	0.00114185	0.00471013
SPSB1	cg24597774	0.30904	0.00447297	0.0147608
SPSB1	cg00890054	0.430759	4.80289e-05	0.000792477
SPSB1	cg01437439	0.413639	0.000101546	0.000837752
SPSB1	cg01980735	0.305684	0.00494984	0.0148495
SPSB1	cg06349050	0.315481	0.00367064	0.013459
SPSB1	cg06943197	0.405748	0.000141492	0.000933848
SPSB1	cg06951398	0.42086	7.4411e-05	0.000818521
SPSB1	cg09256832	0.366479	0.000655569	0.00360563
SPSB1	cg26360004	0.355345	0.000978834	0.0046145
SPSB1	cg27552476	0.442639	2.78853e-05	0.000792477
KIAA1958	cg01468334	-0.383507	0.000345178	0.00103553
GPR20	cg12072833	0.315645	0.00365203	0.0438243
KIF25	cg12707343	-0.407	0.000134311	0.000604398
KIF25	cg21962025	-0.416748	8.89009e-05	0.000533406
KIF25	cg01878651	0.313953	0.00384838	0.00577258
KIF25	cg03270619	-0.388799	0.000280773	0.000702961
KIF25	cg04090349	-0.428291	5.36356e-05	0.00048272
KIF25	cg05060686	-0.351603	0.00111643	0.00200958
KIF25	cg05392263	-0.316829	0.00351998	0.00575997
KIF25	cg10146514	-0.395828	0.000212252	0.000636756
KIF25	cg11186282	-0.399273	0.000184634	0.000636756
KIF25	cg16895216	-0.379822	0.000397753	0.000795506
KIF25	cg17001430	-0.454675	1.57407e-05	0.000283332
KIF25	cg18761763	0.386073	0.000312427	0.000702961
PRSS35	cg22768502	-0.421646	7.19029e-05	0.000215709
ENG	cg24910675	-0.395657	0.000213723	0.000213723
TMEM63B	cg03200801	0.402708	0.000160431	0.00112302
TMEM63B	cg06346993	-0.379833	0.000397587	0.00139156
MAGEL2	cg04142555	-0.341713	0.00156855	0.00770887
MAGEL2	cg18253764	-0.332843	0.00210835	0.00770887
MAGEL2	cg02982734	0.323378	0.00286373	0.00770887
MAGEL2	cg14432018	-0.350173	0.00117347	0.00770887
MAGEL2	cg19961998	-0.337485	0.001808	0.00770887
MAGEL2	cg25135755	-0.323082	0.00289082	0.00770887
TIMP4	cg07357827	-0.372914	0.000516555	0.000645694
TIMP4	cg10173186	-0.42153	7.22682e-05	0.000180671
TIMP4	cg10958002	-0.425157	6.16344e-05	0.000180671
TIMP4	cg25982743	-0.401438	0.000169017	0.000281695
COL8A1	cg17918158	0.386435	0.000308034	0.00462051
ATM	cg06053805	-0.350005	0.00118035	0.0015738
ATM	cg01800843	-0.357861	0.000895176	0.00127057
ATM	cg04826772	0.401627	0.000167715	0.000263552
ATM	cg11588932	-0.420161	7.67073e-05	0.000125004
ATM	cg12106634	-0.3118	0.00411179	0.00532113
ATM	cg16693212	0.350393	0.00116453	0.0015738
ATM	cg25740661	0.398921	0.000187296	0.000284174
ATM	cg27453365	-0.383079	0.000350943	0.000514716
MTBP	cg02335971	0.356574	0.000937113	0.00149938
MTBP	cg07352234	-0.382385	0.000360478	0.000720956
MTBP	cg08714886	-0.426475	5.81452e-05	0.000232581
MTBP	cg18337622	0.394669	0.000222367	0.000592978
ACHE	cg23200774	0.377881	0.000428324	0.00256994
CPPED1	cg02394263	-0.39125	0.000254853	0.000509705
CPPED1	cg06053559	-0.336481	0.00186944	0.00186944
CPPED1	cg16763192	-0.380267	0.000391042	0.000521389
ASS1	cg14350382	-0.381759	0.000369267	0.000430811
ASS1	cg11045524	-0.395683	0.0002135	0.000373625
ASS1	cg23282771	-0.38375	0.000341952	0.000430811
CTSZ	cg00539174	-0.413281	0.000103101	0.000135505
CTSZ	cg12831034	-0.412618	0.000106048	0.000135505
PAX7	cg08235970	0.324769	0.0027394	0.0219152
VEPH1	cg02928957	0.415003	9.58059e-05	0.00136896
VEPH1	cg08650580	0.401136	0.00017112	0.00136896
VEPH1	cg18135855	0.329199	0.0023749	0.0126661
FCHO1	cg07873590	-0.335996	0.00189981	0.0177582
FCHO1	cg08206267	-0.334854	0.00197313	0.0177582
CACNA1E	cg02974928	0.342034	0.00155161	0.00568925
CACNA1E	cg18533386	0.321527	0.00303712	0.00835207
CACNA1E	cg24106020	0.402151	0.00016415	0.000902823
ITGB5	cg00538102	-0.408324	0.000127085	0.000762513
ITGB5	cg04069576	0.386385	0.000308634	0.000925903
CRIP1	cg22861279	-0.334062	0.00202542	0.00472597
CRIP1	cg23703963	-0.415136	9.52622e-05	0.000333418
CRIP1	cg01862418	-0.315975	0.00361473	0.00632577
CRIP1	cg04411625	-0.431662	4.61157e-05	0.00032281
SAMD11	cg03735847	-0.319581	0.00322945	0.00811538
SAMD11	cg09166659	-0.316046	0.00360684	0.00811538
SAMD11	cg05527507	-0.427787	5.48543e-05	0.000246845
SAMD11	cg14324200	-0.443781	2.64367e-05	0.00023793
BTC	cg03156260	0.410368	0.00011663	0.000816412
BTC	cg19302283	0.370266	0.000570117	0.00199541
RELT	cg01548965	-0.319575	0.00323	0.0484499
HLA-DMB	cg20600379	-0.391744	0.000249909	0.00349873
DYNC2H1	cg17214251	-0.397929	0.000194993	0.000389986
DYNC2H1	cg11752440	0.366463	0.000655956	0.000983934
MEOX1	cg04951104	-0.395538	0.000214742	0.000536854
MEOX1	cg10928294	-0.356614	0.000935799	0.00155967
MEOX1	cg20309891	-0.400953	0.000172407	0.000536854
KCNC3	cg02854695	-0.318096	0.0033834	0.00465217
KCNC3	cg09988853	-0.31145	0.00415604	0.00507961
KCNC3	cg13378394	-0.344186	0.00144217	0.00347542
KCNC3	cg13670833	-0.336062	0.00189568	0.00347542
KCNC3	cg15129307	-0.337066	0.00183339	0.00347542
KCNC3	cg19753794	-0.318181	0.00337445	0.00465217
KCNC3	cg03213352	-0.372116	0.000532189	0.00292704
KCNC3	cg07919466	-0.398026	0.00019423	0.00213653
KCNC3	cg17838026	-0.337055	0.0018341	0.00347542
NUDT8	cg06529459	0.359877	0.000832926	0.00499755
NUDT8	cg17562763	0.324508	0.00276232	0.00828697
NTF3	cg26924496	0.401431	0.00016907	0.000388861
NTF3	cg01919377	0.349806	0.00118856	0.00248517
NTF3	cg02554564	0.428897	5.22059e-05	0.000133415
NTF3	cg12620806	0.434653	4.02787e-05	0.000115801
NTF3	cg19345244	0.344336	0.00143485	0.00275012
SIX2	cg08751472	-0.393999	0.000228418	0.000685253
SIX2	cg15019790	-0.378398	0.000419976	0.00104994
SIX2	cg20881074	-0.321967	0.00299503	0.00542914
SIX2	cg20926035	-0.319306	0.00325748	0.00542914
SIX2	cg03310469	-0.365163	0.000687896	0.00147406
SIX2	cg17272224	-0.430754	4.80388e-05	0.000180146
RASSF5	cg17220933	-0.398592	0.000189821	0.00199312
RASSF5	cg02589695	-0.34463	0.00142051	0.00994359
RASSF5	cg21218864	-0.440142	3.13138e-05	0.00065759
CRYAB	cg00514609	-0.408339	0.000127008	0.00031752
CRYAB	cg07476508	-0.360473	0.000815277	0.000853123
CRYAB	cg11694519	-0.359208	0.000853123	0.000853123
CRYAB	cg10048349	-0.382069	0.000364885	0.000608142
COX6A2	cg13726463	-0.374895	0.000479546	0.00239773
PRELP	cg05889294	0.40607	0.000139616	0.000209425
PPIG	cg10937890	-0.318817	0.00330786	0.0165393
PPIG	cg16756620	0.367908	0.000622046	0.00622046
HELLS	cg06334471	-0.342283	0.00153856	0.00570274
HELLS	cg15205127	-0.355992	0.000956678	0.00570274
HELLS	cg21347377	-0.326914	0.00255703	0.00703183
HELLS	cg11595245	-0.318311	0.00336077	0.00739369
HELLS	cg12849335	-0.341964	0.00155529	0.00570274
POLR3D	cg06021753	-0.465745	9.12396e-06	0.000118611
POLR3D	cg06112727	-0.386802	0.000303646	0.0019737
POLR3D	cg08316073	-0.372661	0.000521476	0.00225973
POLR3D	cg11699593	-0.319167	0.00327173	0.00850649
POLR3D	cg21925296	-0.321844	0.00300672	0.00850649
ETHE1	cg01069170	-0.306826	0.00478268	0.0119567
ETHE1	cg12984635	0.383678	0.000342904	0.00171452
RPRM	cg03286617	0.336946	0.00184078	0.0193282
RPRM	cg25925441	0.386656	0.000305384	0.00641307
ADAMTS17	cg00235260	-0.301459	0.00561398	0.0184874
ADAMTS17	cg05027458	-0.423328	6.68021e-05	0.000668021
ADAMTS17	cg20941820	-0.376265	0.000455383	0.00227691
PZP	cg01714932	0.387629	0.00029398	0.00088194
PZP	cg08729600	0.324659	0.00274907	0.00314138
PZP	cg10479063	0.320459	0.00314138	0.00314138
TSTD1	cg07967677	-0.431289	4.68982e-05	0.000117245
ST3GAL1	cg17462109	-0.409565	0.000120638	0.00162861
ST3GAL1	cg00052385	-0.475888	5.44287e-06	0.000146957
ST3GAL1	cg02503970	0.395947	0.000211242	0.00190118
ST3GAL1	cg04188397	0.379114	0.00040866	0.00220677
ST3GAL1	cg07621684	0.352037	0.00109963	0.00427033
ST3GAL1	cg10673140	-0.38494	0.000326511	0.00220395
ST3GAL1	cg12831076	-0.351842	0.00110712	0.00427033
FASN	cg14521508	0.305563	0.00496776	0.0347743
TXNL4A	cg19644162	0.306817	0.00478404	0.0111628
UCN	cg05113927	0.349913	0.00118415	0.00152248
UCN	cg06536868	0.440207	3.12199e-05	0.000280979
UCN	cg21752601	0.362819	0.000749085	0.00152248
UCN	cg22129545	0.35137	0.00112555	0.00152248
UCN	cg07537370	0.368988	0.000597754	0.00152248
UCN	cg09065714	0.332778	0.0021129	0.00237701
UCN	cg13833437	0.35618	0.000950314	0.00152248
UCN	cg20028470	0.414257	9.89066e-05	0.00044508
TMEM119	cg18637459	-0.326965	0.00255284	0.00319105
TMEM119	cg11706083	-0.418057	8.40262e-05	0.000140044
PPP2R5C	cg09990596	-0.39838	0.00019146	0.000574381
PPP2R5C	cg02263165	-0.420228	7.64847e-05	0.000286818
PPP2R5C	cg08479957	0.442641	2.78828e-05	0.000168557
PPP2R5C	cg12129209	-0.438543	3.37115e-05	0.000168557
PPP2R5C	cg14512008	-0.342805	0.00151159	0.00323912
PPP2R5C	cg21244304	-0.385847	0.000315193	0.000787982
TMEM65	cg05301818	0.413271	0.000103148	0.000147354
TMEM65	cg12142403	-0.348686	0.00123562	0.00137291
TMEM65	cg11172196	0.352849	0.00106876	0.00133595
PEX11A	cg17732044	-0.385329	0.000321615	0.00042882
PEX11A	cg23328050	-0.346737	0.00132152	0.00151031
TBXAS1	cg18317554	-0.392242	0.00024501	0.0025726
TBXAS1	cg05711445	-0.373228	0.000510524	0.00357367
TMTC1	cg08275602	-0.303326	0.00531137	0.0146063
LCLAT1	cg04768958	-0.330086	0.00230739	0.0323034
PCDHGB7	cg13933262	-0.350617	0.00115551	0.0103996
ETV6	cg02037863	0.367333	0.000635343	0.00190603
ETV6	cg17282769	0.304309	0.00515785	0.00928414
ETV6	cg17541810	-0.400291	0.000177133	0.000944344
ETV6	cg20249469	-0.312734	0.00399565	0.00899021
ETV6	cg12760110	-0.396111	0.000209854	0.000944344
GAS1	cg05015635	-0.309752	0.00437717	0.0350173
PDK2	cg03938507	-0.36264	0.000753966	0.00150793
PDK2	cg04483874	-0.422044	7.06642e-05	0.00028162
PDK2	cg10805736	-0.378333	0.000421018	0.00101044
PDK2	cg23845806	-0.415479	9.38733e-05	0.00028162
CYFIP2	cg20541456	0.354425	0.00101115	0.00530853
CYFIP2	cg25316172	-0.36792	0.000621761	0.00435233
PSMG1	cg17935304	-0.344425	0.00143046	0.00357615
HELB	cg04982748	0.364205	0.000712317	0.00249311
HELB	cg14519793	0.374631	0.000484335	0.00249311
CNNM1	cg08491363	0.363615	0.000727781	0.00946115
CNNM1	cg15019541	0.324017	0.00280597	0.0121592
CNNM1	cg15430659	0.337024	0.00183596	0.0119338
IGFBPL1	cg05152713	0.328409	0.00243649	0.00730948
COL4A4	cg19865525	0.332774	0.00211313	0.00633938
MSR1	cg07347534	0.399237	0.000184908	0.00110945
GGT1	cg02774160	-0.36686	0.000646456	0.00743424
GGT1	cg02948259	-0.313515	0.00390073	0.0299056
GGT1	cg07350057	-0.398512	0.000190436	0.00438003
ZBTB42	cg01117925	-0.390672	0.000260764	0.00156458
PLCG2	cg00471368	0.419104	8.03072e-05	0.000321229
MLPH	cg01387102	-0.399462	0.000183221	0.000641274
MLPH	cg05240479	-0.371459	0.000545395	0.000763553
MLPH	cg24603464	-0.376661	0.000448613	0.000763553
MLPH	cg11692852	-0.379894	0.000396662	0.000763553
MLPH	cg14070755	-0.30844	0.0045551	0.00531428
MLPH	cg17187163	-0.439857	3.17297e-05	0.000222108
TSPAN5	cg08979352	0.352346	0.00108778	0.00543889
KIDINS220	cg08629417	-0.31488	0.00373966	0.0162052
KIDINS220	cg01885559	-0.38261	0.000357351	0.00232278
KIDINS220	cg08005771	-0.422533	6.91685e-05	0.00089919
SMAD6	cg05457373	-0.408718	0.000125006	0.000593777
SMAD6	cg12216518	-0.377739	0.000430631	0.00136367
SMAD6	cg14471793	0.398255	0.000192435	0.000731253
SMAD6	cg21973276	0.308203	0.0045878	0.0124526
SH2D4A	cg13209892	0.330452	0.00228001	0.00912002
SH2D4A	cg22853797	-0.378536	0.00041777	0.00334216
MT1M	cg10638827	-0.428808	5.24136e-05	0.000209654
TNPO2	cg03113475	0.325008	0.00271852	0.00660212
TNPO2	cg25933195	-0.301236	0.00565121	0.0120088
TNPO2	cg07655025	0.357976	0.000891518	0.00252597
TNPO2	cg20628205	0.395123	0.000218357	0.000742413
INSC	cg12170314	-0.309709	0.00438283	0.00931352
INSC	cg12828075	-0.324335	0.00277762	0.0085612
INSC	cg01406482	-0.304963	0.00505791	0.00953991
INSC	cg06399933	0.381353	0.000375084	0.00212548
INSC	cg21910615	0.316781	0.0035252	0.0085612
INSC	cg22792646	-0.320734	0.00311424	0.0085612
INSC	cg23930945	-0.326728	0.00257237	0.0085612
ZNF692	cg00154064	-0.30901	0.00447703	0.0164158
ZNF692	cg01020399	-0.318925	0.00329668	0.0164158
ZNF692	cg09813817	-0.430557	4.84649e-05	0.000533114
PLEKHA6	cg16029875	0.321982	0.00299366	0.0115756
PLEKHA6	cg08550490	0.308662	0.00452452	0.013008
PLEKHA6	cg09850925	0.321708	0.00301972	0.0115756
PLEKHA6	cg15695045	0.406917	0.000134778	0.00154995
PLEKHA6	cg19272720	0.380855	0.000382329	0.00293119
PLEKHA6	cg24339032	0.449951	1.9752e-05	0.000454296
PLEKHA6	cg26106304	0.312615	0.00401024	0.013008
PLEKHA6	cg26787863	0.326425	0.00259761	0.0115756
MARVELD2	cg02505827	-0.433968	4.15505e-05	0.000120645
MARVELD2	cg05901765	-0.424289	6.40381e-05	0.000120645
MARVELD2	cg06418871	-0.441055	3.00166e-05	0.000120645
MARVELD2	cg12687157	-0.423252	6.70252e-05	0.000120645
MARVELD2	cg18663063	-0.451095	1.87014e-05	0.000120645
MARVELD2	cg06998965	-0.415716	9.29234e-05	0.000139385
MARVELD2	cg16419724	-0.329958	0.002317	0.00260662
MARVELD2	cg17019292	-0.383117	0.00035042	0.00045054
TMEM150B	cg09470754	-0.345829	0.0013634	0.0054536
DTNA	cg00602115	0.418856	8.11745e-05	0.000568221
DTNA	cg03238298	-0.303121	0.00534382	0.0197847
DTNA	cg05629781	0.301226	0.00565278	0.0197847
DTNA	cg22291942	0.478436	4.76812e-06	0.00010013
DTNA	cg24182329	0.434495	4.05672e-05	0.000425956
DTNA	cg24946729	0.323392	0.00286247	0.0150279
TRPV3	cg09199598	-0.330943	0.00224375	0.00373958
TRPV3	cg13633262	-0.334985	0.00196461	0.00373958
TRPV3	cg22092292	-0.332517	0.00213105	0.00373958
CAMK2N2	cg22700017	-0.345961	0.00135725	0.00814353
FAM91A1	cg17492326	0.440623	3.06236e-05	0.000153118
FAM91A1	cg25698777	0.372745	0.000519832	0.00173277
FAM91A1	cg02993010	0.347531	0.0012859	0.00321475
FAM91A1	cg09578308	0.315735	0.00364186	0.00606977
FAM91A1	cg15047889	0.326462	0.00259453	0.00518906
LMCD1	cg08804258	-0.307435	0.00469559	0.00821728
LMCD1	cg11218092	-0.351812	0.0011083	0.00387907
LMCD1	cg02130040	-0.321825	0.0030086	0.00702006
LMCD1	cg20595215	-0.45203	1.78817e-05	0.000125172
OLFM2	cg10718940	-0.324941	0.00272437	0.0245193
ITGA5	cg25202116	-0.406675	0.000136142	0.000952994
HCFC1R1	cg03607825	-0.346265	0.00134316	0.0134316
CA3	cg18674980	-0.327285	0.00252662	0.0231673
TPM1	cg19631779	-0.371044	0.000553874	0.00886199
TIPARP	cg06068627	-0.300677	0.00574528	0.0201085
TIPARP	cg11625262	-0.340419	0.00163862	0.0076469
ERMP1	cg13643006	0.37821	0.000422998	0.00126899
CDCA2	cg14988396	-0.420012	7.72068e-05	0.000308827
CDCA2	cg16450821	0.408539	0.000125944	0.000335851
CDCA2	cg24971181	0.325173	0.00270413	0.00540826
CD55	cg22048546	-0.357662	0.000901573	0.00504014
CD55	cg00797651	0.34812	0.00126003	0.00504014
CLSTN3	cg00489652	0.334483	0.00199745	0.0339567
CLSTN3	cg15882878	0.301154	0.0056649	0.0444738
C17orf67	cg04226745	0.39344	0.000233581	0.000934325
C17orf67	cg05514006	0.369768	0.000580744	0.0010405
C17orf67	cg12023999	0.361687	0.000780376	0.0010405
RIMS3	cg07244188	0.371406	0.000546477	0.0011476
RIMS3	cg08394377	0.308233	0.00458372	0.00875073
RIMS3	cg16359657	0.389045	0.000278067	0.000648823
CEL	cg03693099	-0.336593	0.00186252	0.00370475
CEL	cg14550760	-0.315183	0.00370475	0.00370475
TTC39B	cg13629903	0.382791	0.000354863	0.000709726
FAM20B	cg05383153	-0.3305	0.00227646	0.00429999
FAM20B	cg13115240	0.330756	0.00225749	0.00429999
HCN4	cg02453462	0.32367	0.00283725	0.0312097
PCDH10	cg02043159	-0.310132	0.00432674	0.0288449
PCDH10	cg06667761	-0.318654	0.00332476	0.0288449
PCDH10	cg14410319	-0.323305	0.00287045	0.0288449
DLG5	cg02769794	-0.349778	0.00118971	0.00713823
IRF5	cg24126180	-0.325994	0.00263391	0.0421425
CDCA7	cg24937696	-0.370148	0.000572618	0.000572618
CDCA7	cg08690031	-0.377439	0.000435568	0.00054446
MED20	cg17767659	-0.42088	7.43447e-05	0.000136299
SLC6A6	cg05293430	-0.380612	0.000385904	0.00501675
SLC6A6	cg07573937	-0.320007	0.00318642	0.0207117
IL13	cg14523284	-0.372871	0.000517398	0.00155219
IL13	cg15329179	-0.339937	0.00166543	0.00249814
GDF5	cg03547924	-0.312947	0.00396951	0.00992377
GDF5	cg09618904	-0.4164	9.02392e-05	0.000451196
FCRL6	cg19762800	0.319066	0.00328215	0.0114875
FCRL6	cg25271063	0.449006	2.06614e-05	0.00014463
INTS6	cg16655383	-0.412609	0.000106087	0.000265217
USP16	cg02287918	-0.330606	0.00226857	0.0102086
USP16	cg09413933	0.408952	0.000123784	0.00111406
USP16	cg23772557	0.316662	0.00353836	0.0106151
TPST2	cg00149397	-0.365014	0.000691644	0.00184438
TPST2	cg02370373	-0.357325	0.000912441	0.00208558
TPST2	cg14538249	0.379109	0.00040874	0.00130797
TPST2	cg00502618	0.408852	0.000124305	0.000497218
TPST2	cg09856467	-0.423438	6.64776e-05	0.000354547
TPST2	cg13657092	-0.306753	0.00479325	0.0095865
TPST2	cg15333769	-0.43045	4.86989e-05	0.000354547
CAPNS2	cg03055942	0.331387	0.00221141	0.00221141
CEACAM4	cg21049958	0.359465	0.000845312	0.00126797
PTPRE	cg07215975	0.411996	0.00010888	0.00395945
PTPRE	cg16380876	0.399901	0.000179975	0.00395945
PTPRE	cg19688761	0.325461	0.00267929	0.0329022
PTPRE	cg27382910	0.322009	0.00299111	0.0329022
IER3	cg01665212	-0.391705	0.000250292	0.000364061
IER3	cg09127400	-0.366211	0.000662027	0.000814802
IER3	cg13137376	-0.366823	0.000647335	0.000814802
IER3	cg13630962	-0.458027	1.3371e-05	0.000106543
IER3	cg13885965	-0.411853	0.000109544	0.000346795
IER3	cg20650802	-0.399053	0.000186297	0.000346795
IER3	cg23338650	-0.399917	0.000179859	0.000346795
IER3	cg09016822	-0.428633	5.28239e-05	0.000211295
IER3	cg10060574	-0.393106	0.000236712	0.000364061
IER3	cg11969002	-0.397919	0.000195072	0.000346795
IER3	cg12325285	-0.401886	0.000165944	0.000346795
IER3	cg17067528	-0.449714	1.99768e-05	0.000106543
FRZB	cg26700716	-0.330129	0.00230411	0.0253452
SLC35B2	cg02087075	-0.320707	0.00311686	0.00623373
SLC35B2	cg24132692	0.396544	0.000206219	0.000618657
ITGA3	cg23292453	-0.381379	0.0003747	0.0026229
ANPEP	cg07096901	0.370566	0.000563808	0.00101485
ANPEP	cg12382398	-0.35939	0.000847577	0.00127136
EMB	cg19459207	0.384225	0.000335705	0.00100712
CD80	cg12978275	0.364408	0.000707088	0.00353544
PITPNM3	cg14723032	0.308804	0.00450503	0.0180201
COBLL1	cg14843496	-0.314128	0.00382762	0.0153105
COBLL1	cg26373663	0.316293	0.00357921	0.0153105
HOXD13	cg00039441	-0.358685	0.000869227	0.00123302
HOXD13	cg04415176	-0.352304	0.00108938	0.00133147
HOXD13	cg08911275	-0.357812	0.000896745	0.00123302
HOXD13	cg21384645	-0.388515	0.000283919	0.000520519
CLEC2B	cg08752459	-0.390319	0.000264431	0.00105772
CLEC2B	cg12591315	-0.355225	0.000983014	0.00196603
DOK6	cg24479776	-0.324664	0.00274861	0.0164916
BMP2	cg01797527	-0.338834	0.00172825	0.01136
BMP2	cg19528338	-0.327312	0.00252444	0.01136
LTC4S	cg12200124	-0.304738	0.00509208	0.0158907
FDFT1	cg14784428	0.326377	0.00260162	0.00520324
FDFT1	cg02887248	0.383851	0.000340612	0.00102183
DTX4	cg18803246	-0.32253	0.00294205	0.0294205
GIMAP5	cg22442090	0.353903	0.00102991	0.00514954
PCSK2	cg27343616	-0.325171	0.0027043	0.0243387
NRG1	cg04490596	0.334438	0.00200042	0.0125026
NRG1	cg11481675	0.318712	0.00331882	0.0146968
NRG1	cg13272412	0.361804	0.000777107	0.00647589
NRG1	cg15431703	0.316763	0.00352723	0.0146968
NRG1	cg20541191	0.427167	5.63852e-05	0.00140963
NRG1	cg26068079	0.381155	0.000377945	0.00472431
PCLO	cg24399959	-0.313398	0.00391474	0.0313179
CNTN6	cg05209917	-0.333797	0.00204317	0.0102158
MT1F	cg02674719	-0.31963	0.00322442	0.0128977
RGS19	cg23205874	-0.302107	0.00550727	0.03029
RGS19	cg00759427	-0.461585	1.12242e-05	0.000123466
TEAD3	cg02963973	-0.45083	1.89396e-05	0.000246215
CHRM1	cg14632899	0.335093	0.00195758	0.0129131
CHRM1	cg17675492	0.319592	0.00322828	0.0129131
SLC4A10	cg15240455	0.351008	0.00113984	0.00341953
PPARG	cg18887186	-0.38655	0.000306655	0.0027599
PPARG	cg21859053	-0.46677	8.66646e-06	0.000155996
KBTBD11	cg01570068	0.349061	0.00121968	0.00487874
KBTBD11	cg01670896	0.314703	0.00376018	0.00940045
KBTBD11	cg06047886	0.412447	0.000106818	0.000712121
KBTBD11	cg08867707	-0.320633	0.0031241	0.00892599
KBTBD11	cg09147140	-0.338773	0.00173176	0.00577253
KBTBD11	cg17508025	-0.419586	7.86472e-05	0.000712121
KBTBD11	cg22504267	0.396266	0.000208547	0.00104273
FANCE	cg27198948	-0.346359	0.00133881	0.00669407
EVX1	cg15379185	0.332364	0.0021418	0.0169261
EVX1	cg15564098	0.328644	0.00241802	0.0169261
EVX1	cg01564135	0.316256	0.00358339	0.0188128
EVX1	cg06544111	0.375793	0.000463578	0.00973515
TNFRSF1B	cg17244098	0.306907	0.0047711	0.0333977
RCSD1	cg01782826	-0.301302	0.00564008	0.0394805
COL8A2	cg08713695	0.303291	0.00531685	0.0132921
COL8A2	cg19046959	0.323176	0.00288222	0.0132921
MYH1	cg14833286	0.322413	0.002953	0.00492166
MYH1	cg16842280	0.339509	0.00168954	0.00422385
MYH1	cg25650956	0.376915	0.000444316	0.00222158
C10orf71	cg01062504	-0.339009	0.00171814	0.0111679
C10orf71	cg10775039	-0.308046	0.00460977	0.0199757
C10orf71	cg11974346	0.356106	0.000952815	0.0111679
KLC4	cg01847614	0.404555	0.000148664	0.000264292
KLC4	cg25967419	0.393994	0.000228466	0.000365546
RPL13P5	cg21541335	-0.308196	0.00458882	0.00917763
SLC30A8	cg23338195	0.329341	0.00236396	0.0118198
B4GALNT1	cg24009736	0.338104	0.00177101	0.0230231
KLK1	cg19774425	0.341712	0.00156863	0.00554954
KLK1	cg26415633	0.331271	0.00221982	0.00554954
CD44	cg06975166	0.318302	0.00336172	0.015021
CD44	cg08530414	-0.314745	0.00375526	0.015021
CXXC5	cg00426310	-0.458858	1.2838e-05	0.000115542
CXXC5	cg00906476	-0.394905	0.000220277	0.000991246
CXXC5	cg01008405	-0.419349	7.94579e-05	0.000476747
CXXC5	cg07356957	-0.403262	0.000156818	0.000806494
CXXC5	cg11176694	-0.444213	2.59076e-05	0.000186534
C1RL	cg12664243	-0.371639	0.000541746	0.00144466
C1RL	cg18039340	-0.444567	2.54811e-05	0.000101924
C1RL	cg22593785	-0.352907	0.0010666	0.00213319
STAT5A	cg14042635	-0.333425	0.0020684	0.00298769
STAT5A	cg03001305	-0.360493	0.000814686	0.00169204
STAT5A	cg05109981	-0.350296	0.00116848	0.00189878
STAT5A	cg06357561	-0.312061	0.00407899	0.00530268
STAT5A	cg13380204	-0.357366	0.000911097	0.00169204
STAT5A	cg15774391	-0.410181	0.000117551	0.000305633
LIPE	cg05404847	0.373262	0.000509879	0.0024652
LIPE	cg07930875	0.315644	0.00365213	0.00456517
LIPE	cg09381805	0.343455	0.00147854	0.0024652
LIPE	cg14679230	0.343444	0.00147912	0.0024652
DTX1	cg04456029	0.459319	1.25508e-05	0.000125508
DTX1	cg10670310	-0.33238	0.00214064	0.0026758
DTX1	cg11939071	-0.34666	0.00132506	0.00189294
DTX1	cg19743522	0.414977	9.59102e-05	0.000239775
DTX1	cg01984511	0.427645	5.52018e-05	0.000184006
DTX1	cg02875120	0.378371	0.000420404	0.000700673
DTX1	cg17718377	0.442561	2.79873e-05	0.000139936
DTX1	cg18449739	0.391726	0.000250082	0.000500164
APOL6	cg02494781	-0.31686	0.00351654	0.00492315
APOL6	cg15318861	-0.352959	0.00106465	0.00186315
APOL6	cg19853703	-0.421383	7.2734e-05	0.000169713
ZWINT	cg16899823	-0.373579	0.000503858	0.003527
ZWINT	cg12758503	0.34121	0.00159544	0.00558406
MSC	cg13092523	-0.392662	0.00024094	0.000843291
MSC	cg14546394	-0.404432	0.000149421	0.000697299
MSC	cg23710218	-0.365015	0.000691622	0.00193654
BAIAP2L1	cg18852765	-0.335534	0.00192916	0.011575
BAIAP2L1	cg02083492	0.30184	0.00555108	0.0166532
CCT8	cg09839092	0.340164	0.00165275	0.00247912
CCT8	cg23628684	0.405384	0.000143648	0.000287295
RASL12	cg11267410	-0.309933	0.00435306	0.00958734
RASL12	cg03349935	-0.31394	0.00384993	0.00958734
PRDM16	cg11229543	0.328225	0.00245101	0.00367652
PRDM16	cg12140144	0.336817	0.00184869	0.00332765
PRDM16	cg04080595	-0.426519	5.80307e-05	0.000440581
PRDM16	cg07363855	0.338917	0.00172344	0.00332765
PRDM16	cg07946633	0.373635	0.00050279	0.00150837
PRDM16	cg10802480	0.414495	9.79069e-05	0.000440581
GNRHR2	cg03085637	-0.350222	0.0011715	0.00190517
GNRHR2	cg15395193	-0.347889	0.00127011	0.00190517
GNRHR2	cg17450838	-0.441955	2.87872e-05	0.000259085
GNRHR2	cg17934390	-0.398759	0.000188532	0.000565597
GNRHR2	cg04882847	0.303101	0.00534701	0.00687473
GNRHR2	cg06804431	-0.419196	7.9987e-05	0.000359942
GNRHR2	cg12296644	0.348615	0.00123866	0.00190517
SLC6A11	cg22331862	-0.33822	0.00176412	0.00882061
SLC6A11	cg09395732	0.427445	5.5694e-05	0.00055694
SPAG1	cg27170159	-0.330606	0.00226861	0.0385663
ITGAE	cg06468347	-0.360173	0.000824116	0.00219764
ITGAE	cg11239575	-0.363472	0.000731554	0.00219764
ITGAE	cg24667510	-0.378848	0.00041283	0.00219764
SRPK1	cg25324046	0.440777	3.04059e-05	0.000243247
FHL2	cg15338159	0.313768	0.00387036	0.0141913
FHL2	cg19025700	0.339759	0.00167538	0.00921457
FHL2	cg00004700	-0.455226	1.53261e-05	0.000168587
FHL2	cg03482221	0.434051	4.13945e-05	0.00030356
FHL2	cg10349436	-0.324778	0.00273859	0.0120498
CYTL1	cg08963972	0.369147	0.000594232	0.00198077
ANP32E	cg04724058	0.34727	0.00129752	0.00219581
ANP32E	cg14475772	-0.359426	0.00084648	0.00155188
ANP32E	cg18878095	-0.418771	8.14741e-05	0.000199159
ANP32E	cg10549188	-0.374765	0.000481893	0.00106017
ANP32E	cg19353897	-0.369912	0.000577662	0.00115532
CNPY3	cg27445386	-0.416656	8.92513e-05	0.000357005
CNPY3	cg13908846	0.334199	0.00201628	0.00403255
CNPY3	cg20681975	0.383152	0.000349954	0.000933211
PLA2G4A	cg04929165	0.360566	0.000812561	0.000812561
ANKAR	cg05540789	0.371012	0.000554548	0.00221819
RAMP1	cg14849262	-0.337717	0.00179403	0.00538209
RTTN	cg13359134	-0.316475	0.00355895	0.0106769
RTTN	cg15656901	-0.369198	0.000593113	0.00711736
RTTN	cg00002236	0.34265	0.00151954	0.00911724
RTTN	cg06118578	0.318378	0.00335372	0.0106769
SLC36A2	cg23502298	-0.320223	0.00316476	0.0158238
RPL24	cg16922785	-0.307645	0.00466599	0.011665
BMP8B	cg13458335	-0.328558	0.00242474	0.00925369
BMP8B	cg15728256	-0.373477	0.000505779	0.00303467
BMP8B	cg18108008	-0.321037	0.00308456	0.00925369
BMP8B	cg18217145	-0.309333	0.00443324	0.00942748
BMP8B	cg19613400	-0.307307	0.00471374	0.00942748
BMP8B	cg25190824	0.383489	0.00034542	0.00303467
RBBP8	cg20891565	-0.386057	0.000312612	0.00437657
RBBP8	cg21074855	-0.359727	0.000837411	0.00586188
RBBP8	cg15770728	0.342172	0.00154435	0.00720699
GLB1L2	cg11781389	-0.374077	0.000494519	0.00296711
GLB1L2	cg14672921	-0.335246	0.00194765	0.00584295
TIMM8B	cg13186466	-0.450898	1.88783e-05	0.00011327
TIMM8B	cg14146407	-0.316955	0.00350618	0.0105186
MEA1	cg00857557	-0.323984	0.00280894	0.00456453
MEA1	cg06802599	0.399119	0.000185799	0.000483077
MEA1	cg15057823	-0.345025	0.00140144	0.00260267
MEA1	cg13397365	0.348061	0.00126261	0.00260267
RIN1	cg14562054	-0.315497	0.00366885	0.0183442
RIN1	cg22719871	-0.337561	0.00180339	0.0180339
RIN1	cg23220439	-0.301307	0.00563931	0.0187977
CMKLR1	cg07919167	0.424711	6.28576e-05	0.000230478
USP25	cg23279559	0.33994	0.00166526	0.00166526
KCNQ4	cg00630164	-0.354238	0.00101783	0.00610698
FGFBP2	cg10847094	-0.312672	0.00400325	0.0133366
FGFBP2	cg15380744	-0.323486	0.00285395	0.0133366
MYO16	cg14396117	0.374275	0.000490865	0.00114535
MYO16	cg22664450	0.382743	0.000355521	0.00114535
MYO16	cg26763155	0.325128	0.00270808	0.00473913
LFNG	cg06190346	-0.357408	0.000909734	0.0172849
LFNG	cg22902289	-0.325753	0.0026543	0.0252158
LZTS1	cg17327115	0.320692	0.0031183	0.0280647
REG1A	cg16791528	0.310604	0.00426499	0.00426499
LAT	cg03176550	-0.309969	0.00434829	0.00553419
LAT	cg05769344	-0.303535	0.00527844	0.0060655
LAT	cg05798125	-0.312376	0.00403973	0.00553419
LAT	cg00607627	-0.463361	1.02773e-05	0.000143882
LAT	cg01448132	-0.415925	9.20977e-05	0.000429789
LAT	cg03134947	-0.301349	0.00563225	0.0060655
LAT	cg04818331	-0.331817	0.00218054	0.00381595
LAT	cg06485706	-0.311698	0.00412469	0.00553419
LAT	cg07041323	-0.358744	0.000867418	0.00202398
LAT	cg08331345	-0.393291	0.000234978	0.000657939
LAT	cg16462073	-0.447333	2.23686e-05	0.00015658
LAT	cg23663476	-0.352045	0.0010993	0.0021986
LAT	cg23797100	-0.394628	0.00022274	0.000657939
NTNG1	cg00758069	-0.361455	0.000786959	0.00596353
NTNG1	cg09822538	-0.321135	0.00307497	0.0100938
NTNG1	cg06368118	-0.331787	0.00218267	0.00927634
NTNG1	cg16136098	-0.362592	0.00075526	0.00596353
NTNG1	cg20170831	-0.316443	0.00356252	0.0100938
NTNG1	cg26145228	-0.353289	0.00105239	0.00596353
GBP3	cg22074858	-0.325529	0.00267347	0.00267347
GBP3	cg23540651	0.347268	0.00129763	0.00259525
CAPN3	cg22054740	0.365935	0.000668757	0.00802508
ARSJ	cg07840120	-0.326275	0.00261018	0.0104407
ARSJ	cg12214451	-0.444064	2.60888e-05	0.000313066
ARSJ	cg18378811	-0.402058	0.000164775	0.000988648
SEMA3B	cg06192381	-0.332849	0.00210798	0.00562358
SEMA3B	cg11039694	-0.351052	0.0011381	0.00479241
SEMA3B	cg12999941	-0.374131	0.000493528	0.00479241
SEMA3B	cg16216311	-0.364272	0.000710585	0.00479241
SEMA3B	cg01988285	-0.349575	0.0011981	0.00479241
SEMA3B	cg15145767	-0.332836	0.00210884	0.00562358
SEMA3B	cg25597623	-0.305388	0.0049939	0.0114146
CDO1	cg11036833	-0.313091	0.00395192	0.00644833
CDO1	cg16707405	-0.326324	0.0026061	0.00644833
CDO1	cg23180938	-0.30874	0.00451383	0.00644833
CDO1	cg02792792	-0.362186	0.000766436	0.00383218
CDO1	cg12880658	-0.329552	0.00234777	0.00644833
CDO1	cg16265906	-0.311027	0.00421023	0.00644833
MFAP5	cg13679724	0.337363	0.00181533	0.00907663
IL27RA	cg09538921	0.384184	0.000336242	0.00100872
IL27RA	cg19282782	0.436211	3.75175e-05	0.000231537
IL27RA	cg19510472	0.350215	0.00117178	0.00263652
IL27RA	cg23179657	0.429222	5.14527e-05	0.000231537
PCDHGB4	cg22648135	-0.300396	0.00579314	0.0289657
RSPH9	cg01344171	-0.332178	0.00215489	0.00430977
RSPH9	cg05547260	-0.413998	0.000100004	0.000400017
RSPH9	cg08683249	-0.347348	0.00129404	0.00345077
RSPH9	cg21006913	-0.41978	7.79889e-05	0.000400017
TBC1D10A	cg23848541	-0.395541	0.000214722	0.00107361
TSGA10IP	cg23196081	0.306547	0.00482308	0.0241154
PRDM14	cg09050331	0.343725	0.00146503	0.0219754
THY1	cg10601287	-0.308497	0.00454713	0.01061
THY1	cg13524082	-0.322485	0.00294628	0.00824958
THY1	cg00156427	-0.345169	0.00139456	0.00488096
THY1	cg12508624	-0.367259	0.000637064	0.00297296
THY1	cg15166492	0.385674	0.00031732	0.0026473
THY1	cg16201780	0.381139	0.000378185	0.0026473
PLCB1	cg23797439	-0.360412	0.000817057	0.00408529
HSPB8	cg05361406	-0.386705	0.00030481	0.00137164
GALNT3	cg00999988	-0.336821	0.00184844	0.01204
GALNT3	cg15343463	0.331697	0.00218909	0.01204
FGD3	cg14580443	0.313209	0.00393758	0.00656264
DOK4	cg03210589	-0.423933	6.50499e-05	0.000585449
DOK4	cg04654841	-0.343733	0.00146464	0.00659086
DOK4	cg16765873	-0.330004	0.00231355	0.00694065
TAGAP	cg15217044	-0.368756	0.000602884	0.00271298
TAGAP	cg05262335	-0.372718	0.000520362	0.00271298
CUTC	cg08343265	-0.391529	0.000252047	0.00075614
FANCI	cg06870609	-0.463369	1.02734e-05	0.000133554
FANCI	cg24586657	0.428912	5.21692e-05	0.0003391
NUDT13	cg01701415	-0.339316	0.00170053	0.00170053
NUDT13	cg05898953	-0.376841	0.000445564	0.000594086
EFHD1	cg02905605	-0.345682	0.00137029	0.0191841
FCGRT	cg00586700	-0.349119	0.00121721	0.0121721
TJAP1	cg26291698	-0.310754	0.00424548	0.0152837
TJAP1	cg02767356	-0.438005	3.45561e-05	0.000311005
TJAP1	cg12427941	-0.314701	0.00376043	0.0152837
TJAP1	cg26995083	-0.369093	0.000595421	0.00357253
SOX15	cg13159929	-0.327856	0.00248051	0.0124025
SOX15	cg06482989	-0.358018	0.000890188	0.00890188
ME1	cg05387146	-0.350326	0.00116724	0.00233448
ME1	cg02366534	-0.303167	0.00533648	0.00800472
APOBEC3C	cg10316474	-0.336156	0.00188976	0.00377952
EEPD1	cg05423018	-0.358032	0.000889745	0.00622822
CLEC4A	cg09142829	-0.374905	0.00047936	0.00143808
CLEC4A	cg12401842	-0.341989	0.00155397	0.00233096
GALNT10	cg00452012	-0.329627	0.00234204	0.0128812
GALNT10	cg22023819	-0.448809	2.08558e-05	0.000229413
UNC5D	cg08000065	-0.309621	0.00439458	0.0073243
UNC5D	cg26872137	-0.330381	0.00228527	0.00571317
UNC5D	cg13561879	-0.366191	0.000662514	0.00331257
SERINC4	cg00480356	-0.3634	0.000733487	0.00733487
HMMR	cg15122828	-0.302984	0.00536572	0.0150859
HMMR	cg17542225	0.325171	0.00270438	0.011719
HMMR	cg22499086	0.333885	0.00203726	0.011719
HMMR	cg25028503	0.400349	0.000176712	0.00229726
CTSD	cg04546747	-0.372625	0.000522177	0.00626613
UAP1	cg01939891	-0.312534	0.00402025	0.015076
UAP1	cg13471915	0.354035	0.00102513	0.00768847
UAP1	cg27409012	0.329518	0.00235036	0.0117518
TPM4	cg09926488	-0.461059	1.15199e-05	0.000126719
TPM4	cg19534021	-0.367744	0.000625805	0.00344193
CCND3	cg07112531	-0.354116	0.00102222	0.00301222
CCND3	cg08227385	-0.335472	0.00193318	0.00456933
CCND3	cg25028035	-0.343209	0.00149097	0.00387653
CCND3	cg02524834	-0.353553	0.00104269	0.00301222
CCND3	cg05568549	-0.417759	8.51119e-05	0.00031613
C2	cg00588517	-0.331513	0.00220238	0.017619
DIRAS1	cg18036235	-0.439935	3.16156e-05	0.000126462
DIRAS1	cg24862743	0.429655	5.04656e-05	0.000134575
DLX3	cg01425405	-0.383135	0.000350187	0.00175094
LRRC1	cg19209385	0.331062	0.00223504	0.0156453
NCEH1	cg03499626	0.422543	6.91395e-05	0.00110623
NCEH1	cg19758142	0.351211	0.0011318	0.00905439
OCA2	cg02312175	0.343602	0.00147117	0.0107886
OCA2	cg14494623	0.47267	6.42356e-06	0.000141318
OCA2	cg16654595	0.426451	5.82073e-05	0.00064028
OCA2	cg07577267	0.316113	0.00359936	0.0197965
PLCB2	cg14076977	-0.303257	0.0053222	0.0141925
PLCB2	cg05884705	-0.335193	0.0019511	0.00780438
PLCB2	cg21931938	-0.345714	0.00136879	0.00780438
KLK3	cg17687962	0.343024	0.00150037	0.00450111
LILRA4	cg20542190	0.317807	0.00341414	0.0204848
CBLN2	cg03561455	-0.302892	0.00538032	0.0403524
CBLN2	cg21902544	-0.303682	0.00525525	0.0403524
ASRGL1	cg12640109	-0.332282	0.00214753	0.0107377
SLC35E4	cg23072383	-0.326927	0.00255598	0.0204478
NLRP3	cg07313373	-0.308082	0.0046047	0.0230235
PKIB	cg08198075	0.362404	0.000760422	0.00659033
PKIB	cg13053150	0.334483	0.00199744	0.0129834
PKIB	cg19827555	0.381054	0.000379414	0.00493238
EPN2	cg01052805	-0.401137	0.000171118	0.00111226
EPN2	cg06418646	-0.457663	1.36112e-05	0.000176946
PNLDC1	cg13564702	0.348104	0.00126072	0.00141831
NPAS3	cg14939652	-0.369445	0.000587731	0.00470184
[truncated: 49 more rows]

## Sheet: sheet4
DEG trans-regulation
Gene_symbol	CpG_site	Pearson Correlation	p value	FDR
GIMAP1	cg02861056	-0.457783	1.35317e-05	0.00010001
PTPN6	cg08898349	0.459236	1.26019e-05	0.000100037
ATP6AP2	cg15145767	0.501097	1.40029e-06	0.000100043
ATP6AP2	cg25597623	0.50264	1.28405e-06	0.000100043
SH3RF3	cg08560074	0.484725	3.42341e-06	0.000100057
VSIG4	cg00611789	0.455535	1.50981e-05	0.000100083
CD163	cg19750643	0.459735	1.22965e-05	0.000100084
TYROBP	cg02764897	0.460254	1.19865e-05	0.000100095
TYROBP	cg01573501	0.460336	1.19383e-05	0.000100095
CARD11	cg09142829	-0.459096	1.26886e-05	0.000100099
CARD11	cg03489712	-0.459205	1.26211e-05	0.000100099
LST1	cg09142829	-0.465579	9.20015e-06	0.00010011
LST1	cg10345936	0.465758	9.11774e-06	0.00010011
LST1	cg15382933	-0.465916	9.04596e-06	0.00010011
SNHG1	cg06468347	0.477584	4.98446e-06	0.000100156
SNHG1	cg13269555	-0.477822	4.92307e-06	0.000100156
SNHG1	cg10861599	0.478286	4.80546e-06	0.000100156
SNHG1	cg03489712	0.478292	4.80393e-06	0.000100156
DOK2	cg05005217	0.468464	7.95676e-06	0.000100162
DOK2	cg16360861	0.468693	7.86522e-06	0.000100162
RFTN1	cg15725440	-0.458708	1.29326e-05	0.000100189
P2RY6	cg15725440	-0.464831	9.5512e-06	0.000100209
LILRA6	cg21116266	0.488445	2.80534e-06	0.000100213
LILRA6	cg20322886	0.489137	2.70264e-06	0.000100213
ADGRD1	cg14561282	0.457741	1.35596e-05	0.000100216
MSC-AS1	cg26315984	-0.463955	9.97766e-06	0.000100244
MSC-AS1	cg06468347	-0.464118	9.89717e-06	0.000100244
GALNT14	cg03950000	0.458943	1.27847e-05	0.00010025
LY96	cg06349050	0.447108	2.26079e-05	0.000100254
SLAMF8	cg18420599	0.461801	1.11046e-05	0.000100254
PANX3	cg16241541	0.452012	1.78968e-05	0.000100316
CD5	cg01988285	0.473192	6.254e-06	0.000100377
CD5	cg02744249	-0.473256	6.23363e-06	0.000100377
TNFRSF11B	cg04113348	-0.520058	4.68444e-07	0.000100403
ANO5	cg15366353	0.452301	1.765e-05	0.000100433
C3	cg14597598	0.508181	9.37292e-07	0.000100446
C3	cg21116266	0.508328	9.29471e-07	0.000100446
C3	cg09247692	0.515149	6.25966e-07	0.000100446
C3	cg25116200	-0.519041	4.97622e-07	0.000100446
C3	cg17408972	0.521485	4.30218e-07	0.000100446
MIP	cg04297507	-0.483784	3.5989e-06	0.000100456
ERBB4	cg16808481	-0.508176	9.37577e-07	0.000100477
ERBB4	cg04297507	-0.510422	8.24e-07	0.000100477
DENND1C	cg11765003	0.459397	1.25024e-05	0.000100488
CD53	cg25784280	-0.463592	1.016e-05	0.000100506
CD53	cg06911238	0.463814	1.0048e-05	0.000100506
SLC36A2	cg04857054	-0.461997	1.09976e-05	0.00010055
SLC36A2	cg16810293	0.462111	1.09355e-05	0.00010055
ANO5	cg17408972	-0.451911	1.79836e-05	0.000100552
ANO5	cg09190408	-0.451934	1.79644e-05	0.000100552
USP37	cg20322886	-0.478739	4.69335e-06	0.000100594
GPBAR1	cg08330349	-0.484624	3.44187e-06	0.000100597
LTB	cg02764897	0.457192	1.39277e-05	0.000100624
TCEA3	cg02428753	-0.466545	8.76465e-06	0.000100637
MAGEA11	cg25020286	-0.465505	9.23446e-06	0.00010064
S100A9	cg27174787	0.4774	5.03242e-06	0.000100648
LILRB3	cg20322886	0.484614	3.44373e-06	0.000100651
PRDM13	cg04633683	0.502829	1.27041e-06	0.00010068
RENBP	cg05005217	0.469587	7.51683e-06	0.000100694
PRKAG2-AS1	cg24311135	0.495791	1.88039e-06	0.000100758
PRKAG2-AS1	cg08402433	0.496668	1.79161e-06	0.000100758
S1PR2	cg00124009	0.489405	2.66392e-06	0.000100759
S1PR2	cg23131950	0.489877	2.59679e-06	0.000100759
HAVCR2	cg13409439	0.462599	1.06741e-05	0.000100777
TSPAN5	cg06601993	-0.491708	2.35134e-06	0.000100794
CARD6	cg11809464	-0.471698	6.75105e-06	0.000100795
CARD6	cg08191915	0.47206	6.62723e-06	0.000100795
CARD6	cg27644327	-0.472067	6.6251e-06	0.000100795
CD14	cg01106114	0.459849	1.22279e-05	0.000100801
ACTG2	cg06468347	-0.472187	6.58444e-06	0.000100805
OSM	cg13276428	0.474138	5.95735e-06	0.000100805
AIF1	cg09654300	0.455773	1.49242e-05	0.000100856
CFI	cg17879189	-0.469148	7.68629e-06	0.000100863
PYGM	cg21439763	0.490478	2.51374e-06	0.000100864
FDX1	cg01862897	0.537889	1.57146e-07	0.000100888
HIC1	cg25097705	-0.486355	3.13831e-06	0.000100897
MFAP4	cg11239575	-0.478051	4.86463e-06	0.000100902
SIRPA	cg14276794	0.459026	1.27326e-05	0.000100918
CSF1	cg14528835	0.464456	9.73179e-06	0.000100928
MAGEA12	cg05429895	-0.450259	1.94641e-05	0.000100931
PLEK	cg13409439	0.458462	1.30897e-05	0.000100933
PLEK	cg08608126	-0.458463	1.3089e-05	0.000100933
PLEK	cg01699740	0.458827	1.28572e-05	0.000100933
PLEK	cg16912129	0.458915	1.28018e-05	0.000100933
PLEK	cg16895216	0.458977	1.27629e-05	0.000100933
PTAFR	cg15382933	-0.460311	1.19528e-05	0.000100969
RHOG	cg22498396	0.487292	2.98464e-06	0.000101007
ISLR	cg07366300	-0.472143	6.59935e-06	0.000101033
IER3	cg17484237	-0.478651	4.71493e-06	0.000101057
HLA-DOA	cg16293118	0.486322	3.14386e-06	0.000101075
HLA-DOA	cg08330349	-0.486556	3.10476e-06	0.000101075
GPR37	cg24365837	-0.500911	1.41492e-06	0.000101089
SLCO2B1	cg06911238	0.462536	1.07076e-05	0.000101092
SNX4	cg24367568	0.488281	2.8302e-06	0.000101101
SNX4	cg15825059	-0.489032	2.71802e-06	0.000101101
VCAM1	cg01214458	0.477981	4.88244e-06	0.000101114
VCAM1	cg04297507	0.478305	4.80085e-06	0.000101114
VCAM1	cg13248299	0.479174	4.58771e-06	0.000101114
AKIRIN1	cg01214458	-0.492912	2.20203e-06	0.000101136
SMAD6	cg21931680	0.466352	8.85014e-06	0.000101144
CD5	cg19233472	0.472556	6.4612e-06	0.000101173
COL13A1	cg00052385	-0.48826	2.8335e-06	0.000101219
HLA-DQA1	cg21116266	0.519916	4.72407e-07	0.000101253
HLA-DQA1	cg13269555	0.523782	3.74822e-07	0.000101253
HLA-DQA1	cg22871947	0.530141	2.54557e-07	0.000101253
KIF25	cg04113348	-0.478307	4.80026e-06	0.000101285
SFXN2	cg05968188	-0.474497	5.84807e-06	0.000101314
CD2	cg20322886	0.479251	4.56938e-06	0.000101314
CD2	cg12303318	0.479717	4.45937e-06	0.000101314
CD2	cg08295639	0.479899	4.41686e-06	0.000101314
CD14	cg04872689	-0.459485	1.24485e-05	0.000101321
KLK1	cg01862897	0.505321	1.10338e-06	0.000101354
MBP	cg08608126	-0.465665	9.16072e-06	0.0001014
CCDC71L	cg00758069	-0.4625	1.07264e-05	0.000101427
TMEM150B	cg14597598	0.460779	1.16798e-05	0.000101488
DRAM1	cg21415292	0.462487	1.07332e-05	0.000101492
PTPN3	cg08196512	-0.464343	9.78682e-06	0.000101499
SLC4A8	cg18468844	-0.497233	1.73644e-06	0.000101503
SLC4A8	cg13708908	-0.497245	1.73525e-06	0.000101503
HADH	cg21415292	-0.514972	6.32457e-07	0.000101509
ARL11	cg17794788	0.460743	1.17007e-05	0.000101511
SAMHD1	cg25531987	0.457012	1.40506e-05	0.000101512
SH3RF3	cg01699740	0.482812	3.78901e-06	0.000101514
SH3RF3	cg12205433	0.482984	3.75474e-06	0.000101514
RHOG	cg05683451	0.48624	3.15769e-06	0.00010152
WAS	cg07625783	-0.455452	1.51588e-05	0.000101532
NUP210	cg16469046	-0.526562	3.168e-07	0.000101535
GPSM3	cg21063500	0.463345	1.02856e-05	0.000101591
SNX4	cg16799926	0.487178	3.00293e-06	0.000101626
NCF4	cg11902180	0.45769	1.35932e-05	0.000101633
KLHL4	cg16241541	-0.469401	7.588e-06	0.000101648
MYO16	cg00124009	-0.511139	7.90543e-07	0.000101664
OPN3	cg21931680	0.475019	5.69281e-06	0.00010168
RNASE6	cg18420599	0.470664	7.1166e-06	0.000101688
APCDD1	cg21617218	-0.48125	4.11454e-06	0.000101756
ITGB5	cg16001384	-0.526577	3.16503e-07	0.000101756
C1RL	cg08135379	-0.469791	7.43965e-06	0.000101781
C1RL	cg06772099	0.470183	7.2927e-06	0.000101781
NAA11	cg25020286	-0.495606	1.89963e-06	0.000101788
NAA11	cg19563932	-0.495892	1.86989e-06	0.000101788
SMPD3	cg27644327	0.463863	1.00237e-05	0.000101828
APCDD1	cg00159243	0.480517	4.27612e-06	0.000101835
TBXAS1	cg18217446	0.467743	8.25177e-06	0.000101878
GNAI1	cg11902180	-0.457399	1.37881e-05	0.000101905
GNAI1	cg06686709	0.457435	1.3764e-05	0.000101905
MFAP2	cg26315984	-0.514852	6.36934e-07	0.00010191
MFAP2	cg00758069	-0.518339	5.1874e-07	0.00010191
NREP	cg10327756	-0.484371	3.48835e-06	0.000101955
MYH9	cg05968188	0.476069	5.39215e-06	0.000101975
NFAM1	cg10439431	-0.452163	1.77678e-05	0.000102006
VCAM1	cg16360861	0.477198	5.08541e-06	0.000102026
CSF3R	cg13272412	0.469295	7.62902e-06	0.000102038
GIMAP1	cg00126261	-0.457135	1.3967e-05	0.000102054
TMEM176A	cg16293118	0.468511	7.93781e-06	0.00010208
CHMP4C	cg06468347	0.470585	7.1453e-06	0.000102098
TMEM150B	cg25314315	0.460114	1.20691e-05	0.000102111
TMEM150B	cg26860604	0.460197	1.202e-05	0.000102111
DSE	cg13248299	0.471383	6.86067e-06	0.000102112
APBB1IP	cg07174843	0.474404	5.87625e-06	0.00010212
ANKRD45	cg26315984	0.478415	4.7733e-06	0.000102149
EFHD1	cg10556064	-0.479764	4.44829e-06	0.000102152
TRBC2	cg16293118	0.469717	7.4677e-06	0.000102164
ID2	cg10402698	-0.511054	7.94439e-07	0.000102165
CYP2S1	cg11744966	0.482691	3.8134e-06	0.000102167
CADM1	cg14374432	-0.507856	9.54926e-07	0.000102177
CADM1	cg26393964	-0.508888	9.00075e-07	0.000102177
CADM1	cg22979433	-0.511694	7.65534e-07	0.000102177
POU2F2	cg19495650	0.465537	9.21929e-06	0.000102207
PODN	cg19572766	-0.476022	5.4053e-06	0.000102224
DSEL	cg13505631	-0.488067	2.86308e-06	0.000102276
DSEL	cg23523368	-0.488844	2.74568e-06	0.000102276
ARHGAP18	cg10345936	0.468441	7.96602e-06	0.000102284
ARHGAP18	cg05711445	-0.468559	7.91887e-06	0.000102284
ARHGAP18	cg21269859	0.469026	7.73376e-06	0.000102284
CSF1	cg17408972	0.463865	1.00225e-05	0.000102294
IGFLR1	cg14528835	0.464843	9.54529e-06	0.000102294
HCST	cg25314315	0.462033	1.09777e-05	0.000102299
FAT3	cg09765258	-0.46451	9.70519e-06	0.000102302
ACTG2	cg25780632	0.471436	6.84195e-06	0.000102311
UST	cg06835212	-0.505155	1.11387e-06	0.000102317
HOMER2	cg16469046	-0.470107	7.32091e-06	0.000102334
PLCB4	cg04104695	-0.466902	8.60892e-06	0.00010235
PLCB4	cg14564722	-0.467022	8.55722e-06	0.00010235
TMEM176A	cg18997901	0.467677	8.27929e-06	0.000102377
TMEM176A	cg26860604	0.467794	8.23065e-06	0.000102377
CACNA1C	cg13505631	-0.482651	3.82145e-06	0.000102383
COCH	cg26393964	-0.471883	6.68775e-06	0.000102386
COCH	cg19495650	-0.4722	6.58006e-06	0.000102386
DRAM1	cg10812236	-0.462016	1.09872e-05	0.000102388
ADAMTS14	cg06468347	-0.494041	2.07017e-06	0.000102394
PLAUR	cg05968188	0.485165	3.34414e-06	0.000102394
PLAUR	cg17408972	0.48557	3.2726e-06	0.000102394
PLAUR	cg16808481	0.486271	3.15236e-06	0.000102394
PLCB2	cg10345936	0.470062	7.33769e-06	0.000102409
DLX3	cg12708994	0.458012	1.33808e-05	0.000102427
PODN	cg16822035	-0.475419	5.57652e-06	0.000102449
CREBL2	cg13409439	0.470517	7.17016e-06	0.000102454
CREBL2	cg01041405	0.470824	7.0588e-06	0.000102454
CREBL2	cg20274304	0.471385	6.86001e-06	0.000102454
TAX1BP3	cg08251901	-0.475415	5.57761e-06	0.000102469
CSF1	cg25531987	0.463506	1.02034e-05	0.000102512
HK3	cg09142829	-0.467648	8.2914e-06	0.000102526
COCH	cg26646203	0.47007	7.33495e-06	0.00010253
COCH	cg25454928	-0.470245	7.27001e-06	0.00010253
COCH	cg05293365	0.470317	7.24341e-06	0.00010253
COCH	cg10087172	0.470638	7.12588e-06	0.00010253
GNAT3	cg23251170	-0.483423	3.66846e-06	0.000102557
GNAT3	cg00149213	0.483776	3.60047e-06	0.000102557
GNAT3	cg00471141	-0.485081	3.35915e-06	0.000102557
TLR7	cg18723442	0.479687	4.46628e-06	0.000102565
TLR7	cg20322886	0.47998	4.39833e-06	0.000102565
PLEK	cg07174843	0.457887	1.34628e-05	0.000102574
TRPM2	cg08317412	0.46503	9.45627e-06	0.000102576
ALDH1A1	cg11765003	0.490195	2.5525e-06	0.000102578
PLCG2	cg07368857	0.490193	2.55279e-06	0.00010259
PSTPIP1	cg22505977	0.485979	3.20202e-06	0.000102625
PSTPIP1	cg03817107	0.486882	3.05103e-06	0.000102625
PSTPIP1	cg20322886	0.487014	3.02955e-06	0.000102625
PSTPIP1	cg09142829	-0.488952	2.72977e-06	0.000102625
MEF2C	cg22586324	0.470885	7.03685e-06	0.000102674
C1QC	cg05683451	0.459209	1.26187e-05	0.000102707
GNAI1	cg16411152	0.457003	1.40573e-05	0.000102714
HLA-DQB1	cg18997901	0.48602	3.19502e-06	0.00010272
HLA-DQB1	cg12216518	0.486482	3.11698e-06	0.00010272
HLA-DQB1	cg14597598	0.486489	3.11588e-06	0.00010272
HLA-DQB1	cg15209376	0.488964	2.72799e-06	0.00010272
LRRC25	cg25314315	0.455642	1.50194e-05	0.000102739
TRHDE-AS1	cg27598979	-0.53762	1.5984e-07	0.000102777
SP140	cg14276794	0.489035	2.71765e-06	0.000102791
MEF2C	cg25368560	0.47042	7.20556e-06	0.000102799
TMTC2	cg11415402	-0.448553	2.11107e-05	0.000102835
CAVIN1	cg10653339	0.478306	4.80059e-06	0.000102893
DCBLD2	cg10925082	-0.498705	1.60031e-06	0.0001029
HGF	cg04830857	0.46719	8.48486e-06	0.000102939
LTK	cg10402698	-0.514753	6.40639e-07	0.000102983
SORL1	cg05211356	0.498689	1.60167e-06	0.000102987
CADM1	cg10327756	0.496939	1.76492e-06	0.000103007
CADM1	cg27041096	0.497565	1.70482e-06	0.000103007
CADM1	cg01648999	0.499955	1.49263e-06	0.000103007
CADM1	cg25479732	-0.500865	1.41855e-06	0.000103007
CADM1	cg20346388	-0.504744	1.14014e-06	0.000103007
CISH	cg18245281	-0.507742	9.61187e-07	0.000103007
RASGRP2	cg00159243	0.495384	1.92301e-06	0.000103041
RASGRP2	cg04633683	0.496111	1.84749e-06	0.000103041
TSPAN18	cg04633683	-0.510824	8.0505e-07	0.000103046
SAMD11	cg27644327	0.471754	6.73195e-06	0.000103063
SAMD11	cg05968188	-0.471884	6.68725e-06	0.000103063
NCAPD3	cg03120185	0.498669	1.60345e-06	0.000103102
OSM	cg26357596	-0.473186	6.25601e-06	0.000103144
ATP6AP2	cg22871947	0.498662	1.60413e-06	0.000103146
DSE	cg11025974	-0.469435	7.57509e-06	0.00010315
DSE	cg03509949	-0.469509	7.54684e-06	0.00010315
DSE	cg23523368	-0.469833	7.42381e-06	0.00010315
DSE	cg15596932	0.470559	7.15471e-06	0.00010315
C1QA	cg09142829	-0.456682	1.42789e-05	0.000103161
TMEM176A	cg05754641	0.466772	8.66553e-06	0.000103184
TMEM176A	cg15197065	0.466829	8.64063e-06	0.000103184
SEMA3B	cg16360861	-0.5108	8.06199e-07	0.000103193
ENG	cg01573501	0.467516	8.34695e-06	0.000103213
MEF2C	cg24365837	-0.469894	7.40076e-06	0.000103289
ISLR	cg13708908	0.471248	6.908e-06	0.000103299
CSF1	cg18217446	0.462731	1.06044e-05	0.000103313
CSF1	cg08898349	0.462847	1.05436e-05	0.000103313
CYP2S1	cg25597623	0.48169	4.0203e-06	0.000103402
ARHGAP18	cg07366300	-0.467448	8.37556e-06	0.000103406
ARHGAP18	cg02910281	0.467664	8.28487e-06	0.000103406
C3	cg16293118	0.500501	1.44778e-06	0.000103436
C3	cg22070156	0.501825	1.34422e-06	0.000103436
C3	cg05616355	0.504147	1.17935e-06	0.000103436
HGF	cg15971826	-0.466721	8.68762e-06	0.000103447
HTR1B	cg10593028	-0.490003	2.57923e-06	0.000103492
KBTBD11	cg01422797	0.468177	8.07325e-06	0.000103499
MSR1	cg25597623	0.474644	5.80412e-06	0.000103507
DCLRE1A	cg07071036	0.507656	9.65918e-07	0.000103514
DCLRE1A	cg01546430	0.509674	8.60269e-07	0.000103514
DCLRE1A	cg16469046	-0.513136	7.04036e-07	0.000103514
CMTM8	cg08696640	0.500487	1.4489e-06	0.000103516
CTF1	cg16714091	-0.481636	4.03163e-06	0.000103532
CTF1	cg26068079	0.481644	4.02995e-06	0.000103532
CTF1	cg20557104	-0.483052	3.74124e-06	0.000103532
NECTIN2	cg09481121	0.465978	9.01792e-06	0.000103545
FMO3	cg11552829	0.504939	1.12756e-06	0.000103575
FMO3	cg05711445	-0.506853	1.01124e-06	0.000103575
COL24A1	cg26033932	0.466696	8.69857e-06	0.000103577
DOK6	cg04021421	-0.504938	1.12765e-06	0.000103583
COL4A4	cg21108085	0.514651	6.44473e-07	0.000103599
PTPRC	cg04503600	-0.477539	4.99614e-06	0.00010363
INSC	cg06819431	-0.452553	1.74377e-05	0.000103657
STAT5A	cg25597623	0.482416	3.8691e-06	0.00010366
SNX20	cg09655403	0.454255	1.60637e-05	0.000103684
C1R	cg23540651	0.478807	4.67667e-06	0.000103693
FCGRT	cg01186551	0.469392	7.59154e-06	0.000103697
FCGRT	cg14528835	0.469603	7.51095e-06	0.000103697
FOLR2	cg05005217	0.477526	4.99951e-06	0.0001037
FOLR2	cg04503600	-0.47799	4.88014e-06	0.0001037
FOLR2	cg20322886	0.478203	4.82644e-06	0.0001037
LPAR3	cg27280787	0.455199	1.53461e-05	0.000103708
CARD10	cg04154027	0.459796	1.226e-05	0.000103726
CARD10	cg10257870	0.459831	1.22386e-05	0.000103726
SELPLG	cg02331883	-0.468155	8.08196e-06	0.000103772
SELPLG	cg04503600	-0.468197	8.06509e-06	0.000103772
COCH	cg16360861	-0.469406	7.58633e-06	0.000103788
PTPRE	cg25784280	-0.486662	3.0872e-06	0.000103827
CAPG	cg01573501	0.484028	3.5525e-06	0.00010383
CHMP4C	cg10402698	-0.469815	7.4303e-06	0.000103863
FAP	cg23837109	-0.460843	1.16433e-05	0.000103981
FAP	cg10556064	0.460928	1.15947e-05	0.000103981
ANKRD45	cg15971826	0.477443	5.02115e-06	0.000103986
CD74	cg27444437	0.462992	1.04675e-05	0.000104021
LAPTM5	cg10345936	0.47111	6.95662e-06	0.000104026
WDFY4	cg20274304	0.472771	6.39057e-06	0.000104052
WDFY4	cg12303318	0.472921	6.3416e-06	0.000104052
ITGA5	cg13647528	0.46588	9.06239e-06	0.000104056
RAB3IL1	cg04021421	0.498502	1.61845e-06	0.000104066
GAS1	cg00124009	0.495202	1.94235e-06	0.000104078
GAS1	cg10861599	-0.495459	1.91502e-06	0.000104078
SDC1	cg06349050	0.493742	2.10439e-06	0.000104086
SDC1	cg27382910	0.49391	2.0851e-06	0.000104086
FCGR3A	cg12476188	0.462266	1.08518e-05	0.000104145
FCGR3A	cg02910281	0.462274	1.08473e-05	0.000104145
FCGR3A	cg17928895	-0.462741	1.05988e-05	0.000104145
TMC8	cg13409439	0.463823	1.00438e-05	0.000104164
HLA-DMA	cg15825059	0.464417	9.75058e-06	0.000104169
LY96	cg01898628	0.446145	2.36585e-05	0.000104195
RILP	cg20115117	0.478712	4.69991e-06	0.000104208
VSIG4	cg26157333	0.454484	1.58864e-05	0.000104234
HCLS1	cg16087541	0.461269	1.14008e-05	0.000104236
CKMT1B	cg04297507	-0.510706	8.10576e-07	0.00010424
CKMT1B	cg13708908	-0.511361	7.80468e-07	0.00010424
CHMP4C	cg18233538	-0.469319	7.61984e-06	0.000104246
CD44	cg16469046	0.504822	1.13509e-06	0.000104266
RAI14	cg12476188	0.519368	4.88038e-07	0.000104277
KCNA2	cg21108085	0.514512	6.49723e-07	0.00010428
JMJD1C-AS1	cg00897875	0.482295	3.89391e-06	0.000104324
PAGE5	cg11438310	0.46193	1.10339e-05	0.000104335
PAGE5	cg20309061	-0.461965	1.10147e-05	0.000104335
PAGE5	cg10925082	-0.462021	1.09843e-05	0.000104335
PYGM	cg06468347	0.487663	2.92581e-06	0.000104354
PYGM	cg12695612	0.488098	2.85821e-06	0.000104354
FARP2	cg01648999	0.500285	1.46536e-06	0.000104366
ARHGAP18	cg05005217	0.466883	8.61717e-06	0.000104382
SLC8A3	cg21617218	-0.462362	1.08004e-05	0.000104404
APCDD1	cg05861639	-0.479344	4.54711e-06	0.000104421
GIMAP1	cg18183941	0.456423	1.44598e-05	0.000104468
CTF1	cg07644184	0.480719	4.23088e-06	0.00010447
PTPRZ1	cg22586324	0.461895	1.10532e-05	0.000104518
CA3	cg17484237	0.468756	7.84004e-06	0.000104534
SEMA3B	cg21415292	-0.504694	1.14338e-06	0.000104538
SEMA3B	cg25590527	-0.506523	1.03049e-06	0.000104538
BCL3	cg10861599	-0.480734	4.22768e-06	0.000104554
BCL3	cg02744249	-0.481032	4.16184e-06	0.000104554
SLCO2B1	cg01144086	-0.46156	1.12377e-05	0.00010456
CARD11	cg21063500	0.457954	1.34191e-05	0.000104571
SATB2	cg27581031	0.463422	1.02463e-05	0.000104577
DGAT2	cg03509949	0.485684	3.2529e-06	0.000104581
SATB2-AS1	cg04113348	-0.475014	5.69447e-06	0.000104616
RHBDL2	cg00897875	0.449955	1.97488e-05	0.00010462
PCED1B	cg00611789	0.449335	2.03409e-05	0.000104634
PCED1B	cg02861056	-0.449458	2.02214e-05	0.000104634
C1orf162	cg19233472	0.465353	9.30473e-06	0.000104637
TBXAS1	cg09481121	0.466834	8.63847e-06	0.00010464
RAC2	cg20322886	0.493639	2.11617e-06	0.000104669
CFI	cg08383526	0.468012	8.14071e-06	0.000104689
FANCE	cg10402698	-0.519353	4.88495e-07	0.000104701
RILP	cg18420599	0.477967	4.88597e-06	0.000104723
AKIRIN1	cg10812236	0.489797	2.60805e-06	0.000104811
AKIRIN1	cg07071036	0.490902	2.45651e-06	0.000104811
HLA-DRB5	cg27174787	0.498366	1.63071e-06	0.000104855
C5AR1	cg25780632	0.477281	5.06355e-06	0.000104864
CRISPLD2	cg11239575	-0.484687	3.43039e-06	0.000104872
RASSF5	cg04154027	0.502327	1.30683e-06	0.000104873
RFX8	cg00126261	-0.485628	3.26253e-06	0.00010489
COCH	cg01898628	-0.468781	7.83017e-06	0.000104892
PODN	cg02098313	-0.473882	6.03629e-06	0.000104901
PODN	cg10812236	-0.473892	6.03326e-06	0.000104901
LINC00470	cg27081230	-0.504711	1.14224e-06	0.000104923
HIC1	cg15731317	-0.484706	3.42691e-06	0.000104929
TMC8	cg12303318	0.463351	1.02825e-05	0.000104946
CALHM5	cg25780632	0.514427	6.52961e-07	0.000104963
SLC7A7	cg14925067	0.464974	9.48279e-06	0.000104965
IGFLR1	cg08325885	0.463993	9.95902e-06	0.000104978
IGFBP7	cg22871947	0.479934	4.40882e-06	0.000104995
INSC	cg16087541	-0.452091	1.7829e-05	0.000105011
GIMAP1	cg02764897	0.456086	1.46992e-05	0.000105017
LPAR3	cg14633742	-0.454496	1.58773e-05	0.000105085
LPAR3	cg02781105	0.454531	1.58509e-05	0.000105085
INSC	cg02173484	0.451883	1.80078e-05	0.0001051
GBP5	cg04867491	0.474374	5.88553e-06	0.000105122
GBP5	cg05060686	0.474575	5.82469e-06	0.000105122
ZNF697	cg12216518	0.468324	8.01323e-06	0.000105153
MFNG	cg00005112	0.457472	1.37388e-05	0.000105167
MFNG	cg01573501	0.457678	1.36012e-05	0.000105167
FAM189A2	cg01648999	0.471799	6.71635e-06	0.000105168
VCAM1	cg14633742	0.475441	5.57008e-06	0.000105176
VCAM1	cg12205433	0.475826	5.46031e-06	0.000105176
CA3	cg21376136	0.468227	8.0528e-06	0.000105179
LIMK1	cg15145767	0.510549	8.17959e-07	0.000105189
DENND2C	cg15971826	0.482937	3.76399e-06	0.000105228
CASS4	cg22505977	0.466751	8.6745e-06	0.00010524
CCDC71L	cg08485937	0.461461	1.12933e-05	0.000105241
GNAI1	cg05968188	-0.455808	1.48988e-05	0.000105274
GNAI1	cg01646268	-0.455956	1.47925e-05	0.000105274
GNAI1	cg24131786	0.455969	1.47826e-05	0.000105274
CELF2	cg16705300	0.465291	9.33368e-06	0.00010529
LY86	cg24126180	-0.457689	1.35938e-05	0.000105311
LY86	cg10257870	0.457793	1.35254e-05	0.000105311
LY86	cg11765003	0.457896	1.34572e-05	0.000105311
APOE	cg18997901	0.467104	8.52192e-06	0.000105377
MAGEA1	cg12403328	-0.504632	1.14737e-06	0.000105394
PANX3	cg06686709	0.450799	1.89684e-05	0.000105398
LY96	cg11832339	0.445467	2.44259e-05	0.000105408
LY96	cg04633683	-0.445493	2.43971e-05	0.000105408
LY96	cg09765258	0.445749	2.4104e-05	0.000105408
FGFR3	cg16087541	-0.464907	9.51482e-06	0.000105483
TRPV2	cg22871947	0.502249	1.3126e-06	0.0001055
EPHA6	cg06819431	-0.486479	3.11755e-06	0.000105504
EPHA6	cg14374432	-0.48696	3.03838e-06	0.000105504
EPHA6	cg04857054	-0.48809	2.85945e-06	0.000105504
EPHA6	cg10872209	-0.489168	2.69818e-06	0.000105504
EPHA6	cg11809464	0.489877	2.59683e-06	0.000105504
EPHA6	cg18233538	-0.491971	2.31789e-06	0.000105504
PLEK	cg25314315	0.457065	1.40146e-05	0.000105521
TMEM127	cg25273233	-0.48967	2.62599e-06	0.000105532
PPARG	cg01988285	0.507316	9.84865e-07	0.000105545
PPARG	cg25597623	0.509211	8.83531e-07	0.000105545
CYBB	cg07368857	0.466321	8.86391e-06	0.000105546
SPI1	cg17408972	0.464209	9.85202e-06	0.000105581
IRF5	cg06911238	0.460973	1.15686e-05	0.000105605
IRF5	cg01106114	0.461106	1.14929e-05	0.000105605
PANX3	cg05861639	-0.450209	1.95104e-05	0.000105654
PANX3	cg19009764	-0.450321	1.94065e-05	0.000105654
PANX3	cg14374432	-0.450406	1.93277e-05	0.000105654
MAGEA12	cg21931938	-0.449131	2.05394e-05	0.000105655
NFAM1	cg05211356	0.451244	1.85683e-05	0.000105659
RGMB	cg15971826	-0.479118	4.60115e-06	0.000105662
NRROS	cg05754641	0.461087	1.15037e-05	0.00010567
RCSD1	cg05211356	0.471264	6.90235e-06	0.000105672
GPR65	cg17794788	0.461345	1.1358e-05	0.000105679
KCNA2	cg15775914	-0.504555	1.15239e-06	0.000105691
KCNA2	cg15971826	0.506175	1.05112e-06	0.000105691
KCNA2	cg13550670	0.509147	8.86776e-07	0.000105691
FERMT3	cg00126261	-0.462892	1.05199e-05	0.000105692
NCF1C	cg02910281	0.463204	1.03577e-05	0.000105715
MEIS3	cg00005112	0.514304	6.57657e-07	0.000105718
TMEM176A	cg21063500	0.465921	9.04362e-06	0.000105728
CORO7	cg17928895	-0.490827	2.46661e-06	0.000105735
CORO7	cg17865265	-0.492006	2.31353e-06	0.000105735
PMEPA1	cg12695612	-0.458578	1.30152e-05	0.000105769
PRF1	cg05616355	0.49082	2.46756e-06	0.000105776
PTGER4	cg04104695	0.507267	9.87613e-07	0.000105839
PTGER4	cg17794788	0.509491	8.69384e-07	0.000105839
LINC02593	cg11552829	-0.461052	1.15235e-05	0.000105851
LRRC25	cg14374432	0.454804	1.56423e-05	0.000105874
VSIG4	cg02910281	0.453332	1.67953e-05	0.000105876
VSIG4	cg20997268	0.453354	1.67779e-05	0.000105876
VSIG4	cg03338933	-0.453557	1.66143e-05	0.000105876
VSIG4	cg21063500	0.453578	1.65979e-05	0.000105876
ADAP2	cg15382933	-0.457335	1.38315e-05	0.000105877
KLHL4	cg10861599	-0.467788	8.23311e-06	0.000105878
KLHL4	cg14561282	-0.468169	8.07621e-06	0.000105878
WNT10B	cg22285914	-0.483655	3.62364e-06	0.000105909
FBLIM1	cg17090237	0.519156	4.94239e-07	0.000105932
FBLIM1	cg27581031	-0.523769	3.75113e-07	0.000105932
MUC15	cg15337006	-0.468585	7.90822e-06	0.000105937
CYP2C19	cg10653339	-0.486396	3.13135e-06	0.000105972
VCAM1	cg09107053	0.474732	5.77786e-06	0.000105982
PRSS35	cg27041096	0.479055	4.61637e-06	0.000106012
PRSS35	cg12476188	-0.479667	4.47091e-06	0.000106012
GALNT14	cg06468347	0.457539	1.36937e-05	0.000106085
GLB1L2	cg08191854	0.465138	9.40531e-06	0.000106099
ARHGAP36	cg10925082	-0.489563	2.6413e-06	0.000106147
MFNG	cg01106114	0.456798	1.41986e-05	0.000106159
MFNG	cg04503600	-0.456931	1.41064e-05	0.000106159
LPXN	cg08191915	0.46099	1.15588e-05	0.000106176
ZYX	cg03270619	0.444962	2.50132e-05	0.000106182
ZYX	cg00917413	0.445056	2.49033e-05	0.000106182
SSC5D	cg21439763	-0.487362	2.9735e-06	0.00010622
HCST	cg14617041	-0.460981	1.1564e-05	0.000106223
FCGR1A	cg08898349	0.458515	1.30557e-05	0.000106264
FCGR1A	cg18217446	0.458734	1.29163e-05	0.000106264
INSC	cg05861639	-0.451463	1.83745e-05	0.000106274
SIRPB2	cg05005217	0.473018	6.31002e-06	0.000106274
FCGRT	cg24129356	-0.468479	7.95069e-06	0.00010634
NCKAP1L	cg24126180	-0.458726	1.29212e-05	0.000106351
IRF5	cg20309061	-0.460256	1.1985e-05	0.000106367
IRF5	cg08330349	-0.460454	1.18689e-05	0.000106367
RENBP	cg14774440	-0.468096	8.10625e-06	0.000106374
RAMP3	cg03817107	0.491983	2.31636e-06	0.000106387
DLX3	cg21630790	-0.456991	1.40652e-05	0.000106399
TM4SF1	cg05711445	-0.46644	8.8112e-06	0.000106399
DENND1C	cg14617041	-0.457976	1.34045e-05	0.000106409
RHOG	cg08935238	-0.484437	3.47613e-06	0.000106436
ANO5	cg02098313	0.450537	1.92076e-05	0.00010647
ITGAM	cg27191906	0.456704	1.42633e-05	0.000106477
NHEJ1	cg16122427	0.496308	1.82749e-06	0.000106493
MSC-AS1	cg00917413	0.462427	1.07654e-05	0.000106495
PDGFD	cg24365837	-0.487312	2.98143e-06	0.000106503
PLCB4	cg11415402	-0.465742	9.1254e-06	0.000106518
DOCK8	cg17408972	0.474117	5.96372e-06	0.000106519
PODN	cg00498024	-0.472558	6.46075e-06	0.00010652
PODN	cg12462720	-0.472824	6.3732e-06	0.00010652
RNASE6	cg07368857	0.469311	7.62287e-06	0.000106555
SCG2	cg21532760	0.478254	4.81343e-06	0.000106559
SCG2	cg09453312	-0.478422	4.77165e-06	0.000106559
MARCHF2	cg13409439	0.463366	1.02749e-05	0.00010656
MARCHF2	cg02910281	0.463379	1.02682e-05	0.00010656
MARCHF2	cg15382933	-0.463779	1.00657e-05	0.00010656
VGLL3	cg09178384	-0.491951	2.32042e-06	0.000106574
CCDC71L	cg16578549	-0.460055	1.21044e-05	0.000106618
CCDC71L	cg00718036	0.460128	1.20608e-05	0.000106618
CCDC71L	cg09178384	-0.460187	1.20262e-05	0.000106618
CCDC71L	cg19750643	0.460851	1.16384e-05	0.000106618
TNFRSF12A	cg10575547	-0.482689	3.81377e-06	0.00010662
COL8A2	cg14633742	0.478942	4.64383e-06	0.000106642
SIRPB2	cg01988285	0.472438	6.50041e-06	0.000106673
DLX3	cg16360861	-0.456696	1.42691e-05	0.000106686
GALNT14	cg17945153	0.457177	1.39385e-05	0.000106696
MBP	cg11765003	0.464302	9.80686e-06	0.000106712
LAIR1	cg04872689	-0.463293	1.03121e-05	0.00010678
GRAMD2A	cg17408972	-0.481079	4.15168e-06	0.000106781
PTPN6	cg10257870	0.457652	1.36187e-05	0.000106791
FOXP1	cg04113348	0.469989	7.36518e-06	0.000106795
FOXP1	cg20557104	-0.470078	7.33191e-06	0.000106795
FOXP1	cg23837109	-0.470194	7.28877e-06	0.000106795
FOXP1	cg14413378	0.470588	7.14411e-06	0.000106795
CAV2	cg04633683	-0.469228	7.65506e-06	0.000106838
CD82	cg17090237	0.457117	1.3979e-05	0.00010684
GPBAR1	cg22505977	0.482647	3.82225e-06	0.000106857
TRBC2	cg20274304	0.468414	7.97708e-06	0.00010686
NRROS	cg18217446	0.460568	1.18025e-05	0.000106887
ZYX	cg08783253	0.444673	2.53546e-05	0.000106923
CRISPLD2	cg07644184	0.483443	3.6646e-06	0.00010694
CARD11	cg03885639	0.457244	1.38929e-05	0.000106958
FCGR3A	cg18233538	0.461133	1.14778e-05	0.00010696
FCGR3A	cg02955504	0.461149	1.14685e-05	0.00010696
NPL	cg07174843	0.460264	1.19802e-05	0.000106989
CLEC7A	cg26860604	0.470554	7.1564e-06	0.000107013
CLEC7A	cg08330349	-0.470878	7.03952e-06	0.000107013
CLEC7A	cg07368857	0.471436	6.84186e-06	0.000107013
ITK	cg26033932	0.485164	3.34425e-06	0.000107016
CLEC18A	cg21063500	-0.514095	6.65736e-07	0.000107017
GAB3	cg09107053	0.474571	5.82591e-06	0.00010703
GAB3	cg05741490	-0.474965	5.70893e-06	0.00010703
GPR50	cg26709988	-0.536975	1.66459e-07	0.000107033
HGF	cg10087172	-0.465676	9.1554e-06	0.000107035
C1RL	cg19009764	0.468375	7.99265e-06	0.000107068
EPHA6	cg19205533	-0.48524	3.33086e-06	0.000107087
IL10RA	cg15725440	-0.459144	1.26589e-05	0.000107101
GAL	cg04249754	0.486196	3.16505e-06	0.000107112
GAL	cg04844987	0.486587	3.09959e-06	0.000107112
CD36	cg00141162	0.458287	1.32023e-05	0.000107123
DPYD	cg08317412	0.462303	1.0832e-05	0.000107154
MAGEA3	cg13512987	-0.445984	2.38386e-05	0.00010719
CD82	cg21630790	0.456803	1.41945e-05	0.00010721
PDE1B	cg08898349	0.472419	6.50666e-06	0.000107277
PDE1B	cg08295639	0.472639	6.43406e-06	0.000107277
PDE1B	cg01041405	0.472808	6.37849e-06	0.000107277
PDE1B	cg26068079	0.473836	6.05064e-06	0.000107277
PDE1B	cg05211356	0.474465	5.85776e-06	0.000107277
C1QA	cg14528835	0.455645	1.50175e-05	0.000107292
VASP	cg10623853	0.475661	5.50734e-06	0.00010731
ALOX5AP	cg11415402	0.467514	8.34786e-06	0.000107354
TGM2	cg01699740	0.491813	2.33796e-06	0.000107379
CSF1R	cg02331883	-0.474502	5.8467e-06	0.000107412
KIF7	cg12205433	-0.507003	1.00267e-06	0.000107453
SYT12	cg20221707	0.479492	4.51205e-06	0.000107454
SYT12	cg26315984	0.480193	4.34951e-06	0.000107454
DSE	cg01862897	-0.468211	8.0591e-06	0.000107455
ANPEP	cg18723442	0.488152	2.85004e-06	0.000107463
LCP2	cg14374432	0.454247	1.60696e-05	0.000107466
SIGLEC1	cg08317412	0.468301	8.02246e-06	0.000107468
SIGLEC1	cg12216518	0.468701	7.86185e-06	0.000107468
ITGAL	cg01988285	0.478791	4.68042e-06	0.000107483
IRF2BPL	cg16810293	-0.469136	7.69092e-06	0.000107506
C10orf55	cg09453312	-0.476218	5.35078e-06	0.000107517
GREB1L	cg14633742	-0.470919	7.02463e-06	0.000107544
NHSL2	cg12695612	-0.482524	3.84714e-06	0.000107553
INPP4A	cg24936095	0.48088	4.19534e-06	0.000107568
MYORG	cg24365837	-0.470902	7.03078e-06	0.000107638
GPR65	cg15725440	-0.46068	1.17372e-05	0.000107647
CSF3R	cg05754641	0.467826	8.21743e-06	0.000107665
CCDC71L	cg15832329	0.459036	1.2726e-05	0.000107669
CCDC71L	cg10623853	0.459258	1.25881e-05	0.000107669
CCDC71L	cg23540651	0.459261	1.25866e-05	0.000107669
LOXL4	cg24936095	0.487106	3.01456e-06	0.000107687
LYZ	cg01106114	0.480166	4.35554e-06	0.000107716
LYZ	cg02331883	-0.480721	4.23061e-06	0.000107716
SCG2	cg20221707	-0.477392	5.0346e-06	0.00010774
HCK	cg26357596	-0.464138	9.88731e-06	0.000107755
CEACAM21	cg02764897	0.463136	1.0393e-05	0.000107785
PRKACB	cg16087541	0.518863	5.02894e-07	0.000107787
CD209	cg19233472	0.471831	6.7055e-06	0.000107791
TMEM125	cg09190408	-0.536861	1.67652e-07	0.0001078
CD4	cg22598744	0.473318	6.21365e-06	0.000107815
SIGLEC1	cg05293365	-0.467825	8.21765e-06	0.000107836
CYBB	cg14597598	0.465525	9.22484e-06	0.000107847
CCL2	cg03306956	0.472823	6.37367e-06	0.000107849
PANX3	cg08530484	-0.449595	2.009e-05	0.000107878
SLC7A7	cg01106114	0.464075	9.9182e-06	0.000107923
LPAR3	cg01484915	0.453522	1.66427e-05	0.000107926
LPAR3	cg04275881	0.453717	1.6487e-05	0.000107926
CACNA1C	cg15596932	0.480874	4.19672e-06	0.00010794
VCAM1	cg13708908	0.471773	6.72538e-06	0.000107942
VCAM1	cg20221707	-0.471885	6.68708e-06	0.000107942
VCAM1	cg12764201	0.471918	6.6755e-06	0.000107942
VCAM1	cg15825059	0.472041	6.63367e-06	0.000107942
VCAM1	cg25780632	0.473823	6.05466e-06	0.000107942
SH3TC1	cg05211356	0.460618	1.17731e-05	0.000107977
RENBP	cg18420599	0.467397	8.39691e-06	0.000107984
PARVA	cg16087541	0.510092	8.39837e-07	0.000108003
FPR1	cg22871947	0.490432	2.51998e-06	0.000108023
GAL	cg17405000	0.485075	3.36019e-06	0.00010803
CD37	cg05683451	0.467757	8.2459e-06	0.000108038
CD53	cg09142829	-0.461828	1.10896e-05	0.00010804
ETV6	cg20917083	-0.480104	4.36976e-06	0.000108067
SELL	cg08317412	0.473299	6.21976e-06	0.000108089
FMO3	cg14774440	-0.501817	1.34485e-06	0.000108092
PLXNB1	cg16705300	-0.499682	1.51557e-06	0.000108111
C2	cg13730105	-0.466592	8.74409e-06	0.000108124
FAM117B	cg11186282	-0.466587	8.74638e-06	0.000108152
ANKRD45	cg13958199	0.476072	5.3913e-06	0.000108163
HLA-DMA	cg05211356	0.462998	1.04644e-05	0.000108189
HLA-DMA	cg05683451	0.463244	1.03376e-05	0.000108189
ZDHHC23	cg02458689	0.47671	5.21605e-06	0.000108191
PCOLCE-AS1	cg24534258	-0.536798	1.68318e-07	0.000108229
SUGCT	cg01988285	0.478652	4.71454e-06	0.000108266
SLC11A1	cg16293118	0.483233	3.70559e-06	0.000108304
SLC11A1	cg22009464	0.48327	3.69819e-06	0.000108304
SLC11A1	cg18723442	0.485008	3.37228e-06	0.000108304
SLC11A1	cg18245281	-0.48541	3.30077e-06	0.000108304
PLS1	cg05711445	0.472709	6.41101e-06	0.000108312
PLS1	cg00124009	-0.473109	6.28061e-06	0.000108312
PLEKHO2	cg24588162	-0.450357	1.93731e-05	0.000108321
GAS1	cg16469046	0.491647	2.35916e-06	0.000108353
GAS1	cg16001384	-0.492013	2.31268e-06	0.000108353
SLC43A2	cg15366353	-0.453682	1.65148e-05	0.000108357
TBC1D10A	cg15145767	0.525539	3.37076e-07	0.00010837
MTSS1	cg27625491	0.496046	1.85414e-06	0.000108383
CSF3R	cg21269859	0.467291	8.44193e-06	0.000108394
TMSB4X	cg25597623	0.504129	1.18051e-06	0.000108438
PYGM	cg10861599	0.485936	3.20937e-06	0.000108443
SIRPA	cg01041405	0.457306	1.3851e-05	0.000108443
PTPRZ1	cg23523368	0.460274	1.19748e-05	0.000108448
PTPRZ1	cg16799926	0.460426	1.18851e-05	0.000108448
PTPRZ1	cg12205433	-0.460518	1.18315e-05	0.000108448
SHISA5	cg01041405	0.49299	2.19261e-06	0.00010845
SHISA5	cg16822035	-0.4936	2.12073e-06	0.00010845
MFNG	cg16808481	0.45612	1.46746e-05	0.000108457
CARD10	cg26068079	0.457839	1.34945e-05	0.000108462
CARD10	cg06395232	-0.458093	1.33281e-05	0.000108462
CARD10	cg09247692	0.458101	1.33228e-05	0.000108462
CARD10	cg13272412	0.458292	1.31987e-05	0.000108462
CD37	cg25780632	0.467277	8.44796e-06	0.000108472
NKAIN4	cg00718036	0.506837	1.01219e-06	0.000108473
PLCB2	cg02910281	0.468501	7.94181e-06	0.000108482
ARSJ	cg21630790	0.46853	7.93044e-06	0.000108495
ARSJ	cg12695612	-0.468862	7.79824e-06	0.000108495
C1orf162	cg11744966	0.464276	9.81927e-06	0.00010852
FCGR2B	cg16360861	0.48077	4.21953e-06	0.000108526
LYL1	cg05005217	0.474301	5.90753e-06	0.00010853
LYL1	cg07368857	0.474841	5.7455e-06	0.00010853
C14orf180	cg06819431	-0.473157	6.26526e-06	0.000108541
SIRPB2	cg25780632	0.471602	6.78429e-06	0.000108549
SNX4	cg10087172	0.484981	3.37701e-06	0.000108571
FAM117B	cg14484145	0.46613	8.94948e-06	0.000108576
HK3	cg10345936	0.466121	8.95327e-06	0.000108622
SGMS2	cg06835212	-0.483933	3.57046e-06	0.000108644
SMPD3	cg21376136	0.46224	1.08659e-05	0.000108659
NHSL2	cg23837109	-0.48152	4.05634e-06	0.000108676
GALNT14	cg12216518	-0.456312	1.45379e-05	0.000108696
GALNT14	cg12764201	-0.45635	1.45113e-05	0.000108696
DKK1	cg08066991	-0.479272	4.56437e-06	0.0001087
TLR7	cg19495650	0.477901	4.90297e-06	0.000108711
EHD2	cg12205433	0.479987	4.39667e-06	0.000108733
CD14	cg18217446	0.457781	1.35334e-05	0.000108775
PDGFD	cg12695612	0.485903	3.21499e-06	0.000108802
SLC11A1	cg13276428	0.482302	3.89259e-06	0.000108823
PSD3	cg17928895	0.474247	5.92404e-06	0.000108833
PSD3	cg15382933	0.474733	5.77744e-06	0.000108833
PSD3	cg00005112	-0.475306	5.60911e-06	0.000108833
CCL4	cg02149446	0.513803	6.77187e-07	0.000108858
ETV6	cg27581031	-0.478546	4.74086e-06	0.00010887
ETV6	cg04074908	0.478681	4.7074e-06	0.00010887
EIF4E3	cg16087541	0.536702	1.69334e-07	0.000108882
FUT7	cg09107053	0.47067	7.11441e-06	0.000108918
CSF2RB	cg18997901	0.46106	1.15193e-05	0.000108925
CTAG2	cg13453168	-0.477861	4.91302e-06	0.000108934
CTAG2	cg25020286	-0.478108	4.8502e-06	0.000108934
SIRPA	cg25454928	0.456959	1.40875e-05	0.000108966
NCAPD3	cg27174787	-0.494366	2.03358e-06	0.000108966
NCAPD3	cg15825059	-0.494782	1.98765e-06	0.000108966
PLEKHO2	cg04910970	-0.449685	2.00039e-05	0.000109004
PLEKHO2	cg26357596	-0.449706	1.99838e-05	0.000109004
PLEKHO2	cg01106114	0.449757	1.9936e-05	0.000109004
PAGE5	cg15726426	-0.460748	1.16979e-05	0.000109011
GPR65	cg20309061	-0.460136	1.20563e-05	0.000109016
CSF3R	cg18420599	0.466783	8.6604e-06	0.000109019
MAGEA11	cg10910685	-0.463562	1.01751e-05	0.000109043
MUC15	cg26437842	-0.467599	8.31205e-06	0.000109074
SAMHD1	cg06349050	0.455302	1.52695e-05	0.000109092
COL13A1	cg13767778	0.485852	3.22376e-06	0.000109099
NRROS	cg09071155	-0.459868	1.22164e-05	0.000109099
FOLR2	cg09107053	0.47593	5.43124e-06	0.000109134
ACTG2	cg26646203	-0.469267	7.63975e-06	0.000109164
ACTG2	cg14374432	0.469654	7.49125e-06	0.000109164
PTPN7	cg00005112	0.478463	4.76147e-06	0.000109174
SLC43A2	cg26357596	-0.453313	1.68114e-05	0.000109189
CRISPLD2	cg01862897	-0.481399	4.08222e-06	0.000109199
CRISPLD2	cg15971826	-0.481581	4.0433e-06	0.000109199
GRN	cg01988285	0.483952	3.56691e-06	0.000109215
PLAUR	cg12695612	-0.483072	3.73732e-06	0.000109232
TNFSF13	cg07368857	0.463526	1.01931e-05	0.000109236
ARHGAP18	cg17794788	0.464872	9.53141e-06	0.000109271
ARHGAP18	cg04857054	0.46522	9.36704e-06	0.000109271
ARHGAP18	cg05211356	0.465554	9.21142e-06	0.000109271
SLC8A3	cg00917413	-0.460832	1.16497e-05	0.000109301
SLC8A3	cg07554474	0.461056	1.15211e-05	0.000109301
FERMT3	cg21931938	-0.461901	1.10499e-05	0.000109309
PRSS36	cg18997901	0.467155	8.50009e-06	0.000109311
PRSS36	cg08317412	0.467271	8.45065e-06	0.000109311
IL2RA	cg01106114	0.46556	9.20883e-06	0.000109312
CD36	cg15366353	0.457354	1.38186e-05	0.000109354
CD36	cg26393964	-0.457461	1.37466e-05	0.000109354
LCP1	cg01106114	0.474686	5.79165e-06	0.00010936
LCP1	cg20309061	-0.474896	5.72917e-06	0.00010936
SLAMF8	cg02861056	-0.459754	1.22848e-05	0.000109368
SORL1	cg18723442	0.491475	2.38132e-06	0.000109371
SORL1	cg13269555	0.491728	2.34884e-06	0.000109371
SORL1	cg05616355	0.494132	2.05986e-06	0.000109371
SORL1	cg17928895	-0.494643	2.00292e-06	0.000109371
KAZALD1	cg23251170	-0.467919	8.17884e-06	0.000109392
HDAC7	cg02744249	-0.479871	4.4234e-06	0.000109394
HDAC7	cg17408972	0.479956	4.40369e-06	0.000109394
CLEC7A	cg01988285	0.469668	7.48614e-06	0.0001094
DOK2	cg14617041	-0.466327	8.86117e-06	0.000109401
DOK2	cg02707176	-0.465939	9.03559e-06	0.00010945
SNHG1	cg14484145	0.475276	5.61796e-06	0.000109465
COL11A2	cg02495518	0.455453	1.51579e-05	0.000109511
MARCHF2	cg09107053	0.462175	1.09008e-05	0.000109519
MARCHF2	cg22498396	0.462375	1.07931e-05	0.000109519
SUGCT	cg16850945	0.476468	5.28186e-06	0.000109556
SUGCT	cg17090237	0.476945	5.15267e-06	0.000109556
SUGCT	cg27024515	0.477326	5.05169e-06	0.000109556
ADAP2	cg27444437	0.456387	1.44854e-05	0.000109578
TNKS	cg26507427	0.48897	2.72719e-06	0.000109599
LST1	cg01144086	-0.463424	1.0245e-05	0.000109622
TM4SF1	cg24936095	-0.46547	9.25037e-06	0.000109634
TAX1BP3	cg19750643	0.473556	6.13817e-06	0.000109634
[truncated: 189,886 more rows]
