# Supplementary material for: Integrative analysis of immune‐related multi‐omics profiles identifies distinct prognosis and tumor microenvironment patterns in osteosarcoma
Source: Mol Oncol. 2022 Jan 1;16(11):2174–94. doi: 10.1002/1878-0261.13160 (PMC9168968; doi:10.1002/1878-0261.13160)
Supplement: Supplementary file 9 — Table S5. Statistical results for the construction and validation of the IMP‐associated signature scoring model. [file MOL2-16-2174-s001.xlsx]

## Sheet: Univariate Cox regression
Gene	HR	95% LCI	95% UCI	p value
MYC	2.038	1.503	2.765	0
GBP1	0.601	0.48	0.751	1e-05
COL13A1	1.766	1.368	2.279	1e-05
DUSP18	0.248	0.134	0.459	1e-05
SPICE1	2.097	1.491	2.949	2e-05
MXI1	2.313	1.58	3.388	2e-05
MT1A	1.513	1.25	1.831	2e-05
DDN	1.464	1.222	1.755	4e-05
SH2B1	2.501	1.611	3.883	4e-05
TAC4	1.479	1.229	1.781	4e-05
BNIP3	1.767	1.342	2.326	5e-05
TAF1D	2.132	1.472	3.089	6e-05
JAG2	1.743	1.329	2.284	6e-05
ACTA2	0.673	0.551	0.822	0.0001
ZYX	0.385	0.236	0.626	0.00012
FAM166B	1.32	1.145	1.522	0.00013
CFAP44	1.741	1.31	2.315	0.00014
ZNF692	1.962	1.384	2.78	0.00015
CGREF1	1.504	1.218	1.857	0.00015
ACTB	0.486	0.334	0.706	0.00015
GAL	1.404	1.178	1.673	0.00015
UHRF2	2.144	1.444	3.183	0.00016
ARHGEF39	2.361	1.499	3.717	0.00021
RFX3	2.137	1.422	3.213	0.00026
CLIP2	0.468	0.311	0.704	0.00027
EGLN1	2.395	1.494	3.837	0.00028
EDIL3	0.619	0.479	0.802	0.00028
TBRG1	2.056	1.393	3.035	0.00029
MMD	0.463	0.305	0.702	0.00029
CTNNBIP1	0.392	0.236	0.651	0.0003
DLL1	1.483	1.196	1.837	0.00032
GJA5	0.681	0.55	0.841	0.00038
TERT	1.369	1.15	1.63	0.00041
PLXNB1	1.803	1.298	2.504	0.00044
ZDHHC23	1.572	1.222	2.023	0.00044
RIPPLY2	1.62	1.236	2.124	0.00048
CREBZF	2.201	1.412	3.433	0.0005
FKBP11	1.755	1.279	2.409	0.0005
KIF25	1.571	1.217	2.029	0.00052
CPNE5	1.472	1.183	1.831	0.00053
MAGEA11	0.737	0.621	0.876	0.00053
TRAC	0.676	0.541	0.844	0.00055
SNHG7	1.77	1.28	2.449	0.00056
RPL22L1	1.672	1.248	2.239	0.00057
GRAMD1B	1.537	1.204	1.963	0.00057
ANKMY1	2.491	1.481	4.19	0.00058
CORT	1.411	1.157	1.721	0.00067
ESPN	1.395	1.151	1.692	0.00069
PVT1	1.506	1.187	1.91	0.00074
POLR3G	2.04	1.347	3.087	0.00075
ARHGEF17	2.081	1.359	3.188	0.00075
CLTCL1	0.549	0.387	0.778	0.00077
OXCT2	1.566	1.205	2.035	0.0008
TNFRSF11B	1.408	1.152	1.719	0.0008
ARHGAP44	1.518	1.189	1.94	0.00082
ARX	1.5	1.182	1.902	0.00083
TPM1	0.53	0.365	0.769	0.00083
MAP3K5	0.568	0.408	0.792	0.00084
PLXDC2	0.601	0.446	0.811	0.00087
RNF207	1.711	1.247	2.349	0.00088
GBP2	0.696	0.562	0.862	0.00088
CKMT2	1.293	1.111	1.504	0.00088
SSX1	0.804	0.707	0.914	0.00088
MSC	0.745	0.626	0.886	0.00089
TTLL1	0.424	0.255	0.704	0.0009
PERM1	1.579	1.205	2.07	0.00093
RAMP1	1.404	1.147	1.718	0.00098
CPEB3	2.015	1.327	3.06	0.00101
PLEKHO2	0.5	0.331	0.756	0.00101
MITF	0.541	0.374	0.782	0.00109
GAS5	1.597	1.205	2.117	0.00111
DNAI1	1.596	1.204	2.116	0.00115
FAP	0.747	0.626	0.891	0.00116
SHISA5	0.424	0.253	0.712	0.00116
CPE	1.43	1.153	1.775	0.00116
PDK1	1.611	1.207	2.149	0.00119
AMACR	0.463	0.291	0.738	0.00119
SNHG1	2.068	1.332	3.212	0.00122
CCDC26	1.417	1.146	1.752	0.00128
DAB2	0.57	0.405	0.804	0.00134
LRRC1	1.69	1.226	2.33	0.00136
MSC-AS1	0.753	0.632	0.896	0.00136
GLB1L2	1.248	1.09	1.43	0.00137
C14orf180	1.39	1.136	1.701	0.00137
FUCA1	0.57	0.404	0.805	0.00141
RASGRP2	1.346	1.121	1.615	0.00142
PRKACB	0.483	0.309	0.756	0.00143
RPL23AP53	1.839	1.264	2.676	0.00145
DLX2	1.418	1.144	1.758	0.00146
LTK	1.404	1.139	1.731	0.00149
TRMT1	1.981	1.299	3.02	0.00149
CRYBG1	0.667	0.519	0.856	0.0015
PPP1R18	0.433	0.258	0.727	0.00153
FAM76B	2.369	1.388	4.044	0.00156
ETV6	0.439	0.263	0.733	0.00165
SLC7A7	0.639	0.483	0.845	0.00168
PLCB4	1.629	1.2	2.212	0.00176
PDE4C	1.532	1.172	2.003	0.00181
TTC9B	0.51	0.335	0.779	0.00181
CALD1	0.624	0.464	0.839	0.00183
P4HA1	1.572	1.182	2.091	0.00186
FAM162A	1.564	1.179	2.074	0.00191
TMEM120B	2.354	1.37	4.045	0.00194
DYNLL2	0.433	0.255	0.735	0.00194
LPAR5	0.67	0.52	0.863	0.00195
UTP23	1.921	1.271	2.903	0.00196
TSHZ3	0.659	0.506	0.858	0.002
RELT	2.083	1.307	3.32	0.00203
AP002884.3	2.364	1.369	4.082	0.00203
ABCB6	1.724	1.218	2.44	0.00212
HOXA6	1.67	1.203	2.317	0.00215
BAIAP2L2	1.361	1.117	1.657	0.00219
SAMHD1	0.547	0.371	0.805	0.00222
KAZALD1	1.449	1.142	1.839	0.00223
NXT2	0.65	0.493	0.857	0.00228
LSMEM2	1.556	1.171	2.067	0.00229
GLIPR1	0.627	0.465	0.846	0.00229
SH3PXD2A	1.97	1.273	3.049	0.00234
COL11A2	1.239	1.079	1.423	0.00236
PIKFYVE	1.869	1.249	2.798	0.00237
RHBDL2	1.438	1.137	1.821	0.00249
TCF7L1	0.591	0.42	0.831	0.0025
TES	0.623	0.458	0.847	0.00252
SLC16A8	1.349	1.111	1.639	0.00252
IRX5	1.46	1.142	1.867	0.00253
AGFG2	0.37	0.194	0.706	0.00256
SEMA3B	1.454	1.139	1.857	0.00265
SP140	0.584	0.411	0.83	0.00269
FRMD1	1.298	1.094	1.538	0.00272
KIF19	1.614	1.18	2.209	0.00273
DENND11	2.007	1.272	3.168	0.00277
LIMK1	0.523	0.341	0.8	0.00284
SNX29	0.433	0.25	0.751	0.00289
TRAV1-2	0.244	0.097	0.618	0.00291
FANCC	2.131	1.294	3.508	0.00294
CHML	1.479	1.143	1.914	0.00295
SAXO1	1.748	1.209	2.528	0.00299
INSYN2A	1.45	1.134	1.853	0.00303
MAGEA12	0.831	0.736	0.939	0.00305
PRKAG2-AS1	1.519	1.151	2.004	0.00312
NUDT13	2.008	1.263	3.191	0.00319
CENPT	2.072	1.276	3.363	0.00321
SOCS1	0.615	0.445	0.85	0.00329
RPS6	1.58	1.164	2.145	0.00333
APBB1IP	0.733	0.595	0.902	0.00335
PARVA	0.478	0.292	0.783	0.00338
ARSJ	0.702	0.554	0.89	0.00345
EIF4E3	0.605	0.431	0.847	0.0035
BHLHA15	1.442	1.128	1.844	0.00354
ZNF37BP	1.725	1.195	2.49	0.00359
PPARG	0.692	0.539	0.886	0.0036
C1orf198	1.822	1.216	2.731	0.00364
BMP8A	1.362	1.106	1.677	0.00366
EHD2	0.563	0.382	0.83	0.0037
TMEM75	1.577	1.158	2.147	0.00379
GAL3ST4	0.615	0.442	0.855	0.00382
PYGM	1.24	1.072	1.434	0.00382
LOXL1	0.781	0.661	0.924	0.00385
MTNR1B	1.583	1.159	2.162	0.00389
NHEJ1	1.953	1.239	3.078	0.00392
MCAM	1.586	1.159	2.169	0.00392
DACT1	0.654	0.489	0.873	0.00394
PPFIA4	1.421	1.119	1.806	0.00398
TRPS1	1.696	1.184	2.43	0.00398
PCED1B	0.634	0.465	0.865	0.00399
SNAPC3	1.822	1.211	2.743	0.00403
MAGEA3	0.87	0.791	0.957	0.00405
G6PD	0.553	0.369	0.828	0.0041
ATP6AP2	0.516	0.328	0.811	0.00418
WNT11	1.348	1.099	1.654	0.00418
PODN	0.731	0.59	0.906	0.00422
GABRA5	1.294	1.085	1.544	0.00422
CCDC85C	1.822	1.208	2.748	0.00424
AOC3	1.59	1.157	2.185	0.00429
SMAD9	1.495	1.134	1.97	0.00431
MYO6	1.572	1.151	2.146	0.00448
OPN3	1.303	1.085	1.565	0.00461
PLCB1	0.65	0.483	0.876	0.00463
TMEM53	0.52	0.331	0.818	0.00466
ACTN1	0.598	0.419	0.854	0.00467
PALD1	1.858	1.209	2.854	0.00469
PMEPA1	0.668	0.505	0.884	0.00473
TIAM2	1.635	1.162	2.302	0.00479
DHPS	1.774	1.19	2.644	0.00487
FAM189A2	1.387	1.104	1.742	0.00488
TNFSF8	0.667	0.502	0.884	0.00489
TRAK1	0.473	0.28	0.797	0.00494
MAGEB1	0.756	0.621	0.919	0.005
RBFA	1.838	1.201	2.811	0.00502
WDR44	1.681	1.169	2.417	0.00505
RHPN2	1.445	1.117	1.869	0.00506
MN1	0.764	0.633	0.922	0.00508
BTAF1	1.969	1.224	3.168	0.00521
FAM216A	1.85	1.201	2.848	0.00521
SLC29A2	1.547	1.139	2.103	0.00525
NAA60	0.407	0.216	0.766	0.0053
PSIP1	1.72	1.173	2.522	0.00544
SERPINB2	1.649	1.159	2.347	0.00548
MYORG	1.586	1.144	2.197	0.00561
KDM4C	1.753	1.178	2.609	0.00562
KCNU1	1.433	1.111	1.848	0.00565
EVI2B	0.741	0.599	0.917	0.00578
SH3BGRL3	0.602	0.42	0.863	0.00579
KHK	1.785	1.183	2.694	0.00579
ARHGEF10	1.742	1.175	2.585	0.00579
S100A13	1.731	1.171	2.559	0.0059
BMP8B	1.308	1.08	1.584	0.00605
NREP	0.564	0.374	0.849	0.00608
PCDHB6	0.726	0.577	0.913	0.00624
SIRPA	0.638	0.462	0.881	0.00636
KCNAB2	0.54	0.346	0.841	0.00641
TLCD5	1.945	1.206	3.137	0.00641
TRIM8	1.756	1.171	2.634	0.00643
SLC23A3	1.538	1.128	2.097	0.00646
LPAR3	1.323	1.081	1.618	0.00648
MST1P2	1.398	1.098	1.779	0.00652
VASH1	0.595	0.409	0.865	0.00656
SOSTDC1	0.708	0.552	0.908	0.00659
SNCB	1.348	1.087	1.672	0.00661
FIBCD1	0.699	0.54	0.905	0.00663
GJA3	1.288	1.073	1.547	0.00665
DUSP3	0.41	0.215	0.781	0.00668
LINC02510	1.653	1.149	2.376	0.00672
MYH9	0.567	0.376	0.855	0.00674
EMB	0.736	0.59	0.919	0.00679
C2	0.744	0.601	0.922	0.00679
UBE2E2	0.637	0.459	0.883	0.0068
SEMA4G	1.678	1.153	2.441	0.0068
VCAM1	0.774	0.642	0.932	0.00692
LAG3	0.661	0.489	0.893	0.00695
GRN	0.645	0.469	0.887	0.00698
TNFRSF21	0.681	0.515	0.901	0.00702
TMSB4X	0.633	0.454	0.883	0.00705
CASTOR1	0.671	0.502	0.897	0.00705
SMIM29	0.544	0.349	0.847	0.00709
FOXI1	1.419	1.1	1.831	0.0071
IGF1R	1.364	1.088	1.71	0.00715
LINC01278	0.502	0.304	0.831	0.00735
COL24A1	1.359	1.086	1.702	0.00737
ERMP1	1.547	1.124	2.13	0.00741
NRIP3	0.655	0.48	0.893	0.00742
S1PR2	0.601	0.413	0.872	0.00744
PZP	1.287	1.07	1.549	0.0075
DSEL	0.77	0.636	0.933	0.00753
SMOX	1.455	1.105	1.917	0.00761
HGF	0.78	0.65	0.936	0.00765
GABRA3	0.812	0.696	0.947	0.00781
TDRP	1.407	1.093	1.81	0.008
SQLE	1.465	1.105	1.943	0.00801
SNHG4	1.6	1.13	2.264	0.00803
MAGEA1	0.794	0.67	0.942	0.00803
NPC1L1	1.482	1.107	1.984	0.00821
LGALS1	0.689	0.523	0.908	0.00828
CNTN1	0.817	0.704	0.95	0.00843
ABCG8	1.663	1.139	2.429	0.00846
PRDM12	1.525	1.114	2.088	0.00846
TMEM127	0.54	0.341	0.855	0.00853
INPP4A	1.85	1.169	2.926	0.00857
STAT5A	0.609	0.42	0.882	0.0087
GRID2	0.724	0.569	0.922	0.00872
NPC2	0.678	0.507	0.907	0.0088
GREB1L	1.299	1.068	1.58	0.00882
CYP2S1	0.666	0.491	0.903	0.00886
TMEM125	1.34	1.076	1.67	0.00896
ARHGAP18	0.609	0.42	0.884	0.00896
BBOX1	0.693	0.526	0.913	0.00902
IL13RA2	0.769	0.631	0.937	0.00931
MEF2C	1.674	1.135	2.469	0.00936
GALNT10	0.626	0.439	0.891	0.00937
PRR32	1.656	1.13	2.426	0.00963
GALNT14	1.255	1.057	1.49	0.00966
FDX1	1.712	1.138	2.575	0.00981
TASP1	1.943	1.173	3.217	0.00987
SCD	1.391	1.082	1.787	0.00989
LINC00482	1.597	1.119	2.279	0.00989
KCND2	1.337	1.071	1.67	0.01017
CISH	0.586	0.39	0.882	0.01031
SASH1	1.792	1.147	2.798	0.01038
MUC1	1.293	1.062	1.575	0.01049
PXN	0.461	0.254	0.834	0.01054
TUB	1.504	1.1	2.057	0.01055
TPM4	0.583	0.386	0.882	0.01057
CD82	0.695	0.526	0.919	0.01066
FCER1G	0.754	0.607	0.937	0.0107
CACNA1E	1.243	1.052	1.468	0.01071
AFDN	1.855	1.154	2.982	0.01073
FAAH	1.452	1.09	1.933	0.01074
AMIGO2	0.744	0.593	0.934	0.01074
GLIPR2	0.655	0.473	0.907	0.01077
COL4A3	1.365	1.075	1.734	0.01081
MAGEC2	0.822	0.707	0.956	0.01082
FASN	1.603	1.114	2.306	0.01109
FAM72A	1.925	1.161	3.191	0.0111
RPS25	1.46	1.089	1.956	0.01132
MPP1	0.642	0.455	0.905	0.01133
LINC00837	1.214	1.045	1.411	0.0114
HAVCR2	0.692	0.521	0.921	0.01144
NR4A1	1.275	1.056	1.54	0.01159
PDK2	0.552	0.348	0.876	0.01159
ARHGEF25	1.404	1.079	1.828	0.01166
ITGA10	1.312	1.062	1.621	0.01188
SIRPG	0.685	0.51	0.92	0.01197
KRBA2	0.658	0.475	0.912	0.01198
SLK	1.94	1.157	3.253	0.01199
CDCA7	1.439	1.083	1.912	0.01206
SOST	1.128	1.027	1.239	0.0121
RPL13P5	0.567	0.364	0.883	0.01213
DENND2B	0.631	0.44	0.904	0.01217
ARHGDIB	0.694	0.521	0.924	0.01222
DYNC2H1	1.515	1.095	2.097	0.01223
RPS8	1.651	1.115	2.444	0.01232
NKPD1	1.508	1.093	2.081	0.01243
SMKR1	1.334	1.064	1.673	0.01252
SDC1	0.757	0.608	0.942	0.01259
SELPLG	0.753	0.603	0.941	0.01274
JMJD1C-AS1	1.408	1.076	1.843	0.01277
DOK3	0.661	0.477	0.916	0.01281
ADGRD1	1.273	1.052	1.541	0.01309
GNG4	1.238	1.046	1.466	0.01316
PAGE5	0.864	0.77	0.97	0.01319
PTPRO	0.687	0.511	0.925	0.01322
EYA2	0.76	0.611	0.944	0.01331
HTR2B	0.669	0.487	0.92	0.01333
LOXL4	1.317	1.059	1.637	0.01334
LYPD8	0.732	0.571	0.938	0.01369
MAGEB6	0.513	0.302	0.873	0.01379
AADAT	1.462	1.08	1.98	0.01392
EPHA6	1.24	1.045	1.471	0.01393
ATXN1	0.615	0.418	0.906	0.01393
TAGLN	0.742	0.584	0.942	0.01412
APOL6	0.688	0.511	0.928	0.01427
PGBD5	1.265	1.048	1.527	0.01452
DDX21	1.838	1.128	2.995	0.01459
FAM217A	1.635	1.102	2.425	0.01465
CREBL2	0.531	0.319	0.883	0.01465
JMJD1C	1.796	1.122	2.875	0.01474
COLEC10	1.402	1.068	1.84	0.01479
NECTIN2	0.623	0.425	0.912	0.01484
B4GALNT1	1.317	1.055	1.645	0.01486
GBP3	0.721	0.554	0.938	0.01488
ARHGEF40	0.6	0.398	0.905	0.01489
COL5A2	1.499	1.082	2.076	0.01491
MB	1.122	1.023	1.23	0.01494
BNC2	0.755	0.602	0.947	0.01501
KBTBD11	1.346	1.059	1.71	0.0152
TSPAN18	0.75	0.595	0.946	0.01527
NCEH1	0.615	0.415	0.911	0.01532
IRF2BPL	0.611	0.41	0.91	0.01535
CCL2	0.768	0.62	0.951	0.01541
ACTG2	0.796	0.662	0.957	0.01542
MAGEB2	0.8	0.668	0.958	0.01545
SMIM5	1.279	1.048	1.56	0.01547
EZHIP	0.605	0.402	0.909	0.01565
ANXA13	1.348	1.058	1.718	0.0158
FARP2	1.793	1.115	2.884	0.01601
CACNB4	1.324	1.054	1.663	0.01602
ISM1	1.232	1.04	1.459	0.01602
COX6A2	1.19	1.033	1.372	0.01635
WDR72	1.19	1.033	1.373	0.01636
IL2RG	0.721	0.552	0.942	0.01651
RPL24	1.622	1.092	2.408	0.01654
QSOX2	1.628	1.092	2.426	0.01665
PLB1	0.608	0.405	0.914	0.01666
MFF-DT	1.635	1.093	2.446	0.01681
TMCC2	1.334	1.053	1.689	0.01684
DPYD	0.72	0.55	0.943	0.01687
FDPS	1.768	1.107	2.824	0.017
PRR15	1.254	1.041	1.51	0.01704
PRDM13	1.31	1.049	1.636	0.01731
ITGB5	0.721	0.55	0.944	0.0174
PDE1B	0.714	0.541	0.942	0.0174
SLC38A4	0.833	0.717	0.968	0.01741
KLRC4	0.557	0.344	0.903	0.01749
GNAT3	1.443	1.066	1.955	0.01762
SGMS2	1.36	1.055	1.753	0.01779
DLX1	1.452	1.066	1.976	0.01786
SYT12	1.259	1.041	1.524	0.01787
C16orf90	0.382	0.172	0.847	0.01788
LINC01270	0.582	0.372	0.912	0.0181
CLIC2	0.678	0.491	0.936	0.01814
CD36	1.316	1.048	1.652	0.01815
IL31RA	0.719	0.547	0.945	0.01816
FBLIM1	0.655	0.461	0.931	0.01821
SLC8A3	1.209	1.033	1.414	0.01821
CNTN6	0.804	0.671	0.964	0.01825
LINC01144	0.541	0.325	0.901	0.01826
GASK1B	0.748	0.587	0.952	0.01833
PTPRZ1	1.165	1.026	1.323	0.01849
ABLIM3	0.678	0.491	0.937	0.01852
LRP5	1.634	1.085	2.461	0.01864
TPD52	1.326	1.048	1.677	0.01865
ALOX5AP	0.758	0.601	0.955	0.01883
GZMB	0.776	0.628	0.959	0.01883
NCKAP1L	0.751	0.591	0.954	0.01922
APOBEC3C	0.694	0.511	0.942	0.01928
SLC27A5	1.519	1.07	2.156	0.01935
ABLIM1	1.451	1.062	1.983	0.01943
RILP	0.681	0.493	0.94	0.01945
LY96	0.704	0.524	0.945	0.01956
ABCA3	1.302	1.043	1.625	0.01958
PLAC1	0.727	0.557	0.95	0.01962
HDAC7	0.526	0.307	0.902	0.01962
ACP4	1.381	1.053	1.812	0.01966
HPDL	1.37	1.052	1.785	0.01969
NPTX1	1.289	1.041	1.597	0.01976
ST3GAL1	1.576	1.075	2.31	0.01986
KCNJ5	0.662	0.468	0.937	0.01988
LASP1	0.558	0.342	0.912	0.01995
PRKX	1.493	1.065	2.092	0.02001
MEF2A	1.748	1.092	2.799	0.02007
USP25	1.494	1.065	2.096	0.02014
ENG	0.651	0.453	0.935	0.02017
VSIG4	0.806	0.672	0.967	0.02032
ACER2	1.586	1.074	2.341	0.0204
C3AR1	0.752	0.591	0.957	0.02045
SCPEP1	0.63	0.426	0.931	0.02048
TBX21	0.673	0.482	0.941	0.02065
KIF7	1.609	1.075	2.409	0.0207
DSCR8	0.775	0.624	0.962	0.02075
LPXN	0.642	0.441	0.935	0.02082
GBP5	0.783	0.636	0.964	0.02094
NAA40	1.845	1.096	3.105	0.02108
FCGR2A	0.756	0.596	0.959	0.0211
PANX3	1.166	1.023	1.328	0.02111
RENBP	0.743	0.577	0.956	0.02112
GPR65	0.714	0.536	0.951	0.02112
SSC5D	0.764	0.607	0.96	0.02116
KCNMA1	1.283	1.038	1.586	0.02139
ITGAM	0.745	0.579	0.957	0.0214
MILR1	0.669	0.475	0.943	0.02158
LINC01558	1.435	1.054	1.952	0.02159
RIN3	0.685	0.496	0.946	0.02174
RPS3	1.503	1.061	2.13	0.02177
MYH10	0.761	0.602	0.961	0.02188
DIRAS1	1.265	1.035	1.548	0.02189
PSD3	1.538	1.064	2.223	0.02197
RASGRP1	0.594	0.38	0.928	0.02199
NDRG1	1.331	1.042	1.7	0.02212
CORO7	0.557	0.337	0.921	0.02244
RPARP-AS1	1.428	1.052	1.939	0.02246
NCAPD3	1.562	1.065	2.291	0.02247
CARD6	0.694	0.506	0.95	0.02285
NMNAT2	0.636	0.431	0.939	0.02297
PHETA1	0.659	0.46	0.944	0.02298
SUGCT	0.676	0.482	0.948	0.02317
ME1	1.454	1.052	2.01	0.02349
ACSL5	0.698	0.512	0.953	0.02352
SCARB1	1.352	1.041	1.756	0.02364
GNAI2	0.583	0.365	0.931	0.024
BPI	0.689	0.498	0.953	0.02428
FCGR1A	0.789	0.643	0.97	0.02429
FGFR3	1.259	1.03	1.538	0.02434
VAMP8	0.777	0.624	0.968	0.02438
NID2	0.787	0.638	0.97	0.02448
COL22A1	1.156	1.019	1.311	0.02449
SMPD3	1.19	1.023	1.385	0.02455
ISLR	0.891	0.805	0.985	0.02458
PHOSPHO1	1.203	1.024	1.412	0.02458
CHORDC1	1.707	1.071	2.722	0.02466
ANO4	0.807	0.669	0.973	0.02482
RSPO3	0.829	0.703	0.977	0.0251
FCN3	0.611	0.397	0.94	0.02516
SQOR	0.754	0.589	0.965	0.02519
MINDY2	1.701	1.068	2.709	0.0252
FAR2	0.587	0.368	0.936	0.02529
INPP1	1.885	1.081	3.287	0.02543
HOXB5	1.422	1.044	1.936	0.02557
QTRT2	1.773	1.072	2.933	0.02573
ZFAS1	1.425	1.044	1.945	0.02574
MAGEB17	0.755	0.589	0.966	0.02575
SLC36A4	1.547	1.054	2.27	0.02582
TWNK	1.695	1.065	2.695	0.0259
F13A1	0.829	0.702	0.978	0.02613
NR2F1-AS1	0.726	0.548	0.963	0.02615
RBM26-AS1	1.523	1.051	2.207	0.02619
CAVIN1	0.677	0.481	0.955	0.02632
RAD21	1.543	1.052	2.263	0.02644
TRIM58	1.202	1.021	1.413	0.02666
NRROS	0.717	0.534	0.962	0.02673
CXCL12	0.793	0.646	0.974	0.02673
AHCTF1	1.826	1.072	3.111	0.02682
SAMD11	1.247	1.026	1.517	0.02694
CFAP97	1.555	1.052	2.301	0.027
IGLV1-51	0.7	0.51	0.96	0.02701
LCP2	0.732	0.555	0.965	0.02711
KIF21B	0.661	0.458	0.955	0.02724
SAPCD2	1.408	1.039	1.908	0.02745
DENND1C	0.734	0.558	0.967	0.0276
CD5	0.746	0.574	0.968	0.02761
LINC02593	1.234	1.023	1.487	0.02762
ATG9B	1.337	1.032	1.73	0.02762
MBP	0.73	0.551	0.966	0.0277
PITPNM3	1.298	1.029	1.638	0.02775
TLN2	0.641	0.431	0.953	0.0278
WAS	0.757	0.59	0.97	0.02782
WNT10B	1.279	1.027	1.594	0.02817
POU2F2	0.764	0.601	0.972	0.02846
TWF2	0.605	0.386	0.949	0.0285
CARD11	0.732	0.553	0.968	0.02857
FADS2	1.35	1.032	1.765	0.02857
FNBP1	0.629	0.415	0.953	0.0288
GPSM3	0.723	0.541	0.968	0.02924
APOL1	0.795	0.647	0.977	0.02924
CDK15	0.767	0.604	0.974	0.02935
PDP1	0.591	0.368	0.949	0.02939
RCL1	1.565	1.046	2.342	0.02945
PABPC5	1.276	1.024	1.591	0.02964
CRIP1	1.245	1.021	1.516	0.02993
CNNM2	1.693	1.052	2.725	0.0302
FERMT3	0.786	0.633	0.978	0.0304
GNAI1	1.445	1.035	2.018	0.03044
TM4SF1	0.714	0.526	0.969	0.03048
CABP1	1.251	1.021	1.533	0.0305
TXNL4A	1.64	1.047	2.569	0.03067
MAGEA4	0.803	0.658	0.98	0.03072
TNPO2	1.623	1.046	2.519	0.03072
DEF6	0.704	0.512	0.968	0.03084
C1R	0.791	0.639	0.979	0.03092
AKIRIN1	1.766	1.053	2.962	0.03106
ADAP2	0.742	0.565	0.973	0.0311
CD8A	0.772	0.61	0.977	0.03123
PPP3CC	1.715	1.049	2.804	0.03136
PLXNC1	0.682	0.481	0.966	0.03139
RNASE6	0.793	0.642	0.98	0.0314
FOLR2	0.818	0.681	0.982	0.03147
CD2	0.79	0.637	0.979	0.0315
DCLRE1A	1.614	1.043	2.497	0.03153
MAP3K14	0.64	0.426	0.961	0.03154
CXCR6	0.711	0.521	0.97	0.03156
RRAS2	1.459	1.033	2.06	0.03179
SLC36A2	1.229	1.018	1.484	0.03182
ASIP	0.701	0.507	0.97	0.03187
RASGRP4	0.713	0.524	0.972	0.03236
TNFSF13	0.674	0.47	0.968	0.03258
CD3E	0.8	0.651	0.982	0.0327
LAIR1	0.766	0.599	0.979	0.03316
SNX20	0.742	0.564	0.976	0.03319
PCOLCE2	1.274	1.019	1.593	0.03323
LPL	1.307	1.021	1.672	0.03347
SELL	0.81	0.666	0.984	0.03374
PFKFB4	1.392	1.026	1.89	0.0338
RHOF	0.721	0.533	0.976	0.03414
KANSL1L	1.578	1.035	2.407	0.03415
AC104051.2	1.197	1.013	1.414	0.03442
MAP1S	0.627	0.407	0.966	0.03445
TLR7	0.773	0.609	0.982	0.03467
NHLRC2	1.516	1.03	2.232	0.03472
BLVRB	0.695	0.496	0.974	0.03474
MAN2A2	1.726	1.04	2.866	0.03478
ANKAR	1.534	1.031	2.284	0.03485
LILRA6	0.762	0.592	0.981	0.03488
TREM2	0.774	0.61	0.982	0.03494
SIGLEC17P	1.351	1.021	1.788	0.03526
PCOLCE-AS1	0.642	0.425	0.97	0.03535
CASS4	0.656	0.443	0.972	0.03537
KCNQ4	1.303	1.018	1.669	0.03543
SLAMF6	0.759	0.587	0.981	0.03549
DOCK8	0.711	0.517	0.977	0.0357
CEACAM21	0.69	0.488	0.976	0.0358
NR4A2	1.235	1.014	1.505	0.03595
ETV1	0.815	0.673	0.987	0.03595
CFI	0.807	0.661	0.986	0.03619
ZNF697	0.673	0.464	0.975	0.03625
VASP	0.605	0.378	0.969	0.03642
PRELID2	1.513	1.026	2.232	0.0365
SH3PXD2A-AS1	1.421	1.022	1.974	0.03656
NOLC1	1.791	1.036	3.097	0.03689
SAP30	1.446	1.022	2.048	0.03753
SLC43A2	0.691	0.488	0.979	0.0376
GALNT3	1.245	1.013	1.532	0.03771
CPM	0.692	0.488	0.979	0.03776
PPP4R3C	0.662	0.448	0.977	0.03801
GRM4	1.245	1.012	1.532	0.03802
MINDY3	1.671	1.028	2.714	0.03818
LILRB4	0.81	0.664	0.989	0.03829
CXCR3	0.738	0.554	0.984	0.03836
PRTG	1.397	1.018	1.919	0.03857
TRPV2	0.806	0.657	0.989	0.03878
CD74	0.811	0.665	0.989	0.03879
TCP11L2	1.492	1.02	2.181	0.03913
CAV2	0.669	0.456	0.98	0.03926
ITGA5	0.704	0.504	0.983	0.03952
AGPAT5	1.582	1.022	2.45	0.03972
IGFLR1	0.695	0.492	0.983	0.03984
SLC13A5	1.172	1.007	1.364	0.03995
KCNA3	0.651	0.432	0.981	0.04
SYTL2	1.288	1.012	1.64	0.0401
TRBC2	0.823	0.683	0.991	0.0402
CALHM5	0.732	0.543	0.986	0.0403
PDE1A	0.747	0.566	0.987	0.04049
SEPTIN6	0.703	0.501	0.985	0.04059
STT3A	1.542	1.018	2.334	0.04083
PTPN3	1.439	1.015	2.04	0.04086
CLEC5A	0.786	0.623	0.99	0.0411
SLC39A14	1.482	1.016	2.162	0.04116
PRLR	0.72	0.525	0.987	0.04142
TOX2	0.827	0.689	0.993	0.04142
HTRA3	0.82	0.678	0.993	0.04167
LINC02226	1.479	1.015	2.156	0.04182
PGAP6	0.581	0.345	0.98	0.04189
TSPAN7	0.793	0.635	0.992	0.04208
KLRC2	0.844	0.717	0.994	0.04211
ZDHHC21	1.491	1.014	2.193	0.04224
CA3	1.127	1.004	1.265	0.04269
PUM3	1.458	1.012	2.099	0.0429
DOK2	0.742	0.555	0.991	0.04299
RASL12	1.33	1.009	1.753	0.04299
HLA-DMA	0.796	0.638	0.993	0.04303
ASS1	1.222	1.006	1.483	0.04315
HCLS1	0.766	0.592	0.992	0.04329
FAM241A	1.352	1.009	1.811	0.04338
CMKLR1	0.754	0.573	0.992	0.0435
NTN4	0.8	0.644	0.994	0.04354
TMTC2	1.309	1.008	1.7	0.04359
EPYC	0.891	0.797	0.997	0.04382
S100A1	1.131	1.003	1.274	0.04384
LOX	1.412	1.01	1.974	0.04388
SLC35E4	0.672	0.456	0.989	0.04398
LINC01600	1.358	1.008	1.829	0.04411
FTHL17	0.32	0.106	0.971	0.04425
GRAMD2B	0.683	0.471	0.991	0.04446
GMIP	0.67	0.453	0.99	0.04449
CD53	0.806	0.653	0.995	0.04487
SATB2-AS1	1.192	1.004	1.417	0.04517
MYL9	0.769	0.595	0.994	0.04527
FMNL1	0.735	0.544	0.994	0.04528
CYFIP2	1.188	1.003	1.406	0.04546
SPAG17	0.792	0.63	0.995	0.04559
AFDN-DT	1.42	1.007	2.003	0.04562
NR2F1	0.777	0.607	0.995	0.04565
MSMO1	1.387	1.006	1.911	0.04576
GZMA	0.819	0.673	0.996	0.04581
CYTH4	0.805	0.651	0.996	0.04602
HES2	1.227	1.004	1.5	0.04614
SOX9-AS1	1.277	1.004	1.625	0.04623
EMP3	0.645	0.419	0.993	0.04627
HCK	0.772	0.598	0.996	0.04652
AP2S1	0.654	0.43	0.994	0.04668
GNA15	0.812	0.661	0.997	0.04675
CRYBA2	1.168	1.002	1.36	0.04687
NEK6	0.658	0.435	0.994	0.04697
LAPTM5	0.811	0.659	0.997	0.04709
CD4	0.812	0.661	0.997	0.04711
GTSF1	0.778	0.607	0.997	0.0476
DSE	0.731	0.535	0.997	0.04761
NDNF	1.195	1.002	1.426	0.04784
FERMT1	1.305	1.002	1.699	0.0479
TRBV6-5	0.596	0.356	0.995	0.04798
TIPARP	1.49	1.003	2.213	0.04836
SHPRH	1.53	1.003	2.333	0.04837
IGKV3-11	0.815	0.666	0.999	0.04838
GJA4	0.755	0.571	0.999	0.04895
HSPB2	1.214	1.001	1.473	0.04902
IGLV3-10	0.676	0.457	0.999	0.04928
SFXN4	1.67	1.001	2.786	0.04933
CSF1	0.821	0.674	0.999	0.0494
KCNK12	1.274	1.001	1.623	0.04941
MSR1	0.77	0.593	0.999	0.04943
BMP2	1.283	1.001	1.645	0.04953
TRBV20-1	0.676	0.457	0.999	0.04965
LGALS9	0.776	0.602	1	0.04971
LRP8	1.498	1	2.242	0.04979
HTR1E	1.634	1	2.67	0.05018
BTK	0.765	0.585	1	0.05018
RAI14	0.728	0.529	1.001	0.0504
MAST4	0.671	0.449	1.001	0.05049
ENHO	1.197	1	1.433	0.05049
IGHV4-39	0.801	0.641	1.001	0.05068
LINC00622	0.731	0.534	1.001	0.05101
TMEM65	1.506	0.998	2.271	0.05105
PRSS35	1.202	0.999	1.447	0.05116
FTL	0.682	0.464	1.002	0.0513
FADS1	1.42	0.998	2.02	0.05142
CCDC102B	0.68	0.462	1.003	0.05166
ARL11	0.723	0.521	1.002	0.05167
CCDC71L	0.755	0.569	1.002	0.05201
TRHDE-AS1	1.223	0.998	1.5	0.05258
ERAP2	0.837	0.699	1.002	0.05261
TCEA3	1.367	0.996	1.876	0.05279
HAUS6	1.552	0.995	2.422	0.05289
HOMER2	1.279	0.997	1.64	0.05303
AK3	1.491	0.995	2.236	0.05311
SLC35G1	1.448	0.995	2.109	0.05338
IDI2	1.267	0.996	1.611	0.05344
ANO5	1.163	0.998	1.356	0.05364
ITK	1.227	0.997	1.512	0.05365
TMEM184A	1.2	0.997	1.444	0.05412
GAB3	0.735	0.536	1.006	0.05435
WDFY4	0.797	0.632	1.004	0.0545
RPS4XP3	1.557	0.991	2.445	0.05452
GTPBP8	1.558	0.991	2.449	0.05455
SLC38A11	1.162	0.997	1.354	0.05463
TENM2	0.879	0.77	1.003	0.05499
PARVG	0.788	0.617	1.005	0.05509
LILRB2	0.801	0.638	1.005	0.05515
TRARG1	1.358	0.993	1.858	0.05526
ADAMTS16	0.804	0.643	1.005	0.0556
TIGIT	0.757	0.568	1.007	0.0557
ITPK1	0.593	0.347	1.013	0.05597
TNFRSF12A	0.767	0.584	1.007	0.05604
ITGBL1	0.855	0.727	1.004	0.05609
ABCA4	1.205	0.995	1.459	0.05617
LIMS1	0.596	0.35	1.014	0.0563
FAT3	1.226	0.994	1.511	0.05663
COL8A2	0.88	0.771	1.004	0.05681
NFAM1	0.734	0.534	1.009	0.05687
SYT15	1.276	0.993	1.639	0.05691
CORO1A	0.775	0.597	1.008	0.05719
IKZF1	0.781	0.605	1.008	0.05733
HLA-DRB1	0.821	0.669	1.006	0.05739
RHOG	0.681	0.458	1.012	0.05744
EEF1B2	1.427	0.989	2.061	0.05746
SLC12A5	0.776	0.597	1.008	0.05752
PIK3R5	0.775	0.595	1.008	0.05781
MAGEA10	0.84	0.702	1.006	0.05789
KLK14	1.206	0.994	1.464	0.05789
CD80	0.731	0.529	1.011	0.05803
ALDH1A1	0.821	0.669	1.007	0.05805
CHD1L	1.482	0.986	2.228	0.05816
ITGA3	0.749	0.556	1.01	0.0583
CAMK1G	0.688	0.467	1.013	0.05846
OR2W3	1.232	0.992	1.53	0.05869
PEPD	0.646	0.411	1.016	0.05881
MFAP4	0.909	0.823	1.004	0.05913
GGNBP1	1.491	0.984	2.259	0.05937
C5orf46	0.787	0.613	1.01	0.05948
CD3D	0.804	0.64	1.009	0.05948
KLHL13	1.262	0.991	1.606	0.05953
TNFRSF6B	0.856	0.729	1.007	0.05998
ATM	1.492	0.983	2.266	0.06012
PKIB	0.795	0.626	1.01	0.06014
LIN7A	0.783	0.607	1.011	0.06036
PLS1	1.225	0.991	1.515	0.06053
ADGRG6	0.795	0.626	1.01	0.06063
PTPRCAP	0.82	0.666	1.009	0.06069
NUDT8	1.381	0.985	1.935	0.06123
IGHV4-34	0.795	0.625	1.011	0.06142
INSC	1.203	0.991	1.459	0.06145
CD59	0.664	0.432	1.02	0.06167
CHMP4C	1.167	0.992	1.373	0.06177
RNASE2	0.769	0.584	1.013	0.06178
GNG5	0.614	0.368	1.024	0.06179
ARMC3	1.321	0.986	1.77	0.06186
ADAM7	1.211	0.99	1.48	0.06208
HLA-DQA1	0.815	0.657	1.011	0.06231
ADORA3	0.791	0.617	1.012	0.06258
TGFBR2	0.739	0.538	1.016	0.06275
TAX1BP3	0.683	0.457	1.021	0.06293
IL2RA	0.784	0.607	1.013	0.06296
VAV1	0.776	0.593	1.014	0.0631
LRRC25	0.766	0.578	1.015	0.06318
FOXP1	0.735	0.53	1.017	0.06327
GPRASP1	1.272	0.987	1.639	0.06336
B3GALNT2	1.656	0.972	2.82	0.06344
TMEM119	1.309	0.985	1.739	0.06356
NBEAL1	1.445	0.979	2.133	0.06382
CD79A	0.734	0.529	1.018	0.06398
HECTD2	1.458	0.978	2.173	0.06408
PRSS23	0.753	0.557	1.017	0.06426
TBC1D2	0.694	0.471	1.022	0.06438
FCGR2B	0.8	0.632	1.013	0.06444
EEPD1	0.75	0.553	1.017	0.06445
APCDD1	1.183	0.99	1.413	0.06467
LMCD1	0.704	0.485	1.022	0.0648
CAV1	0.776	0.592	1.016	0.06537
NPAS3	0.826	0.673	1.012	0.06552
NUP210	1.187	0.989	1.425	0.06573
ARHGAP9	0.79	0.615	1.016	0.06601
FUT7	0.731	0.524	1.021	0.06603
CDC14B	1.453	0.975	2.165	0.06618
PRKAR2B	1.271	0.984	1.642	0.06624
HMOX1	0.812	0.65	1.014	0.06631
PLCG2	0.741	0.538	1.021	0.06642
DOK4	1.393	0.978	1.984	0.06656
ADAMTS17	1.202	0.988	1.462	0.06658
CCDC186	1.595	0.969	2.627	0.06661
MTSS1	1.286	0.982	1.683	0.0672
DOCK2	0.783	0.602	1.018	0.06726
TPP1	0.695	0.471	1.026	0.06726
RGMB	0.652	0.413	1.031	0.06735
NAA25	1.78	0.959	3.305	0.06761
EDRF1	1.667	0.964	2.883	0.06765
BEST4	1.349	0.978	1.861	0.06768
KCNA2	1.157	0.989	1.352	0.06829
ACSL4	0.696	0.471	1.028	0.06886
WNT5B	0.842	0.7	1.013	0.06902
DRAM1	0.659	0.42	1.033	0.06907
PREB	1.499	0.969	2.32	0.06928
GDF5	0.8	0.629	1.018	0.06932
ZCCHC24	0.68	0.448	1.031	0.0695
GPR37	1.173	0.987	1.394	0.0697
PTPRC	0.81	0.645	1.017	0.06978
BIN2	0.776	0.59	1.021	0.0699
SMAD6	1.26	0.981	1.617	0.07002
COCH	1.119	0.991	1.263	0.07003
TMEM229A	1.215	0.984	1.501	0.07085
LINC01711	0.827	0.672	1.017	0.07115
ZC2HC1A	0.689	0.459	1.033	0.07117
C9orf16	0.713	0.494	1.03	0.07121
PDZRN4	0.864	0.736	1.013	0.07182
TNNC1	1.123	0.99	1.274	0.07199
DERL3	1.231	0.982	1.545	0.072
MFAP3L	1.242	0.981	1.573	0.07204
SPI1	0.836	0.688	1.016	0.07233
RAB3IL1	0.75	0.548	1.027	0.07259
SH3RF3	0.751	0.549	1.027	0.07286
WEE2	1.425	0.968	2.099	0.07287
CTAG1B	0.808	0.64	1.02	0.07308
GPD1	1.176	0.985	1.405	0.07346
TGFBR3	0.729	0.515	1.031	0.07369
C9orf135-DT	1.278	0.977	1.672	0.07389
RDX	1.55	0.958	2.507	0.07398
PLA2G15	0.672	0.435	1.04	0.0743
THEMIS	0.701	0.475	1.036	0.07437
TYROBP	0.836	0.686	1.018	0.0746
BAIAP2L1	0.832	0.68	1.019	0.07474
LFNG	0.793	0.614	1.024	0.0748
MT1X	1.203	0.982	1.475	0.07485
NKG7	0.809	0.64	1.022	0.07496
RTL3	0.812	0.646	1.021	0.07503
NCF4	0.815	0.65	1.021	0.0752
PGPEP1L	1.468	0.961	2.244	0.07587
TRAPPC1	0.756	0.556	1.03	0.07588
FRMD4A	0.612	0.355	1.054	0.07685
CADM1	1.334	0.969	1.838	0.0772
WIF1	1.107	0.989	1.24	0.0775
TLR4	0.815	0.65	1.023	0.07762
GPRC5A	1.171	0.983	1.396	0.07763
IRAG1	0.801	0.625	1.025	0.07781
CEP44	1.543	0.953	2.498	0.07795
SCG3	1.35	0.967	1.884	0.07812
PTPN7	0.764	0.567	1.031	0.07818
DLX3	1.159	0.983	1.366	0.07849
ID2	1.408	0.962	2.061	0.07872
C1QC	0.837	0.686	1.021	0.07879
PHOX2A	1.228	0.976	1.544	0.07935
CTAG2	0.875	0.753	1.016	0.08038
MFAP2	0.87	0.745	1.017	0.08064
GRIN2D	0.813	0.644	1.026	0.08065
RAB11FIP1	1.257	0.972	1.625	0.08069
SLCO2B1	0.799	0.622	1.028	0.08092
LY86	0.801	0.625	1.028	0.08093
SMPDL3B	1.16	0.982	1.371	0.08126
SMIM10	1.313	0.966	1.783	0.08156
SLC9C1	1.382	0.96	1.988	0.08157
GYPC	0.787	0.601	1.03	0.08158
CDC20B	1.261	0.971	1.638	0.08163
MAP3K10	0.6	0.338	1.066	0.08164
CTPS1	1.451	0.954	2.205	0.08167
MTMR10	1.575	0.944	2.626	0.08177
INTS6	1.462	0.953	2.244	0.08178
MT1M	1.197	0.977	1.466	0.08192
KIF21A	1.224	0.975	1.536	0.08195
CD27	0.768	0.57	1.034	0.08205
DPPA2	1.309	0.966	1.774	0.08216
LINC02731	1.314	0.966	1.788	0.08219
MUC15	0.896	0.791	1.014	0.08231
FMO3	0.801	0.624	1.029	0.08248
PCDH10	0.865	0.735	1.019	0.08258
CSF1R	0.859	0.724	1.02	0.08263
CBL	1.586	0.941	2.671	0.0832
ST6GAL2	0.869	0.741	1.019	0.08324
KLRC3	0.754	0.548	1.038	0.08331
COL2A1	1.077	0.99	1.17	0.08343
KLK1	1.188	0.977	1.444	0.08347
CACNA1C	0.812	0.642	1.028	0.08355
ALS2	1.579	0.941	2.652	0.08396
CYP2C19	1.404	0.955	2.063	0.08451
GZMH	0.765	0.565	1.037	0.08458
PCDHA6	0.817	0.649	1.028	0.0846
FGL1	1.272	0.968	1.672	0.08465
POLR3D	1.522	0.944	2.454	0.0847
KLHL25	1.524	0.944	2.462	0.0849
TAGAP	0.762	0.559	1.039	0.08527
ANKRD23	1.205	0.974	1.489	0.08537
CCDC197	1.392	0.954	2.032	0.08607
TRBV27	0.632	0.374	1.067	0.0862
TPBGL	0.784	0.594	1.036	0.08738
POSTN	0.855	0.713	1.024	0.08784
LRP2	1.199	0.973	1.477	0.08787
PARM1	0.856	0.716	1.023	0.08796
SFXN2	1.375	0.954	1.981	0.08819
NUDT14	1.306	0.961	1.777	0.08838
IGSF21	0.842	0.69	1.026	0.08865
NTNG1	0.883	0.764	1.019	0.08887
PCLO	0.809	0.634	1.033	0.08896
PLEK	0.809	0.634	1.033	0.08897
TBXAS1	0.806	0.628	1.034	0.08916
CACNA2D4	0.824	0.659	1.03	0.08925
DOK6	1.162	0.977	1.382	0.08933
PIWIL2	1.145	0.979	1.339	0.08948
IFI30	0.842	0.69	1.027	0.08969
CTF1	0.788	0.598	1.038	0.08977
IGF2	0.89	0.778	1.018	0.08984
H2BU1	1.206	0.971	1.498	0.09018
KCNJ12	1.143	0.979	1.333	0.09027
OLMALINC	1.252	0.965	1.623	0.09046
LINC02483	1.468	0.941	2.289	0.09064
ARMC4	1.256	0.964	1.638	0.0914
CYTOR	0.783	0.589	1.04	0.09145
LINC00470	0.821	0.653	1.032	0.09149
NAA11	0.849	0.702	1.027	0.09218
LCK	0.777	0.579	1.042	0.09231
PADI3	0.75	0.537	1.049	0.09268
SASH3	0.81	0.634	1.036	0.09342
FAM133A	0.894	0.784	1.019	0.09345
RNASE1	0.808	0.63	1.037	0.09417
CD68	0.845	0.694	1.029	0.09441
OCA2	1.175	0.973	1.42	0.09444
ANKRD45	1.259	0.961	1.651	0.09485
ANGPTL4	1.15	0.976	1.356	0.09493
NDUFB9	1.313	0.954	1.807	0.09504
AMPD1	1.141	0.977	1.333	0.09521
SSX5	0.825	0.658	1.034	0.09546
HYAL1	0.862	0.723	1.027	0.09556
CD14	0.844	0.691	1.03	0.09561
MFNG	0.763	0.554	1.049	0.09596
EFNB1	0.755	0.542	1.052	0.09641
SATB2	1.22	0.965	1.544	0.0966
NRAP	1.107	0.982	1.247	0.09673
IGFBP4	0.783	0.587	1.045	0.09704
TRBV7-3	0.624	0.357	1.089	0.09719
AC011095.1	1.343	0.948	1.904	0.09723
LCP1	0.826	0.658	1.036	0.09746
MAP3K15	1.217	0.964	1.537	0.09785
ZXDA	1.23	0.962	1.573	0.09869
CDC14A	1.413	0.937	2.131	0.09889
TMEM150B	0.768	0.561	1.051	0.09916
FCGR3A	0.852	0.705	1.031	0.09941
UGT2B11	1.297	0.952	1.766	0.09969
EFHD2	0.717	0.482	1.066	0.0997
SP7	1.161	0.972	1.386	0.10038
UNC13D	0.737	0.512	1.061	0.10049
CRISP2	1.177	0.969	1.429	0.10081
SLC22A1	0.849	0.697	1.032	0.10084
ECE1	0.714	0.477	1.068	0.10105
WDR64	1.218	0.962	1.543	0.10129
CMYA5	1.117	0.979	1.274	0.10141
PRDM5	1.436	0.931	2.214	0.10145
MLLT3	1.421	0.933	2.165	0.10168
IGHJ4	0.801	0.614	1.045	0.10188
MAMDC2-AS1	1.356	0.941	1.955	0.10247
CCR5	0.82	0.646	1.041	0.10266
GPX7	1.449	0.928	2.262	0.10268
HLA-DQB1	0.856	0.71	1.032	0.10283
GALM	0.775	0.571	1.053	0.10349
ADK	1.398	0.934	2.093	0.10364
SIGLEC15	0.877	0.75	1.027	0.10371
MARCHF2	0.727	0.496	1.067	0.10379
SPAG1	1.375	0.937	2.019	0.10396
LRRC9	1.205	0.962	1.509	0.10399
SPIN2A	1.388	0.935	2.061	0.10411
LAT2	0.804	0.618	1.046	0.10419
NPL	0.744	0.521	1.063	0.10463
PHLDA3	0.796	0.605	1.049	0.10478
CD37	0.796	0.604	1.049	0.10504
PHKA1	1.172	0.967	1.422	0.10541
FPR1	0.818	0.641	1.043	0.10567
HSPB8	1.141	0.972	1.339	0.1058
CCDC144CP	1.155	0.97	1.375	0.10585
CCDC158	1.207	0.961	1.515	0.1062
TMEM200C	1.142	0.972	1.341	0.10626
CD163	0.834	0.669	1.04	0.10635
TPST2	0.747	0.524	1.064	0.10653
RIMKLA	1.225	0.957	1.568	0.10654
CD48	0.841	0.682	1.038	0.10656
KCNJ9	1.333	0.94	1.89	0.1069
CCIN	0.77	0.56	1.058	0.1073
TMEM196	1.202	0.961	1.504	0.10745
COL4A4	1.171	0.966	1.418	0.1076
C1orf162	0.816	0.637	1.045	0.10768
HCST	0.823	0.648	1.044	0.10814
PCDHGB7	1.155	0.969	1.377	0.1082
SLAMF9	1.121	0.975	1.289	0.10831
PRDM16	0.855	0.705	1.035	0.10833
MCPH1	1.647	0.896	3.027	0.10839
ATAD2	1.295	0.944	1.777	0.10872
PCGF6	1.563	0.905	2.7	0.10888
CD209	0.82	0.643	1.045	0.10936
ZNF385B	1.161	0.967	1.393	0.10957
PSTPIP1	0.855	0.705	1.036	0.11009
ABCA5	1.318	0.939	1.85	0.11046
TNFRSF1B	0.775	0.566	1.06	0.11073
ITGAL	0.806	0.618	1.051	0.11082
GPR84	0.796	0.602	1.054	0.11089
TMEM176A	0.835	0.669	1.042	0.11096
BSND	1.28	0.945	1.735	0.11099
LINC00964	1.274	0.946	1.716	0.11115
LINC02582	1.275	0.946	1.719	0.11115
CNR1	0.862	0.718	1.035	0.11128
HLA-DPB1	0.833	0.666	1.043	0.11179
TSPAN5	0.787	0.585	1.058	0.11215
NUF2	1.354	0.931	1.969	0.11232
IGLC3	0.899	0.788	1.025	0.1125
BCL7A	1.355	0.931	1.972	0.11261
DCBLD2	0.692	0.439	1.092	0.1135
CAPG	0.815	0.632	1.05	0.11364
CEL	1.287	0.941	1.761	0.11371
DCAF8L2	0.74	0.51	1.075	0.11383
RMDN2	1.329	0.934	1.89	0.1139
DLGAP1-AS1	0.713	0.469	1.085	0.11404
LINC01792	1.222	0.953	1.567	0.11426
Z82186.1	1.358	0.928	1.985	0.11477
SMOC1	0.88	0.751	1.032	0.11509
IGHA1	0.909	0.807	1.024	0.11509
C1QB	0.862	0.716	1.037	0.11511
SLC4A8	1.228	0.951	1.584	0.11514
FBXO40	1.177	0.961	1.443	0.11533
GSX2	0.618	0.339	1.126	0.11591
MAMLD1	0.758	0.536	1.071	0.11628
KCTD17	0.665	0.399	1.107	0.11629
XIRP2	1.087	0.979	1.206	0.11701
SKIDA1	1.344	0.929	1.946	0.11703
CLEC7A	0.767	0.55	1.069	0.11728
CD33	0.835	0.667	1.046	0.11734
ALDH1A2	0.851	0.694	1.042	0.11788
ADAD2	0.676	0.413	1.105	0.1183
ANPEP	0.874	0.738	1.035	0.11834
NRG1	0.843	0.68	1.045	0.11844
CELF2	0.817	0.633	1.053	0.11872
FANCE	1.352	0.925	1.977	0.119
DLG5	1.426	0.913	2.227	0.11923
KLK3	1.226	0.949	1.584	0.11927
APOE	0.856	0.704	1.041	0.11941
CCDC144A	1.205	0.953	1.523	0.11959
HSPB11	1.404	0.916	2.153	0.11961
MESP1	1.229	0.948	1.593	0.12028
BIRC3	0.813	0.626	1.056	0.12059
TTN	1.112	0.972	1.271	0.12108
IGHM	0.899	0.785	1.029	0.12121
PPP1R14D	1.372	0.92	2.046	0.12122
WDR12	1.547	0.89	2.689	0.12179
MDGA1	0.873	0.734	1.037	0.12182
BRI3	0.675	0.41	1.112	0.12295
GAS6-AS1	0.827	0.65	1.053	0.12315
B3GNT8	0.775	0.56	1.072	0.12338
KIF26A	1.184	0.955	1.468	0.12341
GJA9	1.333	0.924	1.921	0.12386
GIMAP1	0.795	0.594	1.065	0.12388
C10orf71	1.129	0.967	1.319	0.12395
RASL11B	0.865	0.718	1.041	0.12489
NOP58	1.525	0.889	2.614	0.12524
EDA	1.209	0.948	1.541	0.12544
TFEC	0.849	0.688	1.047	0.12582
SH3TC1	0.779	0.566	1.072	0.12584
GAPT	0.806	0.611	1.063	0.12626
P2RY10	0.761	0.536	1.081	0.12701
C1QA	0.862	0.712	1.043	0.12719
CSPG5	1.15	0.961	1.377	0.12726
NPBWR2	1.663	0.865	3.198	0.12732
LZTS1	1.301	0.928	1.824	0.12735
LINC01141	1.243	0.94	1.645	0.12741
GPX1	0.793	0.588	1.069	0.12794
JCHAIN	0.871	0.73	1.04	0.12806
LINC00461	1.176	0.954	1.449	0.12817
PRF1	0.838	0.668	1.052	0.12854
KLHL4	0.85	0.689	1.048	0.12858
TNR	1.115	0.969	1.282	0.1286
IGHV1-46	0.787	0.578	1.072	0.12891
GPER1	1.179	0.953	1.458	0.1291
TEX41	1.224	0.943	1.589	0.12943
PTPN6	0.821	0.636	1.06	0.12981
CDH2	1.211	0.945	1.552	0.1305
TGM2	0.831	0.654	1.056	0.13071
PTPRH	0.781	0.567	1.076	0.13076
NEMP2	1.371	0.91	2.065	0.13148
CAPN13	1.249	0.935	1.668	0.13221
TEDC1	1.333	0.917	1.937	0.13221
UPK3B	0.709	0.453	1.11	0.13249
MVP	0.825	0.641	1.06	0.13298
TEKT4	0.759	0.529	1.088	0.13375
ETHE1	0.743	0.504	1.096	0.13381
CDH3	0.858	0.703	1.048	0.13415
KIAA1958	1.286	0.925	1.788	0.13469
TRH	1.291	0.924	1.804	0.13493
PGA5	0.738	0.496	1.099	0.1351
UAP1	1.267	0.929	1.729	0.13517
SPP2	1.208	0.943	1.547	0.13547
FOXG1	0.857	0.7	1.05	0.13558
TRIL	0.826	0.642	1.062	0.13579
CCM2	0.702	0.441	1.119	0.13662
SLAMF8	0.837	0.663	1.058	0.13681
PTAFR	0.815	0.623	1.067	0.1371
TNFSF4	0.819	0.629	1.066	0.13714
DHCR7	1.216	0.939	1.573	0.13753
FMO1	0.857	0.699	1.051	0.13793
FCRLB	0.747	0.508	1.099	0.13845
RP1L1	1.266	0.926	1.73	0.13943
NTSR1	0.881	0.744	1.043	0.13991
LCLAT1	1.298	0.918	1.836	0.13992
FAM117B	1.317	0.913	1.9	0.14013
PTPN22	0.846	0.677	1.057	0.14054
MYO3A	1.102	0.968	1.255	0.14062
MCF2L	1.186	0.945	1.488	0.1411
PDGFD	1.18	0.946	1.472	0.14119
IGHJ3	0.74	0.495	1.105	0.14129
IGKC	0.924	0.832	1.027	0.14137
HYAL2	0.747	0.506	1.103	0.14215
CD55	1.271	0.923	1.75	0.14245
P2RY6	0.806	0.604	1.075	0.14254
TIMM13	1.3	0.914	1.848	0.14378
RIMS3	1.223	0.934	1.603	0.1438
PROC	0.778	0.556	1.089	0.14386
TNFRSF11A	0.874	0.73	1.047	0.14406
KIAA1549L	0.875	0.73	1.047	0.14479
CTSD	0.788	0.572	1.085	0.14496
RIDA	0.746	0.503	1.107	0.14551
VNN1	0.837	0.658	1.064	0.1461
IRF5	0.803	0.597	1.081	0.14761
PDE3A	0.853	0.688	1.058	0.148
ERVV-1	1.331	0.904	1.959	0.14804
PYCARD	0.812	0.613	1.077	0.14818
CNNM1	1.188	0.941	1.5	0.14826
NSMCE2	1.378	0.89	2.134	0.15017
MTHFD2	1.363	0.894	2.077	0.15023
RFTN1	0.75	0.507	1.11	0.15051
CBX3P2	0.689	0.415	1.145	0.15057
PDLIM7	0.731	0.477	1.121	0.15122
H2BC3	0.664	0.379	1.162	0.15126
CDO1	1.133	0.955	1.345	0.15177
IGLC7	0.817	0.619	1.077	0.15201
XCL2	0.781	0.556	1.096	0.15252
FMO4	0.744	0.496	1.116	0.15256
MTBP	1.342	0.896	2.01	0.15306
NCR3	0.763	0.526	1.106	0.15307
HADH	1.306	0.905	1.884	0.15325
SORL1	0.839	0.659	1.068	0.15403
MYO16	1.129	0.955	1.335	0.15513
IL17RB	1.209	0.93	1.573	0.15613
LTB	0.839	0.658	1.07	0.15655
CYBB	0.864	0.705	1.058	0.15727
SLC25A35	0.804	0.595	1.088	0.15732
TMEM74B	1.238	0.921	1.664	0.15762
DKK1	1.111	0.96	1.286	0.15776
GAS6	0.827	0.635	1.077	0.15852
CLEC2B	0.819	0.621	1.081	0.15854
CD44	0.808	0.6	1.087	0.15863
MAOB	1.141	0.95	1.371	0.15882
RIMS1	0.867	0.71	1.058	0.15995
TBC1D10A	0.74	0.486	1.126	0.16011
RBAKDN	0.849	0.675	1.068	0.16141
RBMY1A1	0.819	0.619	1.083	0.16148
UST	1.233	0.92	1.652	0.16183
MYLK4	1.143	0.948	1.378	0.16193
TRIM16L	0.781	0.552	1.105	0.16221
CCDC60	1.313	0.896	1.923	0.16255
MLANA	1.23	0.919	1.645	0.16337
ZDHHC22	1.249	0.913	1.707	0.16389
DTX4	1.2	0.928	1.552	0.16444
MOSPD3	0.684	0.4	1.169	0.16509
ANGPTL7	1.131	0.951	1.345	0.1652
DENND2C	1.299	0.898	1.879	0.16546
CLEC4A	0.875	0.725	1.057	0.16563
STRA6	0.877	0.728	1.056	0.166
FHL2	0.817	0.613	1.088	0.16601
CEBPA	0.875	0.724	1.057	0.16728
IGKV1-5	0.882	0.738	1.054	0.16752
CREB5	0.799	0.58	1.1	0.16868
FGFBP2	1.072	0.971	1.184	0.16902
GFAP	1.191	0.929	1.527	0.16905
FAM169B	1.218	0.919	1.613	0.16952
TCF7	1.246	0.91	1.706	0.17036
SNAI3	0.763	0.518	1.123	0.17043
SNX4	1.381	0.87	2.191	0.17103
IFIT1	0.83	0.635	1.084	0.17134
SPN	0.802	0.584	1.1	0.17135
LINC01968	1.3	0.893	1.892	0.17137
GAS7	0.858	0.689	1.068	0.1714
IGF2-AS	0.855	0.683	1.071	0.17247
PPIG	1.393	0.865	2.244	0.17264
HSD3B7	0.849	0.671	1.074	0.17317
CCL15	1.336	0.88	2.029	0.17348
COX7B2	0.816	0.608	1.095	0.17494
TM6SF1	0.783	0.549	1.115	0.17496
AL035252.2	1.251	0.905	1.729	0.17512
IGLV2-14	0.884	0.739	1.057	0.17559
CHEK1	1.372	0.868	2.169	0.17581
PNLDC1	0.841	0.654	1.081	0.17591
S1PR4	0.813	0.603	1.097	0.17653
SIT1	0.806	0.59	1.102	0.177
SNORC	1.092	0.961	1.241	0.17701
RASSF5	0.782	0.547	1.118	0.17798
HPGD	0.854	0.679	1.075	0.17837
PTHLH	0.844	0.66	1.081	0.17871
SFR1	1.33	0.877	2.017	0.17891
CACNG4	1.095	0.959	1.25	0.17941
GAGE1	0.879	0.728	1.061	0.17993
SLC9A2	1.109	0.953	1.291	0.17995
CAVIN4	0.836	0.644	1.086	0.18022
CTSB	0.782	0.546	1.121	0.18096
GPR137B	0.833	0.637	1.089	0.18115
AS3MT	1.213	0.914	1.609	0.18127
CWH43	1.248	0.901	1.728	0.18177
CD52	0.856	0.682	1.076	0.18265
BORCS6	0.814	0.602	1.102	0.18275
PPP2R1B	1.426	0.846	2.404	0.18288
ICOS	0.809	0.592	1.105	0.1831
PCDH11X	1.152	0.935	1.42	0.18343
TMEM176B	0.866	0.701	1.07	0.18357
LPO	1.203	0.916	1.581	0.18429
CEP295	1.362	0.863	2.151	0.18462
WFDC6	1.246	0.9	1.723	0.18475
PLAUR	0.831	0.632	1.092	0.1848
ZEB1-AS1	0.734	0.465	1.16	0.18533
NCF1C	0.864	0.696	1.073	0.18572
TMEM126B	1.391	0.853	2.27	0.18615
TG	1.173	0.926	1.487	0.18634
AACS	1.363	0.86	2.159	0.18735
HLA-DMB	0.859	0.684	1.077	0.18838
S100A7A	1.191	0.918	1.544	0.18866
C1RL	0.84	0.648	1.089	0.18869
DSG3	1.132	0.941	1.362	0.18873
TBC1D8B	1.262	0.89	1.79	0.19164
IGKV2D-29	0.764	0.509	1.145	0.19171
DELEC1	1.238	0.897	1.709	0.19479
FSTL5	0.872	0.708	1.073	0.195
FHOD3	1.271	0.884	1.828	0.19601
MME	0.917	0.804	1.046	0.1961
SFRP1	0.891	0.747	1.062	0.19611
GGT1	0.836	0.637	1.098	0.19713
CTSV	1.196	0.911	1.571	0.19759
RAC2	0.897	0.759	1.059	0.19806
ANO7L1	0.787	0.546	1.134	0.1987
ARPC1B	0.791	0.554	1.131	0.1988
CCDC153	1.308	0.867	1.973	0.20093
NAF1	1.371	0.845	2.225	0.20157
CITED2	0.77	0.516	1.15	0.2017
WASHC5	1.321	0.861	2.026	0.20183
SLC7A4	0.82	0.605	1.112	0.20183
GNAS-AS1	1.2	0.907	1.589	0.20186
GPR3	0.812	0.59	1.118	0.20195
ETV5	0.798	0.565	1.129	0.20211
FDFT1	1.343	0.853	2.114	0.20243
TNFSF15	0.841	0.644	1.098	0.20258
WFIKKN1	0.769	0.514	1.152	0.20276
MIR4435-2HG	0.804	0.575	1.125	0.20278
ARHGAP36	0.776	0.524	1.148	0.20373
PLD6	1.139	0.931	1.394	0.20416
DNM1P41	1.137	0.932	1.388	0.20484
SAMD14	0.799	0.565	1.13	0.20491
MEPE	1.078	0.96	1.21	0.20508
PCSK6	1.186	0.911	1.544	0.20508
MEIS3	0.862	0.685	1.085	0.20524
APOC1	0.875	0.711	1.076	0.20533
UBASH3A	0.812	0.588	1.121	0.20616
NAT8L	1.124	0.938	1.347	0.20645
PTPRN2	1.154	0.924	1.44	0.20648
CSF3R	0.859	0.678	1.088	0.20685
KIDINS220	1.312	0.86	2.001	0.20762
MKI67	1.288	0.869	1.908	0.20764
STK32B	0.856	0.672	1.091	0.2091
SPOCD1	0.859	0.678	1.089	0.20915
SRFBP1	1.52	0.791	2.924	0.20927
SKOR1	0.741	0.465	1.183	0.20972
TRBJ2-1	0.6	0.269	1.334	0.21015
MT3	1.147	0.926	1.421	0.21023
STAC2	1.108	0.943	1.3	0.21162
MT-CO1	0.779	0.525	1.154	0.21237
ATP6V0C	0.796	0.556	1.14	0.21261
EPCAM	1.118	0.938	1.331	0.21306
GRAMD2A	1.137	0.929	1.391	0.21371
IGLV2-11	0.863	0.683	1.089	0.2143
KIF20B	1.305	0.857	1.988	0.21435
NPFFR2	0.85	0.657	1.099	0.21438
CPPED1	0.817	0.593	1.125	0.21528
IL13	1.234	0.885	1.72	0.21557
PEX11A	1.331	0.846	2.094	0.21596
ADRA1B	0.813	0.585	1.129	0.21714
LINC00221	0.84	0.638	1.108	0.2173
TRGC2	0.85	0.657	1.101	0.21767
MAP6D1	1.226	0.887	1.695	0.21791
POLQ	1.359	0.834	2.217	0.21839
TCAP	1.091	0.95	1.254	0.21872
IGHA2	0.9	0.762	1.064	0.21941
PANK1	1.326	0.844	2.085	0.22092
PIANP	0.867	0.689	1.091	0.22235
MZT1	1.262	0.868	1.836	0.22306
CRISPLD2	0.895	0.749	1.07	0.22371
PAX2	1.132	0.927	1.383	0.22379
SOX5	0.862	0.678	1.095	0.22423
LYVE1	0.856	0.666	1.1	0.22524
LYSMD1	1.287	0.855	1.937	0.22578
FAM91A1	1.271	0.862	1.875	0.22666
PRAC1	1.211	0.887	1.652	0.22817
ADH1B	1.132	0.925	1.386	0.22821
AIF1	0.865	0.683	1.095	0.22839
OSBPL10	0.82	0.593	1.133	0.22889
RAMP3	0.871	0.696	1.091	0.22901
HMGCLL1	0.872	0.697	1.09	0.2291
RASSF4	0.861	0.674	1.099	0.22928
IRF4	0.847	0.645	1.111	0.22979
SLC6A11	1.109	0.937	1.314	0.22998
CAMK2N2	0.875	0.703	1.089	0.23007
HCN4	1.164	0.908	1.491	0.23055
SLC9B2	0.881	0.716	1.084	0.23057
CHRNA2	1.233	0.875	1.738	0.23095
PDCD1LG2	0.857	0.666	1.104	0.2323
SLC6A6	0.819	0.591	1.137	0.23322
ABRAXAS1	1.32	0.836	2.086	0.23388
IGSF11	1.129	0.924	1.379	0.23409
SHOX2	1.213	0.883	1.666	0.23415
TRUB1	1.366	0.817	2.284	0.23497
CD6	0.822	0.594	1.138	0.23698
CKMT1B	1.113	0.932	1.329	0.2371
PRSS36	0.777	0.511	1.181	0.23718
LTBP2	0.884	0.72	1.085	0.23789
AURKB	0.857	0.663	1.108	0.23802
C20orf197	0.819	0.588	1.141	0.23809
IGDCC3	0.86	0.67	1.105	0.23821
RMRP	0.898	0.751	1.074	0.23854
BACE2	0.853	0.654	1.111	0.23859
STAB1	0.872	0.695	1.095	0.23879
LYL1	0.818	0.585	1.144	0.23964
PTGS2	1.097	0.94	1.279	0.23979
ASIC3	0.826	0.601	1.136	0.23997
PODNL1	0.887	0.725	1.084	0.24016
SLC37A2	0.911	0.779	1.065	0.2402
SLAMF1	0.837	0.621	1.128	0.24143
IGFBP7	0.823	0.595	1.14	0.24147
NLRP1	0.821	0.591	1.142	0.24196
PLAU	0.862	0.672	1.106	0.24234
IL17RD	0.843	0.632	1.123	0.24308
TMEM150A	0.801	0.552	1.163	0.2436
SORCS3	1.159	0.903	1.488	0.24564
FRMD5	0.851	0.647	1.118	0.24566
FCGRT	0.812	0.571	1.154	0.24609
DNA2	1.274	0.846	1.917	0.24615
ANGPT1	1.121	0.924	1.361	0.24651
PTPRE	0.831	0.607	1.137	0.24725
PPM1E	1.117	0.926	1.346	0.24776
MT1F	1.103	0.934	1.303	0.24889
CATSPER1	0.861	0.668	1.111	0.24961
PCDHGB4	1.123	0.922	1.369	0.24986
FZD2	0.884	0.717	1.091	0.25093
CRYAB	1.097	0.937	1.284	0.25097
NPM1	1.283	0.838	1.964	0.25133
IGLV1-47	0.871	0.688	1.103	0.25162
SIRPB2	0.836	0.615	1.136	0.2518
ABCA12	1.122	0.921	1.366	0.25304
KRTAP13-1	1.163	0.898	1.506	0.25326
LONRF2	1.119	0.922	1.359	0.25371
LINC00877	0.787	0.522	1.188	0.25465
SLC37A4	1.261	0.846	1.879	0.25476
FAM155B	1.134	0.913	1.409	0.2551
CUTC	1.298	0.828	2.035	0.25624
RNF113B	1.281	0.835	1.966	0.25624
CLEC18A	1.115	0.924	1.345	0.2575
MKRN9P	0.872	0.687	1.106	0.25782
NCF1	0.874	0.691	1.104	0.25813
NDRG4	0.895	0.738	1.085	0.25822
HLA-DRB5	0.907	0.764	1.075	0.26031
IL27RA	0.839	0.619	1.139	0.26034
CST3	0.908	0.766	1.075	0.26106
RTTN	1.239	0.853	1.801	0.26124
LINC01018	1.195	0.875	1.632	0.26229
TRPM2	0.865	0.671	1.115	0.26283
HTR1B	0.792	0.526	1.191	0.26285
RAB11FIP4	1.122	0.917	1.371	0.26336
SLC4A10	1.173	0.887	1.551	0.26372
SCX	1.1	0.931	1.3	0.2642
MARCO	0.889	0.722	1.093	0.26425
KBTBD13	1.179	0.882	1.576	0.26523
LINC02685	1.216	0.861	1.716	0.2666
BCL3	0.843	0.624	1.14	0.26784
RELB	0.818	0.573	1.167	0.26795
ATP1A2	1.088	0.937	1.264	0.26807
HAND2-AS1	1.164	0.889	1.525	0.26964
HIC1	1.176	0.881	1.569	0.27096
C6orf226	0.847	0.63	1.139	0.2727
GDPD2	1.272	0.827	1.955	0.27276
FCHO1	0.824	0.584	1.164	0.27291
IL10RA	0.882	0.705	1.104	0.274
CASP5	1.131	0.907	1.409	0.27417
CASC11	1.145	0.898	1.459	0.27427
IL6-AS1	0.757	0.459	1.247	0.2743
CYP2C9	1.137	0.903	1.432	0.2746
CSF2RB	0.845	0.623	1.145	0.27658
LINC01777	1.324	0.798	2.195	0.27706
LINC01136	1.186	0.872	1.615	0.27721
LMOD2	1.084	0.937	1.253	0.27723
PPP1R3C	1.167	0.883	1.54	0.27766
PCA3	1.153	0.891	1.492	0.27866
ZFAND3	0.75	0.446	1.262	0.27901
PLCD1	1.189	0.869	1.627	0.27959
C3orf18	0.785	0.506	1.218	0.27982
PCDH11Y	1.163	0.884	1.529	0.28057
EPHA10	1.144	0.896	1.46	0.28087
TNKS	1.272	0.821	1.971	0.28141
C11orf87	0.892	0.724	1.098	0.28164
RRAS	0.804	0.54	1.196	0.28173
FGD3	1.136	0.9	1.435	0.28204
LINC02532	1.173	0.877	1.57	0.28293
USP37	1.33	0.79	2.239	0.2831
FAM214A	1.296	0.807	2.082	0.28318
LYZ	0.895	0.731	1.096	0.2838
ELF3	1.155	0.887	1.503	0.28591
ACRV1	1.248	0.831	1.875	0.28601
MMP19	0.903	0.747	1.09	0.28781
HELB	1.27	0.817	1.973	0.28813
ADAM29	1.14	0.894	1.453	0.29008
JPH2	0.892	0.721	1.103	0.29018
TMEM273	0.886	0.708	1.109	0.29043
IGHD	0.901	0.743	1.093	0.29062
CDA	0.861	0.652	1.137	0.29089
DCHS2	1.124	0.905	1.397	0.29107
GIMAP5	0.876	0.685	1.12	0.29145
IGKV1D-16	0.751	0.44	1.283	0.29511
SPSB1	0.85	0.627	1.152	0.29512
DGAT2	1.129	0.899	1.418	0.29547
TTC39B	1.229	0.834	1.811	0.29695
NOC3L	1.315	0.785	2.204	0.2978
CCL28	1.189	0.858	1.65	0.2983
THY1	0.874	0.678	1.127	0.29888
TIMP4	0.915	0.775	1.082	0.29946
SCN1A	1.145	0.886	1.48	0.29964
F2RL1	0.866	0.66	1.137	0.30076
RGS4	0.906	0.752	1.092	0.30083
KIF26B	0.908	0.755	1.091	0.30157
FCGR1B	0.885	0.701	1.116	0.30196
NTNG2	0.88	0.69	1.122	0.30246
FAM20B	1.278	0.801	2.039	0.30261
IGLC2	0.941	0.839	1.057	0.30548
CARD10	0.806	0.533	1.218	0.30559
SLC5A6	1.273	0.802	2.02	0.30648
OR4Q3	1.185	0.856	1.64	0.30741
TRERF1	0.874	0.674	1.132	0.30745
BCKDHB	1.306	0.779	2.189	0.31055
RFX5	1.264	0.803	1.99	0.31072
LILRB3	0.847	0.615	1.167	0.31086
MUSTN1	1.089	0.923	1.284	0.31099
GALNS	0.823	0.564	1.201	0.31228
PINX1	1.268	0.799	2.014	0.31359
HMMR	1.176	0.858	1.611	0.3136
GRIN1	1.183	0.852	1.641	0.31533
ELFN2	0.836	0.589	1.186	0.3164
ZNF469	0.904	0.741	1.102	0.31646
IGLV1-40	0.906	0.747	1.099	0.31748
IGLV8-61	0.853	0.624	1.166	0.31774
SIGLEC1	0.909	0.754	1.096	0.31783
C5AR1	0.866	0.654	1.149	0.3192
TRAV14DV4	0.722	0.381	1.37	0.31943
HELLS	1.206	0.833	1.745	0.32056
BPIFB2	1.121	0.895	1.405	0.32085
FAM153A	1.137	0.882	1.465	0.32241
BCAR4	1.208	0.831	1.757	0.32262
IGKV2-30	0.889	0.704	1.123	0.3242
OSCAR	0.914	0.765	1.093	0.32493
PIK3C2G	1.166	0.859	1.583	0.32542
EVA1A	0.9	0.728	1.111	0.32569
SLITRK2	1.085	0.922	1.276	0.32661
MEGF11	1.142	0.876	1.491	0.32674
HBE1	0.835	0.583	1.197	0.32721
STX1A	0.808	0.527	1.239	0.32853
DTWD2	1.293	0.772	2.164	0.32883
SOX21	1.109	0.901	1.363	0.32889
SOWAHD	0.836	0.583	1.198	0.32902
PCDH15	1.106	0.903	1.355	0.32947
MIP	1.145	0.872	1.505	0.32959
GSG1L	1.119	0.893	1.401	0.3299
PADI2	1.082	0.923	1.268	0.33012
DUSP6	0.85	0.611	1.181	0.3321
CDHR4	1.162	0.858	1.574	0.33278
MINDY1	1.217	0.817	1.814	0.33325
C9orf135	1.159	0.859	1.565	0.33354
ZNF664	1.227	0.81	1.861	0.33443
IL20RB	1.095	0.91	1.318	0.33579
SRL	1.085	0.919	1.282	0.336
LINC00494	0.884	0.687	1.137	0.33612
NHSL2	0.885	0.689	1.136	0.33613
PROK1	0.801	0.509	1.259	0.33617
HLA-DOA	0.886	0.691	1.135	0.33681
ADAM22	1.14	0.871	1.493	0.33988
FRG1JP	0.832	0.571	1.213	0.3399
SIX2	0.913	0.756	1.101	0.33993
FAM131B	0.844	0.595	1.197	0.34078
SRPK1	1.216	0.813	1.818	0.34124
EXPH5	1.142	0.868	1.504	0.34244
WWP2	1.145	0.866	1.513	0.34253
MICAL1	0.821	0.546	1.235	0.34369
CAPN3	1.13	0.877	1.455	0.34389
ZNF683	0.882	0.68	1.144	0.34428
FZD1	0.858	0.623	1.18	0.34591
ALG9	1.334	0.731	2.435	0.34781
OR52A1	1.155	0.854	1.562	0.34851
LAT	0.893	0.705	1.131	0.34877
SCG2	0.917	0.764	1.1	0.34901
EDN2	1.112	0.89	1.39	0.34996
MUSK	0.878	0.669	1.153	0.35039
PDCD1	0.877	0.666	1.155	0.35107
SLC2A1	1.098	0.902	1.336	0.35147
MAGEL2	0.92	0.771	1.098	0.35438
CLSTN3	0.884	0.681	1.148	0.35457
LST1	0.884	0.68	1.149	0.35557
ZXDB	1.18	0.83	1.678	0.3561
MYL2	1.051	0.946	1.168	0.35636
DSG1	1.161	0.845	1.596	0.35692
CYP19A1	0.885	0.683	1.148	0.35741
APOBR	0.909	0.741	1.114	0.35772
POC1B	1.295	0.744	2.252	0.36022
PAGE3	0.746	0.397	1.399	0.36067
FLYWCH2	0.809	0.513	1.276	0.36215
MUC19	1.111	0.886	1.392	0.36261
EVX1	1.111	0.884	1.397	0.36483
CACNG2	1.092	0.902	1.323	0.36601
TICRR	1.217	0.794	1.865	0.36751
GABRA6	1.213	0.796	1.849	0.36828
TDRD1	1.091	0.902	1.32	0.37055
LINC01399	0.818	0.528	1.269	0.37063
ZBTB42	1.158	0.838	1.6	0.3731
GUCA1A	0.889	0.686	1.152	0.37411
CYTL1	0.914	0.749	1.115	0.37431
IGHV3-53	0.864	0.625	1.193	0.37446
RSPH9	1.187	0.812	1.735	0.37668
RPL4	1.239	0.769	1.996	0.37873
SRRM4	1.13	0.86	1.485	0.37896
TYW5	1.229	0.775	1.948	0.3799
TIMM8B	1.173	0.82	1.68	0.3825
HK3	0.893	0.693	1.152	0.38391
PRPH	1.059	0.931	1.205	0.38451
CIP2A	1.209	0.788	1.856	0.38488
WNT16	1.073	0.916	1.257	0.38501
IGLV6-57	0.901	0.713	1.14	0.38533
TMC8	0.885	0.671	1.167	0.38756
FOXP4	0.865	0.62	1.206	0.3914
PPP2R5D	0.836	0.553	1.261	0.39256
CTSW	1.122	0.861	1.461	0.39353
ZNF853	0.915	0.746	1.123	0.39407
TRDV1	0.804	0.486	1.33	0.3953
SERPINA3	1.064	0.923	1.226	0.39535
EPN2	0.864	0.617	1.21	0.396
SEPTIN1	0.862	0.612	1.215	0.39676
KLHL28	1.256	0.741	2.129	0.39686
CAPNS2	1.296	0.709	2.368	0.39915
DSG4	1.136	0.845	1.527	0.39929
ENTPD3	1.069	0.915	1.25	0.39978
RETN	0.854	0.591	1.234	0.40025
CCDC168	1.136	0.844	1.529	0.40108
ENTPD7	1.168	0.812	1.679	0.4032
AGAP2-AS1	1.126	0.852	1.487	0.40345
TMPRSS7	1.172	0.807	1.702	0.40411
AOC2	1.063	0.921	1.227	0.40428
PRPF3	1.19	0.789	1.795	0.4065
HOXD13	1.107	0.87	1.409	0.4068
HSD17B2	1.12	0.856	1.465	0.40959
SHISA9	1.103	0.874	1.392	0.4096
CA4	1.14	0.834	1.557	0.41214
PHEX	1.068	0.912	1.251	0.41233
DTX1	0.873	0.63	1.209	0.4136
NRXN1	1.06	0.921	1.22	0.41445
ADAMTS18	0.951	0.842	1.074	0.41555
FLJ16779	0.912	0.727	1.143	0.42185
VWA5A	0.913	0.732	1.14	0.42269
C2orf73	1.193	0.773	1.843	0.42533
ZBED2	0.847	0.563	1.275	0.42603
ANGPTL6	0.895	0.682	1.176	0.42675
IGKV1-27	0.885	0.655	1.196	0.42733
VGLL3	0.929	0.774	1.115	0.42801
SH2D4A	1.128	0.837	1.521	0.42871
CUL9	1.154	0.809	1.645	0.42987
MCM2	1.17	0.792	1.729	0.43021
SLC11A1	0.896	0.682	1.177	0.4303
MARVELD2	1.108	0.856	1.435	0.43471
OS9	1.14	0.82	1.586	0.43568
S100P	1.074	0.897	1.287	0.43605
NELL2	0.917	0.737	1.141	0.43629
HAVCR1	1.089	0.878	1.351	0.43683
DMP1	1.047	0.933	1.175	0.43705
ATP6V0A4	1.117	0.844	1.479	0.43779
EPPIN	1.107	0.856	1.433	0.43809
PF4	0.914	0.728	1.148	0.43879
CDCA2	1.153	0.804	1.652	0.43917
PTGER4	0.894	0.671	1.19	0.44179
CA9	1.046	0.932	1.175	0.44244
SLC9A3	1.078	0.89	1.307	0.44254
TAF8	0.825	0.504	1.353	0.44662
TJAP1	1.161	0.79	1.705	0.44684
GPR137C	1.135	0.819	1.573	0.44784
NFKBIE	0.881	0.635	1.223	0.45023
NTAQ1	1.168	0.778	1.754	0.45274
DOK5	1.101	0.857	1.414	0.45277
ABHD10	1.211	0.733	2.003	0.45472
SERINC4	0.883	0.638	1.223	0.45545
C3	0.94	0.799	1.106	0.45605
SERPINE1	0.918	0.733	1.15	0.45633
ERBB4	1.071	0.893	1.284	0.45727
CENPE	1.147	0.799	1.645	0.4575
IGHV3-21	0.925	0.752	1.137	0.46005
MYO1G	0.905	0.692	1.183	0.46434
SULF1	0.908	0.701	1.176	0.46475
HES1	0.897	0.671	1.2	0.46558
ANP32E	1.148	0.791	1.665	0.46841
ADAMTSL1	0.927	0.756	1.137	0.46848
RPS4XP2	1.216	0.716	2.067	0.46893
OR2L2	1.11	0.836	1.473	0.46928
SFRP4	0.945	0.809	1.103	0.47053
ABCC9	1.139	0.8	1.62	0.47094
LILRA4	0.858	0.565	1.303	0.4722
ZNF423	0.918	0.726	1.16	0.47254
CHRM1	1.176	0.755	1.833	0.47257
RBBP8	1.162	0.772	1.749	0.47298
PPP1R9B	0.818	0.473	1.415	0.47325
RCSD1	0.885	0.634	1.236	0.47445
TEAD3	0.852	0.549	1.322	0.47471
MPHOSPH9	1.222	0.705	2.115	0.47515
PCSK2	0.93	0.761	1.136	0.4766
PRDM14	1.115	0.826	1.506	0.47714
NLRP3	0.892	0.65	1.225	0.48024
COL8A1	0.924	0.742	1.151	0.48193
HCFC1R1	0.868	0.585	1.288	0.48327
IGLV4-69	0.903	0.679	1.201	0.48364
PAPLN	0.913	0.707	1.178	0.48421
TRBJ2-3	0.843	0.521	1.364	0.48689
C2CD4A	1.103	0.836	1.455	0.48718
SLC35F2	1.099	0.842	1.434	0.48877
PCARE	1.158	0.764	1.756	0.48883
NECTIN1	1.127	0.803	1.581	0.48998
ZWINT	1.125	0.804	1.575	0.49075
LINC02762	1.097	0.842	1.43	0.49184
MCF2L2	1.094	0.846	1.414	0.49295
MARK3	1.221	0.689	2.162	0.49338
SLC22A25	1.112	0.82	1.507	0.49454
ART4	1.119	0.811	1.544	0.49463
KCNC3	0.924	0.735	1.161	0.49726
MGARP	0.85	0.532	1.359	0.49815
CCN2	0.926	0.74	1.158	0.49962
SPANXC	0.861	0.557	1.33	0.49966
ABCC10	0.862	0.561	1.327	0.50092
MYO1F	0.909	0.688	1.201	0.50185
SORD	1.168	0.742	1.838	0.50189
GPR20	0.878	0.599	1.287	0.50382
PIPOX	0.909	0.685	1.205	0.50664
CXXC5	0.867	0.57	1.321	0.50689
RPRM	0.943	0.791	1.123	0.50713
RGS19	0.884	0.613	1.274	0.50866
SFXN1	1.209	0.685	2.136	0.51237
NKAIN4	0.928	0.743	1.16	0.51278
HK2	1.089	0.843	1.407	0.51336
ITGAE	0.875	0.585	1.309	0.51488
MUC21	1.121	0.793	1.584	0.51828
CCL4	0.922	0.721	1.179	0.51888
NKX2-4	0.911	0.687	1.209	0.51925
G6PC	1.104	0.816	1.493	0.52108
CD247	0.923	0.722	1.18	0.52114
BNIPL	1.124	0.787	1.604	0.52147
MUC5B	1.061	0.885	1.271	0.52198
STXBP1	0.857	0.535	1.375	0.52291
AMER3	1.091	0.833	1.43	0.52639
SERTAD4-AS1	0.908	0.672	1.226	0.52752
CHRNA1	0.951	0.812	1.113	0.52824
CT75	1.073	0.862	1.335	0.53105
SCRG1	1.05	0.902	1.222	0.53202
PTK7	0.925	0.722	1.184	0.53398
PLA2G4A	1.09	0.83	1.433	0.53499
MYL4	0.938	0.765	1.15	0.53671
CBLN4	1.044	0.91	1.198	0.53763
GPBAR1	0.908	0.667	1.238	0.5433
LINC00320	1.091	0.824	1.444	0.54414
JAK3	0.926	0.722	1.188	0.54445
CDKL4	1.126	0.767	1.652	0.54603
CYP1B1-AS1	1.108	0.793	1.548	0.54757
KLRK1	0.919	0.698	1.211	0.55003
BTC	1.094	0.814	1.471	0.55146
SP8	1.064	0.868	1.304	0.55147
PGM5	0.919	0.695	1.214	0.55247
IGHV3-43	0.906	0.652	1.258	0.55554
TMTC1	1.063	0.868	1.301	0.55621
CNN1	0.934	0.743	1.174	0.55871
CTSZ	0.926	0.715	1.199	0.55923
ACTA1	1.035	0.922	1.161	0.55974
SLC35A5	1.159	0.703	1.912	0.56215
MED20	0.881	0.575	1.352	0.5628
CHCHD10	0.925	0.706	1.212	0.5702
TEX29	0.942	0.764	1.16	0.57182
CEACAM4	0.905	0.639	1.281	0.57296
DNALI1	0.928	0.714	1.205	0.57328
CMTM8	0.921	0.691	1.228	0.57476
CCL23	1.145	0.711	1.845	0.57659
INA	1.047	0.889	1.234	0.58054
PMP2	1.066	0.85	1.337	0.58058
OLFM2	0.946	0.778	1.151	0.58117
EFCAB7	1.136	0.721	1.79	0.58212
PRELP	1.033	0.921	1.158	0.5831
TMEM59L	0.941	0.757	1.169	0.58313
FRY-AS1	1.105	0.772	1.58	0.58617
HBA2	1.028	0.93	1.138	0.58626
SEMA6B	0.918	0.673	1.252	0.58802
MPZ	0.912	0.653	1.274	0.58821
TENM1	1.044	0.892	1.224	0.59003
ISLR2	0.937	0.739	1.188	0.59242
GRHL3	1.054	0.87	1.276	0.59244
GAD1	1.063	0.849	1.329	0.59467
TRPM1	1.085	0.804	1.464	0.59485
SRF	0.893	0.587	1.357	0.59592
RTN2	0.915	0.659	1.271	0.59735
TFEB	0.904	0.62	1.318	0.59881
NTF3	0.95	0.786	1.149	0.59963
OFCC1	1.079	0.81	1.437	0.6021
CBFA2T3	0.939	0.74	1.192	0.6067
MEA1	0.915	0.651	1.286	0.60858
STEAP4	0.951	0.784	1.154	0.6086
CP	1.064	0.836	1.355	0.61279
CERS6	1.086	0.786	1.5	0.61612
METTL8	1.147	0.669	1.966	0.61905
BACH2	0.937	0.725	1.211	0.61956
SULF2	0.942	0.745	1.192	0.62103
EFHD1	1.047	0.871	1.259	0.62182
ATP9B	1.128	0.695	1.831	0.62575
OSM	0.946	0.755	1.184	0.62678
HEPH	0.958	0.807	1.138	0.62735
DTNA	1.075	0.802	1.441	0.62804
BAG5	1.128	0.693	1.836	0.62873
CACNG7	0.947	0.758	1.182	0.62904
IGHV3-30	0.957	0.8	1.144	0.63057
RFX8	0.943	0.74	1.201	0.63198
IGFBPL1	0.951	0.772	1.17	0.63287
LPAL2	1.061	0.831	1.355	0.63393
TSGA10IP	1.084	0.777	1.51	0.63585
SCUBE3	1.039	0.886	1.219	0.63848
RIN1	0.913	0.625	1.335	0.63916
MMP11	0.952	0.773	1.171	0.63948
PSMG1	1.115	0.708	1.755	0.63961
RFX4	1.076	0.789	1.467	0.64293
CCND3	0.932	0.691	1.258	0.64642
TMEM92	1.073	0.793	1.452	0.64834
SLC7A10	0.973	0.862	1.097	0.65034
GRIN3B	0.934	0.694	1.257	0.65172
PRUNE1	1.095	0.739	1.623	0.65185
BCAS1	0.949	0.754	1.194	0.6522
PSG11	0.903	0.58	1.408	0.6531
ACHE	1.049	0.849	1.296	0.65595
DGKK	1.062	0.816	1.381	0.65653
MYH1	1.029	0.908	1.165	0.65678
LTC4S	0.947	0.742	1.208	0.659
IRX3	0.937	0.701	1.252	0.6597
CXADR	1.05	0.842	1.308	0.66717
SPATA21	1.059	0.815	1.377	0.66808
LIPE	1.082	0.754	1.551	0.66929
MLPH	0.958	0.785	1.169	0.67239
ZNF467	0.943	0.718	1.238	0.67305
AGAP3	0.909	0.58	1.425	0.67835
CDH10	1.029	0.898	1.18	0.6789
CCT8	0.917	0.608	1.383	0.67992
CNTNAP5	0.924	0.634	1.348	0.68173
PLA2G5	1.047	0.84	1.304	0.68257
SLC30A8	0.948	0.732	1.227	0.6839
FCRL6	0.93	0.655	1.32	0.68473
COL26A1	1.032	0.886	1.202	0.68606
PNOC	1.032	0.884	1.206	0.68609
CLRN1	1.099	0.694	1.741	0.68693
MEOX1	1.04	0.857	1.262	0.69006
ISM2	1.055	0.812	1.37	0.69016
TSTD1	0.935	0.673	1.3	0.69031
AMELX	1.035	0.873	1.227	0.69197
GOLGA7B	0.948	0.727	1.236	0.69426
USP16	0.91	0.567	1.46	0.69491
ANKH	0.941	0.694	1.277	0.69728
MS4A8	0.962	0.789	1.172	0.69763
ITGB2	0.955	0.756	1.206	0.69995
LTN1	1.073	0.749	1.538	0.70094
NELL1	0.964	0.801	1.161	0.70137
ZNF784	0.913	0.572	1.457	0.70265
GNRHR2	0.933	0.652	1.335	0.70376
SYT6	1.038	0.856	1.258	0.70641
FANCI	0.928	0.624	1.38	0.71216
PLCB2	0.955	0.746	1.222	0.71487
FRS3	1.075	0.727	1.591	0.71602
ZAP70	0.952	0.728	1.245	0.71695
MDGA2	1.046	0.821	1.332	0.71748
CNPY3	0.941	0.675	1.312	0.71816
FGF7	0.965	0.792	1.174	0.71923
JCAD	0.934	0.643	1.356	0.71936
CGB8	1.062	0.762	1.48	0.72248
PLA2G2A	1.027	0.888	1.187	0.72317
PSORS1C3	1.064	0.755	1.498	0.7236
NEK1	1.084	0.69	1.703	0.72745
FRZB	1.029	0.875	1.212	0.72794
COBLL1	1.047	0.807	1.358	0.72925
MUC7	1.035	0.85	1.261	0.72995
FGF5	1.037	0.841	1.279	0.73151
PI15	1.026	0.883	1.193	0.73572
VEPH1	0.962	0.767	1.207	0.7366
ASRGL1	0.941	0.658	1.345	0.73726
PRSS54	0.937	0.638	1.376	0.73925
ANXA9	1.074	0.701	1.646	0.74226
MIR4500HG	1.046	0.797	1.373	0.74532
LINC00421	1.062	0.739	1.525	0.74612
BRI3BP	1.085	0.662	1.778	0.74664
PAX7	0.976	0.843	1.131	0.74853
TBC1D10C	0.957	0.728	1.256	0.7494
RERG	1.039	0.819	1.319	0.7507
LIF	0.972	0.816	1.159	0.75392
REG1A	0.964	0.763	1.217	0.75614
AC004264.1	0.943	0.651	1.368	0.75866
KRT6B	0.945	0.66	1.353	0.75899
TRIM33	0.909	0.492	1.679	0.76066
HIF3A	1.027	0.863	1.223	0.7631
PCED1B-AS1	0.952	0.69	1.314	0.76531
POU3F2	1.036	0.819	1.311	0.76665
TRPM8	1.037	0.813	1.323	0.76844
SERPIND1	1.067	0.691	1.647	0.77066
PXDN	1.04	0.796	1.359	0.7722
RASSF10	1.027	0.852	1.237	0.78125
MAD2L1BP	0.945	0.636	1.406	0.78193
PMS2P4	1.06	0.701	1.602	0.78358
C10orf55	0.95	0.65	1.388	0.7899
ATP23	0.953	0.664	1.368	0.79309
PLEKHA6	1.026	0.845	1.246	0.79609
BARD1	1.058	0.687	1.631	0.79707
SIGIRR	1.043	0.757	1.436	0.79741
MDFI	1.028	0.834	1.267	0.79769
ITIH6	1.02	0.874	1.192	0.79894
SH3RF1	1.052	0.713	1.551	0.79918
UCN	1.04	0.766	1.413	0.80131
SDK1	0.979	0.829	1.156	0.80308
INSIG1	1.039	0.766	1.411	0.80408
ETV4	0.973	0.781	1.212	0.8047
ERFE	0.965	0.725	1.284	0.8067
DOCK3	1.025	0.836	1.257	0.81067
PVALB	1.038	0.763	1.412	0.81092
IER3	0.974	0.784	1.211	0.81495
MFAP5	1.021	0.857	1.215	0.81775
TRIM36	1.031	0.793	1.34	0.81995
KCNH6	1.031	0.791	1.345	0.82107
HPF1	1.049	0.691	1.593	0.82134
OR2J2	1.052	0.679	1.628	0.82174
LINC00652	0.955	0.641	1.424	0.82298
UGT3A1	0.967	0.719	1.3	0.8242
LINC02860	0.967	0.719	1.302	0.82647
SH3RF3-AS1	1.038	0.736	1.465	0.83098
AFAP1L2	0.967	0.707	1.322	0.83399
UNC5D	1.019	0.852	1.22	0.83506
LRRC32	0.975	0.769	1.236	0.83551
ABCC2	1.036	0.736	1.457	0.84117
AMZ2P1	1.041	0.691	1.568	0.84759
C4A	1.021	0.822	1.269	0.84807
KLC4	1.041	0.689	1.574	0.84812
PPP2R5C	0.95	0.557	1.621	0.85068
IFIT2	0.978	0.772	1.24	0.85424
TMEM47	1.022	0.812	1.286	0.85569
DCAF12L2	0.986	0.842	1.154	0.85676
TRPV3	0.978	0.766	1.249	0.86023
CAMSAP3	1.019	0.825	1.26	0.86131
DEFA1	0.978	0.761	1.257	0.86461
APLN	1.021	0.801	1.302	0.86513
PIGN	1.039	0.665	1.623	0.8655
ADAMTS14	0.981	0.788	1.223	0.86709
ADM5	1.03	0.722	1.471	0.86965
IL6	0.986	0.828	1.173	0.87085
MMP28	0.98	0.765	1.255	0.87196
DCC	0.981	0.779	1.237	0.87406
TMEM63B	0.967	0.641	1.46	0.87422
AMY1A	1.024	0.756	1.388	0.8768
H2AC21	0.963	0.594	1.56	0.877
SHMT2	1.033	0.687	1.553	0.87756
ATP6V1FNB	0.97	0.657	1.434	0.87947
SLC8A2	1.02	0.786	1.324	0.88141
CHAC2	0.976	0.704	1.354	0.88553
TMEM171	1.017	0.801	1.29	0.89097
ASB11	1.017	0.795	1.301	0.89175
METRN	0.978	0.708	1.351	0.89251
DIPK2A	1.021	0.749	1.393	0.8937
ZNF208	0.985	0.787	1.232	0.89476
CHRDL2	1.009	0.883	1.153	0.89732
DENND4A	1.035	0.606	1.767	0.89989
CBLN2	1.008	0.882	1.151	0.90841
S100A8	0.99	0.832	1.178	0.91072
WFDC13	1.02	0.722	1.44	0.91187
SLC35B2	0.982	0.693	1.39	0.91643
RASGRF1	0.988	0.78	1.251	0.91771
SLC12A1	0.988	0.767	1.271	0.92284
ADORA1	0.989	0.765	1.277	0.92962
DUSP23	0.987	0.739	1.32	0.93081
ELL3	1.019	0.663	1.566	0.93108
DACH2	0.985	0.689	1.407	0.93249
AL449403.2	0.986	0.71	1.37	0.93318
C17orf67	0.983	0.648	1.491	0.93482
IL11	0.994	0.852	1.159	0.93574
GPR50	0.983	0.643	1.503	0.93646
GDF7	0.99	0.757	1.294	0.93858
KCNK4	0.985	0.661	1.466	0.93874
WNT6	1.008	0.817	1.243	0.94258
CRMP1	1.013	0.695	1.476	0.94686
TPTE2P6	1.012	0.704	1.455	0.94775
ELFN1	0.991	0.759	1.295	0.94823
GDPD4	1.012	0.7	1.462	0.94968
MNS1	1.011	0.702	1.456	0.95298
SGO2	1.01	0.68	1.502	0.95954
ETFRF1	1.011	0.661	1.547	0.96009
CLEC3A	1.004	0.862	1.169	0.96097
ANGPT4	1.004	0.847	1.188	0.96695
LRRC10B	1.006	0.749	1.351	0.96727
PCDHA10	1.005	0.798	1.265	0.9695
CCL18	1.003	0.849	1.186	0.96955
ZFPM1	0.995	0.711	1.392	0.97661
ANKRD30B	1.005	0.736	1.37	0.97693
MAL	1.003	0.806	1.248	0.9777
ADRA1A	1.003	0.808	1.244	0.98151
YIPF3	1.004	0.704	1.432	0.98242
GDA	1.003	0.773	1.301	0.98275
PRICKLE2	1.003	0.756	1.33	0.98543
SOX15	0.995	0.591	1.675	0.98559
TSPEAR-AS2	1.002	0.829	1.21	0.98759
PCDH9	0.998	0.771	1.293	0.98785
S100A9	0.999	0.855	1.166	0.98801
WFDC8	1.002	0.72	1.395	0.98856
WNT2	1.001	0.792	1.266	0.99041
ADGRE1	0.999	0.783	1.275	0.99262
FAIM2	0.999	0.815	1.225	0.99307
CFAP47	0.999	0.809	1.235	0.9954
GAS1	0.999	0.813	1.229	0.99607

## Sheet: Lasso Regression
ID	Time.OS (days)	Status.OS	BNIP3	DUSP18	MYC	DDN	COL13A1	UHRF2	MT1A	ACTB	GBP1
TARGET-40-0A4HLD	3946	0	12.5113	9.52884	11.267	7.73327	8.80924	9.12253	4.28172	17.7239	8.72744
TARGET-40-0A4HMC	377	0	11.2335	9.35939	11.0447	6.11352	11.0854	10.1024	4.99143	17.7091	9.3579
TARGET-40-0A4HX8	1750	0	10.1737	8.74673	12.3899	6.8798	9.73724	10.3684	2.76341	17.4858	9.82481
TARGET-40-0A4HXS	2948	0	11.5542	8.03774	13.8519	9.84182	10.3808	10.5922	3.85867	17.4348	13.091
TARGET-40-0A4HY5	290	1	13.04	7.88054	13.9554	10.1729	8.51943	11.3346	4.98946	17.2994	11.8246
TARGET-40-0A4I0Q	519	1	12.4232	8.35865	13.774	7.41954	10.9663	10.4668	7.15553	17.1105	9.6431
TARGET-40-0A4I0U	2216	0	11.0535	9.17594	11.1683	5.49664	9.58802	9.36371	5.63187	17.0234	8.7209
TARGET-40-0A4I0W	683	0	11.4447	9.22171	12.4492	6.22837	8.52992	11.3084	6.83471	18.5417	10.2456
TARGET-40-0A4I3S	1844	0	11.7785	8.96975	11.5962	7.55277	7.07026	10.1377	3.84701	17.9256	9.89218
TARGET-40-0A4I3W	1637	1	12.0142	8.85699	11.8148	7.40441	11.4439	11.3337	5.0485	15.3371	8.52699
TARGET-40-0A4I42	619	1	12.9521	8.24828	12.0061	7.60358	9.87314	10.6362	6.52325	17.1909	8.09945
TARGET-40-0A4I48	1616	0	10.4398	9.0595	12.7091	7.51476	10.5911	10.2893	9.12973	18.0387	9.87825
TARGET-40-0A4I4A	1583	0	8.92802	8.74139	9.83139	4.23578	11.3514	10.3724	2.76341	16.958	10.7642
TARGET-40-0A4I4M	708	0	10.5468	8.76246	11.6765	6.26239	8.64726	9.73999	3.82006	18.2567	11.4155
TARGET-40-0A4I4O	627	1	12.7988	8.25346	11.2976	8.89186	9.84463	9.93393	5.96623	18.4027	8.78659
TARGET-40-0A4I5B	619	0	9.79702	8.11312	10.8438	7.72205	10.3595	9.97952	5.22246	17.6303	12.1864
TARGET-40-0A4I65	5840	0	11.4106	8.66103	12.095	8.01111	10.2992	10.7953	4.24922	18.3911	10.892
TARGET-40-0A4I6O	1906	1	13.4353	8.16462	12.2966	7.97368	10.5485	11.4875	6.64406	17.6769	11.1314
TARGET-40-0A4I8O	909	1	11.5742	8.44553	11.7704	6.54603	8.48865	11.1704	5.6952	17.1776	11.0838
TARGET-40-0A4I8S	788	1	10.1872	8.61598	11.2544	5.95218	10.0132	10.5352	4.06267	17.4287	10.2858
TARGET-40-0A4I8U	983	0	10.1236	9.05714	11.5799	6.05451	10.7824	9.71712	3.70427	16.9157	9.48768
TARGET-40-0A4I9K	2257	0	9.50476	9.48564	10.6196	6.13546	9.82344	11.3035	6.02089	18.6481	9.41553
TARGET-40-NAAEDA	503	1	13.4029	7.43718	14.3937	8.72832	12.3038	10.9317	6.77663	17.5156	9.62255
TARGET-40-NAAEDD	378	1	14.1149	6.88029	14.7915	11.4416	10.9903	11.8772	10.2899	17.1813	6.76391
TARGET-40-NAAEDH	1023	1	11.0435	8.27119	11.6473	7.07701	12.0631	10.2194	6.51225	17.3445	10.1143
TARGET-40-NAAEDI	361	1	12.1094	8.00518	14.7466	7.07029	11.6323	8.94265	5.8786	17.8526	10.1289
TARGET-40-NAASJI	388	1	11.5412	7.87888	14.0283	10.8934	11.6476	11.203	6.03424	15.3672	9.32021
TARGET-40-NAASJK	756	1	9.9299	8.34526	11.544	7.73196	9.34197	11.1992	4.45727	16.3492	9.75768
TARGET-40-PAKFVX	922	0	13.2772	8.56196	11.2696	6.1012	12.7735	10.7526	7.16601	18.4344	8.39553
TARGET-40-PAKUZU	1	0	11.8236	8.86063	12.6301	7.29932	11.885	10.5181	6.43454	17.8523	9.083
TARGET-40-PAKXLD	2462	0	11.9047	7.77925	13.6527	7.50326	12.2798	9.92742	2.76341	17.4364	9.01625
TARGET-40-PAKZZK	1515	1	9.72166	8.09547	11.3086	6.52605	11.3696	11.0801	3.93903	17.6423	9.04695
TARGET-40-PALECC	754	1	11.3243	7.5533	11.8576	5.21999	9.87631	10.1913	5.87435	18.6977	8.72551
TARGET-40-PALFYN	1003	1	10.3355	9.04634	10.6707	4.66645	8.01539	10.5708	5.81708	18.7434	12.0495
TARGET-40-PALHRL	4374	0	12.2181	8.58688	12.3383	6.87779	8.55145	9.45054	4.2136	18.8657	9.66455
TARGET-40-PALKDP	3282	0	11.41	8.20083	10.606	6.02742	10.1102	10.734	4.87073	17.3477	10.6843
TARGET-40-PALKGN	2122	0	9.98356	9.72437	12.6687	5.89282	8.31329	9.90056	4.28873	19.8606	9.21556
TARGET-40-PALWWX	2163	0	11.1693	8.54354	11.421	5.82808	6.95475	11.0182	4.92671	18.7655	10.4634
TARGET-40-PALZGU	2882	1	11.2261	7.85139	12.8781	8.06659	11.4076	12.273	6.16277	18.4949	10.574
TARGET-40-PAMEKS	857	1	11.2657	8.81994	12.7108	6.41722	9.39476	11.8614	3.83411	17.6517	11.85
TARGET-40-PAMHLF	1913	0	9.20405	8.4396	11.8245	5.94358	11.2397	10.3961	5.64301	17.8065	11.7932
TARGET-40-PAMHYN	3900	0	10.161	10.1881	11.7861	6.9649	7.23408	9.34993	4.45203	17.8874	11.1476
TARGET-40-PAMJXS	3862	1	9.74586	8.52465	11.2975	5.82017	11.6498	10.8938	5.97571	17.8849	10.6982
TARGET-40-PAMLKS	180	1	13.3464	8.1892	16.5929	13.7189	8.963	10.4392	6.59452	17.8399	6.17216
TARGET-40-PAMRHD	74	1	10.8186	7.94915	12.0328	8.67372	10.1014	10.6004	4.20667	17.65	9.25594
TARGET-40-PAMTCM	3002	0	12.4729	7.95882	13.4602	8.81117	8.79723	11.3933	2.76341	18.1002	7.9744
TARGET-40-PAMYYJ	271	1	12.821	8.10898	12.5321	10.0301	12.8505	11.5312	7.53805	17.9134	8.72725
TARGET-40-PANGPE	3378	0	11.3538	8.38729	11.0828	7.27327	9.60521	10.7058	4.61813	18.0398	10.5879
TARGET-40-PANGRW	3378	0	10.2469	8.89881	10.9384	6.72671	10.4504	10.1545	5.61099	18.4792	11.2689
TARGET-40-PANMIG	776	1	10.7712	9.25423	11.4966	7.09978	11.1741	10.5585	6.57644	17.755	11.6815
TARGET-40-PANPUM	295	1	10.8615	8.53746	13.1764	5.7201	13.5721	11.8187	6.82683	17.0166	9.92446
TARGET-40-PANSEN	2256	0	10.9284	9.83741	11.1608	7.8205	8.19626	9.84898	6.58435	17.0717	10.5714
TARGET-40-PANVJJ	3095	0	9.74508	8.56329	12.2123	4.5343	8.94871	11.2662	5.31174	17.832	12.5039
TARGET-40-PANXSC	1217	0	10.705	8.83314	10.5501	6.84702	7.91833	9.9408	5.30744	17.6154	11.2282
TARGET-40-PANZHX	1323	0	9.95817	8.3539	11.3401	6.34367	10.0062	10.6244	4.87202	18.7268	11.7429
TARGET-40-PANZZJ	1538	0	10.5628	8.41437	13.3417	7.57636	11.0097	10.3173	8.20768	18.0487	11.1181
TARGET-40-PAPIJR	1719	0	10.9059	8.72275	12.3949	6.44803	9.59681	10.1294	4.57393	18.0686	9.9947
TARGET-40-PAPKWD	422	1	12.6135	7.49176	14.2539	10.9632	11.2035	11.485	10.7358	17.5003	7.64791
TARGET-40-PAPNVD	922	1	10.6263	8.4139	12.294	6.65486	10.3524	10.5461	5.38158	15.8327	7.35353
TARGET-40-PAPWWC	2520	0	9.09885	8.71836	11.1148	6.23238	9.88491	10.1641	2.76341	18.0737	9.80496
TARGET-40-PAPXGT	2526	0	11.6303	9.02757	10.6289	4.57999	10.9102	9.25893	4.98878	17.2252	10.4342
TARGET-40-PARBGW	286	0	11.1906	7.4682	13.4851	5.36783	12.0996	11.3565	7.04449	17.7886	9.51333
TARGET-40-PARDAX	679	1	11.8122	7.8953	12.3403	8.3514	12.7213	10.8001	8.50992	17.3952	8.15916
TARGET-40-PARFTG	653	1	9.71152	8.79022	11.4433	6.37685	11.9739	11.3479	8.26156	17.4231	9.04277
TARGET-40-PARGTM	2610	0	12.2473	9.51672	10.9091	6.57977	11.1998	10.6125	7.02578	18.1564	9.69973
TARGET-40-PARJXU	1631	1	12.0243	9.22061	12.9308	9.53697	9.6776	11.1935	5.38292	17.3287	10.4633
TARGET-40-PARKAF	1061	1	11.7951	8.9096	11.9987	7.43646	12.0005	12.8607	5.47657	17.6567	7.14138
TARGET-40-PASEBY	2049	0	9.48305	9.05345	11.2096	6.24703	9.66195	9.61337	4.45805	17.8719	11.5272
TARGET-40-PASEFS	2112	0	10.7214	8.12379	12.0434	8.66517	8.85432	9.03828	4.33063	17.4359	12.3332
TARGET-40-PASFCV	2062	0	10.2568	9.36122	11.2743	7.23219	9.65112	10.6445	3.98356	18.725	12.0069
TARGET-40-PASKZZ	542	0	10.709	9.01154	11.957	7.16236	10.5956	9.97286	3.98872	17.4231	9.91446
TARGET-40-PASNZV	1747	0	9.88887	7.48414	12.4214	6.33503	11.5556	10.9581	7.63071	17.6656	11.5157
TARGET-40-PASRNE	1707	0	10.9328	8.18441	11.4531	6.33045	11.0284	10.9911	3.33717	17.6333	10.5083
TARGET-40-PASSLM	1865	0	13.266	7.9898	12.1703	8.98838	9.24139	10.8041	5.31268	18.0228	11.2888
TARGET-40-PASUUH	1625	0	12.0695	8.39618	10.7758	6.2829	8.02715	9.96664	7.15999	18.2791	11.0929
TARGET-40-PASYUK	1870	0	10.1444	9.10731	10.815	11.6829	8.51642	10.7187	4.52887	18.1942	14.1897
TARGET-40-PATAWV	1702	0	9.80383	8.61223	11.2872	6.21993	5.28495	11.1482	7.03106	17.6796	13.2738
TARGET-40-PATEEM	1451	0	10.1181	8.76144	11.2682	5.94979	10.0228	10.7968	6.57906	17.2972	9.79736
TARGET-40-PATJVI	1575	0	10.6637	8.7089	11.0816	4.59526	7.64088	11.6793	4.59526	17.6731	13.0031
TARGET-40-PATKSS	758	1	13.9721	8.26317	13.1337	7.1803	12.8427	10.6835	3.74123	17.0936	7.03302
TARGET-40-PATMIF	1580	0	10.2013	8.60437	11.6422	6.42084	9.16722	11.2407	4.01742	18.4866	10.6688
TARGET-40-PATMPU	1579	1	12.8761	7.57568	11.7767	7.86342	11.8358	11.3787	6.31355	17.2365	7.49836
TARGET-40-PATMXR	386	1	13.1719	7.91699	11.8003	9.31047	12.69	12.3342	3.96001	17.6547	7.24544
TARGET-40-PATPBS	1468	0	11.0943	8.75328	11.2667	5.55478	10.7024	10.7246	6.93938	17.8905	11.7518
TARGET-40-PATUXZ	510	1	11.9428	7.62095	10.2189	8.81407	10.8483	10.4492	7.11412	16.6206	7.62095
TARGET-40-PAUBIT	1029	0	11.7192	9.22404	11.7731	6.81767	9.68885	8.82913	4.64511	17.742	9.10532
TARGET-40-PAUTWB	687	0	10.7659	8.51651	12.1707	6.65864	10.9855	10.321	4.3454	17.3442	10.4521
TARGET-40-PAUTYB	537	1	10.9032	8.09127	11.6842	7.93366	11.9118	9.74002	9.07762	17.7907	11.2371
TARGET-40-PAUUML	672	0	11.7494	8.18384	13.0377	8.7152	7.81496	10.9613	2.76341	16.302	8.53073
TARGET-40-PAUVUL	347	1	12.4194	8.71482	14.0951	7.26542	12.1254	10.9304	7.40921	16.8574	7.93768
TARGET-40-PAUXPZ	606	1	11.8532	8.43806	10.8339	6.78552	13.4945	11.2995	6.28091	16.808	10.6613
TARGET-40-PAUYTT	579	0	10.768	7.8001	11.0229	5.57822	12.1904	9.81829	3.69487	17.4732	12.3938
TARGET-40-PAVALD	551	0	12.1402	8.48182	13.1714	10.5008	11.5825	10.1615	7.00634	16.8253	9.36679
TARGET-40-PAVCLP	511	0	10.8067	9.01489	12.0853	6.00998	12.2128	10.6192	4.62063	17.636	10.5859
TARGET-40-PAVDTY	369	0	11.4633	9.24395	10.8149	9.21023	11.306	10.9972	3.92774	17.203	11.5987
TARGET-40-PAVECB	476	0	10.1704	8.57765	12.8375	7.02415	9.11292	10.4264	5.55198	17.5272	10.9381

## Sheet: IMP scoring model (AIC)
Gene	coefficent	HR	95% LCI	95% UCI	pv alue
MYC	0.499789	1.64837	1.16796	2.32639	0.00446616
COL13A1	0.271511	1.31195	0.982055	1.75265	0.0661483
UHRF2	0.333793	1.39625	0.894148	2.18032	0.142124
MT1A	0.25584	1.29155	1.07081	1.55779	0.00746492
ACTB	-0.49968	0.606725	0.399042	0.922496	0.0194226
GBP1	-0.201244	0.817713	0.643637	1.03887	0.0994057

## Sheet: IMP Risk Score
ID	IMP Risk_score	IMP Risk_level
TARGET-40-0A4HLD	0.253178	Low_Risk
TARGET-40-0A4HMC	0.620294	Low_Risk
TARGET-40-0A4HX8	0.529994	Low_Risk
TARGET-40-0A4HXS	0.99361	High_Risk
TARGET-40-0A4HY5	1.49121	High_Risk
TARGET-40-0A4I0Q	5.87773	High_Risk
TARGET-40-0A4I0U	0.647754	Low_Risk
TARGET-40-0A4I0W	0.826958	High_Risk
TARGET-40-0A4I3S	0.167154	Low_Risk
TARGET-40-0A4I3W	5.94591	High_Risk
TARGET-40-0A4I42	2.12974	High_Risk
TARGET-40-0A4I48	2.92056	High_Risk
TARGET-40-0A4I4A	0.246747	Low_Risk
TARGET-40-0A4I4M	0.144836	Low_Risk
TARGET-40-0A4I4O	0.483607	Low_Risk
TARGET-40-0A4I5B	0.276136	Low_Risk
TARGET-40-0A4I65	0.461069	Low_Risk
TARGET-40-0A4I6O	1.72739	High_Risk
TARGET-40-0A4I8O	0.694084	Low_Risk
TARGET-40-0A4I8S	0.447679	Low_Risk
TARGET-40-0A4I8U	0.683898	Low_Risk
TARGET-40-0A4I9K	0.427757	Low_Risk
TARGET-40-NAAEDA	10.0143	High_Risk
TARGET-40-NAAEDD	60.5178	High_Risk
TARGET-40-NAAEDH	1.72841	High_Risk
TARGET-40-NAAEDI	3.10826	High_Risk
TARGET-40-NAASJI	19.6527	High_Risk
TARGET-40-NAASJK	1.13548	High_Risk
TARGET-40-PAKFVX	2.00929	High_Risk
TARGET-40-PAKUZU	2.78335	High_Risk
TARGET-40-PAKXLD	2.06833	High_Risk
TARGET-40-PAKZZK	0.890937	High_Risk
TARGET-40-PALECC	0.600051	Low_Risk
TARGET-40-PALFYN	0.11204	Low_Risk
TARGET-40-PALHRL	0.206948	Low_Risk
TARGET-40-PALKDP	0.419791	Low_Risk
TARGET-40-PALKGN	0.180473	Low_Risk
TARGET-40-PALWWX	0.153777	Low_Risk
TARGET-40-PALZGU	2.49177	High_Risk
TARGET-40-PAMEKS	0.751455	High_Risk
TARGET-40-PAMHLF	0.72614	Low_Risk
TARGET-40-PAMHYN	0.136537	Low_Risk
TARGET-40-PAMJXS	0.961189	High_Risk
TARGET-40-PAMLKS	16.7338	High_Risk
TARGET-40-PAMRHD	0.790263	High_Risk
TARGET-40-PAMTCM	1.05369	High_Risk
TARGET-40-PAMYYJ	6.67468	High_Risk
TARGET-40-PANGPE	0.311211	Low_Risk
TARGET-40-PANGRW	0.273461	Low_Risk
TARGET-40-PANMIG	0.851769	High_Risk
TARGET-40-PANPUM	12.6473	High_Risk
TARGET-40-PANSEN	0.446295	Low_Risk
TARGET-40-PANVJJ	0.497449	Low_Risk
TARGET-40-PANXSC	0.151475	Low_Risk
TARGET-40-PANZHX	0.230439	Low_Risk
TARGET-40-PANZZJ	2.77468	High_Risk
TARGET-40-PAPIJR	0.541952	Low_Risk
TARGET-40-PAPKWD	34.3966	High_Risk
TARGET-40-PAPNVD	4.6489	High_Risk
TARGET-40-PAPWWC	0.203918	Low_Risk
TARGET-40-PAPXGT	0.371582	Low_Risk
TARGET-40-PARBGW	6.6214	High_Risk
TARGET-40-PARDAX	8.54442	High_Risk
TARGET-40-PARFTG	4.14349	High_Risk
TARGET-40-PARGTM	0.89057	High_Risk
TARGET-40-PARJXU	1.67334	High_Risk
TARGET-40-PARKAF	5.84009	High_Risk
TARGET-40-PASEBY	0.202052	Low_Risk
TARGET-40-PASEFS	0.207898	Low_Risk
TARGET-40-PASFCV	0.154139	Low_Risk
TARGET-40-PASKZZ	0.654739	Low_Risk
TARGET-40-PASNZV	2.42664	High_Risk
TARGET-40-PASRNE	0.543805	Low_Risk
TARGET-40-PASSLM	0.524872	Low_Risk
TARGET-40-PASUUH	0.208705	Low_Risk
TARGET-40-PASYUK	0.0891594	Low_Risk
TARGET-40-PATAWV	0.159818	Low_Risk
TARGET-40-PATEEM	1.10621	High_Risk
TARGET-40-PATJVI	0.185452	Low_Risk
TARGET-40-PATKSS	5.43627	High_Risk
TARGET-40-PATMIF	0.294847	Low_Risk
TARGET-40-PATMPU	4.33474	High_Risk
TARGET-40-PATMXR	3.5577	High_Risk
TARGET-40-PATPBS	0.713943	Low_Risk
TARGET-40-PATUXZ	1.81766	High_Risk
TARGET-40-PAUBIT	0.378345	Low_Risk
TARGET-40-PAUTWB	0.930418	High_Risk
TARGET-40-PAUTYB	1.77171	High_Risk
TARGET-40-PAUUML	1.24206	High_Risk
TARGET-40-PAUVUL	18.8341	High_Risk
TARGET-40-PAUXPZ	2.68738	High_Risk
TARGET-40-PAUYTT	0.33019	Low_Risk
TARGET-40-PAVALD	5.44825	High_Risk
TARGET-40-PAVCLP	1.24062	High_Risk
TARGET-40-PAVDTY	0.494561	Low_Risk
TARGET-40-PAVECB	0.911463	High_Risk

## Sheet: Cox regression of IMP Risk 
Univariate Cox Regression	HR	95% LCI	95% UCI	P		Multivariate Cox Regression	HR	95% LCI	95% UCI	P
Risk_score	1.069	1.034	1.106	0.000101		Risk_score	1.06959	1.02959	1.11114	0.000540496
Gender Male	2.494	0.9115	6.822	0.0751477		GenderMale	2.67385	0.865379	8.26166	0.0874957
Gender Female	REF					GenderFemale	REF
Race Asian	1.12363	0.0983474	12.8377	0.925272		Histologic response Stage_3/4	0.162015	0.0414622	0.633083	0.00886065
Race Black or African American	1.52404	0.137125	16.9387	0.731648		Histologic response Stage_1/2	REF
Race N/A	0.601184	0.069752	5.18153	0.643346		Age at diagnosis (y) 10-19	0.73733	0.0716811	7.58437	0.797768
Race White	0.521569	0.0670905	4.05473	0.533887		Age at diagnosis (y) 20-29	0.52021	0.0337392	8.0209	0.63962
Indian or Alaska Native	REF					Age at diagnosis (y) 30-40	2.3285	0.0854832	63.4269	0.616163
Age at diagnosis (y) 10-19	0.115766	0.0133994	1.00018	0.0500195		Age at diagnosis (y) 0-9	REF
Age at diagnosis (y) 20-29	0.0590693	0.00477391	0.730885	0.0275086		Metastasis at diagnosis Yes	6.10657	1.96111	19.0148	0.00179542
Age at diagnosis (y) 30-40	0.140468	0.00798302	2.47165	0.179758		Metastasis No	REF
Age at diagnosis (y) 0-9	REF
Histologic response Stage_3/4	0.254386	0.0748274	0.864817	0.0283368
Histologic response Stage_1/2	REF
Metastasis Yes	2.28899	0.944002	5.55028	0.0668848
Metastasis No	REF

## Sheet: Nomogram
ID	IMP Risk_score	IMP Risk_score_level	Gender	Race	Age_at_diagnosis	Metastasis_at_diagnosis	Histologic_response	Nomogram
TARGET-40-0A4HLD	0.253178	Low	Male	N/A	20-29	No	Stage_3/4	0.018251
TARGET-40-0A4HMC	0.620294	Low	Male	White	20-29	No	Stage_1/2	0.112325
TARGET-40-0A4HX8	0.529994	Low	Male	White	20-29	No	Stage_3/4	0.018251
TARGET-40-0A4HXS	0.99361	High	Male	White	20-29	No	Stage_1/2	1
TARGET-40-0A4HY5	1.49121	High	Male	N/A	20-29	Yes	Stage_1/2	4.66829
TARGET-40-0A4I0Q	5.87773	High	Female	N/A	20-29	Yes	Stage_1/2	4.66829
TARGET-40-0A4I0U	0.647754	Low	Female	White	30-40	No	Stage_1/2	0.112325
TARGET-40-0A4I3W	5.94591	High	Male	American Indian or Alaska Native	44488	No	Stage_1/2	1
TARGET-40-0A4I48	2.92056	High	Female	N/A	44488	Yes	Stage_3/4	0.758525
TARGET-40-0A4I4A	0.246747	Low	Female	White	20-29	No	Stage_1/2	0.112325
TARGET-40-0A4I4M	0.144836	Low	Female	Asian	44488	No	Stage_3/4	0.018251
TARGET-40-0A4I4O	0.483607	Low	Male	White	30-40	No	Stage_3/4	0.018251
TARGET-40-0A4I5B	0.276136	Low	Male	N/A	20-29	No	Stage_3/4	0.018251
TARGET-40-0A4I65	0.461069	Low	Male	N/A	44488	No	Stage_1/2	0.112325
TARGET-40-0A4I8O	0.694084	Low	Male	N/A	44488	Yes	Stage_1/2	0.524364
TARGET-40-0A4I8S	0.447679	Low	Male	N/A	44488	No	Stage_1/2	0.112325
TARGET-40-0A4I8U	0.683898	Low	Male	N/A	20-29	No	Stage_1/2	0.112325
TARGET-40-0A4I9K	0.427757	Low	Male	N/A	20-29	No	Stage_1/2	0.112325
TARGET-40-NAAEDA	10.0143	High	Male	Black or African American	0-9	Yes	Stage_1/2	4.66829
TARGET-40-NAAEDD	60.5178	High	Male	Black or African American	44488	No	Stage_1/2	1
TARGET-40-NAAEDH	1.72841	High	Male	White	44488	No	Stage_1/2	1
TARGET-40-NAAEDI	3.10826	High	Female	White	44488	No	Stage_1/2	1
TARGET-40-PAKFVX	2.00929	High	Male	N/A	44488	No	Stage_1/2	1
TARGET-40-PAKXLD	2.06833	High	Female	White	44488	No	Stage_1/2	1
TARGET-40-PAKZZK	0.890937	High	Male	White	44488	No	Stage_1/2	1
TARGET-40-PALWWX	0.153777	Low	Female	White	44488	Yes	Stage_3/4	0.0852011
TARGET-40-PAMEKS	0.751455	High	Male	Asian	44488	Yes	Stage_1/2	4.66829
TARGET-40-PAMYYJ	6.67468	High	Male	White	44488	Yes	Stage_1/2	4.66829
TARGET-40-PANMIG	0.851769	High	Male	White	44488	Yes	Stage_3/4	0.758525
TARGET-40-PANZHX	0.230439	Low	Female	Asian	44488	Yes	Stage_1/2	0.524364
TARGET-40-PAPIJR	0.541952	Low	Female	White	44488	No	Stage_1/2	0.112325
TARGET-40-PAPKWD	34.3966	High	Male	White	44488	No	Stage_1/2	1
TARGET-40-PAPNVD	4.6489	High	Female	White	44488	No	Stage_1/2	1
TARGET-40-PAPWWC	0.203918	Low	Female	White	44488	No	Stage_1/2	0.112325
TARGET-40-PAPXGT	0.371582	Low	Female	Black or African American	44488	No	Stage_1/2	0.112325
TARGET-40-PARBGW	6.6214	High	Female	N/A	44488	Yes	Stage_1/2	4.66829
TARGET-40-PARFTG	4.14349	High	Female	Asian	44488	No	Stage_1/2	1
TARGET-40-PARGTM	0.89057	High	Male	White	44488	No	Stage_3/4	0.162485
TARGET-40-PARJXU	1.67334	High	Female	White	44488	Yes	Stage_3/4	0.758525
TARGET-40-PARKAF	5.84009	High	Male	White	44488	No	Stage_1/2	1
TARGET-40-PASEFS	0.207898	Low	Male	White	44488	No	Stage_1/2	0.112325
TARGET-40-PASFCV	0.154139	Low	Female	White	44488	No	Stage_1/2	0.112325
TARGET-40-PASKZZ	0.654739	Low	Female	White	44488	No	Stage_3/4	0.018251
TARGET-40-PASSLM	0.524872	Low	Male	White	44488	Yes	Stage_3/4	0.0852011
TARGET-40-PASUUH	0.208705	Low	Female	White	44488	No	Stage_3/4	0.018251
TARGET-40-PASYUK	0.0891594	Low	Female	N/A	44488	No	Stage_3/4	0.018251
TARGET-40-PATAWV	0.159818	Low	Male	White	44488	No	Stage_3/4	0.018251
TARGET-40-PATJVI	0.185452	Low	Male	White	44488	Yes	Stage_3/4	0.0852011
TARGET-40-PATKSS	5.43627	High	Male	White	44488	No	Stage_1/2	1
TARGET-40-PATMIF	0.294847	Low	Female	White	44488	No	Stage_3/4	0.018251
TARGET-40-PATMPU	4.33474	High	Male	N/A	44488	No	Stage_1/2	1
TARGET-40-PATPBS	0.713943	Low	Male	White	44488	No	Stage_3/4	0.018251

## Sheet: IMP Risk score_GSE21257
ID	IMP Risk score	IMP Risk level
GSM530667	4.41414	low
GSM530899	9.70962	high
GSM531283	9.03258	high
GSM531284	2.17636	low
GSM531285	9.01019	high
GSM531286	16.7376	high
GSM531287	4.86166	low
GSM531288	6.67304	high
GSM531289	7.05683	high
GSM531290	21.4807	high
GSM531291	3.55804	low
GSM531292	8.83353	high
GSM531293	8.15197	high
GSM531294	29.0655	high
GSM531295	12.6274	high
GSM531296	7.10135	high
GSM531297	4.02414	low
GSM531298	3.91852	low
GSM531299	5.11547	low
GSM531300	24.6639	high
GSM531301	1.70954	low
GSM531302	1.04685	low
GSM531303	0.577236	low
GSM531304	2.45537	low
GSM531305	1.85495	low
GSM531306	7.86206	high
GSM531307	6.3235	high
GSM531308	2.80477	low
GSM531309	2.32181	low
GSM531310	2.61888	low
GSM531311	3.97788	low
GSM531312	6.50545	high
GSM531313	1.77099	low
GSM531314	5.9499	low
GSM531319	7.9824	high
GSM531320	2.50431	low
GSM531321	3.28576	low
GSM531322	8.15514	high
GSM531323	2.25379	low
GSM531324	3.26022	low
GSM531325	8.8829	high
GSM531326	7.15654	high
GSM531327	20.3042	high
GSM531328	6.21745	high
GSM531329	19.9266	high
GSM531330	1.93148	low
GSM531331	5.66108	low
GSM531332	4.68419	low
GSM531333	2.9543	low
GSM531334	2.63216	low
GSM531335	5.5885	low
GSM531351	10.746	high
GSM531352	2.73084	low
