# Supplementary material for: Integrative analysis of immune‐related multi‐omics profiles identifies distinct prognosis and tumor microenvironment patterns in osteosarcoma
Source: Mol Oncol. 2022 Jan 1;16(11):2174–94. doi: 10.1002/1878-0261.13160 (PMC9168968; doi:10.1002/1878-0261.13160)
Supplement: Supplementary file 10 — Table S6. Analysis of molecular characteristics and pharmacogenomic data associated with IMP‐associated signature scores. (Sheet 1‐2.) CpG sites relevant to the six genes that comprise the IMP‐associated signature scoring model (cis‐ or trans‐ regulation). (Sheet 3‐8.) Results of DEG and preranked GSEA analyses of high‐ and low‐IMP_Risk groups. (Sheet 9‐13.) Identification of IMP_Risk score highly associating genes through Pearson correlation analysis. Results of over‐representation analysis and PPI network analysis.(Sheet 14‐17.) Results of GISTIC 2.0 on SCNA of high‐ and low‐IMP_Risk groups.(Sheet 18.) Spearman correlation analysis on drug response (AUC values) and IMP scores based on GDSC datasets. [file MOL2-16-2174-s006.xlsx]

## Sheet: sheet1
cis regulation
Gene_symbol	CpG_probe	Pearson Correlation	p value	FDR
MYC	cg03003858	-0.318403	0.00335103	0.00469145
MYC	cg03076047	-0.372611	0.000522441	0.00131398
MYC	cg15465092	-0.419897	7.75934e-05	0.000271577
MYC	cg24666276	0.305842	0.00492639	0.00646589
MYC	cg25080152	0.363448	0.000732198	0.00139783
MYC	cg03394237	0.342208	0.00154247	0.00249168
MYC	cg10340053	0.344335	0.00143489	0.00249168
MYC	cg10836034	0.367748	0.000625707	0.00131398
MYC	cg17160660	-0.368479	0.000609083	0.00131398
MYC	cg19972619	0.437438	3.54679e-05	0.000148965
MYC	cg26221243	0.338701	0.00173594	0.00260391
MYC	cg26441142	0.397046	0.000202084	0.000606251
UHRF2	cg13428749	-0.359893	0.000832441	0.0041622
UHRF2	cg06523306	0.330987	0.00224051	0.00560127
COL13A1	cg13652445	-0.338779	0.00173143	0.02424
MT1A	cg04436255	-0.413897	0.000100434	0.000130671
MT1A	cg18438944	-0.407659	0.000130671	0.000130671
MT1A	cg00425710	-0.417005	8.79216e-05	0.000130671

## Sheet: sheet2
trans regulation
Gene_symbol	CpG_probe	Pearson Correlation	p value	FDR
MYC	cg08560074	-0.308505	0.00454605	0.0262912
MYC	cg19966212	0.350881	0.0011449	0.0141571
MYC	cg26129545	0.300973	0.0056952	0.0292301
MYC	cg16739976	0.322846	0.00291263	0.0203568
MYC	cg13730105	0.313603	0.00389017	0.0245233
MYC	cg20434666	0.32482	0.00273491	0.0198484
MYC	cg22871947	-0.302642	0.00542044	0.0285684
MYC	cg01562537	-0.33798	0.00177834	0.0164416
MYC	cg13524082	0.467412	8.39086e-06	0.00163766
MYC	cg26255314	0.305816	0.00493027	0.0273729
MYC	cg26427109	0.337786	0.00178991	0.0164416
MYC	cg10087172	0.410604	0.000115478	0.00825027
MYC	cg16393012	0.485497	3.28546e-06	0.00149227
MYC	cg13276428	-0.320804	0.00310732	0.0208561
MYC	cg16038120	0.347916	0.00126893	0.01457
MYC	cg20322886	-0.345476	0.00137996	0.0146444
MYC	cg23191956	0.348818	0.00122995	0.0143793
MYC	cg25078444	0.352078	0.00109805	0.0138553
MYC	cg02587988	0.319614	0.00322608	0.021167
MYC	cg03338933	0.346468	0.0013338	0.0146444
MYC	cg08480068	0.338256	0.00176198	0.0164416
MYC	cg26769927	0.349237	0.00121226	0.0143793
MYC	cg14794043	0.327828	0.00248268	0.0187808
MYC	cg27174787	-0.363356	0.000734645	0.0124995
MYC	cg02173484	0.31294	0.00397035	0.0245474
MYC	cg04249754	0.389532	0.000272774	0.0106232
MYC	cg04275881	0.332399	0.00213931	0.0180997
MYC	cg07625783	0.333274	0.00207871	0.0178214
MYC	cg09107053	-0.304039	0.00519961	0.0278612
MYC	cg16122427	0.462752	1.05932e-05	0.00163766
MYC	cg19771173	0.339532	0.00168821	0.0164416
MYC	cg21218864	0.317424	0.0034553	0.0221997
MYC	cg22008490	0.328934	0.00239536	0.0187808
MYC	cg22516643	0.320101	0.00317704	0.0210602
MYC	cg02458689	0.320738	0.00311382	0.0208561
MYC	cg04877910	0.32817	0.00245542	0.0187808
MYC	cg08530484	-0.323289	0.00287191	0.0202927
MYC	cg13703948	0.38481	0.000328168	0.0106232
MYC	cg27280787	0.438638	3.35646e-05	0.00359701
MYC	cg15145767	-0.308019	0.00461341	0.0262912
MYC	cg01492523	0.335905	0.00190557	0.0168637
MYC	cg02971546	0.372066	0.000533182	0.0107273
MYC	cg01106114	-0.38271	0.000355976	0.0106232
MYC	cg01601628	0.300512	0.00577329	0.0292301
MYC	cg03817107	-0.339827	0.00167158	0.0164416
MYC	cg05981038	0.352054	0.00109895	0.0138553
MYC	cg08295639	-0.339706	0.00167841	0.0164416
MYC	cg14484145	0.359978	0.000829909	0.0124995
MYC	cg17127769	0.30789	0.00463155	0.0262912
MYC	cg17408972	-0.329589	0.00234495	0.0187808
MYC	cg19072817	0.34885	0.0012286	0.0143793
MYC	cg19233472	-0.302673	0.0054155	0.0285684
MYC	cg22979433	-0.359984	0.000829733	0.0124995
MYC	cg24548564	0.346583	0.00132854	0.0146444
MYC	cg25479732	-0.353205	0.00105551	0.0138509
MYC	cg26357596	0.375981	0.000460298	0.0106232
MYC	cg00126261	0.372032	0.000533861	0.0107273
MYC	cg01422797	0.3891	0.000277456	0.0106232
MYC	cg02286081	0.305051	0.00504465	0.0276183
MYC	cg03120185	0.36308	0.000742041	0.0124995
MYC	cg10575547	0.305762	0.00493818	0.0273729
MYC	cg11809464	0.395097	0.000218583	0.0100392
MYC	cg17879189	0.321645	0.0030258	0.0208561
MYC	cg19563932	0.304407	0.00514275	0.0277881
MYC	cg26507427	0.313184	0.00394065	0.0245474
MYC	cg03489712	0.307678	0.00466128	0.0262912
MYC	cg03761471	0.402321	0.000163006	0.0100392
MYC	cg04864179	0.340368	0.0016414	0.0164416
MYC	cg05904013	0.338096	0.00177147	0.0164416
MYC	cg08402433	0.359777	0.000835894	0.0124995
MYC	cg12229082	0.362174	0.000766766	0.0124995
MYC	cg13914531	0.328433	0.00243463	0.0187808
MYC	cg22226532	0.364853	0.000695724	0.0124995
MYC	cg24126180	0.400693	0.000174251	0.0100392
MYC	cg05429895	0.387369	0.00029699	0.0106232
MYC	cg13409439	-0.317131	0.00348705	0.0221997
MYC	cg22598744	-0.34528	0.00138928	0.0146444
MYC	cg00022688	0.363624	0.000727524	0.0124995
MYC	cg04844987	0.384051	0.000337979	0.0106232
MYC	cg09897604	0.324377	0.00277397	0.0198484
MYC	cg10872209	-0.300536	0.00576929	0.0292301
MYC	cg13269555	-0.320883	0.00309954	0.0208561
MYC	cg13453168	0.311646	0.00413126	0.0248262
MYC	cg15164194	0.330801	0.00225418	0.018517
MYC	cg16920551	0.34559	0.00137461	0.0146444
MYC	cg17526462	0.381052	0.000379445	0.0106232
MYC	cg26437842	0.325818	0.00264879	0.0198043
MYC	cg27459529	0.312477	0.00402723	0.024662
MYC	cg15825059	-0.353939	0.00102862	0.0137793
MYC	cg21108085	0.309211	0.00444971	0.0262912
MYC	cg21939215	0.378224	0.000422759	0.0106232
MYC	cg08135379	0.312127	0.00407081	0.0246937
MYC	cg08752459	0.324329	0.00277816	0.0198484
MYC	cg10925082	0.302007	0.0055237	0.0286431
MYC	cg12591315	0.33085	0.00225061	0.018517
MYC	cg13512987	0.337101	0.00183125	0.0165844
MYC	cg14094027	0.356878	0.000927057	0.0132556
MYC	cg19826026	0.374919	0.000479118	0.0106232
MYC	cg20346388	-0.330519	0.00227503	0.018517
MYC	cg20917083	0.4196	7.85991e-05	0.00721989
MYC	cg01425731	0.30806	0.00460779	0.0262912
MYC	cg10588471	0.308213	0.00458645	0.0262912
MYC	cg17771150	0.397963	0.000194723	0.0100392
MYC	cg05958352	0.459023	1.27345e-05	0.00163766
MYC	cg09231862	0.39529	0.0002169	0.0100392
MYC	cg10271880	0.367654	0.000627874	0.012234
MYC	cg13718960	0.366307	0.000659708	0.0124762
MYC	cg16804284	0.328347	0.00244136	0.0187808
MYC	cg26194477	0.324472	0.00276551	0.0198484
MYC	cg00329728	0.33563	0.00192306	0.0168637
MYC	cg05293365	0.41451	9.78443e-05	0.00786424
MYC	cg21931938	0.478951	4.64159e-06	0.00149227
MYC	cg22821300	0.377095	0.000441292	0.0106232
MYC	cg23161492	0.382534	0.000358405	0.0106232
MYC	cg08330349	0.340553	0.00163124	0.0164416
MYC	cg27081230	0.302345	0.0054685	0.0285873
MYC	cg00268086	0.318022	0.00339123	0.0220259
MYC	cg01565508	0.375647	0.000466135	0.0106232
MYC	cg02781105	0.304894	0.00506837	0.0276183
MYC	cg09302474	0.35624	0.000948298	0.0132556
MYC	cg10439431	0.360192	0.000823559	0.0124995
MYC	cg02149446	-0.376076	0.000458646	0.0106232
MYC	cg00955544	0.356319	0.000945656	0.0132556
MYC	cg08191854	0.378801	0.000413573	0.0106232
MYC	cg14255426	0.335353	0.00194076	0.0168637
MYC	cg16241541	0.372095	0.000532616	0.0107273
MYC	cg11257728	0.355409	0.000976623	0.013361
COL13A1	cg00758069	0.325638	0.00266418	0.0112588
COL13A1	cg19820919	-0.313507	0.00390169	0.0146186
COL13A1	cg02861056	0.413036	0.000104183	0.00116868
COL13A1	cg06686709	0.40111	0.000171305	0.00164401
COL13A1	cg00718036	-0.358164	0.000885576	0.00495153
COL13A1	cg16379337	0.300313	0.00580731	0.0186705
COL13A1	cg20572537	0.405771	0.000141361	0.00144278
COL13A1	cg02787980	0.473061	6.29635e-06	0.00017409
COL13A1	cg10416846	0.414334	9.8582e-05	0.00116868
COL13A1	cg13505631	0.385641	0.000317724	0.00232155
COL13A1	cg04833713	-0.393455	0.000233443	0.00208477
COL13A1	cg20434666	0.329106	0.00238208	0.010703
COL13A1	cg00159243	0.326127	0.00262268	0.0112147
COL13A1	cg10087172	0.302347	0.00546815	0.0179389
COL13A1	cg16038120	0.357649	0.000901985	0.0049998
COL13A1	cg25078444	0.341545	0.00157748	0.00756954
COL13A1	cg02587988	0.310307	0.00430375	0.0157234
COL13A1	cg03338933	0.329846	0.00232542	0.0106046
COL13A1	cg23198793	0.446661	2.30903e-05	0.000412419
COL13A1	cg10556064	-0.328612	0.00242053	0.0107286
COL13A1	cg11739758	-0.306016	0.00490076	0.0173112
COL13A1	cg20221707	0.387146	0.000299587	0.00226628
COL13A1	cg00149213	0.386491	0.000307363	0.00229808
COL13A1	cg01367097	-0.372693	0.000520854	0.00325374
COL13A1	cg02173484	0.314685	0.00376233	0.0144861
COL13A1	cg04113348	-0.459399	1.25011e-05	0.00026794
COL13A1	cg04275881	0.352826	0.00106964	0.00577966
COL13A1	cg06349050	-0.305001	0.0050522	0.0173414
COL13A1	cg06501070	0.326301	0.00260798	0.0112147
COL13A1	cg06819431	-0.413021	0.00010425	0.00116868
COL13A1	cg07625783	0.301373	0.0056283	0.0182777
COL13A1	cg10201923	0.350075	0.00117747	0.00620586
COL13A1	cg10861599	0.361068	0.000798	0.00466467
COL13A1	cg11396313	-0.383724	0.000342289	0.00244547
COL13A1	cg11415402	-0.440172	3.12707e-05	0.000490416
COL13A1	cg11589567	0.389038	0.000278142	0.00223076
COL13A1	cg12695612	0.313434	0.00391042	0.0146186
COL13A1	cg12764201	-0.460393	1.19045e-05	0.000263951
COL13A1	cg12814199	-0.338203	0.00176511	0.00840715
COL13A1	cg14413378	-0.390636	0.000261134	0.00221617
COL13A1	cg16578549	0.43276	4.38869e-05	0.000593178
COL13A1	cg18881723	0.379381	0.000404523	0.00279686
COL13A1	cg24365837	-0.465704	9.14281e-06	0.000216479
COL13A1	cg24676612	0.366842	0.000646891	0.00396144
COL13A1	cg26315984	0.307487	0.00468833	0.0167477
COL13A1	cg02458689	0.395454	0.000215472	0.00195139
COL13A1	cg04872689	0.423571	6.60915e-05	0.000847154
COL13A1	cg04877910	0.3186	0.0033304	0.0134682
COL13A1	cg07554474	0.302746	0.00540376	0.0179104
COL13A1	cg08530484	-0.396788	0.000204201	0.00190418
COL13A1	cg10812236	0.432562	4.42808e-05	0.000593178
COL13A1	cg11025974	0.319275	0.00326061	0.0132694
COL13A1	cg11765003	-0.377971	0.000426853	0.00284239
COL13A1	cg15832329	-0.396771	0.000204336	0.00190418
COL13A1	cg17794788	-0.304772	0.00508692	0.0173414
COL13A1	cg18958907	-0.328914	0.00239693	0.010703
COL13A1	cg21376136	0.345818	0.00136391	0.00674611
COL13A1	cg21532760	-0.322315	0.00296219	0.0122883
COL13A1	cg24936095	0.441031	3.00504e-05	0.000490416
COL13A1	cg27444437	-0.359547	0.000842842	0.004796
COL13A1	cg00141162	0.388777	0.000281013	0.00223076
COL13A1	cg02167021	0.344209	0.00144106	0.00701971
COL13A1	cg02845063	0.303014	0.00536092	0.0178605
COL13A1	cg16810293	0.402843	0.000159545	0.00157827
COL13A1	cg21415292	-0.305863	0.00492331	0.0173112
COL13A1	cg02971546	0.325997	0.00263363	0.0112147
COL13A1	cg04297507	-0.375677	0.000465617	0.00305502
COL13A1	cg09178384	0.358423	0.000877429	0.00494901
COL13A1	cg09765258	-0.390286	0.000264776	0.00221617
COL13A1	cg14561282	0.436507	3.70118e-05	0.000547566
COL13A1	cg16411152	0.40218	0.000163952	0.00159729
COL13A1	cg24131786	0.362717	0.000751875	0.00447644
COL13A1	cg25097705	0.454839	1.5616e-05	0.000302466
COL13A1	cg26646203	0.467155	8.49993e-06	0.00021021
COL13A1	cg06835212	-0.347715	0.00127774	0.00646921
COL13A1	cg16360861	-0.392207	0.000245351	0.00216111
COL13A1	cg17405000	0.365773	0.000672732	0.00404268
COL13A1	cg17408972	-0.378401	0.000419929	0.00284239
COL13A1	cg20541456	0.454345	1.59936e-05	0.000302466
COL13A1	cg22979433	-0.333478	0.00206478	0.00962069
COL13A1	cg23378365	0.389901	0.000268836	0.00221617
COL13A1	cg25116200	0.395579	0.000214391	0.00195139
COL13A1	cg26357596	0.471504	6.81819e-06	0.000175364
COL13A1	cg02098313	0.387776	0.00029229	0.00223741
COL13A1	cg02286081	0.30442	0.00514083	0.0173976
COL13A1	cg03008584	-0.435289	3.9128e-05	0.000547566
COL13A1	cg10653339	-0.465093	9.42679e-06	0.000216479
COL13A1	cg11610626	0.360171	0.000824165	0.00476579
COL13A1	cg12708994	0.377852	0.00042879	0.00284239
COL13A1	cg15366353	0.388175	0.000287742	0.00223741
COL13A1	cg17001430	-0.305035	0.00504704	0.0173414
COL13A1	cg18997901	-0.408916	0.000123972	0.00130678
COL13A1	cg27644327	0.305169	0.00502682	0.0173414
COL13A1	cg00917413	-0.317459	0.00345148	0.0136517
COL13A1	cg04864179	0.329349	0.00236337	0.0107017
COL13A1	cg05711445	0.366546	0.000653952	0.00396689
COL13A1	cg06601993	0.43791	3.47065e-05	0.00053134
COL13A1	cg12229082	0.336852	0.00184651	0.00873017
COL13A1	cg22586324	0.409497	0.000120982	0.00129653
COL13A1	cg27625491	0.328415	0.00243604	0.0107286
COL13A1	cg00052385	-0.48826	2.8335e-06	0.000101219
COL13A1	cg00643296	0.48052	4.27538e-06	0.000130908
COL13A1	cg01648999	0.410818	0.000114441	0.00124722
COL13A1	cg07347534	-0.352034	0.00109973	0.0058927
COL13A1	cg09147140	-0.356907	0.000926107	0.0050465
COL13A1	cg09529093	0.38804	0.000289272	0.00223741
COL13A1	cg11481675	-0.313803	0.00386617	0.0146186
COL13A1	cg11902180	-0.33322	0.00208241	0.00963303
COL13A1	cg26068079	-0.325238	0.00269855	0.0112673
COL13A1	cg27041096	0.445961	2.38653e-05	0.00041474
COL13A1	cg05429895	0.31255	0.00401821	0.0148489
COL13A1	cg13409439	-0.38437	0.000333823	0.00241178
COL13A1	cg13767778	0.485852	3.22376e-06	0.000109099
COL13A1	cg13958199	0.390212	0.00026555	0.00221617
COL13A1	cg14353958	0.370567	0.00056378	0.00348568
COL13A1	cg14633742	-0.321117	0.00307672	0.0126816
COL13A1	cg27631256	0.349309	0.00120924	0.00627047
COL13A1	cg09897604	0.34589	0.00136054	0.00674611
COL13A1	cg10872209	-0.330676	0.00226337	0.0103953
COL13A1	cg12024826	0.317373	0.00346071	0.0136517
COL13A1	cg13453168	0.311397	0.00416278	0.0152953
COL13A1	cg13708908	-0.38905	0.000278007	0.00223076
COL13A1	cg14731462	0.325465	0.00267901	0.0112588
COL13A1	cg17526462	0.31709	0.0034914	0.0136889
COL13A1	cg18733757	0.456504	1.44031e-05	0.000289413
COL13A1	cg21630790	-0.305839	0.00492683	0.0173112
COL13A1	cg25780389	0.472446	6.49792e-06	0.00017409
COL13A1	cg27459529	0.313659	0.00388337	0.0146186
COL13A1	cg09190408	-0.412994	0.000104368	0.00116868
COL13A1	cg10593028	0.312693	0.00400063	0.0148489
COL13A1	cg18589858	0.300843	0.00571713	0.0184729
COL13A1	cg21108085	0.418488	8.24757e-05	0.00101984
COL13A1	cg21124714	0.361352	0.000789864	0.00465947
COL13A1	cg21348565	0.41435	9.85143e-05	0.00116868
COL13A1	cg23771366	0.380513	0.000387373	0.00273715
COL13A1	cg00512404	0.310088	0.00433263	0.0157395
COL13A1	cg14094027	0.357331	0.000912237	0.00501341
COL13A1	cg15417244	-0.302456	0.00545055	0.0179389
COL13A1	cg19826026	0.317583	0.00343818	0.0136517
COL13A1	cg20346388	-0.316082	0.00360281	0.01404
COL13A1	cg22285914	-0.335517	0.0019303	0.00905971
COL13A1	cg23251170	-0.435264	3.91727e-05	0.000547566
COL13A1	cg03071245	-0.346944	0.00131217	0.0065916
COL13A1	cg16822035	0.30326	0.00532173	0.0178223
COL13A1	cg01862897	0.4843	3.50157e-06	0.000112576
COL13A1	cg05861639	-0.348075	0.00126198	0.0064401
COL13A1	cg10912240	0.327747	0.00248923	0.0108147
COL13A1	cg13550670	0.435847	3.81464e-05	0.000547566
COL13A1	cg15971826	0.477148	5.09881e-06	0.000149024
COL13A1	cg16799926	0.449528	2.01548e-05	0.000370273
COL13A1	cg18299578	0.315617	0.00365519	0.0141583
COL13A1	cg19872681	0.45693	1.41074e-05	0.000289413
COL13A1	cg26033932	0.444601	2.54406e-05	0.000430483
COL13A1	cg10402698	-0.309308	0.00443664	0.0160267
COL13A1	cg12476188	-0.385894	0.00031461	0.00232155
COL13A1	cg15775674	0.423195	6.71926e-05	0.000847154
COL13A1	cg22821300	0.317778	0.00341721	0.0136517
COL13A1	cg01144086	0.30905	0.00447161	0.0160628
COL13A1	cg04633683	0.403858	0.000153011	0.00153728
COL13A1	cg13798289	-0.304704	0.00509725	0.0173414
COL13A1	cg27081230	0.374543	0.000485941	0.00312382
COL13A1	cg00897875	0.425262	6.13496e-05	0.000805058
COL13A1	cg02428753	-0.350534	0.00115885	0.00615819
COL13A1	cg02781105	0.377989	0.000426559	0.00284239
COL13A1	cg06468347	0.379446	0.000403513	0.00279686
COL13A1	cg08189801	-0.328032	0.00246644	0.0107886
COL13A1	cg08783253	-0.374492	0.000486877	0.00312382
COL13A1	cg11239575	0.345239	0.00139125	0.0068288
COL13A1	cg27581031	0.412758	0.000105417	0.00116868
COL13A1	cg17586988	0.305153	0.00502923	0.0173414
COL13A1	cg27262850	0.30139	0.00562551	0.0182777
COL13A1	cg07071036	0.342681	0.00151795	0.00733867
COL13A1	cg20557104	0.372674	0.000521206	0.00325374
COL13A1	cg21617218	-0.349333	0.00120821	0.00627047
COL13A1	cg25264101	-0.374285	0.000490678	0.00312382
COL13A1	cg00177431	-0.35997	0.000830122	0.00476579
COL13A1	cg12462720	0.440226	3.11926e-05	0.000490416
COL13A1	cg17890298	0.348514	0.00124297	0.00639382
COL13A1	cg00955544	0.408219	0.000127647	0.00132382
COL13A1	cg08191854	0.319518	0.0032358	0.0132523
COL13A1	cg14255426	0.314476	0.00378669	0.0144931
COL13A1	cg16241541	0.391266	0.000254695	0.00221309
COL13A1	cg01214458	-0.303948	0.00521373	0.017552
UHRF2	cg00611789	-0.322382	0.0029559	0.0454093
UHRF2	cg04154027	-0.345599	0.00137419	0.0454093
UHRF2	cg09655403	-0.320804	0.00310733	0.0454093
UHRF2	cg15197065	-0.331836	0.00217918	0.0454093
UHRF2	cg23279355	-0.34219	0.00154342	0.0454093
UHRF2	cg05583848	0.380494	0.000387656	0.0415063
UHRF2	cg04833713	-0.355652	0.000968265	0.0415063
UHRF2	cg13276428	-0.321077	0.00308063	0.0454093
UHRF2	cg23198793	0.372878	0.000517256	0.0415063
UHRF2	cg26860604	-0.365619	0.000676539	0.0415063
UHRF2	cg00498024	0.338403	0.00175333	0.0454093
UHRF2	cg09107053	-0.342971	0.0015031	0.0454093
UHRF2	cg21218864	0.328303	0.00244488	0.0454093
UHRF2	cg10812236	0.318218	0.00337056	0.0471145
UHRF2	cg10257870	-0.319311	0.00325691	0.0465377
UHRF2	cg11438310	-0.325985	0.00263465	0.0454093
UHRF2	cg13566919	0.469465	7.56353e-06	0.00243167
UHRF2	cg20541456	0.337736	0.0017929	0.0454093
UHRF2	cg26357596	0.329702	0.00233637	0.0454093
UHRF2	cg02286081	0.343252	0.00148881	0.0454093
UHRF2	cg02448597	0.35713	0.00091878	0.0415063
UHRF2	cg21232620	0.324467	0.00276593	0.0454093
UHRF2	cg27191906	-0.325162	0.0027051	0.0454093
UHRF2	cg06228763	-0.356365	0.000944091	0.0415063
UHRF2	cg27625491	0.460906	1.16071e-05	0.00248779
UHRF2	cg05211356	-0.40516	0.00014499	0.0233071
UHRF2	cg22598744	-0.358839	0.000864463	0.0415063
UHRF2	cg05898953	-0.332662	0.00212097	0.0454093
UHRF2	cg05616355	-0.368098	0.000617703	0.0415063
UHRF2	cg05741490	0.33279	0.00211203	0.0454093
UHRF2	cg15417244	-0.361188	0.00079455	0.0415063
UHRF2	cg15209376	-0.321889	0.00300246	0.0454093
UHRF2	cg26538556	0.348623	0.00123829	0.0454093
UHRF2	cg02681442	0.399067	0.00018619	0.023944
UHRF2	cg08120263	0.335446	0.00193481	0.0454093
UHRF2	cg10828337	0.361038	0.000798872	0.0415063
UHRF2	cg10912240	0.330769	0.00225653	0.0454093
UHRF2	cg19872681	0.325432	0.00268179	0.0454093
UHRF2	cg00329728	0.32359	0.00284449	0.0454093
UHRF2	cg12902039	0.323932	0.00281366	0.0454093
UHRF2	cg00005112	-0.331602	0.00219591	0.0454093
UHRF2	cg13798289	-0.321461	0.00304341	0.0454093
UHRF2	cg18420599	-0.321745	0.00301617	0.0454093
UHRF2	cg07071036	0.482236	3.90618e-06	0.00243167
UHRF2	cg20557104	0.324372	0.00277435	0.0454093
UHRF2	cg17928895	0.322745	0.00292197	0.0454093
MT1A	cg00758069	0.429552	5.06978e-05	0.00896725
MT1A	cg06686709	0.360338	0.00081925	0.0314923
MT1A	cg25810938	-0.405902	0.000140594	0.0129146
MT1A	cg04816394	-0.432763	4.38811e-05	0.00896725
MT1A	cg11323506	-0.41711	8.75248e-05	0.00937974
MT1A	cg26416971	-0.42403	6.47719e-05	0.00896725
MT1A	cg13505631	0.349188	0.00121429	0.0371805
MT1A	cg13860981	-0.35829	0.000881588	0.0314923
MT1A	cg23198793	0.335062	0.00195957	0.0449829
MT1A	cg04275881	0.325044	0.00271537	0.0488313
MT1A	cg04875062	0.354608	0.00100464	0.0339991
MT1A	cg11415402	-0.326229	0.00261404	0.0488313
MT1A	cg12814199	-0.369924	0.000577398	0.0305901
MT1A	cg26044223	-0.368065	0.000618461	0.0305901
MT1A	cg02420724	-0.370178	0.000571976	0.0305901
MT1A	cg11025974	0.347652	0.00128053	0.0374265
MT1A	cg21376136	0.396284	0.000208391	0.0148884
MT1A	cg17200465	-0.363978	0.000718226	0.0314923
MT1A	cg09765258	-0.382445	0.00035964	0.0231249
MT1A	cg01546430	0.489594	2.63687e-06	0.00169551
MT1A	cg20541456	0.352669	0.00107556	0.0345792
MT1A	cg26329274	0.400079	0.000178673	0.0143608
MT1A	cg09761080	0.334871	0.00197197	0.0449829
MT1A	cg10518264	0.335569	0.00192692	0.0449829
MT1A	cg17131553	-0.326266	0.00261094	0.0488313
MT1A	cg04021421	-0.422349	6.97298e-05	0.00896725
MT1A	cg13958199	0.331604	0.00219583	0.047064
MT1A	cg00022688	0.341791	0.00156444	0.041914
MT1A	cg04844987	0.323485	0.00285402	0.0488313
MT1A	cg01766743	-0.359427	0.000846455	0.0314923
MT1A	cg14592468	-0.344553	0.00142422	0.0398163
MT1A	cg17352891	-0.328925	0.00239607	0.0485262
MT1A	cg01862897	0.328683	0.00241499	0.0485262
MT1A	cg02681442	0.335376	0.0019393	0.0449829
MT1A	cg07071036	0.358901	0.000862553	0.0314923
MT1A	cg21617218	-0.334012	0.00202878	0.0449829
MT1A	cg23131950	-0.323137	0.00288583	0.0488313
MT1A	cg22418565	-0.324147	0.0027944	0.0488313
ACTB	cg02910281	0.343659	0.00146833	0.00916045
ACTB	cg19820919	0.300804	0.0057238	0.019473
ACTB	cg25314315	0.326099	0.00262504	0.0121432
ACTB	cg02861056	-0.38682	0.000303434	0.00390216
ACTB	cg06686709	-0.340649	0.00162594	0.00950438
ACTB	cg00611789	0.314518	0.00378181	0.0154394
ACTB	cg09655403	0.311108	0.00419981	0.0164663
ACTB	cg11552829	0.315035	0.00372171	0.0153401
ACTB	cg14617041	-0.367834	0.000623743	0.00557037
ACTB	cg16087093	-0.336243	0.00188433	0.0103558
ACTB	cg19966212	-0.312002	0.00408646	0.0163204
ACTB	cg26129545	-0.305273	0.00501125	0.0182047
ACTB	cg12707343	0.360583	0.000812043	0.00630234
ACTB	cg20274304	0.37018	0.000571948	0.00547665
ACTB	cg20434666	-0.30665	0.00480818	0.0178825
ACTB	cg22871947	0.36143	0.000787668	0.00630234
ACTB	cg21116266	0.373507	0.000505209	0.00515634
ACTB	cg22070156	0.309756	0.0043766	0.0167322
ACTB	cg13276428	0.380648	0.00038538	0.00434735
ACTB	cg20322886	0.366623	0.000652113	0.00574395
ACTB	cg27174787	0.302233	0.00548672	0.0190701
ACTB	cg09247692	0.44431	2.57896e-05	0.00132423
ACTB	cg00124009	0.339875	0.00166887	0.0095811
ACTB	cg03116948	0.306325	0.00485542	0.0178825
ACTB	cg03647334	0.315647	0.00365174	0.0153401
ACTB	cg04113348	0.314415	0.00379381	0.0154394
ACTB	cg04275881	-0.42024	7.64443e-05	0.00182051
ACTB	cg06349050	0.392855	0.000239097	0.00334216
ACTB	cg06911238	0.345041	0.00140066	0.0088862
ACTB	cg07625783	-0.424373	6.38023e-05	0.00170937
ACTB	cg09107053	0.466692	8.70037e-06	0.000621593
ACTB	cg11415402	0.375618	0.000466649	0.00500092
ACTB	cg11589567	-0.333176	0.00208541	0.0109018
ACTB	cg12221621	0.394028	0.000228157	0.00327532
ACTB	cg14413378	0.346579	0.00132873	0.00867948
ACTB	cg18233538	0.326523	0.00258946	0.0120654
ACTB	cg20283505	0.391022	0.000257168	0.00344498
ACTB	cg22516643	-0.303357	0.00530643	0.018851
ACTB	cg25368560	-0.309785	0.00437278	0.0167322
ACTB	cg04872689	-0.349737	0.00119141	0.00814974
ACTB	cg08530484	0.30003	0.0058559	0.0197138
ACTB	cg10812236	-0.437395	3.55368e-05	0.00132423
ACTB	cg11025974	-0.369967	0.000576473	0.00547665
ACTB	cg15832329	0.402862	0.000159422	0.00269759
ACTB	cg16469046	0.316749	0.00352874	0.0150263
ACTB	cg21269859	0.355503	0.000973375	0.00703236
ACTB	cg21376136	-0.306246	0.00486693	0.0178825
ACTB	cg01186551	0.302322	0.00547234	0.0190701
ACTB	cg01988285	0.377957	0.000427079	0.00473468
ACTB	cg07368857	0.306281	0.00486185	0.0178825
ACTB	cg15145767	0.469635	7.49882e-06	0.000621593
ACTB	cg21415292	0.318044	0.0033889	0.0148664
ACTB	cg25597623	0.425894	5.96585e-05	0.00166785
ACTB	cg01573501	0.45679	1.42041e-05	0.000830293
ACTB	cg02971546	-0.304244	0.00516783	0.0185638
ACTB	cg04297507	0.331234	0.00222253	0.0111094
ACTB	cg09765258	0.317075	0.00349306	0.0149736
ACTB	cg25454928	0.340024	0.00166056	0.0095811
ACTB	cg01106114	0.340864	0.00161422	0.00950438
ACTB	cg03817107	0.396297	0.000208279	0.00318866
ACTB	cg05981038	-0.320563	0.00313103	0.0140787
ACTB	cg08295639	0.42284	6.82467e-05	0.00174604
ACTB	cg09481121	0.365056	0.000690575	0.00592053
ACTB	cg10257870	0.317791	0.0034159	0.0148664
ACTB	cg10345936	0.422064	7.06018e-05	0.00174604
ACTB	cg10669597	0.384721	0.000329309	0.0039952
ACTB	cg11438310	0.305592	0.00496356	0.0181339
ACTB	cg16360861	0.370293	0.000569539	0.00547665
ACTB	cg17408972	0.393911	0.000229221	0.00327532
ACTB	cg17484237	-0.312655	0.00400537	0.0161978
ACTB	cg18664712	-0.335812	0.00191145	0.0104158
ACTB	cg18723442	0.467632	8.29802e-06	0.000621593
ACTB	cg19233472	0.413715	0.000101215	0.00224418
ACTB	cg22505977	0.426487	5.81124e-05	0.00166785
ACTB	cg25116200	-0.406014	0.000139938	0.0024319
ACTB	cg26357596	-0.341784	0.00156478	0.00931625
ACTB	cg00126261	-0.30234	0.00546931	0.0190701
ACTB	cg03008584	0.34852	0.00124274	0.00831101
ACTB	cg03120185	-0.310874	0.00422991	0.0164838
ACTB	cg03270619	0.31524	0.00369815	0.0153401
ACTB	cg03520342	-0.35009	0.00117689	0.00814974
ACTB	cg05968188	0.359955	0.000830591	0.00630234
ACTB	cg07109965	0.362218	0.000765569	0.00630234
ACTB	cg10575547	-0.368022	0.000619438	0.00557037
ACTB	cg11186282	0.331452	0.00220673	0.0111094
ACTB	cg11809464	-0.306325	0.00485542	0.0178825
ACTB	cg12303318	0.327071	0.00254411	0.0120654
ACTB	cg12708994	-0.333498	0.00206343	0.0108753
ACTB	cg15366353	-0.406024	0.000139881	0.0024319
ACTB	cg16912129	0.309404	0.00442375	0.0167322
ACTB	cg17879189	-0.317284	0.00347042	0.0149736
ACTB	cg18997901	0.488363	2.81773e-06	0.00045295
ACTB	cg24129356	-0.342496	0.00152753	0.00921791
ACTB	cg27644327	-0.342372	0.00153393	0.00921791
ACTB	cg05303901	0.35987	0.000833124	0.00630234
ACTB	cg05711445	-0.400144	0.000178199	0.00293799
ACTB	cg07319528	-0.352661	0.00107584	0.00768628
ACTB	cg08402433	-0.339464	0.00169207	0.00962835
ACTB	cg09077096	-0.322568	0.0029385	0.0134004
ACTB	cg12205433	0.355891	0.000960112	0.00703236
ACTB	cg16808481	0.326941	0.00255482	0.0120654
ACTB	cg16905265	-0.312281	0.0040516	0.0162824
ACTB	cg21063500	0.349831	0.00118752	0.00814974
ACTB	cg01648999	-0.343394	0.00148163	0.00916045
ACTB	cg05005217	0.334646	0.00198671	0.0106454
ACTB	cg05754641	0.435288	3.91296e-05	0.00132423
ACTB	cg08325885	0.304791	0.00508404	0.0183654
ACTB	cg11902180	0.407157	0.000133435	0.0024319
ACTB	cg14597598	0.345221	0.00139209	0.0088862
ACTB	cg14774440	-0.323981	0.00280925	0.0129025
ACTB	cg04021421	0.369841	0.00057918	0.00547665
ACTB	cg05429895	-0.333826	0.00204127	0.0108474
ACTB	cg13409439	0.330741	0.00225863	0.0111094
ACTB	cg22598744	0.431467	4.6524e-05	0.00149575
ACTB	cg00022688	-0.361026	0.000799212	0.00630234
ACTB	cg08898349	0.407297	0.000132656	0.0024319
ACTB	cg09897604	-0.320161	0.00317101	0.0141594
ACTB	cg10872209	0.415622	9.3298e-05	0.00214252
ACTB	cg13269555	0.360664	0.000809704	0.00630234
ACTB	cg13453168	-0.33083	0.00225203	0.0111094
ACTB	cg15164194	-0.357088	0.00092017	0.00687988
ACTB	cg16920551	-0.342424	0.00153122	0.00921791
ACTB	cg17526462	-0.362247	0.000764765	0.00630234
ACTB	cg18151487	0.395707	0.000213293	0.00318948
ACTB	cg19495650	0.384933	0.000326602	0.0039952
ACTB	cg21630790	0.301355	0.00563133	0.0193634
ACTB	cg26246740	-0.338017	0.00177616	0.0100182
ACTB	cg26437842	-0.320661	0.00312141	0.0140787
ACTB	cg27459529	-0.373646	0.000502587	0.00515634
ACTB	cg05616355	0.427857	5.46827e-05	0.00166785
ACTB	cg05683451	0.336628	0.00186034	0.0103121
ACTB	cg06049367	0.410215	0.000117386	0.0024319
ACTB	cg08066991	0.382961	0.000352542	0.00407136
ACTB	cg08191915	0.33269	0.00211901	0.0109881
ACTB	cg08317412	0.376446	0.000452266	0.00492893
ACTB	cg08608126	-0.398827	0.000188018	0.00302238
ACTB	cg09190408	0.471798	6.71678e-06	0.000621593
ACTB	cg09958483	0.334704	0.00198291	0.0106454
ACTB	cg14276794	0.382812	0.000354582	0.00407136
ACTB	cg14374432	0.355789	0.000963582	0.00703236
ACTB	cg14528835	0.44011	3.13604e-05	0.00132423
ACTB	cg15382933	-0.344855	0.00140963	0.0088862
ACTB	cg15825059	0.467257	8.4563e-06	0.000621593
ACTB	cg17090237	0.436194	3.75454e-05	0.00132423
ACTB	cg19750643	0.359972	0.000830068	0.00630234
ACTB	cg26157333	0.391802	0.00024933	0.00341105
ACTB	cg26393964	0.319151	0.00327338	0.0145157
ACTB	cg26617787	0.302703	0.00541074	0.0190701
ACTB	cg03509949	-0.373029	0.000514336	0.00516747
ACTB	cg05883907	0.326733	0.00257204	0.0120654
ACTB	cg08752459	-0.327168	0.00253616	0.0120654
ACTB	cg12591315	-0.348264	0.00125376	0.00831101
ACTB	cg17865265	-0.348401	0.00124785	0.00831101
ACTB	cg20346388	0.408972	0.000123683	0.0024319
ACTB	cg23251170	0.368238	0.000614523	0.00557037
ACTB	cg15209376	0.303972	0.00520998	0.0186112
ACTB	cg16293118	0.346413	0.00133634	0.00867948
ACTB	cg16822035	-0.365654	0.000675656	0.0058709
ACTB	cg24588162	-0.326947	0.00255433	0.0120654
ACTB	cg27598979	0.317735	0.00342182	0.0148664
ACTB	cg05293365	-0.331443	0.0022074	0.0111094
ACTB	cg10402698	0.374252	0.000491286	0.00515634
ACTB	cg12216518	0.390328	0.00026433	0.00346865
ACTB	cg12476188	0.368033	0.000619173	0.00557037
ACTB	cg15775674	-0.300192	0.0058281	0.0197138
ACTB	cg20309061	-0.351555	0.00111829	0.00790178
ACTB	cg01041405	0.39667	0.000205177	0.00318866
ACTB	cg01144086	-0.329994	0.00231429	0.0112734
ACTB	cg07735969	-0.408871	0.000124205	0.0024319
ACTB	cg08330349	-0.383211	0.000349157	0.00407136
ACTB	cg13798289	0.38604	0.000312828	0.00394409
ACTB	cg01565508	-0.301571	0.00559537	0.0193431
ACTB	cg02428753	0.311333	0.00417105	0.0164539
ACTB	cg09302474	-0.311791	0.00411291	0.0163247
ACTB	cg10439431	-0.330677	0.00226334	0.0111094
ACTB	cg27581031	-0.309532	0.00440654	0.0167322
ACTB	cg02955504	0.309488	0.00441248	0.0167322
ACTB	cg18217446	0.439572	3.215e-05	0.00132423
ACTB	cg18420599	0.31629	0.0035795	0.0151422
ACTB	cg25784280	-0.440538	3.07445e-05	0.00132423
ACTB	cg02149446	0.407521	0.000131422	0.0024319
ACTB	cg08877591	0.332158	0.00215631	0.011092
ACTB	cg00177431	0.337572	0.0018027	0.0100795
ACTB	cg04867491	0.301143	0.00566672	0.0193814
ACTB	cg17928895	-0.438256	3.41592e-05	0.00132423
ACTB	cg18245281	-0.504567	1.15161e-06	0.000246828
ACTB	cg25780632	0.363466	0.000731708	0.00619063
ACTB	cg11744966	0.458629	1.29828e-05	0.000830293
ACTB	cg22418565	0.315293	0.00369214	0.0153401
GBP1	cg02910281	0.31849	0.00334198	0.0129451
GBP1	cg06987672	-0.328032	0.00246639	0.00995694
GBP1	cg19820919	0.479261	4.56695e-06	0.00019577
GBP1	cg25314315	0.36871	0.000603919	0.00380706
GBP1	cg02861056	-0.31583	0.00363104	0.0136536
GBP1	cg00718036	0.484548	3.45568e-06	0.000185167
GBP1	cg08560074	0.418374	8.28831e-05	0.00106588
GBP1	cg11552829	0.369142	0.000594355	0.00378386
GBP1	cg26129545	-0.350408	0.00116393	0.00593972
GBP1	cg12707343	0.324088	0.00279969	0.0110442
GBP1	cg13505631	-0.338434	0.00175153	0.00787576
GBP1	cg13860981	0.305257	0.00501367	0.0168785
GBP1	cg01562537	0.336091	0.00189382	0.00834059
GBP1	cg00159243	-0.370697	0.000561076	0.00364416
GBP1	cg10087172	-0.343808	0.00146089	0.00705909
GBP1	cg13276428	0.357673	0.000901214	0.00506159
GBP1	cg20322886	0.366334	0.000659045	0.00393083
GBP1	cg03338933	-0.301135	0.00566807	0.018341
GBP1	cg10556064	0.367302	0.000636064	0.00393083
GBP1	cg15596932	0.408128	0.00012813	0.00137313
GBP1	cg20221707	-0.382157	0.00036366	0.00292926
GBP1	cg02011723	0.466609	8.73655e-06	0.000255345
GBP1	cg17708995	0.467817	8.22099e-06	0.000251719
GBP1	cg00124009	0.376321	0.00045442	0.00328306
GBP1	cg00149213	-0.317735	0.00342183	0.0131751
GBP1	cg01367097	0.407692	0.000130488	0.00137547
GBP1	cg04113348	0.476288	5.33133e-06	0.000200015
GBP1	cg04393837	0.372831	0.000518165	0.00354447
GBP1	cg06349050	0.412356	0.000107232	0.00123125
GBP1	cg06819431	0.365341	0.000683444	0.00399504
GBP1	cg09107053	0.343922	0.00145524	0.00705909
GBP1	cg10201923	-0.327892	0.00247762	0.00995694
GBP1	cg11396313	0.35824	0.000883154	0.00502538
GBP1	cg11415402	0.4909	2.45682e-06	0.000167708
GBP1	cg12764201	0.485906	3.21444e-06	0.000185167
GBP1	cg12814199	0.442805	2.76703e-05	0.000494223
GBP1	cg14188111	0.375998	0.000459992	0.00328639
GBP1	cg14413378	0.481059	4.15594e-06	0.00019577
GBP1	cg15726426	-0.313307	0.00392584	0.0143851
GBP1	cg16578549	-0.445071	2.4885e-05	0.000457173
GBP1	cg18233538	0.496511	1.80715e-06	0.000167708
GBP1	cg20283505	0.398851	0.000187832	0.00178976
GBP1	cg20288565	0.402915	0.000159074	0.00162356
GBP1	cg22008490	-0.313453	0.00390821	0.0143851
GBP1	cg25368560	-0.302074	0.00551273	0.0181779
GBP1	cg26044223	0.329047	0.00238659	0.00988796
GBP1	cg02458689	-0.300747	0.00573335	0.018341
GBP1	cg06772099	0.369816	0.000579709	0.00372753
GBP1	cg09281979	0.30582	0.00492968	0.0167335
GBP1	cg10812236	-0.370849	0.000557916	0.00364416
GBP1	cg11765003	0.492716	2.22573e-06	0.000167708
GBP1	cg15832329	0.451253	1.85603e-05	0.000392072
GBP1	cg16469046	0.474393	5.87957e-06	0.000200015
GBP1	cg17794788	0.452913	1.71384e-05	0.00038
GBP1	cg18958907	0.354073	0.00102377	0.00548572
GBP1	cg21269859	0.377002	0.000442856	0.00323587
GBP1	cg24936095	-0.404612	0.000148318	0.00153821
GBP1	cg27444437	0.454966	1.55201e-05	0.000356407
GBP1	cg00141162	-0.460841	1.16443e-05	0.000287972
GBP1	cg02167021	-0.371462	0.000545329	0.00361491
GBP1	cg03499626	0.311666	0.00412865	0.0147864
GBP1	cg06577710	-0.381408	0.000374284	0.00294805
GBP1	cg07368857	0.362586	0.00075544	0.00433703
GBP1	cg07644184	0.375179	0.000474438	0.00335235
GBP1	cg16705300	0.312459	0.00402947	0.0145559
GBP1	cg16810293	-0.333628	0.00205459	0.00892636
GBP1	cg20115117	0.337476	0.00180852	0.00801987
GBP1	cg21415292	0.446181	2.36184e-05	0.000457173
GBP1	cg04297507	0.340233	0.0016489	0.00757318
GBP1	cg09178384	-0.329209	0.00237409	0.00988796
GBP1	cg09765258	0.422198	7.01902e-05	0.000960261
GBP1	cg13169863	0.342069	0.00154976	0.00727369
GBP1	cg25454928	0.395292	0.000216878	0.00191031
GBP1	cg26646203	-0.303821	0.00523364	0.0174364
GBP1	cg01106114	0.428364	5.34625e-05	0.000841999
GBP1	cg01546430	-0.304592	0.00511443	0.017128
GBP1	cg01601628	-0.300877	0.00571152	0.018341
GBP1	cg03817107	0.341773	0.00156537	0.00729373
GBP1	cg04104695	0.382555	0.000358119	0.00292926
GBP1	cg06835212	0.413705	0.000101261	0.00118383
GBP1	cg08295639	0.374278	0.000490799	0.00339337
GBP1	cg10345936	0.355521	0.000972748	0.00530065
GBP1	cg16360861	0.493699	2.10924e-06	0.000167708
GBP1	cg17408972	0.480089	4.3733e-06	0.00019577
GBP1	cg17484237	-0.344667	0.00141872	0.00696364
GBP1	cg18723442	0.331228	0.002223	0.00940387
GBP1	cg19233472	0.377331	0.000437366	0.00323248
GBP1	cg00126261	-0.409082	0.000123109	0.00134168
GBP1	cg01422797	-0.363053	0.000742759	0.00430265
GBP1	cg03008584	0.353277	0.00105284	0.00551724
GBP1	cg03120185	-0.414647	9.72718e-05	0.00115825
GBP1	cg03270619	0.306516	0.00482755	0.0165112
GBP1	cg04074908	0.316743	0.00352941	0.0134085
GBP1	cg04910970	-0.395961	0.000211122	0.00191031
GBP1	cg08696640	0.440034	3.14709e-05	0.000537813
GBP1	cg10653339	0.476694	5.22039e-06	0.000200015
GBP1	cg11186282	0.311138	0.00419593	0.0148241
GBP1	cg11809464	-0.366352	0.000658625	0.00393083
GBP1	cg12708994	-0.332869	0.00210655	0.009078
GBP1	cg17001430	0.343585	0.00147201	0.00705909
GBP1	cg17879189	-0.371924	0.000536024	0.00359024
GBP1	cg18997901	0.313211	0.00393744	0.0143851
GBP1	cg25273233	-0.332708	0.00211773	0.009078
GBP1	cg26507427	-0.339695	0.00167901	0.00765677
GBP1	cg27644327	-0.388335	0.000285934	0.00238773
GBP1	cg00917413	0.316898	0.00351239	0.0134085
GBP1	cg03489712	-0.392942	0.00023827	0.00204277
GBP1	cg05303901	0.31389	0.00385586	0.0143313
GBP1	cg06228763	0.410528	0.000115848	0.00128432
GBP1	cg12205433	0.450872	1.89024e-05	0.000392072
GBP1	cg16087541	0.417724	8.52417e-05	0.00107471
GBP1	cg16808481	0.431766	4.58997e-05	0.000756757
GBP1	cg21063500	0.401363	0.000169537	0.00170332
GBP1	cg00052385	0.338209	0.00176475	0.00788009
GBP1	cg07347534	0.355774	0.0009641	0.00529843
GBP1	cg09147140	0.427337	5.59611e-05	0.000856738
GBP1	cg09529093	-0.32327	0.00287358	0.0111983
GBP1	cg11481675	0.398048	0.000194054	0.00180836
GBP1	cg11902180	0.43982	3.17837e-05	0.000537813
GBP1	cg16001384	-0.328644	0.00241804	0.00988796
GBP1	cg17131553	0.315116	0.00371245	0.0138785
GBP1	cg26068079	0.3821	0.000364449	0.00292926
GBP1	cg04021421	0.377497	0.000434606	0.00323248
GBP1	cg04245250	0.32977	0.0023312	0.00979715
GBP1	cg05211356	0.411497	0.000111203	0.00125445
GBP1	cg05429895	-0.388445	0.00028471	0.00238773
GBP1	cg13409439	0.356586	0.000936726	0.00519237
GBP1	cg14633742	0.447753	2.19281e-05	0.000440619
GBP1	cg22598744	0.346488	0.00133289	0.00659268
GBP1	cg10872209	0.462657	1.06431e-05	0.000273739
GBP1	cg13269555	0.349639	0.00119548	0.00600542
GBP1	cg13708908	0.474292	5.91023e-06	0.000200015
GBP1	cg14608903	0.300462	0.00578177	0.0184044
GBP1	cg18151487	0.463351	1.02826e-05	0.000273739
GBP1	cg18733757	-0.379668	0.000400107	0.00302669
GBP1	cg19495650	0.470379	7.22043e-06	0.000232137
GBP1	cg21630790	0.342931	0.00150512	0.0071161
GBP1	cg27382910	0.395438	0.000215614	0.00191031
GBP1	cg01646268	0.423602	6.60032e-05	0.000922609
GBP1	cg03885639	0.399221	0.000185029	0.00178976
GBP1	cg05864010	0.354605	0.00100477	0.00542916
GBP1	cg08066991	0.357547	0.000905262	0.00506159
GBP1	cg08191915	0.3972	0.000200831	0.00184477
GBP1	cg08317412	0.349726	0.00119186	0.00600542
GBP1	cg09958483	0.305719	0.00494458	0.0167335
GBP1	cg10593028	-0.380753	0.000383821	0.00297346
GBP1	cg11832339	0.350851	0.00114609	0.0058955
GBP1	cg13647528	0.310101	0.00433091	0.0152173
GBP1	cg14276794	0.380074	0.000393937	0.00301549
GBP1	cg15731317	-0.367324	0.00063554	0.00393083
GBP1	cg15825059	0.393949	0.000228878	0.00198877
GBP1	cg17090237	0.37438	0.000488916	0.00339337
GBP1	cg21108085	-0.398781	0.000188368	0.00178976
GBP1	cg23500396	0.303635	0.0052627	0.0174429
GBP1	cg26617787	0.324742	0.00274172	0.0108822
GBP1	cg08135379	-0.332249	0.00214987	0.00915476
GBP1	cg08752459	-0.353272	0.00105303	0.00551724
GBP1	cg10925082	-0.311401	0.00416228	0.0147864
GBP1	cg14094027	-0.312607	0.00401124	0.0145559
GBP1	cg19826026	-0.308271	0.00457837	0.0159129
GBP1	cg20346388	0.306681	0.00480357	0.0165112
GBP1	cg20917083	-0.301827	0.00555322	0.0182179
GBP1	cg22285914	0.428269	5.36889e-05	0.000841999
GBP1	cg24588162	-0.316602	0.00354501	0.0134085
GBP1	cg27598979	0.366849	0.000646721	0.00393083
GBP1	cg01862897	-0.307811	0.00464253	0.0160492
GBP1	cg03523785	-0.301022	0.00568711	0.018341
GBP1	cg15971826	-0.365792	0.000672261	0.00396572
GBP1	cg16799926	-0.37214	0.000531711	0.00359024
GBP1	cg18299578	-0.333667	0.00205197	0.00892636
GBP1	cg26033932	-0.366285	0.000660233	0.00393083
GBP1	cg04857054	0.445464	2.44303e-05	0.000457173
GBP1	cg05293365	-0.416725	8.89857e-05	0.00109236
GBP1	cg10402698	0.4637	1.01052e-05	0.000273739
GBP1	cg12216518	0.416451	9.00389e-05	0.00109236
GBP1	cg12476188	0.489796	2.60821e-06	0.000167708
GBP1	cg25846076	0.352581	0.00107885	0.00559438
GBP1	cg04633683	-0.423972	6.49361e-05	0.000922609
GBP1	cg05884711	-0.353208	0.0010554	0.00551724
GBP1	cg06159340	-0.324792	0.00273733	0.0108822
GBP1	cg08330349	-0.41966	7.8395e-05	0.00102873
GBP1	cg08900781	-0.328495	0.0024297	0.00988796
GBP1	cg27081230	-0.328497	0.00242959	0.00988796
GBP1	cg27431150	-0.30121	0.00565556	0.018341
GBP1	cg06468347	-0.323665	0.0028377	0.0111259
GBP1	cg08783253	0.34057	0.00163028	0.00754151
GBP1	cg27581031	-0.381292	0.000375956	0.00294805
GBP1	cg07366300	-0.309548	0.00440442	0.0153915
GBP1	cg19009764	0.339212	0.00170644	0.00772707
GBP1	cg23131950	0.311486	0.00415156	0.0147864
GBP1	cg25264101	0.455298	1.52721e-05	0.000356407
GBP1	cg00177431	0.346922	0.00131316	0.00654542
GBP1	cg04867491	0.426747	5.74461e-05	0.000859019
GBP1	cg25780632	0.398663	0.000189275	0.00178976
GBP1	cg00514241	0.42516	6.16264e-05	0.000900585
GBP1	cg01214458	0.42021	7.65436e-05	0.00102536
GBP1	cg25590527	0.343385	0.00148208	0.00705909

## Sheet: sheet3
DEG_IMP
Gene	IMP High_Risk	IMP Low_Risk	baseMean	log2FoldChange	lfcSE	stat	pvalue	padj	regulation
MYC	9841.61	2884.94	6508.2	1.77034	0.208703	8.48255	2.20309e-17	7.97826e-13	Up
AC005100.1	80.8265	14.4249	44.4266	4.05066	0.524863	7.71756	1.1858e-14	2.14712e-10	Up
CGREF1	3652.62	858.086	2313.57	2.08965	0.275834	7.57574	3.57098e-14	4.31064e-10	Up
GTSF1	106.197	222.842	126.175	-2.58168	0.358489	-7.20156	5.95274e-13	5.38932e-09	Down
ERAS	2.30194	296.954	18.5234	-3.94904	0.551107	-7.16565	7.74195e-13	5.60734e-09	Down
LINC00837	235.83	41.9539	132.708	3.51789	0.492864	7.13766	9.49331e-13	5.72985e-09	Up
PVT1	932.919	286.529	623.191	1.70337	0.247177	6.89133	5.52743e-12	2.69103e-08	Up
COL13A1	3188.84	984.815	2132.74	1.69512	0.246449	6.87817	6.06243e-12	2.69103e-08	Up
MT1A	152.04	24.8483	91.094	2.61357	0.380756	6.86417	6.68782e-12	2.69103e-08	Up
PAGE2	38.9462	425.114	223.985	-3.45018	0.506328	-6.81412	9.48398e-12	3.43453e-08	Down
FMO1	30.7604	549.371	69.1855	-2.58638	0.391627	-6.60419	3.99685e-11	1.31584e-07	Down
EPYC	591.178	7376.38	3842.42	-3.64127	0.563451	-6.46244	1.03028e-10	3.10922e-07	Down
MYL4	52.8842	292.59	63.6105	-2.42	0.376144	-6.43371	1.24524e-10	3.46884e-07	Down
FAM166B	402.303	52.2554	234.572	2.94431	0.46147	6.38027	1.76773e-10	4.5726e-07	Up
IGLV1-51	22.396	63.5601	37.5067	-2.21491	0.351801	-6.29591	3.05595e-10	7.37787e-07	Down
EMSLR	58.5539	12.268	36.3753	2.25378	0.360173	6.25749	3.91221e-10	8.8548e-07	Up
PADI3	4.26596	35.8802	19.4144	-3.07536	0.494581	-6.2181	5.03205e-10	1.07195e-06	Down
FOSB	3535.91	2612.13	2125.56	2.57691	0.416673	6.18449	6.23018e-10	1.25344e-06	Up
AC124067.2	10.4907	59.2032	33.8321	-2.49757	0.405621	-6.1574	7.39493e-10	1.40947e-06	Down
LINC02298	146.185	55.0524	102.517	1.40827	0.232107	6.06731	1.30069e-09	2.35516e-06	Up
IKZF3	423.117	659.349	449.069	-1.36722	0.226176	-6.04495	1.49461e-09	2.57741e-06	Down
PRR15	84.1079	14.383	50.698	2.54483	0.421615	6.03591	1.58066e-09	2.6019e-06	Up
CNR1	40.6825	238.687	135.56	-2.55252	0.424184	-6.01748	1.7715e-09	2.78927e-06	Down
HPDL	277.036	88.5984	186.743	1.64346	0.273833	6.0017	1.95257e-09	2.94627e-06	Up
KCNA2	211.789	31.4642	125.383	2.75307	0.460195	5.98239	2.19889e-09	3.18522e-06	Up
MYORG	2714.06	1341.01	2056.14	1.01698	0.170654	5.95931	2.53301e-09	3.52809e-06	Up
SOSTDC1	58.122	105.827	58.8401	-2.76227	0.464791	-5.94304	2.79786e-09	3.75266e-06	Down
HIF3A	213.288	379.509	228.221	-2.09351	0.353037	-5.92998	3.02963e-09	3.91839e-06	Down
TAC4	194.02	42.3902	121.364	2.19933	0.372874	5.8983	3.67264e-09	4.58624e-06	Up
GABRA5	71.0507	5.58759	15.985	3.50988	0.596032	5.88875	3.89117e-09	4.69717e-06	Up
CD8A	70.8347	302.876	182.021	-2.09319	0.357677	-5.85216	4.85225e-09	5.66836e-06	Down
KAZALD1	4594.99	1739.18	3226.58	1.40169	0.240048	5.83922	5.24456e-09	5.93521e-06	Up
DDN	650.558	185.137	255.983	1.71663	0.294658	5.82583	5.68302e-09	6.23651e-06	Up
CKMT2	475.72	96.8768	294.191	2.296	0.395659	5.80297	6.51494e-09	6.83505e-06	Up
NPFFR2	27.4966	83.0376	29.0024	-2.67158	0.460565	-5.80065	6.60591e-09	6.83505e-06	Down
LINC02568	73.8854	19.005	47.5885	1.96179	0.338589	5.794	6.87287e-09	6.91372e-06	Up
ELFN1-AS1	95.7476	18.4252	58.6973	2.37229	0.409782	5.78914	7.07475e-09	6.92446e-06	Up
CCNB3	23.7872	68.8296	40.9422	-2.17296	0.376481	-5.77177	7.8445e-09	7.47581e-06	Down
IGLV2-11	11.6411	167.022	21.5098	-3.32119	0.578649	-5.73955	9.49287e-09	8.74847e-06	Down
COX7B2	24.4705	27.2544	14.8126	-3.01803	0.526107	-5.73654	9.66308e-09	8.74847e-06	Down
BHLHA15	42.2744	8.90758	26.2862	2.23896	0.390693	5.73076	9.99824e-09	8.83112e-06	Up
AL157895.1	32.9183	134.709	45.6634	-1.9673	0.344205	-5.71547	1.09402e-08	9.43306e-06	Down
WIF1	1952.51	737.891	1151.19	2.8008	0.492829	5.68311	1.3227e-08	1.11396e-05	Up
PRSS12	76.3136	228.316	133.357	-2.31315	0.407854	-5.67151	1.41547e-08	1.165e-05	Down
XIRP2	1718.02	246.683	96.0846	3.84382	0.679538	5.65651	1.5448e-08	1.24319e-05	Up
SLC36A4	1719.17	1002.89	1375.96	0.776949	0.137578	5.64732	1.62967e-08	1.28297e-05	Up
TUBA3C	18.9227	145.78	49.3336	-3.76463	0.667903	-5.63649	1.73552e-08	1.3115e-05	Down
TNFRSF11B	907.932	281.868	607.943	1.68758	0.299417	5.63621	1.73834e-08	1.3115e-05	Up
SQLE	4804.95	2085.18	3501.73	1.20422	0.213819	5.63195	1.78188e-08	1.31692e-05	Up
RPS6	57576.1	29015.8	43891	0.988633	0.176515	5.60085	2.13306e-08	1.54493e-05	Up
IRX5	1616.24	683.829	1169.46	1.24076	0.222644	5.57285	2.506e-08	1.77946e-05	Up
SPICE1	866.232	466.905	674.888	0.890997	0.16081	5.54068	3.01306e-08	2.09837e-05	Up
RHBDL2	3285.36	1172.91	2273.14	1.48585	0.271103	5.48077	4.23484e-08	2.84406e-05	Up
SP140	34.381	91.0226	61.5217	-1.40117	0.255663	-5.48052	4.24088e-08	2.84406e-05	Down
CDH3	153.531	320.891	191.195	-2.15824	0.395838	-5.45233	4.97142e-08	3.27336e-05	Down
RAD23A	6725.92	4055.15	5446.18	0.730045	0.13403	5.44689	5.1259e-08	3.28398e-05	Up
JAG2	3926.77	1679.37	2849.89	1.22545	0.225043	5.4454	5.1689e-08	3.28398e-05	Up
UTP23	1834.4	1012.86	1440.74	0.856414	0.158139	5.41558	6.10913e-08	3.81441e-05	Up
VPS9D1-AS1	497.965	152.988	332.664	1.70249	0.315058	5.40375	6.52617e-08	4.00562e-05	Up
UAP1	5435.27	2778.52	4162.25	0.967905	0.179217	5.40074	6.63658e-08	4.00562e-05	Up
SCG2	58.8902	196.855	113.111	-2.44775	0.453611	-5.39615	6.80879e-08	4.04219e-05	Down
IRAIN	28.8916	3.79818	16.8677	2.91441	0.541744	5.37968	7.46203e-08	4.35855e-05	Up
GZMA	104.983	416.855	254.422	-1.99068	0.37108	-5.36454	8.11545e-08	4.66497e-05	Down
MXI1	1909.71	1075.94	1510.19	0.827432	0.15466	5.35001	8.79497e-08	4.97658e-05	Up
SLC6A10P	11.9704	103.222	34.5137	-2.3054	0.433274	-5.32089	1.0326e-07	5.75299e-05	Down
UBBP4	71.2526	202.173	133.985	-1.50645	0.283425	-5.31517	1.06558e-07	5.79968e-05	Down
KLF15	623.426	2960.57	1743.31	-2.24741	0.42293	-5.31391	1.07301e-07	5.79968e-05	Down
DCAF8L1	2.1627	50.4526	7.78963	-3.56705	0.673013	-5.30012	1.15725e-07	6.16302e-05	Down
LINC01600	32.6926	12.4787	23.0068	1.39513	0.264073	5.28311	1.27009e-07	6.66594e-05	Up
OVAAL	8.68203	38.4767	22.9586	-2.14182	0.406295	-5.2716	1.35243e-07	6.99671e-05	Down
LINC02763	44.4512	9.63899	27.7704	2.2111	0.420847	5.25392	1.48898e-07	7.43276e-05	Up
PSIP1	5355.46	3074.84	4262.66	0.800481	0.152387	5.25294	1.49688e-07	7.43276e-05	Up
RNF207-AS1	36.3157	10.4096	23.9024	1.81172	0.345021	5.25104	1.51241e-07	7.43276e-05	Up
IGLV2-14	42.922	213.371	112.106	-3.48944	0.664622	-5.25026	1.51882e-07	7.43276e-05	Down
PARD6G-AS1	214.669	81.6551	150.933	1.39486	0.265907	5.24566	1.55723e-07	7.51912e-05	Up
SIRPG	19.4195	66.4823	41.9704	-1.77175	0.33847	-5.23457	1.65368e-07	7.87979e-05	Down
TEX29	14.2458	182.831	41.143	-2.30189	0.4405	-5.22564	1.73554e-07	8.16243e-05	Down
TRPS1	4436.18	2525.02	3520.42	0.81287	0.155756	5.21886	1.80028e-07	8.35309e-05	Up
EOMES	22.0699	240.169	54.2863	-2.01326	0.385932	-5.21662	1.82221e-07	8.35309e-05	Down
COL23A1	251.161	74.6774	166.596	1.74909	0.335499	5.2134	1.8541e-07	8.38625e-05	Up
KCNJ12	1239.94	333.886	805.79	1.89301	0.363254	5.21125	1.87576e-07	8.38625e-05	Up
LPAR3	681.772	235.618	467.989	1.53257	0.294501	5.20396	1.95089e-07	8.61578e-05	Up
SCARA5	1633.27	404.409	1044.44	2.01409	0.388124	5.18929	2.11095e-07	9.21035e-05	Up
STRA6	81.3995	309.732	190.809	-1.9266	0.371649	-5.18392	2.17274e-07	9.36708e-05	Down
TBX5-AS1	92.6654	28.571	54.119	2.92282	0.565045	5.17272	2.30713e-07	9.82945e-05	Up
PPP4R3C	3.63407	68.8398	34.8785	-4.24041	0.820501	-5.16807	2.36518e-07	9.95962e-05	Down
AL355075.4	72.5042	808.082	108.055	-1.69144	0.329534	-5.13283	2.85423e-07	0.000118808	Down
NCR3LG1	634.767	268.975	459.491	1.23779	0.241908	5.11681	3.1075e-07	0.00012699	Up
LINC01234	54.7642	160.442	105.402	-1.55071	0.30311	-5.11599	3.12092e-07	0.00012699	Down
RN7SL138P	39.6308	108.06	72.4196	-1.44423	0.283618	-5.09215	3.54017e-07	0.000140902	Down
MB	1792.72	1538.09	275.458	2.64175	0.518972	5.09034	3.57421e-07	0.000140902	Up
EIF4BP3	13.5059	4.58136	9.22956	1.52067	0.298754	5.09006	3.57955e-07	0.000140902	Up
TNR	1084.6	147.556	404.182	2.11716	0.417676	5.06892	4.00087e-07	0.000155793	Up
CT83	1.64824	7.99013	3.94569	-4.72332	0.932448	-5.0655	4.07325e-07	0.000156924	Down
FKBP11	3165.74	1586.91	2409.21	0.996559	0.197479	5.04641	4.50192e-07	0.000171613	Up
CLEC18C	108.378	48.0132	70.9041	1.84144	0.36548	5.03842	4.69394e-07	0.000177069	Up
AC233723.1	446.921	100.953	281.145	2.14538	0.427199	5.02197	5.11431e-07	0.000190938	Up
P4HA1	12689.6	6541.22	9743.51	0.955993	0.190447	5.01974	5.17412e-07	0.0001912	Up
ACTA1	4949.69	1221.61	296.853	2.3529	0.469907	5.00717	5.52375e-07	0.00020109	Up
EPHA6	118.621	26.0846	74.2806	2.18275	0.436013	5.00615	5.55283e-07	0.00020109	Up
ENHO	717.17	241.162	489.083	1.57216	0.314499	4.99894	5.76451e-07	0.000206689	Up
REM1	85.572	133.581	90.8086	-1.37037	0.274316	-4.99559	5.86571e-07	0.000208256	Down
AC104051.2	238.004	42.1658	100.445	1.87	0.374548	4.99269	5.95451e-07	0.000208551	Up
GAS5	10351	5200.92	7883.28	0.992936	0.198923	4.99156	5.98921e-07	0.000208551	Up
LRRC7	74.739	217.626	143.205	-1.5434	0.309441	-4.98769	6.1105e-07	0.000210748	Down
CD27	35.9322	105.313	69.177	-1.54446	0.310229	-4.97845	6.40951e-07	0.000218975	Down
TAF1D	3244.58	1994.03	2645.36	0.702153	0.141092	4.97656	6.47249e-07	0.00021906	Up
GPR65	110.819	249.024	177.042	-1.16405	0.234038	-4.97377	6.56623e-07	0.000220175	Down
RPS25	27332	14719.8	21288.7	0.892818	0.179744	4.96716	6.79397e-07	0.000225722	Up
IRF4	55.1851	86.4227	58.711	-1.37856	0.278448	-4.95086	7.38864e-07	0.000243247	Down
MUC5B	98.3779	30.423	16.9544	1.98771	0.403254	4.92917	8.25811e-07	0.000269423	Up
GNG4	1458.28	454.453	977.277	1.68192	0.341869	4.91978	8.66417e-07	0.000280147	Up
UHRF2	2192.5	1356.83	1792.07	0.692235	0.140821	4.91571	8.84601e-07	0.000283495	Up
NKG7	77.1194	251.166	160.517	-1.70005	0.345998	-4.91346	8.94835e-07	0.000284259	Down
TRAPPC1	2710.51	8555.58	4325.07	-1.16548	0.237702	-4.90314	9.43171e-07	0.000297009	Down
IGF1R	9960.68	3056.02	5145.12	1.2094	0.246954	4.89725	9.71881e-07	0.000303411	Up
AC004687.1	36.4836	108.18	70.8379	-1.55733	0.31834	-4.89203	9.98015e-07	0.000308907	Down
WNT11	471.122	156.187	320.216	1.59254	0.32565	4.89035	1.00657e-06	0.000308914	Up
PMF1-BGLAP	481.718	252.537	371.902	0.932424	0.190787	4.88725	1.02253e-06	0.000310553	Up
BNIP3	4526.9	2190.66	3407.45	1.04719	0.214325	4.886	1.02906e-06	0.000310553	Up
AC069120.1	24.1851	3.53474	14.2902	2.76994	0.568811	4.8697	1.1177e-06	0.000334514	Up
MITF	669.425	1160.91	904.93	-0.794751	0.164017	-4.84555	1.26259e-06	0.0003739	Down
TNPO2	5665.72	3513.02	4634.22	0.689568	0.142401	4.84243	1.2826e-06	0.0003739	Up
CHRNA1	217.889	1572.27	381.116	-1.95744	0.404281	-4.84179	1.28674e-06	0.0003739	Down
SLK	3148.45	2081.51	2637.21	0.596791	0.123292	4.84045	1.29545e-06	0.0003739	Up
AL158071.3	24.3859	8.94484	16.987	1.44301	0.298166	4.83961	1.30092e-06	0.0003739	Up
AKIRIN1	4019.92	2663.29	3369.87	0.593675	0.122844	4.83273	1.34671e-06	0.000384014	Up
IGHV3-30	31.2435	115.1	63.6556	-2.8148	0.584059	-4.81938	1.44004e-06	0.000404823	Down
GZMB	165.776	227.657	139.151	-1.97775	0.410399	-4.8191	1.44204e-06	0.000404823	Down
LOXL4	1710.54	639.101	1197.14	1.42011	0.29478	4.81752	1.45352e-06	0.000404905	Up
ADK	1981.93	1212.81	1613.39	0.708511	0.147122	4.81581	1.46601e-06	0.000405268	Up
IGHGP	20.9071	41.3853	23.0652	-2.75378	0.572708	-4.80835	1.52181e-06	0.000417505	Down
JMY	1083.7	681.013	890.744	0.669155	0.139269	4.80478	1.5492e-06	0.000421825	Up
IGHA1	830.327	1548.16	891.846	-2.42564	0.505485	-4.79865	1.59741e-06	0.000429107	Down
DHPS	2337.1	1449.97	1912.02	0.688923	0.143574	4.79837	1.59964e-06	0.000429107	Up
LINC00922	80.3074	130.459	85.0245	-1.59353	0.33224	-4.79633	1.61602e-06	0.000430312	Down
LRRC1	2101.93	1067.26	1606.15	0.97781	0.204396	4.7839	1.71923e-06	0.000454453	Up
LILRB3	116.839	222.369	167.406	-0.925002	0.193489	-4.78063	1.74746e-06	0.000458568	Down
GAL	598.574	99.0056	238.406	1.89071	0.395992	4.77461	1.80052e-06	0.000467798	Up
RNA5S1	779.114	4229.72	850.936	-1.83217	0.383802	-4.77373	1.80846e-06	0.000467798	Down
DLX2	381.243	131.02	261.345	1.54002	0.323009	4.76774	1.86306e-06	0.000478501	Up
HNRNPA1P23	4.91934	1.57473	3.31671	1.52531	0.320336	4.76158	1.92081e-06	0.00048959	Up
PAX7	89.3358	342.072	34.7292	-2.88792	0.606671	-4.76028	1.93327e-06	0.00048959	Down
SLC7A7	644.106	1215.12	917.716	-0.915258	0.192789	-4.74746	2.05992e-06	0.000518041	Down
AC021723.1	3.06946	12.4026	7.54157	-2.00746	0.423068	-4.745	2.08505e-06	0.000520745	Down
SGMS2	6584.96	3038.62	4885.67	1.11568	0.235251	4.74251	2.1109e-06	0.00052143	Up
OR8B10P	15.2917	2.84852	9.32936	2.39863	0.505832	4.74196	2.11659e-06	0.00052143	Up
ARHGAP44	1431.47	646.241	1055.21	1.14737	0.242459	4.73224	2.2206e-06	0.000543357	Up
MT1X	3499.19	1416.62	2501.29	1.30492	0.275864	4.7303	2.24185e-06	0.000543985	Up
AC005911.1	6.92684	13.5484	10.0997	-0.990232	0.209383	-4.72928	2.25321e-06	0.000543985	Down
PGBD5	684.081	235.191	468.988	1.54064	0.326331	4.7211	2.34573e-06	0.000557401	Up
AC005274.1	20.6909	5.16401	13.251	1.98709	0.420957	4.72041	2.35369e-06	0.000557401	Up
NPY1R	140.87	58.1537	89.4279	2.07246	0.439052	4.7203	2.35496e-06	0.000557401	Up
GAGE12F	290.923	729.341	111.949	-3.16095	0.669839	-4.71898	2.37035e-06	0.000557401	Down
CD2	60.5493	196.113	125.507	-1.69142	0.359216	-4.70865	2.49365e-06	0.000579095	Down
ZDHHC23	241.683	102.263	174.878	1.2371	0.262734	4.70857	2.49458e-06	0.000579095	Up
LCK	72.7754	175.124	121.817	-1.26228	0.268246	-4.70567	2.53031e-06	0.000583647	Down
ST6GALNAC5	82.4651	324.911	198.637	-1.97805	0.422638	-4.68024	2.86535e-06	0.000656746	Down
RNU6ATAC	2.45248	10.4144	6.26757	-2.02074	0.432505	-4.67217	2.98032e-06	0.000678801	Down
TRPV2	1140	2842.68	1955.87	-1.3182	0.282273	-4.66995	3.01276e-06	0.000681901	Down
AC004585.1	4.47377	15.8697	9.9343	-1.78401	0.382327	-4.66619	3.06829e-06	0.000690156	Down
LEMD1-AS1	17.1997	36.0897	23.7795	-1.52365	0.327403	-4.65375	3.25956e-06	0.000728652	Down
SATB2-AS1	1055.85	365.486	725.051	1.53026	0.329874	4.63892	3.50242e-06	0.000778139	Up
COL24A1	3868.95	1640.62	2801.21	1.23769	0.267089	4.63399	3.58687e-06	0.000789427	Up
SLC29A2	335.504	148.518	245.907	1.17459	0.253504	4.63342	3.59682e-06	0.000789427	Up
GLB1L2	754.302	177.672	478	2.08587	0.450357	4.6316	3.62848e-06	0.000791578	Up
POU2F2	396.605	810.413	594.888	-1.03078	0.22263	-4.63003	3.65621e-06	0.000792849	Down
CITED4	314.031	140.643	230.949	1.16013	0.25102	4.62167	3.80665e-06	0.000820559	Up
PNLDC1	29.3379	130.266	14.6805	-2.08989	0.453535	-4.60799	4.06581e-06	0.000871239	Down
PLXNB1	2865.89	1631.37	2274.35	0.81279	0.176734	4.59896	4.24615e-06	0.000900985	Up
RASGRF1	52.2887	138.359	93.5307	-1.40436	0.305392	-4.59855	4.25439e-06	0.000900985	Down
TNF	13.5828	37.6089	25.0953	-1.44412	0.314241	-4.59559	4.3153e-06	0.000908571	Down
JTB	10770.7	6812.63	8874.13	0.660851	0.143886	4.59287	4.37183e-06	0.000913345	Up
PHOX2A	34.3971	7.50949	21.5135	2.19361	0.477695	4.59208	4.38841e-06	0.000913345	Up
NAP1L1P1	19.9903	8.91408	14.6829	1.1455	0.249619	4.58897	4.45438e-06	0.000921776	Up
HSPB2	310.18	102.374	210.606	1.59902	0.348879	4.58331	4.57668e-06	0.000941705	Up
OXCT2P1	65.2111	29.7897	48.2383	1.12994	0.246857	4.5773	4.71023e-06	0.000963707	Up
AC091820.1	10.3774	2.12046	6.42095	2.3479	0.513753	4.5701	4.87486e-06	0.000991788	Up
SLC35G1	577.377	337.372	462.375	0.774353	0.169607	4.56556	4.98159e-06	0.00100779	Up
SNCB	46.8005	10.8557	29.577	2.10425	0.461014	4.5644	5.00918e-06	0.00100779	Up
RPLP0P2	310.958	859.192	573.653	-1.46672	0.321558	-4.5613	5.08379e-06	0.00101715	Down
TDRP	519.639	246.847	388.926	1.07314	0.235576	4.5554	5.22851e-06	0.001036	Up
CT75	113.533	37.9005	77.2922	1.57973	0.346801	4.55513	5.23521e-06	0.001036	Up
SSX2B	197.196	724.601	408.742	-2.61657	0.575613	-4.54571	5.47493e-06	0.00107755	Down
EEF1A1P11	166.306	78.8839	124.416	1.0732	0.236488	4.53806	5.67729e-06	0.00111134	Up
AC104791.1	14.9502	3.62646	9.52423	2.03392	0.448881	4.53109	5.86808e-06	0.00114251	Up
CDC14B	1809.95	1131.37	1484.8	0.677407	0.149576	4.52885	5.93059e-06	0.00114276	Up
PDE1B	138.165	290.559	211.187	-1.07047	0.236412	-4.52796	5.95551e-06	0.00114276	Down
ALDH1A1	780.535	499.041	345.184	-1.29247	0.285516	-4.52677	5.9891e-06	0.00114276	Down
DDX21	4828.95	3193.3	4045.2	0.596458	0.131769	4.52655	5.99558e-06	0.00114276	Up
NOLC1	4365.53	2942.44	3683.63	0.568953	0.125835	4.52141	6.14291e-06	0.00116471	No Significance
ABCA3	799.877	315.664	567.858	1.34108	0.296725	4.51962	6.19503e-06	0.00116555	Up
TMPRSS9	287.114	135.68	138.221	1.29564	0.286707	4.51905	6.2117e-06	0.00116555	Up
PTPRS	10306.6	5957.2	8222.5	0.790807	0.175265	4.51207	6.41978e-06	0.00119838	Up
DCUN1D5	1777.76	1826.82	1464.94	0.66015	0.14653	4.50522	6.63058e-06	0.00123138	Up
CD3E	95.058	297.013	191.828	-1.64066	0.365157	-4.49302	7.02204e-06	0.00129743	Down
RPS27	30825.3	18459.1	24899.8	0.739798	0.164876	4.48699	7.22348e-06	0.00132201	Up
ACP4	37.1061	13.9759	26.0229	1.40986	0.314236	4.48664	7.23565e-06	0.00132201	Up
CCDC26	63.1783	6.17015	14.9361	1.90838	0.425429	4.48579	7.26457e-06	0.00132201	Up
DDX4	11.1131	16.6814	10.8108	-1.6091	0.359012	-4.48202	7.39391e-06	0.00133882	Down
MAGEB2	48.3726	502.633	266.039	-3.37686	0.753603	-4.48095	7.43117e-06	0.00133887	Down
FCGR3A	997.7	2511.9	1723.26	-1.33193	0.297698	-4.47409	7.6736e-06	0.00136915	Down
DNAH2	122.425	654.851	253.746	-1.69674	0.379239	-4.47406	7.67487e-06	0.00136915	Down
SH3PXD2A	12692.4	8310.89	10592.9	0.610912	0.136603	4.47217	7.74314e-06	0.00137456	Up
ST8SIA6	33.5834	107.254	53.712	-1.17218	0.262289	-4.46905	7.8568e-06	0.00138227	Down
WFDC2	84.4524	102.581	65.0611	-1.74921	0.391419	-4.46888	7.86293e-06	0.00138227	Down
GBP1	1153.89	2707	1898.09	-1.23008	0.275366	-4.46708	7.92933e-06	0.00138721	Down
RNU5A-1	3.96757	76.0883	9.82975	-2.71278	0.607602	-4.46473	8.01689e-06	0.00139201	Down
HGF	390.139	1186.96	771.948	-1.60547	0.359626	-4.46429	8.03361e-06	0.00139201	Down
ST6GAL2	342.194	1037.13	675.183	-1.60001	0.358503	-4.46302	8.08118e-06	0.00139312	Down
QTRT2	1044.29	718.578	888.22	0.538237	0.120625	4.46208	8.11695e-06	0.00139312	No Significance
DDX43P3	1.02652	11.8377	6.20686	-3.48977	0.78283	-4.45789	8.27692e-06	0.00141387	Down
C14orf180	163.769	53.4089	110.888	1.61712	0.36318	4.45268	8.48063e-06	0.00143831	Up
MAGEA10	110.022	434.991	265.736	-1.98332	0.445469	-4.4522	8.49944e-06	0.00143831	Down
LYPD6B	27.3172	123.171	73.2472	-2.17738	0.48929	-4.45008	8.584e-06	0.00144586	Down
CD3D	31.021	107.419	67.6281	-1.78442	0.401316	-4.44642	8.73138e-06	0.00146236	Down
CXCR6	27.7626	71.4162	48.6799	-1.3537	0.3045	-4.44565	8.76272e-06	0.00146236	Down
SYCE1	101.965	63.6411	20.8198	1.57625	0.354722	4.44362	8.84584e-06	0.00146285	Up
LINC01517	53.7426	16.6897	35.9881	1.69154	0.380668	4.4436	8.84643e-06	0.00146285	Up
PRKAG2-AS1	97.9313	41.1339	70.7159	1.25064	0.281531	4.44227	8.9013e-06	0.00146523	Up
SNAPC3	1785.05	1175.07	1492.77	0.602852	0.135752	4.44082	8.96152e-06	0.00146847	Up
TNNT2	31.0209	207.03	46.8997	-1.64969	0.371925	-4.43553	9.1844e-06	0.00149821	Down
RENBP	458.19	949.487	693.603	-1.05107	0.237239	-4.43044	9.40431e-06	0.00152453	Down
PTPRN2	323.459	196.556	231.475	1.29951	0.293354	4.42985	9.42993e-06	0.00152453	Up
TIGIT	25.7774	76.6822	50.1693	-1.56599	0.354095	-4.4225	9.75634e-06	0.00157029	Down
RNU4-62P	4.25564	12.0315	7.98157	-1.46688	0.332134	-4.41654	1.00295e-05	0.00159988	Down
CILP	99.7329	345.857	217.667	-1.7931	0.406076	-4.41568	1.00692e-05	0.00159988	Down
MT1H	115.309	35.8087	77.2151	1.69028	0.382822	4.41531	1.00864e-05	0.00159988	Up
HMGA2	414.988	691.408	444.962	-1.66349	0.376809	-4.41466	1.01169e-05	0.00159988	Down
RNA5SP145	5.73868	34.8497	10.9395	-2.66473	0.603759	-4.41357	1.01679e-05	0.00160096	Down
MT1JP	16.1133	6.3243	11.4227	1.40482	0.318404	4.41207	1.02386e-05	0.0016051	Up
EIF2A	3461.82	2477.61	2990.22	0.482353	0.109379	4.40993	1.03404e-05	0.00161408	No Significance
TIPARP	1922.33	1156.95	1555.59	0.732238	0.166187	4.40612	1.05239e-05	0.00163567	Up
CDCP1	275.022	565.727	414.318	-1.04007	0.236121	-4.40483	1.05867e-05	0.0016384	Down
ITGA10	8362.21	3615.04	6087.52	1.20987	0.275218	4.39604	1.10245e-05	0.0016989	Up
SLC16A8	326.297	118.703	226.825	1.45791	0.331961	4.39182	1.12405e-05	0.00172485	Up
PLEKHA6	63.188	195.599	126.635	-1.62821	0.371229	-4.38599	1.1546e-05	0.0017572	Down
LINC01551	109.407	408.833	64.0097	-1.64171	0.374313	-4.38594	1.15484e-05	0.0017572	Down
GDF5	39.8982	99.3636	59.5377	-2.12107	0.483924	-4.38306	1.17025e-05	0.0017732	Down
LAG3	94.5856	215.605	152.574	-1.18589	0.270696	-4.3809	1.1819e-05	0.00178282	Down
TCEA3	3351.81	1794.29	2605.5	0.901529	0.205826	4.38006	1.18644e-05	0.00178282	Up
GPR37	425.972	131.06	284.66	1.69961	0.388526	4.37451	1.21704e-05	0.00181409	Up
CLSTN3	879.366	1701.5	1273.31	-0.952119	0.217654	-4.37447	1.21728e-05	0.00181409	Down
SLC5A2	42.9643	121.187	80.4461	-1.49329	0.341615	-4.37127	1.23528e-05	0.00182697	Down
NRG1	32.7992	109.507	69.5549	-1.74087	0.398305	-4.3707	1.23848e-05	0.00182697	Down
IGDCC3	68.4466	151.858	108.415	-1.14868	0.26284	-4.37025	1.24105e-05	0.00182697	Down
PERM1	137.151	63.5732	101.895	1.1142	0.255154	4.36679	1.26088e-05	0.00184865	Up
CXCR3	34.6376	96.6567	64.3551	-1.47736	0.338566	-4.36357	1.27956e-05	0.00186846	Down
MAP2K7	3608.77	2269.57	2967.07	0.669075	0.15339	4.36192	1.28926e-05	0.00187507	Up
TERT	55.6681	4.64926	31.2215	3.59035	0.823731	4.35865	1.30868e-05	0.00189172	Up
PWWP3B	40.699	80.6713	48.4942	-2.0887	0.479252	-4.35823	1.31116e-05	0.00189172	Down
MTSS1	4560.05	2115.43	3388.67	1.10809	0.254335	4.35681	1.31974e-05	0.00189656	Up
FMO3	92.0218	384.208	164.998	-1.41001	0.323806	-4.35447	1.33387e-05	0.00190927	Down
DHCR7	1910.3	948.291	1449.34	1.0103	0.232076	4.3533	1.34105e-05	0.00191199	Up
LIN28B	46.0684	75.6171	45.6264	-2.06966	0.475863	-4.34929	1.36582e-05	0.00193968	Down
GRM5-AS1	5.82265	23.6468	14.3634	-2.01098	0.462507	-4.34801	1.3738e-05	0.00194226	Down
ADAP2	630.022	1173.76	890.565	-0.897294	0.206404	-4.34728	1.37837e-05	0.00194226	Down
SLC12A5	75.5139	167.746	119.709	-1.15008	0.264631	-4.34598	1.38658e-05	0.00194626	Down
PALD1	1982.24	1238.02	1625.63	0.679093	0.156384	4.34246	1.40895e-05	0.00197003	Up
ASS1	4182.85	1727.43	3006.29	1.27594	0.293915	4.34117	1.41726e-05	0.00197403	Up
PF4	36.1019	67.5747	42.7543	-1.75677	0.404836	-4.33948	1.42823e-05	0.00197541	Down
LINC00958	58.7626	155.918	105.316	-1.40912	0.324733	-4.33933	1.42916e-05	0.00197541	Down
CBSL	2185.3	853.439	1547.12	1.35642	0.313063	4.33276	1.47254e-05	0.00202181	Up
CCDC194	161.088	180.499	114.238	1.3477	0.311063	4.33255	1.4739e-05	0.00202181	Up
LPXN	316.547	537.015	422.188	-0.761256	0.175742	-4.33168	1.47978e-05	0.00202221	Down
CDH20	11.3283	24.7575	15.2807	-1.92649	0.44501	-4.3291	1.49718e-05	0.00203831	Down
ABCA2	2729.66	1736.99	2254	0.652178	0.15071	4.32736	1.50908e-05	0.00204681	Up
MAGEA4	29.8399	452.356	118.192	-3.57958	0.827834	-4.32403	1.53202e-05	0.00206867	Down
TBRG1	2574.53	1597.89	2106.56	0.688159	0.159172	4.32337	1.53662e-05	0.00206867	Up
KCNMA1	2538.54	1165.16	1880.46	1.12334	0.259914	4.32198	1.54638e-05	0.0020741	Up
IGHV1-69D	13.8495	161.581	27.6778	-3.5351	0.818375	-4.31966	1.56271e-05	0.00208826	Down
LINC00960	347.111	174.063	264.192	0.994688	0.230731	4.31103	1.62498e-05	0.00215826	Up
NR1D1	1657.72	719.905	1208.35	1.20302	0.279089	4.31051	1.62876e-05	0.00215826	Up
RPL23AP53	59.8743	35.0482	47.9784	0.775567	0.17996	4.30967	1.63499e-05	0.00215826	Up
RSL24D1P6	4.62959	10.0189	7.21198	-1.11371	0.258528	-4.30788	1.64824e-05	0.00215826	Down
ST3GAL1	6851.7	4226.4	5593.74	0.697036	0.161807	4.30783	1.64861e-05	0.00215826	Up
TMEM75	14.0724	3.94251	9.21852	1.86008	0.431821	4.30753	1.65085e-05	0.00215826	Up
RPS3AP44	32.4959	13.9305	23.6	1.21444	0.282086	4.30521	1.66825e-05	0.0021693	Up
DUX4L27	43.2111	16.6016	30.4607	1.36734	0.31763	4.30481	1.67127e-05	0.0021693	Up
PDCD1	22.1002	63.4137	41.8962	-1.51051	0.350965	-4.30388	1.67833e-05	0.00217068	Down
ELFN2	4.89224	21.5473	12.8728	-2.14329	0.498574	-4.29884	1.71698e-05	0.00221277	Down
IKZF1	174.963	366.903	266.934	-1.06548	0.248083	-4.29486	1.74805e-05	0.00222183	Down
AC002472.2	21.6134	52.9854	36.6458	-1.28052	0.298163	-4.2947	1.74932e-05	0.00222183	Down
AL022069.2	22.1909	54.2348	37.5452	-1.29016	0.300417	-4.29454	1.75054e-05	0.00222183	Down
IGSF11	297.747	104.916	205.349	1.50426	0.350273	4.29454	1.75056e-05	0.00222183	Up
HAND1	33.2355	3.87087	12.4035	2.36814	0.551496	4.29402	1.75469e-05	0.00222183	Up
DLX1	531.256	276.923	409.388	0.939239	0.218864	4.29142	1.77533e-05	0.00223619	Up
BMP8A	532.181	223.963	384.494	1.24874	0.291011	4.29104	1.77838e-05	0.00223619	Up
PTPRCAP	77.1621	257.925	163.778	-1.73774	0.405117	-4.28947	1.79099e-05	0.00224426	Down
TRABD2A	309.487	616.652	456.67	-0.994536	0.231919	-4.28829	1.80056e-05	0.00224824	Down
FIBCD1	87.7203	121.456	79.9417	-1.53399	0.357794	-4.28737	1.80802e-05	0.00224824	Down
CORT	524.564	196.881	367.549	1.4132	0.329665	4.28678	1.8128e-05	0.00224824	Up
AC093791.1	18.452	60.3051	38.5066	-1.70649	0.398342	-4.28399	1.83568e-05	0.00225947	Down
RGS6	11.4572	38.8385	24.5774	-1.76703	0.412488	-4.28383	1.83704e-05	0.00225947	Down
AC068385.1	12.8511	36.7566	24.3058	-1.5126	0.353131	-4.2834	1.84057e-05	0.00225947	Down
SIK3	2734.86	1864.62	2317.87	0.552383	0.129026	4.28118	1.85904e-05	0.00227443	No Significance
ATP2A1	777.299	420.873	534.341	1.5238	0.35607	4.27949	1.87323e-05	0.00228408	Up
AC093908.1	117.101	229.746	171.077	-0.972615	0.22739	-4.27729	1.89182e-05	0.00229194	Down
SYT8	246.916	41.4321	84.9498	1.59704	0.373381	4.27723	1.89234e-05	0.00229194	Up
FDPS	5605.04	3828.07	4753.57	0.550045	0.12878	4.27121	1.94411e-05	0.00234183	No Significance
POLN	65.0046	126.865	94.6462	-0.969815	0.227073	-4.27095	1.94646e-05	0.00234183	Down
AC005540.1	28.2049	10.3573	19.6529	1.43646	0.336662	4.26678	1.98314e-05	0.00237806	Up
DTX4	5968.89	2930.3	4512.9	1.02632	0.240716	4.26361	2.01146e-05	0.00240406	Up
RTL3	91.6645	205.699	146.306	-1.16649	0.273762	-4.26097	2.03539e-05	0.00242439	Down
TSPAN7	1581.96	3439	2471.8	-1.12028	0.262959	-4.26026	2.04186e-05	0.00242439	Down
STK32B	240.52	495.091	362.502	-1.04111	0.244476	-4.25854	2.05764e-05	0.00243514	Down
GJB6	6.59829	27.3005	16.5181	-2.05927	0.483777	-4.25664	2.07524e-05	0.00243899	Down
AC091078.2	36.3488	39.1757	28.9005	-0.99546	0.23401	-4.25392	2.1006e-05	0.00243899	Down
AL583834.1	5.52331	12.925	9.06993	-1.22054	0.286927	-4.25385	2.10129e-05	0.00243899	Down
TES	775.97	1435.85	1092.16	-0.88814	0.208786	-4.25383	2.10141e-05	0.00243899	Down
RPL23AP42	11848.9	7230.83	9636.05	0.712502	0.167497	4.25382	2.10153e-05	0.00243899	Up
STT3A	13806.1	9061.49	11532.7	0.60747	0.142826	4.25321	2.10724e-05	0.00243899	Up
TRBC2	155.298	675.024	306.528	-1.59851	0.375844	-4.25313	2.10803e-05	0.00243899	Down
PCDHGB7	637.274	420.103	449.219	1.38044	0.324777	4.25044	2.13355e-05	0.00246065	Up
AC113935.1	62.6304	29.306	46.6625	1.10017	0.258891	4.24957	2.14185e-05	0.00246238	Up
ADIRF	689.36	257.1	482.235	1.42346	0.335079	4.24812	2.15571e-05	0.00247047	Up
AC083906.1	8.00325	3.00428	5.60791	1.40671	0.331702	4.24088	2.22644e-05	0.00254348	Up
IGHV3-23	34.8858	138.329	77.0017	-2.74466	0.647549	-4.23853	2.24984e-05	0.00256213	Down
AOC3	2147.79	1083.53	1637.83	0.98695	0.232942	4.23689	2.26633e-05	0.00257282	Up
AC109439.1	29.2413	4.1924	17.2387	2.78734	0.658122	4.2353	2.28251e-05	0.00258239	Up
AC068446.1	5.73208	15.4129	10.3708	-1.42926	0.337514	-4.23466	2.28902e-05	0.00258239	Down
LINC01638	14.6963	34.417	24.1458	-1.22359	0.2891	-4.23243	2.31184e-05	0.00260003	Down
AC007527.1	8.00381	1.82959	5.04533	2.10788	0.498148	4.23143	2.32212e-05	0.00260351	Up
CDC37L1	624.134	419.076	525.877	0.573304	0.135516	4.23051	2.33162e-05	0.00260465	No Significance
NDST3	50.7492	137.468	92.3019	-1.44134	0.340748	-4.22994	2.33752e-05	0.00260465	Down
COL22A1	6225.77	1884.52	4145.59	1.72402	0.407695	4.2287	2.35043e-05	0.00260919	Up
PCDHA1	18.1326	72.0236	43.9554	-1.99132	0.470964	-4.22817	2.35601e-05	0.00260919	Down
CPNE5	1622.17	711.183	1185.66	1.18952	0.2816	4.22415	2.39845e-05	0.0026481	Up
KDM4C	980.669	647.147	820.857	0.598782	0.141831	4.2218	2.42361e-05	0.0026645	Up
PUM3	1626.43	999.672	1326.11	0.701844	0.166263	4.22129	2.42913e-05	0.0026645	Up
ARX	138.605	48.5402	95.449	1.51533	0.359022	4.22071	2.43539e-05	0.0026645	Up
IER3-AS1	22.5085	55.0559	38.1042	-1.29012	0.305742	-4.21964	2.44688e-05	0.0026671	Down
NPM1P35	10.3238	4.06565	7.32512	1.33891	0.317342	4.21913	2.45249e-05	0.0026671	Up
NDUFB9	9178.77	4650.08	7008.77	0.981029	0.232608	4.21753	2.46997e-05	0.00267806	Up
AMIGO2	190.17	459.966	319.447	-1.27444	0.302284	-4.21605	2.48624e-05	0.00268766	Down
PVALB	4.52039	17.9437	3.63224	-2.00048	0.47466	-4.21455	2.50281e-05	0.00269752	Down
CD163	1467.7	3139.19	2268.62	-1.09672	0.260344	-4.21258	2.52467e-05	0.00270623	Down
AC048382.1	7.25748	16.6797	11.7723	-1.181	0.280359	-4.21248	2.52584e-05	0.00270623	Down
NFIX	18546.1	8956.38	13951	1.05012	0.249344	4.21155	2.53629e-05	0.00270942	Up
TRIM58	492.627	164.397	335.35	1.58287	0.375999	4.20976	2.5564e-05	0.00272286	Up
AURKB	1034.5	3278.34	1481.81	-0.927589	0.220446	-4.20778	2.57891e-05	0.0027308	Down
GSX2	1.12995	5.3343	3.14453	-2.18544	0.519469	-4.20707	2.58699e-05	0.0027308	Down
DUSP18	324.122	455.547	387.096	-0.491194	0.116782	-4.20608	2.59839e-05	0.0027308	No Significance
IGHV3-11	6.34005	38.6359	10.4207	-3.21683	0.76481	-4.20605	2.59874e-05	0.0027308	Down
UCK2	2886.99	1908.75	2418.25	0.596889	0.14192	4.2058	2.60155e-05	0.0027308	Up
NHEJ1	601.445	401.806	505.785	0.580791	0.138212	4.20217	2.64367e-05	0.00276699	No Significance
IFITM3P6	4.13167	10.9288	7.38864	-1.34368	0.319921	-4.20004	2.66863e-05	0.00278138	Down
CFI	516.931	1203.38	845.855	-1.21893	0.290267	-4.19935	2.67682e-05	0.00278138	Down
TMEM125	17.9912	3.48034	11.0381	2.34223	0.557821	4.1989	2.6822e-05	0.00278138	Up
PTPRZ1	4167.82	1204.42	2747.86	1.79087	0.426562	4.19839	2.68814e-05	0.00278138	Up
SMARCA4	9446.02	6308.46	7942.6	0.582382	0.138801	4.1958	2.71909e-05	0.00280539	No Significance
TMSB4X	49401.8	85119.5	66516.6	-0.784915	0.187122	-4.19466	2.73276e-05	0.00281148	Down
POLR3G	172.179	100.635	137.897	0.771889	0.184079	4.19325	2.74982e-05	0.002814	Up
PTPRH	40.5323	81.5635	60.1931	-1.00982	0.240824	-4.19317	2.75079e-05	0.002814	Down
ZFAS1	4243.29	2389.25	3354.89	0.828575	0.197631	4.19254	2.75852e-05	0.002814	Up
SUGCT	243.072	463.647	348.764	-0.931871	0.22258	-4.18668	2.83059e-05	0.00287941	Down
IGKV3-11	31.5919	110.833	62.217	-2.65805	0.635112	-4.18517	2.84947e-05	0.0028905	Down
ARHGAP9	305.727	580.584	437.43	-0.923999	0.220873	-4.18339	2.87193e-05	0.00290514	Down
HTR2B	30.516	65.1983	47.1346	-1.0931	0.261387	-4.18194	2.89038e-05	0.00291566	Down
CHST13	850.866	333.211	602.823	1.35228	0.323578	4.17915	2.92597e-05	0.00294336	Up
IL2RG	283.267	593.577	431.957	-1.06587	0.255204	-4.17655	2.95968e-05	0.00296902	Down
NAT8L	579.38	329.971	229.32	1.36879	0.328	4.17316	3.00408e-05	0.00300524	Up
CHD3	5861.52	9562.84	7635.07	-0.706125	0.169305	-4.17072	3.03643e-05	0.00302045	Down
LDLR	2810.7	1482.37	2174.21	0.922933	0.221294	4.17061	3.03781e-05	0.00302045	Up
SERPINA3	285.734	134.062	110.376	2.01547	0.483376	4.16958	3.05165e-05	0.00302045	Up
PODN	540.323	1202.74	857.732	-1.15417	0.276812	-4.1695	3.05264e-05	0.00302045	Down
RPS6P25	25.9584	12.547	19.5321	1.05316	0.252862	4.16496	3.11406e-05	0.00307282	Up
GBP2	1108.42	2133.32	1599.51	-0.944445	0.226803	-4.16417	3.12493e-05	0.00307517	Down
EVI5L	2408.22	1538.81	1991.63	0.646094	0.155433	4.15673	3.22842e-05	0.0031684	Up
CCR5	99.7363	224.492	159.515	-1.16761	0.28101	-4.15504	3.25234e-05	0.00317826	Down
OXCT2	170.838	83.0925	128.794	1.04145	0.250699	4.15416	3.26488e-05	0.00317826	Up
IFNG	2.19847	9.65381	5.77082	-2.11731	0.509733	-4.15375	3.27064e-05	0.00317826	Down
ALG14-AS1	4.25881	8.04722	5.1201	-1.71054	0.411827	-4.15355	3.27357e-05	0.00317826	Down
AL671277.2	18.7455	46.9949	32.2817	-1.32305	0.318721	-4.15113	3.30838e-05	0.00320347	Down
AL513323.1	21.5408	5.89379	14.0433	1.8803	0.453369	4.1474	3.36271e-05	0.0032474	Up
KCNJ5	180.306	301.81	238.527	-0.742056	0.179004	-4.14547	3.39117e-05	0.00326342	Down
ENTPD3	1484.12	501.648	1013.35	1.56463	0.377469	4.14505	3.39733e-05	0.00326342	Up
ARHGEF39	399.521	263.06	334.133	0.603188	0.145649	4.14139	3.4521e-05	0.00330726	Up
CD320	4303.18	2494.76	3436.64	0.78651	0.189975	4.14008	3.4718e-05	0.00331736	Up
DENND1C	140.434	258.305	196.914	-0.876486	0.211854	-4.13722	3.51545e-05	0.00335022	Down
AL139120.1	1.39152	4.32875	2.79894	-1.61779	0.391129	-4.13621	3.53093e-05	0.00335614	Down
ASH1L	4464.46	2856.2	3693.84	0.644295	0.155843	4.13426	3.56105e-05	0.00336228	Up
NPL	554.641	884.923	712.901	-0.673502	0.162923	-4.13385	3.5673e-05	0.00336228	Down
LYNX1	1108.06	488.325	811.101	1.18209	0.285963	4.13373	3.56929e-05	0.00336228	Up
AC124798.1	286.964	157.024	224.701	0.869408	0.210338	4.13339	3.57452e-05	0.00336228	Up
MATN3	543.582	703.02	483.624	-1.31873	0.319151	-4.13201	3.59612e-05	0.00337102	Down
CBS	800.551	335.025	577.487	1.25694	0.304272	4.13096	3.61255e-05	0.00337102	Up
DCLRE1A	520.818	341.771	435.025	0.606579	0.14687	4.13005	3.62688e-05	0.00337102	Up
AL118558.4	17.3681	32.5204	24.6286	-0.903609	0.218797	-4.12989	3.62934e-05	0.00337102	Down
AL358942.1	4.19918	1.68106	2.99258	1.39037	0.336665	4.12983	3.63035e-05	0.00337102	Up
ZNF496	1695.88	1265.55	1489.68	0.421693	0.10223	4.12495	3.70812e-05	0.00342737	No Significance
AK3	2490.3	1638.63	2082.21	0.603408	0.146286	4.12484	3.70997e-05	0.00342737	Up
ACTB	188752	273725	229469	-0.536234	0.130099	-4.12175	3.75997e-05	0.00346473	No Significance
RN7SL233P	7.34713	17.7871	12.3496	-1.27131	0.308582	-4.11983	3.79147e-05	0.00348488	Down
RPL10P16	80.7451	46.345	64.2617	0.79894	0.193964	4.119	3.80512e-05	0.00348858	Up
SLC35F2	1485.18	805.351	1159.43	0.882209	0.214253	4.11761	3.82823e-05	0.0035009	Up
RNF38	1628.67	1151.12	1399.84	0.500036	0.121522	4.11479	3.87534e-05	0.00353505	No Significance
NBEAP1	21.5506	55.1475	20.8826	-1.08889	0.264818	-4.11183	3.92543e-05	0.00357174	Down
VAV1	233.747	435.471	330.406	-0.896094	0.217969	-4.11112	3.9375e-05	0.00357375	Down
LINC02154	105.329	159.973	102.644	-1.67899	0.408552	-4.10961	3.96325e-05	0.00358253	Down
DLG3	278.746	459.286	365.255	-0.720138	0.175258	-4.10902	3.97349e-05	0.00358253	Down
DIRAS1	1013.26	434.833	736.099	1.22056	0.297058	4.10882	3.97685e-05	0.00358253	Up
ETV3	2594.23	1753.5	2191.38	0.564769	0.137542	4.10617	4.0227e-05	0.00361484	No Significance
IGHV3-21	14.6282	60.6755	33.0069	-2.99597	0.729997	-4.10409	4.05911e-05	0.00363853	Down
CYP19A1	41.5152	105.24	72.0501	-1.34734	0.328383	-4.10295	4.07914e-05	0.00364746	Down
CSPG4P13	164.885	64.7649	116.911	1.34829	0.328741	4.10137	4.10714e-05	0.00366345	Up
AC004477.2	31.3598	57.4626	43.8674	-0.868562	0.212026	-4.09649	4.19467e-05	0.00373233	Down
KHK	198.776	120.565	161.3	0.719797	0.17593	4.09139	4.28797e-05	0.00380599	Up
RPS8	53581.1	34785.4	44574.8	0.623244	0.152514	4.08646	4.38003e-05	0.00387276	Up
KRT81	18.7674	60.9584	38.9839	-1.69548	0.414926	-4.08622	4.38457e-05	0.00387276	Down
AC090686.1	6.92945	2.99603	5.04469	1.22078	0.298867	4.0847	4.41329e-05	0.00388864	Up
TPD52	1229.37	561.208	909.212	1.13103	0.277066	4.08216	4.46196e-05	0.00392197	Up
FAM216A	557.24	358.393	461.959	0.637308	0.156143	4.08157	4.47316e-05	0.0039223	Up
SLC8A3	3848.78	1365.94	2659.09	1.49447	0.366358	4.07925	4.51813e-05	0.00395217	Up
ATP5MFP4	6.23929	14.5474	10.2203	-1.16989	0.287032	-4.07582	4.58519e-05	0.00399582	Down
MIR4664	9.43368	2.36468	6.04645	1.9824	0.48641	4.07557	4.59011e-05	0.00399582	Up
TRMT1	1967.09	1244.45	1620.82	0.660898	0.162191	4.0748	4.60534e-05	0.00399947	Up
GPR153	4998.16	2664.5	3879.95	0.907539	0.222951	4.07057	4.68984e-05	0.00406311	Up
GTPBP8	499.968	328.277	417.699	0.60605	0.148921	4.06961	4.70913e-05	0.00406653	Up
PNOC	92.4104	343.221	212.591	-1.89134	0.464835	-4.06885	4.7246e-05	0.00406653	Down
IGLV1-40	28.2919	113.57	36.3801	-2.2584	0.555094	-4.0685	4.73166e-05	0.00406653	Down
S100A13	5564.94	3517.63	4583.94	0.661908	0.162705	4.06815	4.73871e-05	0.00406653	Up
MN1	459.186	1138.44	784.663	-1.31001	0.322103	-4.06704	4.76136e-05	0.00407631	Down
FUT4	746.123	528.341	641.769	0.496709	0.12217	4.06573	4.78828e-05	0.00408969	No Significance
MYLPF	429.793	832.215	87.8072	1.51349	0.372396	4.0642	4.81984e-05	0.00410696	Up
AL035587.1	138.352	242.401	188.209	-0.807455	0.198831	-4.06101	4.88615e-05	0.00415369	Down
PAN3-AS1	29.0241	46.4837	37.3902	-0.682476	0.168094	-4.06009	4.90542e-05	0.0041603	Down
RPL23AP74	30.2886	13.5392	22.2629	1.16002	0.285821	4.05856	4.93763e-05	0.00417783	Up
HSPB2-C11orf52	484.603	153.398	325.901	1.65936	0.40925	4.05465	5.02105e-05	0.00423449	Up
CNTLN	1185.28	798.117	999.766	0.570024	0.140597	4.05432	5.02797e-05	0.00423449	No Significance
AC060814.2	7.13991	25.7503	16.0574	-1.8744	0.462675	-4.05123	5.09496e-05	0.00427397	Down
SLC7A4	15.4107	43.1284	28.6921	-1.47431	0.363932	-4.05107	5.09846e-05	0.00427397	Down
VNN1	104.092	222.079	160.627	-1.09258	0.269812	-4.0494	5.13499e-05	0.00429465	Down
ARL11	96.8585	163.132	128.615	-0.749987	0.185236	-4.04883	5.14752e-05	0.00429521	Down
ADGRD1	1816.08	765.928	1312.88	1.24548	0.307724	4.0474	5.17898e-05	0.00430116	Up
RNVU1-32	13.1808	4.55824	9.04917	1.58332	0.391256	4.04677	5.19297e-05	0.00430116	Up
TOPAZ1	5.48622	4.84291	2.85571	-2.14753	0.530695	-4.04664	5.19577e-05	0.00430116	Down
SLC39A14	7438.69	4656.92	6105.76	0.675688	0.166987	4.04635	5.20216e-05	0.00430116	Up
AC005481.1	20.9561	5.34878	13.4776	1.95723	0.483937	4.04439	5.24591e-05	0.00432745	Up
EEF1A1P13	250.105	132.629	193.814	0.91347	0.225966	4.04251	5.28823e-05	0.00435245	Up
ANP32BP1	10.9041	10.1792	7.86934	1.27097	0.314567	4.0404	5.33606e-05	0.00437642	Up
SCD	12319.2	6517.56	9539.25	0.918479	0.227337	4.04016	5.34152e-05	0.00437642	Up
CCDC85C	1132.03	731.343	940.037	0.629998	0.156019	4.03796	5.3919e-05	0.00439928	Up
CNTROB	1655.45	2970.13	2285.4	-0.843167	0.208814	-4.03788	5.39372e-05	0.00439928	Down
SPAG17	55.6199	141.149	96.6024	-1.34433	0.333339	-4.03293	5.50861e-05	0.00448289	Down
ANO5	7738.31	2924.57	5431.73	1.40375	0.348301	4.03029	5.5709e-05	0.00452177	Up
PTPN7	230.866	403.189	313.437	-0.803918	0.199491	-4.02985	5.58135e-05	0.00452177	Down
MAGEA4-AS1	2.88512	17.782	9.08962	-4.02186	0.998161	-4.02927	5.59493e-05	0.00452265	Down
RNF32	91.4771	43.3932	68.4369	1.07709	0.267463	4.02707	5.64773e-05	0.00454597	Up
ITGAL	223.545	445.889	330.085	-0.993969	0.246872	-4.02625	5.66728e-05	0.00454597	Down
LINC02535	6.04077	14.1143	9.90932	-1.23931	0.307827	-4.02601	5.67316e-05	0.00454597	Down
JAML	142.876	322.756	229.069	-1.17269	0.291281	-4.02597	5.67399e-05	0.00454597	Down
IGHM	178.828	1330.46	434.02	-1.99197	0.495003	-4.02416	5.71796e-05	0.004563	Down
RSPO3	105.442	352.499	223.824	-1.74035	0.432486	-4.02406	5.72045e-05	0.004563	Down
TRBV20-1	3.45628	15.3146	9.1384	-2.10885	0.524158	-4.02332	5.73846e-05	0.00456731	Down
AL589684.1	0.665538	4.67489	2.58669	-2.66158	0.661723	-4.02219	5.7659e-05	0.00457909	Down
AC104758.1	14.9612	43.6065	28.6871	-1.5353	0.3818	-4.02122	5.78983e-05	0.00458803	Down
AP003555.2	16.0557	5.12773	10.8194	1.65955	0.412805	4.02019	5.81518e-05	0.00459805	Up
ZNF853	311.202	708.03	501.349	-1.18534	0.295097	-4.01677	5.90015e-05	0.00465508	Down
RNU1-1	227.414	3375.55	299.065	-1.58769	0.39535	-4.01591	5.92176e-05	0.00466197	Down
FAM189A1	235.265	74.4056	158.186	1.65921	0.413238	4.01514	5.94093e-05	0.00466692	Up
ADGRG6	140.923	305.47	219.769	-1.11769	0.27842	-4.01441	5.95954e-05	0.00467088	Down
AL591501.1	8.72355	1.72417	5.36968	2.32069	0.57816	4.01392	5.97177e-05	0.00467088	Up
HES2	289.219	120.303	208.28	1.26609	0.315552	4.0123	6.01303e-05	0.00469302	Up
PNMA3	217.546	82.5391	137.597	2.09922	0.523405	4.0107	6.05395e-05	0.00471479	Up
SCARB1	4195.16	2205.47	3241.77	0.927654	0.231481	4.00748	6.13711e-05	0.0047693	Up
AC116666.1	3.43668	9.61149	6.39544	-1.48763	0.371263	-4.00694	6.15099e-05	0.00476985	Down
HCK	531.691	955.148	734.598	-0.844296	0.210916	-4.003	6.2545e-05	0.00483975	Down
POTEF	9.19556	22.4112	15.528	-1.31178	0.327877	-4.00083	6.31201e-05	0.00487384	Down
TAF4B	584.807	340.664	467.821	0.778599	0.194856	3.99577	6.44836e-05	0.00496853	Up
PRLR	143.541	193.275	141.579	-1.04106	0.260682	-3.99359	6.508e-05	0.00500384	Down
AC138965.1	17.6975	57.928	36.9746	-1.71992	0.431209	-3.9886	6.64641e-05	0.00509457	Down
EEF1A1P16	30.7543	15.4422	23.4173	0.983362	0.24656	3.98833	6.65415e-05	0.00509457	Up
UBASH3A	11.5849	30.8069	20.7954	-1.39311	0.34937	-3.98749	6.67758e-05	0.00510173	Down
ZFAT	735.309	493.438	619.413	0.575327	0.144343	3.98583	6.72454e-05	0.00512679	No Significance
TSPEAR-AS2	91.657	154.652	103.981	-1.43217	0.359536	-3.98338	6.79426e-05	0.00516906	Down
MT1M	511.235	226.23	374.67	1.17816	0.29584	3.9824	6.82219e-05	0.00517943	Up
RPL3P8	5.46018	2.08786	3.84428	1.3675	0.343544	3.98057	6.87494e-05	0.00520856	Up
FAM83H	810.557	330.879	580.711	1.29247	0.3248	3.9793	6.91198e-05	0.00522569	Up
ZMYND8	1966.46	2683.55	2310.07	-0.448403	0.112738	-3.97741	6.96698e-05	0.00524246	No Significance
CAVIN4	78.5517	215.314	144.084	-1.45426	0.365634	-3.97736	6.96855e-05	0.00524246	Down
AC078925.1	6.89961	0.924418	2.53743	2.19495	0.551904	3.97705	6.97759e-05	0.00524246	Up
CNIH3	235.954	463.663	345.065	-0.974435	0.245053	-3.97643	6.9957e-05	0.00524518	Down
DLG5	2720.9	1851.3	2304.22	0.555471	0.139811	3.97301	7.09689e-05	0.00530139	No Significance
PTGES3P1	10.2071	21.7914	15.7579	-1.09239	0.274962	-3.97289	7.10059e-05	0.00530139	Down
CADM1	16424.1	9575.69	13142.6	0.778336	0.195935	3.97242	7.11458e-05	0.00530139	Up
ATG7	1019.7	1339.97	1173.17	-0.393667	0.099113	-3.9719	7.13019e-05	0.00530211	No Significance
ESPN	390.266	146.253	273.343	1.41538	0.356605	3.96905	7.2161e-05	0.005355	Up
IL13	8.0259	1.7118	5.0004	2.21702	0.558691	3.96824	7.24068e-05	0.00535936	Up
RPL36	20056.3	11711.4	16057.7	0.776183	0.195617	3.96788	7.25158e-05	0.00535936	Up
SCRG1	799.817	587.796	358.442	1.29901	0.327456	3.96699	7.27861e-05	0.00536838	Up
NEB	3009.49	1996.29	505.095	1.42502	0.35927	3.96645	7.29526e-05	0.00536973	Up
FAM117B	750.447	482.613	622.11	0.636217	0.160495	3.96408	7.36782e-05	0.0054057	Up
IGHD	21.3625	103.738	60.834	-2.28276	0.57589	-3.96388	7.37398e-05	0.0054057	Down
RPS14P4	22.2143	55.6424	38.2319	-1.31681	0.332265	-3.96313	7.39731e-05	0.00541184	Down
AFMID	1379.71	828.725	1115.69	0.735948	0.185805	3.96085	7.4682e-05	0.00545269	Up
MLLT10	1229.71	895.818	1069.72	0.45667	0.115329	3.95971	7.50421e-05	0.00546494	No Significance
PABPC3	38.4213	20.6462	29.9041	0.901691	0.227748	3.95915	7.52161e-05	0.00546494	Up
AL033384.2	31.7856	13.308	22.9317	1.24242	0.313846	3.95869	7.53613e-05	0.00546494	Up
CPA5	4.03164	12.6116	8.14289	-1.6301	0.411808	-3.9584	7.54535e-05	0.00546494	Down
NUDT8	296.987	171.165	236.697	0.795626	0.201079	3.95678	7.59655e-05	0.00548919	Up
GBP4	577.619	1104.63	830.146	-0.935315	0.236406	-3.95639	7.60913e-05	0.00548919	Down
SNX20	131.499	241.42	184.17	-0.873698	0.221056	-3.95238	7.73773e-05	0.00557086	Down
IGHV1-24	3.11132	20.6036	11.4931	-2.72079	0.68859	-3.95125	7.77446e-05	0.00558619	Down
AL161908.1	6.69403	15.8635	11.0877	-1.24982	0.316378	-3.95041	7.80189e-05	0.00559481	Down
CRYAB	5074.84	1882.05	3544.96	1.43105	0.36237	3.94915	7.84286e-05	0.00561307	Up
DCAF8L2	5.71272	20.9379	13.0081	-1.87984	0.476274	-3.94697	7.91455e-05	0.00564428	Down
TMEM176B	724.423	1483.96	1088.37	-1.03411	0.262006	-3.94688	7.91764e-05	0.00564428	Down
GRAMD1B	2590.06	1306.57	1975.06	0.987148	0.250158	3.9461	7.94353e-05	0.00565161	Up
GLIPR2	711.059	1200.47	945.568	-0.755389	0.191567	-3.94321	8.03975e-05	0.00570809	Down
DGAT2	240.943	105.423	176.006	1.19315	0.302652	3.94232	8.06962e-05	0.00570809	Up
EIF2AK3	2131.65	1466.89	1813.12	0.538789	0.136668	3.94231	8.07021e-05	0.00570809	No Significance
EEF1A1P22	63.0812	32.5473	48.4504	0.95017	0.241165	3.93992	8.15095e-05	0.00574859	Up
ARHGEF10	2177.75	1462.57	1835.06	0.574147	0.145762	3.93895	8.18404e-05	0.00574859	No Significance
LINC02764	5.18608	1.21337	3.28249	2.14007	0.543336	3.93875	8.19075e-05	0.00574859	Up
SLAMF8	375.846	762.902	561.31	-1.02043	0.25908	-3.93865	8.19401e-05	0.00574859	Down
AC026894.1	2.5392	7.81677	5.06804	-1.61317	0.409675	-3.9377	8.22678e-05	0.00574859	Down
LINC02732	21.3912	6.12522	14.0763	1.79428	0.455674	3.93765	8.22837e-05	0.00574859	Up
KLK14	92.2613	31.189	62.9975	1.56316	0.397008	3.93735	8.23858e-05	0.00574859	Up
AL359852.1	9.00443	2.75762	6.01117	1.74455	0.443198	3.93627	8.27574e-05	0.00576341	Up
AC104563.1	32.2779	13.8712	23.458	1.21058	0.307748	3.93368	8.3656e-05	0.00580899	Up
LOX	18041.8	10335.5	14349.2	0.803729	0.204332	3.93346	8.37326e-05	0.00580899	Up
PARVG	406.443	729.972	561.467	-0.843625	0.214623	-3.93074	8.46849e-05	0.00586383	Down
SMPD3	6983.1	2610.94	4888.11	1.41927	0.361126	3.93014	8.48978e-05	0.00586735	Up
AP000692.2	24.0339	16.7597	18.402	0.987422	0.251308	3.92913	8.52555e-05	0.00588084	Up
HOXA2	51.3977	103.859	76.5355	-1.01357	0.258076	-3.92741	8.58664e-05	0.00590729	Down
ASIC5	2.96539	9.06866	5.88987	-1.64594	0.41912	-3.92713	8.59652e-05	0.00590729	Down
ID2	2751.01	1776.96	2284.28	0.630446	0.160587	3.92588	8.64125e-05	0.00592679	Up
PDK1	1570.25	899.092	1248.65	0.804337	0.205059	3.92246	8.76506e-05	0.00599417	Up
WDR44	1103.75	692.768	906.823	0.671433	0.171187	3.92222	8.77375e-05	0.00599417	Up
XCL2	7.24676	21.1297	13.899	-1.51645	0.386672	-3.9218	8.78915e-05	0.00599417	Down
GAPDHP35	202.815	66.0123	137.264	1.62118	0.413714	3.91861	8.90623e-05	0.0060626	Up
ATAD2	4477.64	2583.58	3570.07	0.793289	0.2025	3.91747	8.94831e-05	0.00607084	Up
CBLN4	652.618	183.267	427.721	1.83276	0.467854	3.91737	8.95187e-05	0.00607084	Up
MSMO1	2260.58	1359.09	1828.62	0.733735	0.187337	3.91666	8.9783e-05	0.00607739	Up
AC083967.1	304.868	345.884	137.097	-1.79656	0.458951	-3.91449	9.0597e-05	0.00611196	Down
SORL1	316.238	596.152	450.364	-0.914238	0.233558	-3.91439	9.06313e-05	0.00611196	Down
PMPCAP1	3.24728	4.23545	2.628	-1.94118	0.496013	-3.91357	9.09404e-05	0.00612141	Down
CAMK1G	9.00848	22.2729	15.3644	-1.30784	0.33422	-3.9131	9.11185e-05	0.00612201	Down
WAS	441.334	821.684	623.585	-0.895939	0.229143	-3.90996	9.23114e-05	0.00619068	Down
AF001550.2	0.209014	4.62887	0.871899	-2.27272	0.5813	-3.90973	9.24012e-05	1	No Significance
CYP2U1-AS1	26.4306	15.0464	20.9757	0.816955	0.209311	3.90307	9.49803e-05	0.00635075	Up
TUB	1433.11	796.369	1128	0.847366	0.217124	3.90269	9.51297e-05	0.00635075	Up
VCX	6.33171	53.752	29.0539	-3.08285	0.789977	-3.90245	9.52244e-05	0.00635075	Down
NKX1-2	16.9872	3.65339	10.5981	2.21487	0.567731	3.90127	9.56875e-05	0.0063699	Up
IGKV1-27	4.68	14.612	8.08678	-2.76027	0.707648	-3.90063	9.59438e-05	0.00637524	Down
C1orf198	5839.42	3836.75	4879.8	0.60585	0.155367	3.89947	9.64015e-05	0.0063786	Up
COCH	1410.65	394.432	923.71	1.83821	0.471417	3.89934	9.64568e-05	0.0063786	Up
NCAPD3	2169.88	1446.18	1823.11	0.585137	0.150096	3.89842	9.68208e-05	0.0063786	Up
FAM162A	2211.26	1234.98	1743.46	0.840594	0.215649	3.89796	9.70047e-05	0.0063786	Up
C16orf90	0.742378	2.55822	1.61247	-1.82659	0.468613	-3.89787	9.70412e-05	0.0063786	Down
H4C3	22.5799	44.5383	33.1016	-0.973411	0.249754	-3.89747	9.72013e-05	0.0063786	Down
CELF2	617.889	1253.29	922.352	-1.01988	0.261681	-3.89741	9.72272e-05	0.0063786	Down
ANO4	52.592	168.605	108.182	-1.68365	0.432203	-3.89551	9.79928e-05	0.0064172	Down
WASHC5	3694.95	2276.8	3015.42	0.698429	0.179324	3.89479	9.82839e-05	0.00642464	Up
SAXO1	6.20412	1.96846	4.17453	1.64084	0.421344	3.89429	9.84875e-05	0.00642635	Up
CYTL1	136.343	339.468	233.674	-1.31535	0.337819	-3.89366	9.87439e-05	0.0064315	Down
SLC24A1	393.716	540.565	464.081	-0.457861	0.117625	-3.89254	9.91995e-05	0.00644957	No Significance
UBAP2	1958.18	1475.27	1726.78	0.408419	0.104946	3.89172	9.95357e-05	0.00645983	No Significance
KIF26A	5862.84	2955.75	4469.86	0.987984	0.253946	3.89053	0.000100024	0.00647993	Up
MEF2C	9226.03	5822.81	7595.32	0.663962	0.170798	3.88741	0.00010132	0.00655215	Up
DOK3	350.255	566.256	453.756	-0.691994	0.178079	-3.88589	0.000101958	0.00657573	Down
DLL1	828.157	265.177	376.252	0.851175	0.219078	3.88525	0.000102223	0.00657573	Up
SNHG7	1041.2	620.091	839.421	0.747747	0.192458	3.88524	0.000102229	0.00657573	Up
LRRC25	255.315	448.904	348.076	-0.812602	0.209395	-3.88071	0.000104154	0.00668763	Down
PIPOX	84.3167	160.428	120.786	-0.92426	0.238291	-3.87871	0.000105011	0.00673075	Down
AC091849.2	2.61444	0.517247	1.60954	2.40705	0.62095	3.8764	0.000106013	0.00678293	Up
VCAM1	1064.73	2511.53	1757.99	-1.23791	0.319416	-3.87553	0.000106392	0.00679522	Down
AC006449.2	18.5	9.4618	14.1692	0.987466	0.254934	3.87342	0.000107317	0.0068422	Up
LINC01916	7.62105	7.04349	4.53019	2.71602	0.701323	3.87272	0.00010763	0.00685008	Up
COL25A1	115.728	420.285	261.662	-1.86033	0.480675	-3.87024	0.000108729	0.00690794	Down
AC234582.1	125.746	64.4048	96.3532	0.967594	0.250044	3.86969	0.000108974	0.00691133	Up
LINC02489	12.5008	2.02538	4.24733	1.61055	0.41652	3.86669	0.000110324	0.00698477	Up
RBMY1A1	9.93485	107.25	52.8627	-5.2464	1.35718	-3.86566	0.000110787	0.00700184	Down
LRRC38	72.0844	19.165	46.7271	1.90798	0.494124	3.86134	0.000112768	0.00711458	Up
LINC01534	62.4802	35.2138	49.4151	0.821057	0.21272	3.8598	0.00011348	0.00714705	Up
C5orf46	45.9143	46.5946	28.2012	-2.0526	0.532009	-3.85821	0.00011422	0.00718117	Down
MAGOH3P	1.27172	1.88264	1.17677	-1.93113	0.500582	-3.85777	0.000114426	1	No Significance
LINC01270	44.4763	69.6413	56.5345	-0.649516	0.168381	-3.85741	0.000114593	0.00719214	Down
SPACA4	2.50103	3.27654	2.04296	-1.80492	0.468027	-3.85644	0.000115048	0.00720822	Down
IGLC7	9.47782	30.0369	16.4389	-2.91728	0.756553	-3.85602	0.00011525	0.00720839	Down
EIF3H	17361	8381.42	10311.8	0.528281	0.13712	3.8527	0.000116821	0.00728315	No Significance
ZBTB40	1794.94	1421.62	1616.06	0.336244	0.0872761	3.85265	0.000116847	0.00728315	No Significance
TSPYL2	1183.59	1845.01	1500.52	-0.640448	0.166276	-3.8517	0.000117299	0.00729873	Down
RNF144A	4451.06	2605.84	3566.9	0.772418	0.200615	3.85025	0.000117996	0.00732953	Up
SNORA13	2.15509	5.56647	3.78971	-1.25112	0.32514	-3.84796	0.000119106	0.0073858	Down
SLC6A11	155.313	43.9673	101.96	1.82218	0.473744	3.84634	0.000119898	0.00742217	Up
COL6A6	24.3849	39.6062	25.9978	-1.54542	0.402007	-3.84426	0.000120916	0.00747242	Down
KCNN1	142.849	187.491	127.786	-1.36261	0.355058	-3.83771	0.000124189	0.00766163	Down
AC078993.1	4.35818	10.045	7.08312	-1.19912	0.312525	-3.83689	0.000124603	0.0076741	Down
JAK3	487.296	895.666	682.973	-0.877532	0.228932	-3.83316	0.000126508	0.00777818	Down
SCML4	18.5208	37.3245	27.5309	-1.00693	0.262726	-3.83265	0.000126772	0.00778121	Down
PDLIM7	2867.58	4225.99	3518.48	-0.559371	0.145982	-3.83178	0.000127221	0.00779558	No Significance
NECTIN3-AS1	24.2757	79.1115	50.5512	-1.706	0.445328	-3.83088	0.000127688	0.00781094	Down
KCNB2	3.57288	8.28177	4.74514	-2.49992	0.652959	-3.8286	0.000128874	0.00787021	Down
MYOM1	464.946	324.79	268.507	1.17456	0.30689	3.82729	0.000129561	0.00789884	Up
AC138907.9	45.2419	47.4969	32.7736	-1.30058	0.340082	-3.8243	0.000131144	0.00798196	Down
TEKT4	15.0249	31.286	22.8167	-1.04532	0.273411	-3.82326	0.000131698	0.00800218	Down
CHML	1765.65	927.254	1363.92	0.929111	0.243043	3.82282	0.000131933	0.00800304	Up
HAUS6	1342.81	945.642	1152.5	0.50524	0.132187	3.82215	0.000132292	0.00801076	No Significance
MYOSLID	18.7283	40.6662	29.2402	-1.11094	0.290704	-3.82156	0.000132612	0.00801076	Down
MUC1	824.154	379.479	611.081	1.11866	0.29274	3.82135	0.000132724	0.00801076	Up
TMEM176A	396.849	801.494	590.741	-1.01312	0.265209	-3.82007	0.000133415	0.00803907	Down
AC138207.5	45.8436	83.4166	63.8473	-0.863325	0.226149	-3.8175	0.000134808	0.00810954	Down
AC023157.2	89.3187	142.4	114.753	-0.672743	0.176341	-3.81502	0.000136172	0.00817431	Down
AC020916.1	811.461	644.758	642.865	0.820207	0.21503	3.81439	0.00013652	0.00817431	Up
AL589843.2	69.9682	38.7051	54.988	0.854022	0.223899	3.81431	0.000136562	0.00817431	Up
POLR3D	2649.44	1888.85	2284.99	0.488111	0.128053	3.81179	0.000137965	0.00824464	No Significance
PCDHGB5	284.811	464.463	313.882	-1.40414	0.368532	-3.81008	0.000138922	0.00828816	Down
CTPS1	3430	2280.67	2879.28	0.588621	0.154554	3.80852	0.000139799	0.00832678	Up
ACTA2	3546.12	7520.74	5450.62	-1.08461	0.284818	-3.80808	0.00014005	0.00832806	Down
AL158201.1	9.25592	4.0455	6.75926	1.14827	0.301598	3.8073	0.000140495	0.00834079	Up
CLIC2	168.492	292.01	227.678	-0.79317	0.20846	-3.80491	0.000141855	0.00840777	Down
LY96	196.88	328.837	260.11	-0.73728	0.194085	-3.79874	0.000145431	0.00860562	Down
BRSK2	54.0089	57.919	40.2468	1.09733	0.288913	3.79814	0.000145788	0.00861267	Up
CRIP3	6.73336	16.762	11.5388	-1.29562	0.341441	-3.79456	0.000147907	0.00871416	Down
TDO2	228.517	608.464	410.575	-1.41256	0.372305	-3.79409	0.000148183	0.00871416	Down
ANKUB1	30.0955	65.1565	46.8956	-1.11747	0.294586	-3.79337	0.000148617	0.00871416	Down
ABCB6	1898.66	1206.62	1567.06	0.653873	0.172379	3.79324	0.000148697	0.00871416	Up
DOCK8	561.229	845.44	697.413	-0.590727	0.155732	-3.79322	0.000148709	0.00871416	Down
LILRA6	140.015	260.505	197.75	-0.893818	0.235701	-3.79217	0.000149338	0.00872436	Down
MTA1	4793.93	3447.33	4148.69	0.475709	0.125459	3.79175	0.000149592	0.00872436	No Significance
CTF1	57.184	117.953	86.3025	-1.04197	0.27481	-3.7916	0.000149678	0.00872436	Down
TMEM107	512.64	943.19	718.945	-0.879142	0.231883	-3.79132	0.000149847	0.00872436	Down
MYH10	6470.54	12751.3	9480.09	-0.97866	0.258193	-3.79041	0.000150396	0.00874227	Down
ZBED2	3.34491	11.0277	7.02626	-1.76544	0.465932	-3.78905	0.000151224	0.00876932	Down
AHCTF1	2448.47	1820.67	2147.65	0.426951	0.112686	3.78885	0.000151345	0.00876932	No Significance
AMACR	442.302	657.263	545.304	-0.571073	0.150853	-3.78562	0.000153325	0.00886981	No Significance
KBTBD13	9.96558	5.59975	6.48102	1.89122	0.49966	3.78502	0.000153699	0.00887726	Up
CFH	3726.06	6651.67	5127.92	-0.836085	0.220982	-3.7835	0.000154639	0.00891736	Down
TMEM178A	121.306	281.23	197.936	-1.21211	0.320515	-3.78175	0.000155731	0.00895572	Down
SLC11A1	374.632	691.749	526.584	-0.883793	0.233716	-3.78149	0.000155895	0.00895572	Down
ARHGDIB	2779.87	4637.11	3669.8	-0.738031	0.195182	-3.78124	0.000156046	0.00895572	Down
AL132857.1	4.83743	18.885	11.5686	-1.97898	0.523425	-3.78083	0.000156305	0.00895635	Down
CFAP97	2064.38	1425.73	1758.36	0.533452	0.141142	3.77954	0.000157122	0.00898894	No Significance
EVI2B	595.982	1058.36	817.54	-0.82823	0.219272	-3.77718	0.000158616	0.00905074	Down
PRKD3	4895.25	3350.62	4155.11	0.546767	0.144761	3.77704	0.000158702	0.00905074	No Significance
RDX	4872.1	3456.52	4193.8	0.495016	0.131111	3.77556	0.000159647	0.00909036	No Significance
TAGAP	110.911	191.287	149.425	-0.783586	0.207582	-3.77483	0.000160116	0.00910274	Down
HOXB5	175.942	95.404	137.351	0.883058	0.234141	3.77148	0.00016228	0.00919971	Up
NR4A3	302.701	151.544	230.271	0.997847	0.264594	3.77124	0.000162439	0.00919971	Up
GAGE1	157.327	496.415	79.8836	-1.63251	0.432964	-3.77053	0.000162899	0.00919971	Down
LYNX1-SLURP2	32.5964	14.6194	23.9824	1.15994	0.307643	3.77042	0.000162972	0.00919971	Up
EIF4B	18594.9	13646.4	16223.7	0.446318	0.118379	3.77024	0.000163092	0.00919971	No Significance
SMOX	3664.99	1956.99	2846.57	0.905177	0.240189	3.7686	0.000164162	0.00924569	Up
GPX7	3528.73	2391.7	2983.91	0.5612	0.148993	3.76662	0.000165471	0.00930492	No Significance
AC012360.2	5.4049	12.4871	8.79843	-1.21377	0.322328	-3.76565	0.000166117	0.00931012	Down
ACSL5	265.475	454.129	355.872	-0.774081	0.205602	-3.76495	0.000166583	0.00931012	Down
AC135012.3	3.22736	8.95816	3.38025	-2.40595	0.639043	-3.76492	0.000166601	0.00931012	Down
IHH	421.921	124.396	279.357	1.76149	0.46787	3.76492	0.000166603	0.00931012	Up
TRDV1	0.904479	5.27121	2.99687	-2.49216	0.662009	-3.76455	0.000166849	0.00931012	Down
AC100872.2	6.32274	1.78225	4.14709	1.83816	0.488343	3.76407	0.000167171	0.00931376	Up
PABPC1	90407	60379.1	76018.6	0.582379	0.154813	3.76183	0.000168677	0.0093806	No Significance
LINC01098	9.09204	14.3543	9.46936	-1.55824	0.414258	-3.76151	0.000168889	0.0093806	Down
RASSF10	129.144	38.4385	85.6809	1.74632	0.464322	3.76101	0.000169226	0.0093849	Up
AL512330.1	3.81916	0.761739	2.35414	2.19794	0.584494	3.76042	0.000169628	0.00939131	Up
AC022075.1	30.2287	55.716	42.4414	-0.880122	0.23407	-3.76008	0.00016986	0.00939131	Down
PRB2	21.4132	7510.76	8.4052	-2.04112	0.543021	-3.75882	0.000170714	0.00942412	Down
TWNK	708.669	473.138	595.811	0.582046	0.154887	3.75789	0.000171354	0.00944507	No Significance
CAV1	2499.6	4924.94	3661.74	-0.978339	0.260469	-3.75607	0.000172603	0.00949945	Down
AP005119.2	3.56236	14.9917	9.03893	-2.10343	0.560194	-3.75482	0.000173464	0.00953237	Down
MS4A8	20.6985	73.5632	46.0295	-1.83196	0.487989	-3.75411	0.000173961	0.0095452	Down
ACTL10	109.308	64.4201	87.7992	0.77164	0.205844	3.74867	0.000177775	0.00973789	Up
NAA38	1590.92	4913.48	2311.01	-0.959422	0.255959	-3.74834	0.000178011	0.00973789	Down
PRSS56	6.06545	3.87927	3.72388	2.445	0.652652	3.74625	0.000179495	0.00980424	Up
RN7SL618P	3.95457	4.62825	3.04121	-1.49261	0.398475	-3.74579	0.000179825	0.0098075	Down
ILF3	14288	11378.6	12893.9	0.328437	0.0876996	3.74502	0.000180379	0.00982291	No Significance
PTPRR	23.332	58.001	39.9442	-1.31232	0.350475	-3.7444	0.000180827	0.00983254	Down
PRDM13	47.9927	13.2221	31.3318	1.85882	0.496557	3.74342	0.000181533	0.00985544	Up
LINC00517	9.98181	3.05925	6.66475	1.67948	0.448761	3.74248	0.000182211	0.00985544	Up
SENCR	146.473	87.1463	118.046	0.749791	0.200351	3.74239	0.000182275	0.00985544	Up
PTGER3	38.0617	106.71	70.9555	-1.48908	0.397903	-3.74231	0.000182337	0.00985544	Down
PITPNM3	409.935	203.519	311.028	1.01035	0.270069	3.74109	0.000183223	0.00988857	Up
PCED1B	98.8394	180.874	138.148	-0.8676	0.232006	-3.73955	0.000184348	0.00992212	Down
GNB4	6158.48	3708.44	4984.5	0.731595	0.19564	3.73949	0.000184392	0.00992212	Up
LINC02084	5.67583	16.5172	10.8706	-1.53567	0.410865	-3.73765	0.000185748	0.00997176	Down
LINC02242	12.6267	7.72193	8.47917	1.68154	0.449911	3.73749	0.000185866	0.00997176	Up
TIAM2	2048.95	1298.34	1689.28	0.657932	0.176111	3.73589	0.000187054	0.0100207	Up
IGKC	1646.78	3869.11	2354.04	-2.01078	0.538339	-3.73516	0.000187595	0.0100348	Down
AC138761.1	49.8278	93.8517	70.9226	-0.921691	0.246836	-3.73402	0.000188445	0.0100654	Down
AC068205.3	10.537	4.54343	7.66507	1.1835	0.317101	3.73224	0.000189784	0.0100943	Up
LIMK1	2368.94	3368.34	2847.82	-0.50778	0.136053	-3.73222	0.000189798	0.0100943	No Significance
LINC01691	2.8112	6.52285	4.5897	-1.23735	0.331535	-3.73219	0.000189823	0.0100943	Down
BICDL1	46.5288	90.6504	67.6704	-0.963494	0.258251	-3.73084	0.000190844	0.0101337	Down
BAIAP2L2	474.653	202.404	344.2	1.22993	0.329874	3.72849	0.000192628	0.0102135	Up
HCST	138.283	292.205	212.037	-1.07643	0.288812	-3.72709	0.0001937	0.0102489	Down
NRXN1	968.159	322.432	658.748	1.58628	0.425632	3.72688	0.000193861	0.0102489	Up
DEF6	185.474	327.484	253.52	-0.81712	0.219337	-3.7254	0.000195003	0.0102781	Down
KIF21B	289.523	465.356	373.776	-0.684059	0.183627	-3.72526	0.000195115	0.0102781	Down
CORO1A	888.363	1637.77	1247.45	-0.88203	0.236783	-3.72506	0.000195265	0.0102781	Down
AL360182.2	9.40475	2.48171	6.08746	1.9735	0.529887	3.72439	0.00019579	0.0102908	Up
HSPG2	54978.6	37258.2	46487.5	0.561319	0.150911	3.71953	0.000199598	0.0104757	No Significance
EEF1A1P12	155.204	80.7941	119.549	0.939513	0.252641	3.71877	0.000200193	0.0104917	Up
RPS4XP3	15.8512	7.28898	11.7485	1.11592	0.300111	3.71836	0.000200522	0.0104938	Up
IGKV2-30	9.70897	76.0461	17.967	-2.4626	0.662836	-3.71525	0.000203001	0.0106082	Down
TRBV27	1.40726	5.61589	3.4239	-1.9957	0.537265	-3.71456	0.00020356	0.0106221	Down
XRCC6P3	3.18172	0.99571	2.13426	1.71033	0.460575	3.71347	0.000204439	0.0106526	Up
FAHD2P1	0.671327	3.22368	1.89433	-2.34424	0.631553	-3.71186	0.000205743	0.0106934	Down
RNY3	4.04539	41.4155	8.85395	-1.8059	0.486533	-3.71177	0.000205812	0.0106934	Down
PNMA6A	247.111	94.4211	173.947	1.38651	0.373587	3.71135	0.000206158	0.010696	Up
HOXC10	1447.71	1028.97	1247.06	0.492617	0.132786	3.70984	0.000207386	0.0107443	No Significance
FAM218A	58.7784	118.972	87.6213	-1.01835	0.274545	-3.70924	0.000207879	0.0107545	Down
CYTIP	116.752	215.545	164.09	-0.882655	0.237987	-3.70883	0.000208218	0.0107567	Down
AC090907.2	8.27865	37.3506	12.8059	-1.1092	0.299189	-3.70734	0.000209445	0.0108046	Down
OPCML	16.9167	55.0089	35.1692	-1.70286	0.459609	-3.70502	0.000211371	0.0108885	Down
PCDHGB4	209.527	151.293	150.543	1.27715	0.344755	3.7045	0.000211809	0.0108955	Up
FOXR2	1.16026	3.8646	2.12773	-2.9669	0.80194	-3.69966	0.000215892	0.0110761	Down
CNNM1	93.265	38.064	66.8145	1.2926	0.349388	3.69961	0.00021593	0.0110761	Up
FASN	13234.6	8541.63	10985.9	0.631685	0.170763	3.69919	0.000216289	0.0110788	Up
C17orf107	366.243	173.369	273.824	1.07843	0.291728	3.69671	0.000218412	0.0111354	Up
SMIM10	1214.07	686.59	961.317	0.822148	0.2224	3.69671	0.000218414	0.0111354	Up
AC135178.6	45.7624	93.9657	68.8599	-1.0327	0.279374	-3.69649	0.000218605	0.0111354	Down
DUPD1	7.29871	3.25287	4.37618	2.63187	0.711996	3.69646	0.000218624	0.0111354	Up
IL12RB1	128.725	211.461	168.369	-0.713666	0.19309	-3.69603	0.000218996	0.0111386	Down
BRICD5	86.7976	138.559	111.6	-0.671921	0.181861	-3.69469	0.000220153	0.0111432	Down
PRELID2	244.966	160.452	204.47	0.611922	0.165623	3.69466	0.000220179	0.0111432	Up
ALG1L5P	20.0642	2.64406	5.10908	1.46536	0.396615	3.69465	0.000220187	0.0111432	Up
APOC1	729.708	1438.49	1069.33	-0.978853	0.264948	-3.6945	0.000220316	0.0111432	Down
AC091820.2	9.85266	1.65139	5.92289	2.59483	0.702435	3.69405	0.000220708	0.0111475	Up
JPH2	144.482	532.076	232.897	-1.18556	0.32109	-3.69232	0.000222219	0.0112082	Down
EEF1G	70181.1	48180.3	59639.1	0.542638	0.147016	3.69101	0.000223365	0.0112503	No Significance
NHLRC2	1329.58	926.054	1136.22	0.521472	0.141324	3.68991	0.000224334	0.0112834	No Significance
PCDHA5	18.8052	45.4276	31.5618	-1.28125	0.347306	-3.68912	0.000225032	0.0113028	Down
PRAC1	13.2037	2.35005	3.54894	2.11123	0.572652	3.68676	0.000227125	0.0113856	Up
AC016687.1	2.43304	1.03467	1.76299	1.26321	0.342654	3.68656	0.00022731	0.0113856	Up
PTPRD	5539.85	3133.8	4386.95	0.821785	0.223016	3.68486	0.000228825	0.0114452	Up
LTK	621.113	275.903	455.7	1.17037	0.317677	3.68415	0.000229463	0.0114452	Up
ZHX1	2453.94	1644.59	2066.13	0.57717	0.156668	3.68402	0.000229583	0.0114452	No Significance
COL11A2	28399	10520.3	19832.1	1.43266	0.388915	3.68374	0.000229835	0.0114452	Up
LRPPRC	6278.31	4638.55	5492.59	0.436477	0.118499	3.68339	0.000230151	0.0114452	No Significance
COL4A3	59.4808	24.0956	42.5254	1.30416	0.354092	3.68312	0.000230396	0.0114452	Up
CYP2T1P	77.9613	134.129	104.875	-0.778579	0.211418	-3.68265	0.000230818	0.0114505	Down
RPL7P47	22.0585	10.933	16.7276	1.00338	0.272609	3.68065	0.000232636	0.0115141	Up
PTS	1107.57	790.663	955.717	0.486409	0.132157	3.68054	0.000232737	0.0115141	No Significance
ESRRG	42.6827	63.1934	45.8978	-1.07412	0.291921	-3.67948	0.000233711	0.0115465	Down
PRR32	4.43261	0.639451	2.61505	2.87529	0.781516	3.67912	0.00023404	0.011547	Up
CUX2	26.0662	38.4866	18.6513	-1.1473	0.311924	-3.67815	0.000234935	0.0115754	Down
ANKRD54	927.01	1234.47	1074.34	-0.412657	0.112253	-3.67613	0.000236798	0.0116425	No Significance
FEZF1	5.8291	30.5601	17.6794	-2.38501	0.648828	-3.67587	0.000237041	0.0116425	Down
AC027281.1	15.4695	68.3052	26.2995	-1.2967	0.352783	-3.67563	0.000237261	0.0116425	Down
FANCC	1327.15	972.475	1157.2	0.448359	0.122025	3.67433	0.000238473	0.0116852	No Significance
CXCL13	135.015	457.855	289.709	-1.76134	0.479405	-3.67401	0.000238776	0.0116852	Down
UNC13D	256.814	407.411	328.975	-0.663751	0.180706	-3.67311	0.000239618	0.0117105	Down
COL5A2	101098	62946	82816.6	0.683561	0.186162	3.67185	0.000240802	0.0117526	Up
CCL8	81.7449	107.745	75.9305	-1.20165	0.327385	-3.67045	0.000242124	0.0118012	Down
AC025569.1	273.057	496.325	380.039	-0.862548	0.235025	-3.67002	0.000242533	0.0118049	Down
C19orf84	7.78149	17.7974	12.5808	-1.19951	0.32687	-3.66968	0.000242853	0.0118049	Down
RPL7P32	42.158	21.1868	32.1093	0.991459	0.270233	3.66891	0.000243586	0.0118098	Up
TCP11L2	323.232	211.305	269.601	0.611943	0.166793	3.66889	0.000243606	0.0118098	Up
NCKAP1L	1100.52	1830.2	1450.16	-0.733626	0.200015	-3.66785	0.000244598	0.0118421	Down
NPAS1	217.041	93.3411	157.768	1.21641	0.331685	3.66737	0.000245059	0.0118446	Up
SLC16A1	4928.58	3401.72	4196.96	0.534723	0.145816	3.66711	0.000245304	0.0118446	No Significance
LINC00578	2.64685	7.15127	4.80522	-1.49333	0.407375	-3.66575	0.000246612	0.0118812	Down
RCL1	810.171	539.087	680.277	0.587213	0.160194	3.66564	0.000246719	0.0118812	Up
SHD	26.8952	131.64	9.65695	-1.93171	0.52705	-3.66513	0.000247211	0.0118891	Down
AC027288.2	0.386294	1.9797	1.1498	-2.44707	0.667736	-3.66472	0.000247608	1	No Significance
MILR1	141.84	234.034	186.016	-0.719738	0.196459	-3.66355	0.000248739	0.0119346	Down
SLC43A2	876.436	1380.4	1117.92	-0.655007	0.178794	-3.66348	0.000248816	0.0119346	Down
ZNF780B	463.567	709.038	581.189	-0.61222	0.16717	-3.66227	0.000249993	0.0119752	Down
OPN3	5336.1	2382.1	3920.64	1.16352	0.317764	3.66158	0.00025066	0.0119913	Up
PTPN3	1390.65	867.432	1139.94	0.680801	0.185977	3.66068	0.000251547	0.0120178	Up
CD6	127.773	217.223	170.634	-0.764271	0.208996	-3.65687	0.000255314	0.0121677	Down
AL158151.4	4.86319	10.4894	7.5591	-1.11103	0.303823	-3.65683	0.000255357	0.0121677	Down
LINC00840	8.04953	18.9803	13.2872	-1.20423	0.329377	-3.6561	0.000256083	0.0121863	Down
TBX20	90.2544	29.462	61.1247	1.61189	0.440932	3.65565	0.000256529	0.0121915	Up
AOC2	2798.29	1085.38	1977.52	1.36628	0.373954	3.65361	0.000258579	0.0122729	Up
STAT4	59.8683	99.1443	78.688	-0.723965	0.198271	-3.6514	0.000260816	0.0123628	Down
PEX26	2887.82	3854.31	3350.93	-0.416595	0.114115	-3.65065	0.000261579	0.0123828	No Significance
RFX3	399.945	270.903	338.113	0.559667	0.153341	3.64982	0.000262429	0.0124068	No Significance
APOL6	2572.47	4332.9	3416.01	-0.752175	0.206187	-3.64802	0.000264269	0.0124775	Down
HADH	3488.47	2316.21	2926.76	0.590742	0.161987	3.64684	0.000265489	0.0125188	Up
FTHL17	0.8763	18.032	2.01771	-3.4798	0.954379	-3.64614	0.000266213	0.012522	Down
HOXA6	95.3826	49.9186	73.5977	0.931608	0.255524	3.64588	0.00026648	0.012522	Up
CD80	27.6324	61.0485	43.6442	-1.14208	0.313263	-3.64577	0.000266596	0.012522	Down
AKAP8	1400.4	1060.86	1237.7	0.4006	0.109955	3.64331	0.000269155	0.0126193	No Significance
ABCG8	7.52007	2.15783	4.95066	1.87131	0.513657	3.64311	0.000269362	0.0126193	Up
PTH2R	32.606	107.529	68.5067	-1.72267	0.472927	-3.64257	0.000269928	0.0126294	Down
FCHO1	81.9515	136.261	107.975	-0.729223	0.200268	-3.64124	0.000271326	0.0126785	Down
CAPZA1P4	1.47131	2.17303	1.33055	-2.02542	0.556247	-3.64122	0.000271353	1	No Significance
HCG22	17.848	90.7454	32.4489	-1.43462	0.394161	-3.63969	0.000272967	0.0127192	Down
YRDC	1065.88	750.58	914.8	0.50579	0.138983	3.63921	0.000273475	0.0127192	No Significance
TMEM65	3623.87	2455.48	3064.02	0.561342	0.15426	3.63894	0.000273767	0.0127192	No Significance
CYB5D1	537.21	1098.13	805.987	-1.03141	0.28345	-3.63876	0.00027395	0.0127192	Down
P2RY10	6.87666	18.1714	12.2887	-1.38866	0.38163	-3.63876	0.000273953	0.0127192	Down
APC2	498.247	242.792	375.841	1.03693	0.285059	3.63761	0.00027518	0.012749	Up
LINC01031	3.04338	3.47919	2.27653	-1.56557	0.430413	-3.63737	0.000275431	0.012749	Down
FAM76A	2499.61	1124.99	1840.94	1.15208	0.316751	3.63717	0.000275652	0.012749	Up
TNFSF15	175.006	324.633	246.702	-0.891493	0.245136	-3.63672	0.000276131	0.0127549	Down
ASLP1	16.6885	31.5461	23.8078	-0.906779	0.24943	-3.6354	0.000277551	0.0128041	Down
AC108463.1	19.6035	34.0732	26.5369	-0.805004	0.221492	-3.63446	0.000278565	0.0128345	Down
PLAA	1753.55	1244.55	1509.65	0.494281	0.136025	3.63376	0.00027932	0.012853	No Significance
TIMP3	9631.62	15967.1	12667.4	-0.729227	0.200771	-3.63214	0.000281086	0.0129019	Down
TAF8	1633.95	2467.37	2033.3	-0.5944	0.163656	-3.63201	0.000281225	0.0129019	Down
CD36	4705.65	2390.35	3596.24	0.977106	0.269121	3.63073	0.000282626	0.0129019	Up
RASGRP1	39.6287	73.4371	55.8286	-0.893121	0.24599	-3.63071	0.000282638	0.0129019	Down
LENG9	266.988	174.561	222.7	0.614375	0.169221	3.6306	0.000282764	0.0129019	Up
PTPRD-AS1	175.651	106.924	142.719	0.714499	0.196803	3.63054	0.000282834	0.0129019	Up
WDR72	800.945	272.753	547.853	1.55367	0.427949	3.6305	0.000282877	0.0129019	Up
WDR12	1436.29	1060.48	1256.21	0.43703	0.120405	3.62966	0.000283796	0.0129275	No Significance
SUN3	9.03445	20.538	14.5466	-1.18466	0.326499	-3.62839	0.000285196	0.012975	Down
VAV2	2147.43	1547.6	1860.01	0.472496	0.130349	3.62485	0.000289131	0.0131211	No Significance
FAM169B	46.6242	22.2329	34.9367	1.07148	0.295594	3.62485	0.000289133	0.0131211	Up
MYL9	6645.31	10843.5	8656.96	-0.706363	0.195015	-3.62209	0.000292235	0.0132453	Down
RNVU1-2	32.9285	3.40443	2.06194	-1.88906	0.521722	-3.62082	0.00029367	0.0132937	Down
SIGLEC11	42.0188	72.8297	56.7824	-0.791598	0.218654	-3.62033	0.000294231	0.0133025	Down
CD79A	26.7363	64.1326	44.6554	-1.25807	0.347536	-3.61998	0.000294626	0.0133037	Down
USP32P3	540.896	194.296	374.817	1.47631	0.407909	3.61921	0.000295504	0.0133267	Up
GRIK1	264.522	97.4507	105.547	1.62457	0.449497	3.61419	0.000301291	0.0135708	Up
AC036108.1	9.36934	3.11993	6.37483	1.58718	0.439297	3.61299	0.000302689	0.0136169	Up
TMCC2	1203.8	623.735	925.851	0.948436	0.262571	3.61211	0.000303714	0.013646	Up
NBPF20	5309.44	3235.06	4315.47	0.714688	0.197907	3.61124	0.000304742	0.0136689	Up
LRP8	756.763	508.226	637.672	0.574378	0.159083	3.61055	0.000305544	0.0136689	No Significance
KRBA2	152.483	265.905	206.831	-0.802609	0.222302	-3.61045	0.00030567	0.0136689	Down
FARSA	4401.72	2935.14	3698.98	0.584713	0.161953	3.61039	0.000305732	0.0136689	No Significance
AC079760.2	4.15083	10.4575	7.17278	-1.30564	0.36175	-3.60924	0.000307096	0.0137031	Down
BCAS1	101.87	94.9175	49.9715	-1.16524	0.322893	-3.60875	0.000307674	0.0137031	Down
MLLT6	4831.25	3645.05	4262.86	0.406498	0.112644	3.60871	0.000307726	0.0137031	No Significance
IGHV1OR15-1	1.64425	6.39701	3.92161	-1.892	0.524322	-3.60847	0.000308012	0.0137031	Down
STRIT1	167.286	101.402	111.159	1.74219	0.482894	3.6078	0.000308804	0.0137215	Up
MIR4435-2HG	1189.04	1863.96	1512.44	-0.648549	0.179785	-3.60735	0.000309338	0.0137284	Down
GPSM3	651.409	1057.14	845.822	-0.697797	0.193512	-3.60597	0.00031099	0.0137848	Down
CD82	2186.91	4109.42	3108.11	-0.909916	0.252363	-3.60559	0.000311449	0.0137883	Down
SATB2	9557.09	5156.2	7448.33	0.890221	0.246925	3.60522	0.000311889	0.0137909	Up
VAMP8	847.315	1544.48	1181.37	-0.86579	0.240237	-3.6039	0.000313476	0.0138442	Down
IGLON5	130.955	305.575	214.627	-1.22207	0.339204	-3.60275	0.000314869	0.0138887	Down
MARCHF1	275.27	448.553	358.302	-0.703676	0.195337	-3.60237	0.000315327	0.013892	Down
SIGMAR1	3825.94	2519.71	3200.04	0.602616	0.167341	3.60112	0.000316853	0.0139217	Up
ALKBH2	743.996	528.486	640.731	0.494008	0.137182	3.60111	0.000316857	0.0139217	No Significance
GGT1	232.923	408.068	316.846	-0.808532	0.224538	-3.60087	0.000317155	0.0139217	Down
SNHG8	1405.32	859.032	1143.56	0.710298	0.197305	3.6	0.000318219	0.0139516	Up
PTPRC	759.384	1326.38	1031.07	-0.804419	0.223556	-3.59829	0.000320315	0.0140265	Down
MZB1	42.7554	99.7597	70.07	-1.22165	0.339592	-3.59741	0.000321397	0.0140425	Down
GON4L	2797.31	2123.29	2474.34	0.397694	0.110552	3.59737	0.000321457	0.0140425	No Significance
AGPAT5	1907.17	1300.29	1616.37	0.552419	0.153623	3.59594	0.000323217	0.0140952	No Significance
H2BC3	1.8505	4.90167	3.31252	-1.34729	0.374688	-3.59576	0.00032344	0.0140952	Down
CLEC7A	230.344	364.279	294.521	-0.660125	0.183608	-3.5953	0.000324013	0.0141031	Down
LINC02002	65.3624	62.0894	44.0986	-1.17907	0.327979	-3.59497	0.000324432	0.0141044	Down
PDPN	2373.24	975.384	1703.43	1.28281	0.35715	3.59181	0.000328395	0.0142596	Up
MUC7	46.4495	23.2205	17.289	2.07484	0.57777	3.59112	0.000329256	0.0142798	Up
LINC01782	5.52093	12.1006	8.67368	-1.12843	0.314348	-3.58974	0.000331002	0.0143273	Down
GDPD1	56.1797	92.1565	73.4186	-0.715291	0.199266	-3.58963	0.000331141	0.0143273	Down
SORD	1170.4	721.281	955.197	0.697845	0.19462	3.58568	0.000336201	0.0145289	Up
ANGPTL7	75.6225	44.2265	34.2821	1.67813	0.468127	3.58477	0.000337372	0.0145399	Up
AK3P3	9.53156	16.9383	13.0806	-0.808906	0.225653	-3.58474	0.000337413	0.0145399	Down
GASK1B	2559.76	4484.75	3482.15	-0.809065	0.225709	-3.58455	0.000337661	0.0145399	Down
G6PD	1944.12	2873.15	2389.28	-0.563421	0.157196	-3.58419	0.000338127	0.0145427	No Significance
PTAFR	486.886	807.944	640.726	-0.730086	0.203791	-3.58253	0.000340283	0.0146155	Down
MEF2D	5823.41	4221.33	5055.75	0.464188	0.129585	3.58212	0.000340815	0.0146155	No Significance
RNA5SP242	4.70218	14.9926	4.13825	-1.84617	0.515407	-3.58196	0.00034103	0.0146155	Down
RHNO1	862.624	1203.54	1025.98	-0.48052	0.13421	-3.58035	0.000343131	0.0146881	No Significance
PTPRO	154.352	256.199	203.154	-0.731128	0.204248	-3.57962	0.0003441	0.0147122	Down
AC008957.1	9.26587	21.2934	15.029	-1.21081	0.338312	-3.57898	0.000344934	0.0147166	Down
SLA2	46.7346	81.1824	63.2408	-0.791637	0.221209	-3.57868	0.00034534	0.0147166	Down
AC138907.8	113.308	124.024	72.3685	-0.996367	0.278422	-3.57861	0.000345421	0.0147166	Down
CLEC5A	135.927	286.169	207.918	-1.07341	0.300088	-3.577	0.000347562	0.0147904	Down
AC007750.1	33.2114	74.5544	53.0216	-1.16744	0.326412	-3.57657	0.000348129	0.0147971	Down
IGHV4-31	14.9385	27.4565	8.4923	-2.61701	0.732154	-3.5744	0.000351026	0.0148749	Down
AC084880.1	15.0993	9.17866	10.4408	1.48839	0.416409	3.57434	0.000351112	0.0148749	Up
TNFAIP8	517.053	708.127	608.609	-0.453348	0.126844	-3.57407	0.000351476	0.0148749	No Significance
SFRP1	207.773	528.128	361.276	-1.34529	0.376413	-3.57397	0.000351603	0.0148749	Down
KLHL13	721.537	365.097	550.743	0.982444	0.275003	3.57249	0.0003536	0.0149384	Up
ZDHHC22	21.8758	9.55084	15.9701	1.19191	0.333659	3.57225	0.000353927	0.0149384	Up
ANKRD29	43.1175	87.6807	64.4707	-1.02769	0.287719	-3.57184	0.000354486	0.0149445	Down
RNY4	12.8689	43.9137	13.1186	-1.60923	0.450585	-3.57143	0.000355034	0.0149502	Down
CD37	446.512	775.679	604.238	-0.795535	0.222838	-3.57001	0.000356965	0.0150141	Down
TSPEAR-AS1	63.0374	104.269	71.463	-1.33926	0.375254	-3.56894	0.000358435	0.0150584	Down
NXT2	499.327	798.724	642.788	-0.677587	0.189895	-3.56822	0.000359418	0.0150822	Down
AC008163.1	6.85499	26.6739	16.3515	-1.96976	0.552105	-3.56773	0.000360082	0.0150926	Down
RPL35A	20553	13916.1	17372.8	0.562606	0.157759	3.56624	0.00036214	0.0151613	No Significance
SAMHD1	3353.22	4926.23	4106.95	-0.554821	0.155632	-3.56495	0.000363928	0.0152169	No Significance
ITGAX	761.868	1210.72	976.942	-0.667659	0.187332	-3.56403	0.000365202	0.0152169	Down
AC067904.2	3.50829	1.4092	2.50248	1.26316	0.354433	3.56389	0.000365397	0.0152169	Up
GNMT	15.747	29.1999	22.1932	-0.877431	0.246217	-3.56365	0.000365738	0.0152169	Down
UNC5B	19599.3	13163.6	16515.5	0.574247	0.161144	3.56355	0.000365872	0.0152169	No Significance
REV3L-IT1	33.771	52.9866	38.9457	-1.01912	0.285999	-3.56338	0.000366116	0.0152169	Down
RPL21P131	8.49558	3.91909	6.30268	1.13671	0.31903	3.56301	0.000366622	0.0152169	Up
STAC2	520.155	208.496	370.818	1.3198	0.370433	3.56287	0.000366829	0.0152169	Up
SLC38A6	393.052	536.008	461.552	-0.447878	0.125736	-3.56204	0.00036798	0.0152472	No Significance
AC023310.4	3.1759	16.7274	6.43097	-1.63292	0.458653	-3.56025	0.000370504	0.0153342	Down
TULP1	11.5323	25.4436	18.1982	-1.15375	0.324168	-3.55912	0.000372098	0.0153826	Down
GNAI1	3135.24	1906.87	2546.64	0.717158	0.201526	3.55863	0.000372789	0.0153936	Up
RN7SL132P	15.287	32.2009	23.3916	-1.06662	0.299929	-3.55624	0.0003762	0.0155167	Down
AC007879.3	3.0558	6.65886	4.78227	-1.11821	0.314469	-3.55587	0.000376737	0.0155212	Down
C10orf71	105.37	40.1532	64.9593	2.32633	0.654322	3.55532	0.000377516	0.0155356	Up
LRFN4	2084.83	1312.83	1714.91	0.66699	0.187729	3.55294	0.000380947	0.0156591	Up
LINC01669	1.43294	6.1103	3.67417	-2.08739	0.587618	-3.5523	0.000381885	0.0156798	Down
PCSK9	241.667	91.3238	169.628	1.40282	0.394962	3.55178	0.000382632	0.0156927	Up
ACAP1	244.088	393.208	315.541	-0.685309	0.19304	-3.55009	0.000385102	0.0157761	Down
LINC01560	182.014	265.907	222.213	-0.545688	0.153734	-3.54955	0.000385896	0.0157908	No Significance
CLECL1	15.3027	30.5255	22.597	-0.988585	0.27855	-3.54904	0.000386645	0.0158036	Down
ZMAT1	67.8796	127.571	96.4817	-0.907301	0.255787	-3.5471	0.000389499	0.0159023	Down
AL161729.1	56.4656	35.0104	46.185	0.689083	0.194297	3.54654	0.000390327	0.0159181	Up
AC121251.1	1.46955	4.01609	2.68977	-1.48312	0.41828	-3.54577	0.000391472	0.015934	Down
MRI1	1245.63	850.916	1056.49	0.549499	0.154977	3.54568	0.000391595	0.015934	No Significance
PEBP4	17.1683	12.6713	11.5299	1.66691	0.470411	3.54352	0.000394821	0.0160472	Up
MMP23B	872.328	346.42	620.331	1.33248	0.376128	3.54262	0.000396173	0.0160841	Up
LINC01140	434.8	204.225	324.316	1.08993	0.30769	3.5423	0.000396659	0.0160858	Up
AC104024.1	12.1361	24.1951	17.9144	-1.00327	0.283318	-3.54116	0.000398375	0.0161373	Down
ZNF780A	469.502	646.426	554.278	-0.460732	0.13012	-3.54082	0.000398886	0.01614	No Significance
AC004706.2	2.7428	0.654108	1.74197	1.99518	0.563658	3.5397	0.000400577	0.0161782	Up
AC073862.5	57.866	26.7354	42.9492	1.11593	0.31531	3.53917	0.000401393	0.0161782	Up
RHPN2	373.153	202.678	291.467	0.88094	0.248949	3.53864	0.000402193	0.0161782	Up
CD70	39.7026	105.853	71.3999	-1.41183	0.39898	-3.5386	0.000402248	0.0161782	Down
NFAM1	368.032	601.045	479.684	-0.706319	0.199611	-3.53847	0.000402453	0.0161782	Down
AC006206.2	7.20914	34.8842	20.4701	-2.2768	0.643449	-3.53843	0.000402511	0.0161782	Down
TMEM53	248.449	349.623	296.928	-0.490597	0.138662	-3.53808	0.000403047	0.0161818	No Significance
GRTP1-AS1	38.9342	10.3376	25.2316	1.91121	0.540252	3.53762	0.000403745	0.0161918	Up
NCF1	200.624	388.438	290.618	-0.9514	0.268971	-3.53719	0.000404412	0.0162006	Down
AC099654.6	1.88459	8.99261	5.29052	-2.29542	0.649416	-3.53458	0.000408419	0.0163431	Down
LYZ	1255.1	2510.98	1856.88	-1.00022	0.283124	-3.53281	0.000411175	0.0164352	Down
SLC25A35	273.697	522.134	392.74	-0.930749	0.263494	-3.53234	0.000411904	0.0164462	Down
TATDN1	1923.91	913.665	1150.36	0.581984	0.164793	3.53162	0.000413028	0.016468	No Significance
LRP5	3000.54	2070.23	2554.77	0.535549	0.151667	3.53109	0.000413854	0.016468	No Significance
AC073610.1	30.5647	17.0309	24.0798	0.850041	0.24076	3.53066	0.000414532	0.016468	Up
PHOSPHO1	10850.1	4662.81	7885.36	1.21843	0.345118	3.53046	0.00041483	0.016468	Up
SAMD8	1400.73	1087.03	1250.42	0.364963	0.103378	3.53039	0.000414947	0.016468	No Significance
CD244	21.5882	53.2217	36.7459	-1.29644	0.367237	-3.53024	0.000415179	0.016468	Down
AFDN	3573.98	2547.71	3082.22	0.488162	0.138337	3.52878	0.000417477	0.0165115	No Significance
RPL7P6	14.5257	7.29232	11.0597	1.00535	0.284905	3.52874	0.000417546	0.0165115	Up
CHST3	3166.66	1939.33	2578.57	0.707574	0.200531	3.5285	0.000417924	0.0165115	Up
HDGF	14842.9	10967.3	12985.8	0.436545	0.123724	3.52839	0.0004181	0.0165115	No Significance
FBXW10	22.0261	44.1353	32.6201	-1.00182	0.283963	-3.52801	0.000418692	0.0165147	Down
EDRF1	894.753	677.368	790.589	0.40091	0.113644	3.52776	0.000419093	0.0165147	No Significance
MMP11	3070.62	6245.8	4592.06	-1.02433	0.290547	-3.52553	0.000422638	0.0166363	Down
SPNS2	2049.43	1148.52	1617.74	0.835385	0.237009	3.5247	0.000423967	0.0166705	Up
DNASE1L2	25.14	47.7621	35.9798	-0.921161	0.261417	-3.52372	0.000425531	0.0167139	Down
HEATR5B	1341.82	1044.63	1199.41	0.360331	0.102271	3.52329	0.000426229	0.0167231	No Significance
FABP6	7.24882	22.236	14.4302	-1.63423	0.463876	-3.52298	0.000426719	0.0167242	Down
SYT15	903.219	500.657	710.325	0.850848	0.241754	3.51947	0.000432402	0.0169217	Up
NKD1	822.601	405.51	622.745	1.02022	0.289893	3.5193	0.00043269	0.0169217	Up
DDN-AS1	123.366	67.9558	96.8153	0.86049	0.244569	3.51839	0.000434166	0.0169611	Up
SAPCD2	1563.79	907.219	1249.19	0.785477	0.223374	3.51641	0.000437417	0.0170639	Up
PMAIP1	1240.18	705.004	983.742	0.814599	0.231678	3.51609	0.000437959	0.0170639	Up
S100A8	146.718	351.935	78.452	-1.39671	0.397262	-3.51583	0.000438381	0.0170639	Down
BTN2A2	328.567	446.618	385.133	-0.442546	0.125879	-3.51565	0.000438684	0.0170639	No Significance
RLBP1	6.94005	20.754	13.5593	-1.59039	0.452431	-3.51522	0.000439395	0.0170732	Down
AP001330.4	30.9091	45.0257	37.6733	-0.544345	0.154875	-3.51475	0.000440175	0.0170745	No Significance
TRGC2	14.5577	42.4739	27.9342	-1.52935	0.43514	-3.51463	0.000440371	0.0170745	Down
AC022217.3	0.849754	2.73834	1.7547	-1.61363	0.459237	-3.51373	0.000441862	0.017114	Down
HAVCR2	582.819	921.3	745.008	-0.660351	0.187981	-3.51285	0.000443325	0.0171523	Down
PPP1R1C	28.1207	33.0971	25.4267	-0.850252	0.242083	-3.51223	0.000444364	0.0171742	Down
AC002075.2	20.0931	10.0591	15.2852	1.0065	0.286619	3.51163	0.000445374	0.0171949	Up
SFRP5	39.0154	64.6842	11.1838	-1.98706	0.565944	-3.51106	0.000446328	0.0172133	Down
AC010991.1	41.5281	10.2585	26.5447	2.00821	0.572051	3.51055	0.000447179	0.0172278	Up
GALNT14	2628.55	1190.09	1939.29	1.1432	0.325769	3.50924	0.000449389	0.0172945	Up
RPL13A	72488.7	49118.4	61290.5	0.561493	0.160054	3.50815	0.000451232	0.017347	No Significance
GADD45G	286.395	155.651	223.747	0.881529	0.251313	3.5077	0.000452006	0.0173584	Up
PTPN6	586.349	1005.58	787.231	-0.777467	0.221815	-3.50502	0.000456574	0.0175056	Down
CLVS2	23.0838	60.166	34.2137	-2.5466	0.7266	-3.50482	0.00045691	0.0175056	Down
AL691420.1	7.56489	18.9585	13.0243	-1.34147	0.382802	-3.50433	0.000457751	0.0175056	Down
LINC02446	2.89786	11.0656	6.81158	-1.93197	0.551312	-3.50432	0.000457775	0.0175056	Down
USP29	9.98507	15.2874	10.9213	-1.15236	0.328871	-3.50399	0.000458348	0.0175068	Down
AC007686.1	4.44822	26.5762	7.95368	-1.38044	0.393991	-3.50374	0.000458771	0.0175068	Down
SLC35F4	28.4011	40.1146	30.3713	-0.898865	0.256593	-3.50307	0.000459926	0.0175324	Down
SMIM10L2A	175.694	82.2296	130.909	1.09301	0.312054	3.50263	0.000460693	0.0175432	Up
AQP4	53.5064	10.802	17.8773	2.82595	0.806966	3.50195	0.000461872	0.0175696	Up
AGO2	4328.08	3108.87	3743.88	0.477144	0.136267	3.50155	0.000462559	0.0175772	No Significance
PLAC9P1	54.0034	16.1565	35.8685	1.74943	0.499873	3.49976	0.000465678	0.017668	Up
IGFBPL1	14.784	80.8112	17.7541	-2.27127	0.649004	-3.49962	0.000465923	0.017668	Down
CCDC116	7.17378	14.1558	10.5193	-0.959117	0.274162	-3.49836	0.000468129	0.0177238	Down
CACNG1	27.0877	22.6947	16.4909	2.44261	0.698242	3.49822	0.000468373	0.0177238	Up
SASH1	2563.47	1809.58	2202.23	0.502131	0.143563	3.49764	0.000469391	0.0177271	No Significance
SLCO5A1	521.716	252.127	392.538	1.0485	0.299775	3.49761	0.000469439	0.0177271	Up
LIF-AS1	14.6898	17.5628	13.1337	-0.933243	0.26689	-3.49673	0.000470996	0.0177673	Down
ZNF683	17.2324	93.1613	30.7784	-1.38523	0.396287	-3.49553	0.000473117	0.0178124	Down
TBR1	563.796	198.921	388.96	1.50371	0.430208	3.49531	0.000473503	0.0178124	Up
HSPB6	6465.43	2691.69	4657.18	1.26425	0.361723	3.49509	0.000473903	0.0178124	Up
NDRG1	23989.4	13430	18929.7	0.836947	0.239476	3.49491	0.000474226	0.0178124	Up
FBLL1	122.454	51.4453	88.4293	1.24935	0.357501	3.49467	0.000474651	0.0178124	Up
FAM189A2	308.57	151.91	233.503	1.02198	0.292467	3.49433	0.000475251	0.0178165	Up
AC008825.1	0.974329	4.86832	2.8402	-2.31329	0.662064	-3.49405	0.000475743	0.0178165	Down
RAD21	13862.5	9414.37	11731.1	0.558213	0.15983	3.49253	0.000478466	0.0179	No Significance
MEIS3	382.059	755.945	561.213	-0.984364	0.281916	-3.49169	0.000479966	0.0179376	Down
HMGA1P1	5.26861	2.36348	3.87657	1.15558	0.331185	3.48923	0.000484414	0.0180851	Up
LYPD6	84.1107	185.602	132.742	-1.14158	0.327202	-3.48893	0.000484963	0.018087	Down
CLBA1	386.976	290.033	340.524	0.417309	0.11962	3.48863	0.000485507	0.0180886	No Significance
EEF1A1P10	38.7101	22.4345	30.9114	0.779427	0.223486	3.48759	0.000487398	0.0181327	Up
HSPE1P13	1.03249	2.85617	1.90633	-1.46608	0.42039	-3.48743	0.00048769	0.0181327	Down
AC006033.2	17.4895	32.1894	24.5332	-0.874621	0.250812	-3.48715	0.000488193	0.0181327	Down
PSD3	3162.78	2096.92	2652.05	0.592802	0.170015	3.48676	0.000488903	0.0181405	Up
RAC3	1469.44	750.603	1125	0.969088	0.278012	3.48577	0.000490718	0.0181892	Up
AF213884.3	5.82857	2.58313	4.27347	1.14466	0.328587	3.48358	0.000494748	0.0183198	Up
IGLV2-23	12.6776	34.3808	19.6035	-2.50597	0.720207	-3.47951	0.000502331	0.0185816	Down
OR8B7P	7.34009	22.7146	8.24207	-1.57913	0.454017	-3.47812	0.000504943	0.0186211	Down
PELATON	76.3812	138.042	105.927	-0.849449	0.244243	-3.47788	0.0005054	0.0186211	Down
IGLV1-47	11.1075	61.3537	35.1838	-2.47288	0.71105	-3.47778	0.000505577	0.0186211	Down
FUCA1	985.252	1448.97	1207.45	-0.556293	0.159977	-3.47734	0.000506416	0.0186211	No Significance
USP2-AS1	130.847	75.0134	104.093	0.806479	0.231931	3.47724	0.00050661	0.0186211	Up
YEATS2	3142.32	2439.39	2805.5	0.365054	0.104988	3.4771	0.000506871	0.0186211	No Significance
CISH	316.596	486.46	397.989	-0.619105	0.178056	-3.47703	0.000506997	0.0186211	Down
RASGRP4	134.4	221.358	176.068	-0.717287	0.206369	-3.47574	0.000509437	0.0186729	Down
ARHGEF4	320.378	140.328	234.104	1.19132	0.342773	3.47555	0.000509809	0.0186729	Up
HEPH	909.281	871.057	619.398	-1.16711	0.335814	-3.47547	0.000509954	0.0186729	Down
MAD2L1BP	974.979	1591.85	1270.56	-0.707003	0.203482	-3.47452	0.000511766	0.0187203	Down
MTHFD2	5375.85	3750.89	4597.22	0.519212	0.149472	3.47364	0.000513454	0.0187631	No Significance
EBNA1BP2	2326.79	1703.57	2028.17	0.44973	0.129483	3.47326	0.000514171	0.0187704	No Significance
DVL1	5311.87	3601.56	4492.35	0.560631	0.161459	3.47229	0.000516044	0.0188198	No Significance
UBE2Q1	4299.61	3373.7	3855.95	0.349769	0.100746	3.47179	0.000517009	0.018836	No Significance
AC011377.1	0.834333	2.29431	1.53391	-1.55331	0.447509	-3.47102	0.000518478	0.0188705	Down
AP001107.3	11.0495	30.3515	20.2984	-1.45913	0.42051	-3.46992	0.000520621	0.0189231	Down
MAP4K1	148.673	251.749	198.064	-0.757856	0.218419	-3.46974	0.000520968	0.0189231	Down
KRT86	25.1082	57.1604	40.4665	-1.18327	0.341222	-3.46773	0.00052487	0.0190457	Down
IGHV3-33	11.6165	102.419	22.9583	-2.19217	0.632535	-3.46569	0.000528876	0.0191719	Down
CD52	136.107	296.713	213.064	-1.12188	0.323746	-3.46532	0.000529601	0.019179	Down
AC027644.3	103.354	168.736	134.683	-0.70545	0.203657	-3.46392	0.000532364	0.0192543	Down
AC074052.1	3.05458	1.24104	2.18559	1.24037	0.358102	3.46373	0.000532745	0.0192543	Up
RPS14P5	2.67505	7.37644	4.9278	-1.49027	0.430324	-3.46313	0.000533924	0.0192558	Down
SHROOM1	1104.81	778.171	948.295	0.505695	0.146035	3.46284	0.000534509	0.0192558	No Significance
AL162724.1	7.72917	9.98813	6.86961	-1.29203	0.373114	-3.46282	0.000534541	0.0192558	Down
LINC00461	93.0116	37.4849	66.4051	1.31312	0.379226	3.46264	0.000534912	0.0192558	Up
MAP3K5	334.861	535.132	430.824	-0.676075	0.195279	-3.4621	0.000535984	0.019275	Down
CNTN6	40.914	132.807	84.9459	-1.70041	0.491213	-3.46164	0.000536886	0.019275	Down
ADORA1	34.9481	93.606	35.7065	-1.09901	0.317491	-3.46154	0.000537095	0.019275	Down
AP000785.1	4.98325	1.44337	3.28706	1.78229	0.51492	3.4613	0.000537577	0.019275	Up
AC007688.1	0.504841	2.91312	1.65881	-2.44072	0.705396	-3.46007	0.000540042	0.0193443	Down
AC004967.1	107.273	64.9328	86.9848	0.720651	0.208304	3.4596	0.000540969	0.0193583	Up
DNM1P34	29.1738	14.1802	21.9894	1.04443	0.301918	3.45931	0.000541556	0.0193602	Up
GJB2	427.344	1093.22	746.409	-1.35518	0.391928	-3.45774	0.000544736	0.0194359	Down
TRPA1	245.559	526.987	380.41	-1.10213	0.318755	-3.4576	0.000545018	0.0194359	Down
DIXDC1	1009.18	700.399	861.222	0.526528	0.152287	3.45747	0.000545282	0.0194359	No Significance
TMEM229A	24.2006	8.45457	9.43423	1.7872	0.517321	3.45472	0.000550866	0.0196156	Up
MTCO3P12	1149.93	296.744	229.333	1.03209	0.298857	3.45344	0.000553476	0.0196892	Up
PTCH1	3183.16	1802.61	2521.65	0.820256	0.237567	3.45274	0.000554914	0.0197084	Up
HSBP1L1	283.695	171.332	229.855	0.727654	0.210752	3.45265	0.000555105	0.0197084	Up
SLC5A6	2475.82	1719.83	2113.57	0.525424	0.152193	3.45235	0.000555724	0.019711	No Significance
BAG5	2862.08	2118.6	2505.83	0.433655	0.125685	3.45034	0.00055989	0.0198257	No Significance
SMARCA2	4794.15	3339.24	4097	0.521531	0.151157	3.45026	0.00056005	0.0198257	No Significance
KBTBD11	735.638	410.89	580.029	0.840039	0.243546	3.4492	0.00056226	0.0198742	Up
SMKR1	70.9462	29.9139	51.2849	1.24684	0.361501	3.44907	0.000562519	0.0198742	Up
JCHAIN	95.1748	275.701	181.677	-1.53639	0.445496	-3.44871	0.000563261	0.0198749	Down
LGALS1	31463.5	51224.7	40932.4	-0.703142	0.203929	-3.44798	0.000564798	0.0198749	Down
RPL7P59	5.24243	2.35425	3.85851	1.09705	0.318183	3.44786	0.00056504	0.0198749	Up
INPP4A	2852.98	2063.97	2474.91	0.466732	0.135371	3.44779	0.000565189	0.0198749	No Significance
TRBJ2-3	1.05786	5.0176	1.95341	-2.2176	0.643203	-3.44775	0.000565284	0.0198749	Down
MCAM	12682.6	7806.8	10346.3	0.700067	0.203083	3.4472	0.000566428	0.0198813	Up
BIN2	179.482	300.943	237.682	-0.74333	0.215637	-3.44714	0.000566562	0.0198813	Down
HSPA8P1	20.9043	11.8095	16.5463	0.824009	0.239106	3.44621	0.000568508	0.0199303	Up
SH2D4A	580.933	349.351	469.967	0.734089	0.213046	3.44568	0.000569631	0.0199503	Up
BRINP3	13.6721	55.9514	33.931	-2.03587	0.591188	-3.4437	0.000573822	0.0200777	Down
SNHG6	3061.47	1942.98	2525.52	0.655909	0.190504	3.44301	0.00057527	0.0200996	Up
NUP50-DT	230.378	320.269	273.451	-0.474208	0.137736	-3.44286	0.00057559	0.0200996	No Significance
SLPI	291.442	670.239	223.471	-1.61726	0.469777	-3.44262	0.000576114	0.0200996	Down
GATAD2B	3111.63	2341.68	2742.7	0.409894	0.119077	3.44227	0.000576856	0.0201061	No Significance
HOOK2	1723.7	968.634	1361.9	0.832005	0.241893	3.43956	0.000582664	0.020289	Up
TIMP1	23213.7	38497.2	30537	-0.729772	0.212322	-3.4371	0.000587986	0.0204507	Down
WFIKKN1	20.5067	35.4599	27.6718	-0.788864	0.229529	-3.43689	0.000588438	0.0204507	Down
YIPF2	4363.74	3009.09	3714.64	0.536411	0.156141	3.43543	0.000591614	0.0205414	No Significance
AC015909.2	10.5095	21.963	15.9976	-1.05657	0.307905	-3.43149	0.000600279	0.0208223	Down
AC108073.1	6.64051	2.83702	4.818	1.20402	0.350917	3.43106	0.000601238	0.0208356	Up
RPL39P40	6.31609	1.93291	4.21582	1.6991	0.495361	3.43003	0.000603525	0.0208949	Up
AL512430.3	2.84086	1.09904	2.00624	1.37514	0.401023	3.42909	0.000605602	0.0209468	Up
CAMK4	140.105	263.359	199.164	-0.911021	0.265726	-3.42843	0.00060709	0.0209782	Down
LINC02521	33.6263	15.9792	25.1704	1.06665	0.311189	3.42766	0.000608814	0.0210008	Up
RGCC	1756.87	1124.16	1453.7	0.644437	0.188013	3.42762	0.000608903	0.0210008	Up
HBD	36.2705	17.2336	5.88521	1.80966	0.52809	3.4268	0.000610739	0.0210441	Up
RPL7P13	10.8855	5.54293	8.32552	0.967657	0.282419	3.42632	0.000611818	0.0210612	Up
CALHM5	286.833	453.796	366.836	-0.66121	0.193038	-3.42529	0.00061415	0.0211214	Down
FAM197Y7	1.85757	6.69325	3.72454	-2.7133	0.792292	-3.42463	0.000615644	0.0211467	Down
CEP170B	3158.24	2149.86	2675.06	0.554839	0.162023	3.42445	0.000616053	0.0211467	No Significance
FAM86HP	23.9197	14.1858	19.2555	0.770419	0.225077	3.42291	0.00061954	0.0212462	Up
GPC5	6.51617	24.7741	7.06903	-1.42632	0.416732	-3.42263	0.000620194	0.0212464	Down
NSMCE2	1090.06	732.54	918.747	0.573232	0.167503	3.42222	0.00062113	0.0212464	No Significance
AC093484.1	1.53332	4.77046	3.08445	-1.66591	0.486844	-3.42185	0.00062196	0.0212464	Down
CERS6	3030.17	1952.13	2513.61	0.634035	0.185312	3.42146	0.000622867	0.0212464	Up
ELMOD1	76.3305	147.799	110.576	-0.955716	0.279331	-3.42144	0.000622903	0.0212464	Down
AC034236.1	19.4869	9.39593	14.6516	1.0621	0.310431	3.42137	0.000623064	0.0212464	Up
AL032819.1	2.71242	5.94575	4.26173	-1.14157	0.333689	-3.42105	0.000623799	0.0212514	Down
AC011899.1	3.42335	0.423724	1.98603	2.85233	0.834038	3.41991	0.000626415	0.0212803	Up
C6orf226	199.031	356.622	274.543	-0.840314	0.245728	-3.41969	0.000626927	0.0212803	Down
AC002351.1	7.62807	24.622	12.044	-1.1423	0.334038	-3.41966	0.000626996	0.0212803	Down
AC010609.1	105.113	31.9901	70.0748	1.71206	0.500652	3.41966	0.000626997	0.0212803	Up
THEM6	1345.53	846.093	1106.22	0.669441	0.195792	3.41914	0.000628192	0.0213009	Up
LINC00544	3.42306	1.9754	2.25262	2.02952	0.593723	3.41828	0.000630174	0.0213481	Up
TRIM8	6094.61	4180.67	5177.51	0.543821	0.159167	3.41667	0.00063391	0.0214546	No Significance
AL162727.3	59.1379	31.2606	45.7801	0.911973	0.266967	3.41605	0.000635361	0.0214654	Up
LINC01730	12.7012	22.2561	17.2796	-0.795921	0.23305	-3.41524	0.000637252	0.0214654	Down
RFPL4B	2.00551	21.6284	3.33832	-2.35887	0.690737	-3.415	0.000637817	0.0214654	Down
KCNA3	5.68556	14.0262	9.68212	-1.28467	0.376194	-3.41491	0.00063802	0.0214654	Down
CCL2	291.777	617.636	447.918	-1.08085	0.316516	-3.41484	0.000638183	0.0214654	Down
APELA	57.262	126.114	90.2536	-1.1461	0.335624	-3.41484	0.000638202	0.0214654	Down
CXCL11	73.326	191.344	129.876	-1.38196	0.404707	-3.41472	0.000638467	0.0214654	Down
AC064802.1	9.25542	3.36972	6.43519	1.42786	0.418174	3.41451	0.00063897	0.0214654	Up
TMEM196	22.7857	3.32306	8.76162	2.06314	0.604361	3.41375	0.000640764	0.0215057	Up
AC116096.1	29.4466	36.0562	27.215	-0.906065	0.265467	-3.41311	0.00064227	0.0215363	Down
HSPA5P1	21.3752	11.0409	16.4234	0.932992	0.273415	3.41237	0.00064401	0.021566	Up
ANXA10	4.57125	18.6385	8.37066	-1.50389	0.440737	-3.41222	0.000644349	0.021566	Down
ST6GAL2-IT1	1.16665	4.64148	2.83167	-1.98758	0.582666	-3.41117	0.000646836	0.0216293	Down
OR2W3	37.6816	12.0361	25.3931	1.64512	0.482579	3.40902	0.000651958	0.0217455	Up
SIRPA	1564.02	2343.41	1937.48	-0.583321	0.171113	-3.40899	0.000652039	0.0217455	No Significance
AC090409.1	12.8483	27.5607	19.898	-1.10523	0.324215	-3.40893	0.000652171	0.0217455	Down
TMEM240	129.224	71.4428	101.537	0.855924	0.251107	3.40861	0.000652947	0.0217455	Up
RPS28	18914.6	11761.2	15487	0.685482	0.201118	3.40835	0.00065356	0.0217455	Up
F2RL1	44.6479	152.659	67.2721	-1.04521	0.306674	-3.4082	0.000653918	0.0217455	Down
ALDH18A1	5507.58	4088.63	4827.67	0.429743	0.126104	3.40785	0.000654775	0.0217455	No Significance
H2AC10P	7.09705	2.67568	4.97848	1.39725	0.410028	3.40771	0.000655116	0.0217455	Up
PHF21A	2106.53	1644.29	1885.04	0.357113	0.104817	3.40702	0.000656762	0.0217802	No Significance
EEF2	123498	84661.8	104889	0.544695	0.159917	3.40612	0.000658932	0.0218322	No Significance
UHRF1BP1L	1238.89	897.635	1075.37	0.464288	0.136322	3.40582	0.000659651	0.021836	No Significance
OR8B9P	135.106	69.8548	103.84	0.954239	0.280403	3.4031	0.000666263	0.0220165	Up
PPIAP8	2.78251	1.13614	1.99363	1.25168	0.367808	3.40308	0.000666319	0.0220165	Up
PCF11	1875.9	1477.15	1684.83	0.344399	0.101217	3.40257	0.000667551	0.0220318	No Significance
ITGAM	424.013	732.156	571.665	-0.787448	0.231446	-3.40229	0.00066823	0.0220318	Down
KLRK1	96.8371	180.402	136.879	-0.895936	0.263345	-3.40214	0.000668608	0.0220318	Down
DCAF12	2433.05	1890.99	2173.31	0.363456	0.106843	3.40178	0.000669488	0.0220408	No Significance
AC093730.1	31.0927	27.6467	19.9709	1.97809	0.581562	3.40133	0.000670581	0.0220567	Up
B3GALNT2	519.619	390.194	457.603	0.411523	0.120999	3.40103	0.000671328	0.0220612	No Significance
C11orf54	1030.1	758.846	900.123	0.44001	0.129409	3.40015	0.000673501	0.0221126	No Significance
MIR4665	1.42684	0.420574	0.94467	1.83942	0.540986	3.40013	0.000673533	1	No Significance
LINC02611	46.9242	105.157	74.8273	-1.16359	0.342281	-3.39951	0.000675067	0.0221439	Down
HOMER2	4169.64	2247.32	3248.53	0.891629	0.262484	3.39689	0.000681569	0.022329	Up
ZNF536	59.0579	179.648	67.6597	-1.85479	0.546088	-3.39651	0.000682522	0.022329	Down
ID2-AS1	31.1485	15.9289	23.8558	0.947825	0.27906	3.39649	0.000682558	0.022329	Up
VSTM5	52.164	24.8027	39.0533	1.07145	0.31549	3.39615	0.000683411	0.0223367	Up
AC092718.5	4.69963	9.45994	6.98061	-0.99407	0.292764	-3.39546	0.00068513	0.0223727	Down
AL078459.1	21.5813	36.5632	28.7602	-0.753568	0.221972	-3.39488	0.000686597	0.0224004	Down
CHMP4C	769.162	315.166	551.622	1.28669	0.379134	3.39375	0.000689435	0.0224727	Up
LINC01467	12.6194	6.10863	6.02585	1.40838	0.415078	3.39305	0.000691184	0.0224952	Up
VSIG10L2	6.02865	2.19824	4.19324	1.49228	0.439845	3.39273	0.00069199	0.0224952	Up
RAPH1	3314.48	2081.74	2723.79	0.670832	0.197733	3.39262	0.000692282	0.0224952	Up
CDC27P1	38.1533	15.8561	27.4692	1.27193	0.374926	3.39249	0.000692608	0.0224952	Up
AC006249.1	3.02893	1.0581	2.08457	1.49347	0.44039	3.39125	0.000695755	0.0225591	Up
HOXC4	671.044	435.727	558.288	0.623162	0.183757	3.39122	0.000695822	0.0225591	Up
MMD	622.421	877.04	744.426	-0.494836	0.145941	-3.39065	0.000697265	0.0225739	No Significance
MB21D2	474.06	327.153	403.667	0.534387	0.157611	3.39055	0.000697526	0.0225739	No Significance
KLHL41	978.483	1230.64	162.272	1.5161	0.447192	3.39027	0.00069823	0.0225765	Up
MECOM	376.008	585.081	476.189	-0.638225	0.188286	-3.38965	0.000699826	0.0226078	Down
CYP2U1	1782.36	1168.82	1488.37	0.608654	0.179575	3.3894	0.000700447	0.0226078	Up
SYNPR-AS1	4.47246	1.65806	2.72142	2.3748	0.700885	3.38828	0.00070332	0.0226803	Up
AC073136.1	9.26222	5.98118	4.83057	1.1058	0.32643	3.38755	0.000705189	0.0227204	Up
CAD	6206.75	4688.23	5479.13	0.404733	0.119499	3.38692	0.000706823	0.0227459	No Significance
BORCS6	487.775	867.602	669.776	-0.830253	0.245147	-3.38676	0.000707238	0.0227459	Down
TMEM132E	596.213	184.875	399.114	1.68903	0.498902	3.3855	0.000710488	0.0228302	Up
MAP3K5-AS1	3.03346	8.32437	5.56869	-1.4684	0.433993	-3.38346	0.000715799	0.0229805	Down
ZNF317	1747.64	1312.56	1539.17	0.413055	0.122094	3.38309	0.000716753	0.0229907	No Significance
EEF1A1P29	31.8775	18.3809	25.4104	0.794191	0.234836	3.38189	0.00071988	0.0230706	Up
PLEKHO2	2235.46	3104.25	2651.75	-0.473423	0.140071	-3.37987	0.0007252	0.0232176	No Significance
HLA-DRB1	5509.01	10245.1	7778.4	-0.895013	0.264823	-3.37966	0.000725752	0.0232176	Down
STK38L	1158	1712.07	1423.49	-0.564451	0.167048	-3.37897	0.000727576	0.0232554	No Significance
IGHV4-39	49.7892	83.3404	49.621	-2.16742	0.641778	-3.37721	0.00073224	0.0233839	Down
AC027682.4	9.47106	27.2749	13.9607	-0.93871	0.278022	-3.37639	0.000734439	0.0234335	Down
AP004609.3	45.2621	29.4532	37.687	0.610385	0.180943	3.37336	0.000742555	0.0236716	Up
B3GAT1	46.1885	69.3219	51.4843	-0.979928	0.290657	-3.37142	0.000747807	0.023818	Down
SNX29	1123.56	1558.27	1331.86	-0.471857	0.139968	-3.37118	0.000748465	0.023818	No Significance
CBL	2471.46	1809.01	2154.03	0.449833	0.133475	3.37016	0.000751245	0.0238855	No Significance
NADK	3900.13	3024	3480.32	0.367132	0.108945	3.36988	0.00075201	0.0238889	No Significance
RN7SL797P	4.90885	10.4485	7.56327	-1.09135	0.323895	-3.36945	0.000753194	0.0238961	Down
RPS24P12	0.619389	2.39434	1.46989	-1.78014	0.528324	-3.36941	0.000753285	1	No Significance
C20orf197	12.3394	24.82	18.3197	-0.996354	0.295714	-3.36931	0.000753559	0.0238961	Down
SCNN1B	32.9685	4.94722	10.2276	1.60616	0.476743	3.36903	0.000754323	0.0238994	Up
TFEC	252.185	444.645	344.405	-0.818099	0.242926	-3.36769	0.000758019	0.0239784	Down
AC010424.1	21.3495	49.729	34.948	-1.2184	0.361822	-3.36741	0.00075877	0.0239784	Down
FASLG	10.0131	24.8859	17.1397	-1.29141	0.383523	-3.36723	0.000759284	0.0239784	Down
P2RY6	140.416	237.631	186.998	-0.757567	0.224987	-3.36716	0.000759464	0.0239784	Down
AC007881.3	3.32828	7.00143	5.08833	-1.08677	0.32278	-3.3669	0.000760187	0.0239803	Down
LILRP1	1.09584	3.85693	2.41886	-1.81227	0.538321	-3.36652	0.00076122	0.023992	Down
LTB	80.7531	177.769	127.24	-1.13322	0.336694	-3.36574	0.000763399	0.0240035	Down
APOL2	1777.29	2595.37	2169.29	-0.546194	0.162282	-3.36571	0.000763466	0.0240035	No Significance
PDZK1IP1	8.59082	11.0914	5.93174	1.46253	0.434587	3.36532	0.000764543	0.0240035	Up
KC877373.1	5.5465	2.49244	4.0831	1.19575	0.355361	3.36489	0.00076573	0.0240035	Up
CXCL3	26.2155	62.7831	43.7375	-1.25435	0.372791	-3.36476	0.000766103	0.0240035	Down
HLA-DRB5	2050.61	4532.82	3240	-1.1443	0.340105	-3.36456	0.000766648	0.0240035	Down
LRRC73	106.478	119.452	88.9026	-0.974173	0.28954	-3.36455	0.000766681	0.0240035	Down
MED30	525.465	374.969	453.352	0.486988	0.144744	3.36448	0.000766887	0.0240035	No Significance
CPEB3	281.006	185.467	235.227	0.599354	0.178203	3.36332	0.000770118	0.0240838	Up
ASS1P12	18.7215	9.40922	14.2594	0.97752	0.290693	3.36272	0.000771781	0.0240984	Up
ABCA5	1368.64	892.449	1140.47	0.616596	0.183376	3.36247	0.000772497	0.0240984	Up
LIN7A	104.039	208.064	153.884	-0.999762	0.29736	-3.36213	0.000773438	0.0240984	Down
AC135178.4	49.8638	83.0476	65.7644	-0.734816	0.218564	-3.36201	0.000773776	0.0240984	Down
DAZAP1	5617.75	4358.73	5014.47	0.366087	0.108891	3.36196	0.000773913	0.0240984	No Significance
ARCN1	12771.5	9230.99	11075	0.468282	0.139322	3.36115	0.000776189	0.0241486	No Significance
FERMT3	1100.22	1868.47	1468.34	-0.763879	0.227306	-3.36057	0.000777808	0.0241781	Down
RAB11FIP4	875.607	446.871	670.171	0.970233	0.288855	3.35889	0.000782561	0.0242996	Up
RPL4P3	27.6498	14.8916	21.5365	0.884009	0.263198	3.35871	0.000783059	0.0242996	Up
MIR454	0.46721	1.51667	0.970076	-1.67377	0.498366	-3.35851	0.000783651	1	No Significance
ACTA2-AS1	22.8023	52.7473	37.1509	-1.20975	0.360242	-3.35817	0.0007846	0.0243107	Down
H2BC6	43.1018	74.9934	58.3832	-0.795198	0.236799	-3.35812	0.000784758	0.0243107	Down
AADACL2-AS1	10.1627	8.76925	7.00965	1.49287	0.44479	3.35636	0.000789766	0.0244155	Up
MAN2A2	2583.47	1886.06	2249.3	0.453971	0.135257	3.35636	0.000789767	0.0244155	No Significance
DHRS3	1228.45	2093.75	1643.07	-0.769207	0.229228	-3.35565	0.000791797	0.0244155	Down
AC136443.3	1.22972	5.08033	3.0748	-2.02916	0.604731	-3.35548	0.000792265	0.0244155	Down
FCER1G	1551.05	2745.46	2123.37	-0.823603	0.245458	-3.35538	0.000792569	0.0244155	Down
AC005336.3	56.7007	63.2552	47.743	-0.914845	0.272654	-3.35534	0.000792682	0.0244155	Down
LINC00484	22.0287	17.3216	16.8259	0.969771	0.289029	3.35528	0.00079286	0.0244155	Up
AC019330.1	55.0608	19.7009	38.1175	1.47733	0.440453	3.35413	0.000796159	0.024461	Up
KCNH1	36.1328	69.8894	52.3078	-0.958037	0.285636	-3.35404	0.000796395	0.024461	Down
TIPARP-AS1	25.9788	15.2827	20.8536	0.781164	0.232924	3.35374	0.000797285	0.024461	Up
PPIL2	1802.67	2247.39	2015.76	-0.317767	0.0947512	-3.3537	0.000797401	0.024461	No Significance
ETV1	363.47	797.325	571.359	-1.13358	0.338036	-3.35343	0.000798165	0.024461	Down
CC2D1A	1894.43	1412.55	1663.53	0.423506	0.126293	3.35335	0.000798389	0.024461	No Significance
ATF6	3752.94	2861.07	3325.59	0.391303	0.1167	3.35306	0.000799232	0.0244661	No Significance
RIC1	1562.6	1079.2	1330.97	0.533912	0.159299	3.35162	0.000803389	0.0245726	No Significance
QSOX2	2339.39	1621.98	1995.63	0.528146	0.157592	3.35134	0.000804205	0.0245768	No Significance
CCL4	81.5621	174.886	126.28	-1.09686	0.327361	-3.35063	0.000806293	0.0246038	Down
SLC38A4	217.955	589.874	396.166	-1.43687	0.428844	-3.35057	0.000806447	0.0246038	Down
TG	459.297	246.505	357.334	0.89734	0.267844	3.35023	0.000807443	0.0246134	Up
TMIGD3	54.0746	94.4087	73.4013	-0.800849	0.239116	-3.34921	0.000810425	0.0246836	Down
BCLAF1P1	3.39331	4.07279	2.21099	1.80588	0.539262	3.3488	0.000811633	0.0246996	Up
BRAF	1415.79	1104.87	1266.81	0.356924	0.106598	3.34833	0.000813003	0.0247205	No Significance
MUSTN1	134.053	109.384	90.6015	1.62898	0.486546	3.34804	0.000813845	0.0247253	Up
AC084756.1	1.65535	9.72525	5.52218	-2.57288	0.768599	-3.34749	0.000815475	0.0247395	Down
AC008026.1	53.4675	25.955	40.2844	1.04812	0.313128	3.34725	0.000816165	0.0247395	Up
AC018442.1	8.27659	16.3719	12.1556	-0.98538	0.294391	-3.34719	0.000816362	0.0247395	Down
RPL12P4	41.3782	18.9793	30.6454	1.12784	0.337012	3.34658	0.000818145	0.0247541	Up
AC034238.1	21.2627	29.9165	22.3956	-0.932508	0.278657	-3.34644	0.000818563	0.0247541	Down
LINC01793	7.74356	17.9998	7.70158	-1.41948	0.424189	-3.34633	0.000818892	0.0247541	Down
MYO6	3306	2025.72	2692.53	0.706576	0.211193	3.34564	0.000820933	0.0247951	Up
CCDC85B	2985.94	1938.06	2483.83	0.623635	0.186421	3.3453	0.000821945	0.0248049	Up
FCGR1A	266.92	532.395	394.127	-0.996166	0.297813	-3.34494	0.000823002	0.0248162	Down
AC007012.2	0.815967	2.03183	1.13588	-2.41914	0.723398	-3.34414	0.000825386	1	No Significance
CCDC92	1884.33	2584.13	2219.65	-0.455451	0.136237	-3.34309	0.000828513	0.0249615	No Significance
GAB3	157.464	236.652	195.408	-0.585892	0.175278	-3.34265	0.000829823	0.0249802	Down
AC139100.1	45.9353	25.674	36.2267	0.834045	0.249709	3.34007	0.000837578	0.0251927	Up
TRIR	8401.66	5820.72	7164.96	0.529598	0.158579	3.33965	0.000838844	0.0252099	No Significance
FAM207A	1383.66	900.739	1152.26	0.61894	0.18535	3.3393	0.000839892	0.0252204	Up
PLAC1	20.5743	54.0472	36.6134	-1.38686	0.415557	-3.33735	0.000845805	0.0253642	Down
CARD11	107.344	184.337	144.237	-0.776786	0.232762	-3.33726	0.000846082	0.0253642	Down
EEF1B2	10057.4	6659.53	8429.27	0.594783	0.178275	3.33633	0.000848929	0.0254285	Up
AC104619.3	65.674	36.4881	51.6891	0.843767	0.252935	3.3359	0.000850229	0.0254337	Up
DSEL	1143.43	2144.32	1623.02	-0.907319	0.271998	-3.33576	0.00085068	0.0254337	Down
MAGEB1	44.7395	291.604	163.029	-2.70381	0.810617	-3.33549	0.000851477	0.0254337	Down
GREB1L	88.5437	36.5328	63.6218	1.27886	0.383426	3.33535	0.000851909	0.0254337	Up
HMGN2P31	2.36685	3.13426	1.99739	-1.6533	0.495812	-3.33453	0.000854434	0.025488	Down
NUAK2	82.4338	130.561	105.495	-0.66018	0.19801	-3.33407	0.00085585	0.0254946	Down
WWP2	7955.56	4763.63	6426.09	0.739874	0.221929	3.33383	0.000856592	0.0254946	Up
SPN	358.798	573.962	461.897	-0.677678	0.20329	-3.33355	0.000857464	0.0254946	Down
AC106738.1	20.345	5.82853	9.2909	1.10178	0.330513	3.33354	0.00085747	0.0254946	Up
AC115837.1	10.2337	5.88566	8.15026	0.79297	0.237913	3.33302	0.000859085	0.0255217	Up
CYFIP2	3602.74	1586.89	2636.81	1.18278	0.354938	3.33234	0.000861181	0.025563	Up
EPCAM	507.673	218.576	369.147	1.21501	0.364795	3.33065	0.000866428	0.0256977	Up
MBP	349.351	540.989	441.178	-0.630294	0.189341	-3.32889	0.000871921	0.025824	Down
AC135731.2	9.30574	22.8428	15.7922	-1.29246	0.388262	-3.32883	0.000872113	0.025824	Down
SRP14P1	2.13494	0.750189	1.47141	1.57482	0.473143	3.32843	0.000873362	1	No Significance
IDO1	91.3396	132.714	93.1693	-1.22061	0.366756	-3.32813	0.0008743	0.0258637	Down
IRS1	3614.97	2369.3	3018.09	0.609338	0.183097	3.32795	0.000874884	0.0258637	Up
KLF16	2361.51	1618.44	2005.45	0.545086	0.163806	3.32763	0.000875888	0.0258723	No Significance
SASH3	264.667	462.264	359.349	-0.803072	0.24143	-3.32632	0.000880012	0.0259709	Down
TOP1MT	1601.95	1022.15	1324.13	0.648158	0.194869	3.32611	0.00088066	0.0259709	Up
KLHL17	856.909	512.022	691.651	0.743102	0.223439	3.32575	0.000881811	0.0259836	Up
KCND2	42.8791	13.4697	28.7871	1.67338	0.503195	3.32551	0.000882563	0.0259847	Up
PREX1	5805.94	3854.53	4870.89	0.590943	0.17776	3.3244	0.000886102	0.0260395	Up
RN7SL647P	4.0983	8.50953	6.21201	-1.02753	0.309102	-3.32424	0.000886609	0.0260395	Down
AC025165.2	34.6987	122.394	50.2014	-2.39533	0.720606	-3.32405	0.000887195	0.0260395	Down
KLF4	2414.13	1435.79	1945.34	0.749697	0.225539	3.32402	0.000887302	0.0260395	Up
IRX4	28.1817	23.1836	8.92174	-1.5464	0.465301	-3.32345	0.000889123	0.0260718	Down
TOX2	405.768	806.2	597.641	-0.990982	0.298206	-3.32315	0.000890075	0.0260786	Down
PANX3	11831.1	4524.72	8330.11	1.38665	0.417318	3.32277	0.000891279	0.0260928	Up
AC246787.1	38.6694	20.1651	29.8027	0.934491	0.281297	3.32208	0.000893506	0.0261368	Up
RIPPLY2	23.4878	8.17146	16.1487	1.51483	0.456066	3.32152	0.000895291	0.0261679	Up
LINC00924	30.4222	59.0533	44.1413	-0.958568	0.288655	-3.32081	0.000897571	0.0262134	Down
AP001107.5	10.0013	50.7585	17.7879	-1.3969	0.420786	-3.31973	0.000901038	0.0262871	Down
RAB37	43.0922	78.5593	60.0868	-0.85873	0.258687	-3.31957	0.000901546	0.0262871	Down
RNA5SP395	0.406436	1.52087	0.940437	-1.763	0.531146	-3.31924	0.000902614	1	No Significance
AL139132.1	3.32476	1.17385	2.29411	1.3671	0.412166	3.31686	0.000910341	0.0265222	Up
AC009474.1	5.96842	3.05736	4.57354	0.954712	0.287857	3.31662	0.000911131	0.0265239	Up
FCGR1B	52.5151	104.678	77.5098	-0.989997	0.298576	-3.31573	0.000914046	0.0265694	Down
PGM5	149.332	265.393	204.944	-0.829488	0.250176	-3.31561	0.000914418	0.0265694	Down
AL663070.1	30.5921	18.0821	24.5977	0.73792	0.22257	3.31545	0.000914955	0.0265694	Up
LINC02139	35.793	62.6193	48.6473	-0.803014	0.242219	-3.31524	0.000915629	0.0265694	Down
MAFG-DT	373.868	256.598	317.676	0.542929	0.163785	3.31488	0.000916819	0.0265826	No Significance
CASTOR1	327.404	568.005	442.692	-0.794197	0.239674	-3.31365	0.000920869	0.0266636	Down
AC074212.1	253.329	151.282	204.431	0.744211	0.224604	3.31344	0.000921557	0.0266636	Up
MSRB1	737.541	997.168	861.946	-0.434432	0.131122	-3.3132	0.000922366	0.0266636	No Significance
AP000811.1	9.52834	4.5522	7.14394	1.02059	0.308044	3.31314	0.000922558	0.0266636	Up
PXN	3603.92	4633.56	4097.29	-0.362428	0.109418	-3.31233	0.000925225	0.0267194	No Significance
AC012414.4	14.0051	30.8033	22.0543	-1.145	0.345757	-3.31156	0.000927763	0.0267713	Down
ME1	1932.42	1237.55	1599.46	0.642607	0.194073	3.31115	0.000929121	0.0267892	Up
IGKV3D-15	12.7072	93.2694	25.5105	-2.47775	0.748492	-3.31033	0.000931875	0.0268472	Down
FARP2	2415.01	1758.2	2100.29	0.457791	0.138311	3.30987	0.000933394	0.0268696	No Significance
AC009336.1	6.78754	12.9149	9.72357	-0.914688	0.276408	-3.30919	0.000935659	0.026884	Down
PROC	17.8073	33.6265	25.3873	-0.917435	0.277253	-3.30902	0.000936231	0.026884	Down
ASPHD2	182.678	288.624	233.444	-0.65878	0.199091	-3.30893	0.000936518	0.026884	Down
AC078925.2	11.83	3.70834	7.93838	1.66944	0.50454	3.30883	0.000936865	0.026884	Up
FAM110D	979.334	473.388	736.902	1.04937	0.317164	3.30861	0.000937612	0.0268842	Up
AC090518.1	5.15967	4.2884	2.89925	-1.37261	0.414904	-3.30825	0.000938807	0.0268931	Down
ERMP1	1212.71	776.57	1003.73	0.642444	0.194205	3.30807	0.000939408	0.0268931	Up
DKKL1	13.9316	26.1617	19.7919	-0.906038	0.273911	-3.30779	0.000940359	0.026899	Down
GAPDHP21	20.7664	9.70205	15.4647	1.12113	0.338985	3.3073	0.000942005	0.0269248	Up
USP21	1437.03	1071.12	1261.7	0.423965	0.128261	3.30549	0.000948119	0.027067	No Significance
REPS2	278.36	416.785	344.689	-0.581188	0.17584	-3.3052	0.000949073	0.027067	No Significance
SH3BGRL3	9564.18	14025.8	11702	-0.552313	0.167107	-3.30515	0.000949265	0.027067	No Significance
MSLN	9.42814	17.7305	11.2056	-1.76756	0.534877	-3.30461	0.000951087	0.027067	Down
MAMLD1	204.266	334.251	266.55	-0.709413	0.214679	-3.30454	0.000951335	0.027067	Down
AC012519.1	2.69719	0.924083	1.84758	1.49783	0.453271	3.3045	0.000951462	0.027067	Up
BMS1P16	23.3031	35.5797	29.1856	-0.612415	0.185353	-3.30405	0.000952989	0.0270891	Down
DFFB	405.217	310.053	359.617	0.387686	0.117345	3.30381	0.000953808	0.0270911	No Significance
CNIH3-AS2	9.02897	22.2716	15.3744	-1.3075	0.395938	-3.30228	0.000959032	0.0272182	Down
KHDC4	2146.57	1613.18	1890.99	0.411912	0.124801	3.30054	0.000964995	0.0273396	No Significance
LINC01422	86.9197	110.711	86.9803	-0.76056	0.230459	-3.3002	0.000966159	0.0273396	Down
BOLA2P2	12.5903	23.5693	17.8511	-0.887553	0.268941	-3.30018	0.000966226	0.0273396	Down
AC004862.1	146.534	69.6914	109.714	1.06979	0.324164	3.30015	0.000966331	0.0273396	Up
IGHV1-2	15.7039	87.8942	24.2092	-2.12431	0.6442	-3.29759	0.000975181	0.0275685	Down
BTG3	2110.36	1444.45	1791.28	0.546584	0.165771	3.29722	0.000976472	0.0275834	No Significance
ZYX	5618.22	7913.84	6718.21	-0.494243	0.149942	-3.29624	0.000979892	0.0276338	No Significance
SERP1	9977.21	7379.19	8732.32	0.435204	0.132037	3.29607	0.000980474	0.0276338	No Significance
AC100803.3	6.90362	20.773	13.5493	-1.58788	0.481753	-3.29605	0.000980544	0.0276338	Down
PPP1R3A	37.3345	34.6864	17.5931	2.15273	0.653221	3.29556	0.000982265	0.027651	Up
INAVA	148.838	270.564	207.165	-0.861956	0.26156	-3.29544	0.000982681	0.027651	Down
MYOM2	778.817	333.663	565.514	1.22301	0.371236	3.29443	0.000986225	0.0277183	Up
RNA5SP296	1.28476	3.15028	2.17866	-1.23971	0.376318	-3.29432	0.000986604	0.0277183	Down
LSMEM2	34.6227	15.3017	25.3647	1.17925	0.357999	3.294	0.000987737	0.0277286	Up
TPM3P8	1.89912	0.7209	1.33455	1.34611	0.408661	3.29396	0.00098787	1	No Significance
RNU4-2	35.36	955.391	40.3078	-1.42651	0.433127	-3.29352	0.000989405	0.0277539	Down
RPL7P48	10.1624	5.10324	7.73823	0.972369	0.295474	3.29088	0.000998745	0.0279942	Up
ASPSCR1	2733.25	1942.41	2354.31	0.492812	0.149776	3.29032	0.00100074	0.0280284	No Significance
FREM2	24.7083	172.701	45.4992	-1.46453	0.445167	-3.28984	0.00100245	0.0280548	Down
C1orf43	9143.04	7261.82	8241.62	0.332301	0.101042	3.28874	0.00100638	0.0281044	No Significance
TLK1	3679.54	2185.44	2963.62	0.751706	0.228571	3.28872	0.00100644	0.0281044	Up
ZBED6	1560.78	861.905	1225.9	0.856459	0.260426	3.28869	0.00100656	0.0281044	Up
MTDHP1	5.22316	9.36212	7.20641	-0.864302	0.262846	-3.28825	0.00100813	0.028119	Down
AL359399.1	22.2394	9.91052	16.3318	1.15704	0.351898	3.28799	0.00100907	0.028119	Up
SPDYE2	159.263	270.832	212.723	-0.765815	0.23292	-3.28789	0.00100941	0.028119	Down
KLRC4	2.14917	7.69037	4.80433	-1.82369	0.554902	-3.28651	0.00101437	0.0281846	Down
AL022097.1	5.79334	11.4726	8.51468	-0.945828	0.287812	-3.28627	0.00101523	0.0281846	Down
KIF21A	1528.3	812.552	1185.34	0.911234	0.277289	3.28622	0.00101541	0.0281846	Up
AL365440.1	16.9734	9.21506	13.2559	0.879363	0.267595	3.28617	0.00101559	0.0281846	Up
AC087284.1	27.9809	55.541	41.1868	-0.989118	0.300996	-3.28615	0.00101566	0.0281846	Down
EXOSC10-AS1	47.8942	27.5816	38.1611	0.800316	0.243563	3.28588	0.00101666	0.0281869	Up
RDH5	81.4816	145.626	112.217	-0.832297	0.253309	-3.2857	0.00101729	0.0281869	Down
HCN3	277.473	175.521	228.621	0.660336	0.201029	3.28478	0.0010206	0.028257	Up
TIMM13	4162.18	2666.3	3445.41	0.642499	0.195638	3.28413	0.00102297	0.0282824	Up
PHYHIPL	31.0878	81.0096	55.0087	-1.38336	0.421228	-3.2841	0.00102308	0.0282824	Down
SUOX	606.936	793.634	696.395	-0.386432	0.117678	-3.2838	0.00102416	0.0282906	No Significance
GUSBP6	7.91934	17.7756	7.40198	-1.25301	0.381711	-3.28262	0.00102846	0.0283792	Down
CASP5	62.9579	25.0548	44.796	1.33072	0.405417	3.28234	0.0010295	0.0283792	Up
NKAPD1	1976.84	1547.56	1771.15	0.352902	0.107524	3.28209	0.0010304	0.0283792	No Significance
ESRRB	11.8736	23.9835	17.6763	-1.01599	0.309559	-3.28206	0.0010305	0.0283792	Down
AC015922.3	121.089	236.656	176.464	-0.967639	0.294889	-3.28137	0.00103306	0.028428	Down
HBG2	117.081	33.7941	37.7381	0.977646	0.297973	3.28099	0.00103443	0.028444	Up
IMPDH2	6517.58	4700.83	5647.05	0.471385	0.143685	3.28067	0.00103559	0.0284544	No Significance
ARL8B	2352.26	3021.59	2672.98	-0.361495	0.110234	-3.27933	0.00104052	0.0285683	No Significance
LINC01666	2.99553	9.23148	5.98359	-1.64437	0.501562	-3.2785	0.00104362	0.0286316	Down
SMIM24	10.3358	23.0049	16.4064	-1.1529	0.351707	-3.27802	0.00104538	0.0286581	Down
L3HYPDH	510.598	387.61	451.666	0.397677	0.121334	3.27754	0.00104715	0.028685	No Significance
MYO19	1782.41	1305.85	1554.05	0.448986	0.137006	3.27714	0.00104864	0.028704	No Significance
CACNA1C-IT3	0.711388	2.88318	1.75204	-2.12685	0.649069	-3.27677	0.00105003	0.0287204	Down
AC009159.3	14.4676	26.1217	20.0518	-0.842823	0.25724	-3.27641	0.00105135	0.0287347	Down
MALL	519.466	893.469	698.676	-0.782236	0.238776	-3.27602	0.00105281	0.0287361	Down
AC139099.2	5.83869	2.02961	4.0135	1.5113	0.461338	3.27592	0.0010532	0.0287361	Up
AL360219.2	4.28182	9.39323	6.73103	-1.1263	0.343835	-3.2757	0.00105402	0.0287361	Down
AC079804.1	3.42489	1.36772	2.43916	1.30264	0.397685	3.27555	0.00105457	0.0287361	Up
ZNF550	483.343	364.286	426.295	0.406765	0.124203	3.27501	0.00105659	0.0287694	No Significance
AC002511.2	3.25946	7.14401	5.12081	-1.10002	0.335924	-3.27462	0.00105806	0.0287878	Down
NLRC3	111.233	166.032	137.491	-0.572891	0.175069	-3.27237	0.00106648	0.0289739	No Significance
PGAP2	723.542	552.554	641.61	0.38864	0.11877	3.2722	0.00106715	0.0289739	No Significance
LST1	225.617	386.108	302.519	-0.773026	0.236245	-3.27213	0.0010674	0.0289739	Down
CEACAM21	25.0166	44.3871	34.2983	-0.817688	0.249909	-3.27195	0.0010681	0.0289739	Down
VWA3A	7.32086	18.701	12.7738	-1.37135	0.419223	-3.27117	0.00107105	0.0290321	Down
MOB3B	854.315	532.704	700.21	0.680793	0.208185	3.27014	0.00107496	0.0291164	Up
KDM2A	6154.1	4893.18	5549.91	0.330643	0.101155	3.26868	0.0010805	0.0292446	No Significance
RSPH9	65.4226	104.397	84.0979	-0.668222	0.204447	-3.26843	0.00108145	0.0292485	Down
YY1AP1	3534.16	2683.33	3126.47	0.397149	0.121616	3.2656	0.00109234	0.0294989	No Significance
ATPAF1	2382.38	1891.5	2147.17	0.332698	0.10188	3.2656	0.00109234	0.0294989	No Significance
SPCS2P1	4.57069	1.63227	3.1627	1.55762	0.477199	3.26408	0.00109818	0.0296346	Up
SNORD3A	278.896	1008.59	425.408	-1.06726	0.327061	-3.26318	0.00110168	0.0297069	Down
UBQLN4	3502.48	2745.61	3139.81	0.351099	0.107624	3.26227	0.00110523	0.0297805	No Significance
MYBPC1	2005.15	995.498	81.8072	2.32797	0.713665	3.26199	0.00110635	0.0297883	Up
CGB3	10.6466	13.2542	4.89192	-1.87461	0.574761	-3.26155	0.00110806	0.0298123	Down
LINC00304	18.191	31.1039	24.3784	-0.768164	0.235544	-3.26124	0.00110926	0.0298225	Down
GRM7	23.5405	38.3544	27.6251	-1.11294	0.341332	-3.26057	0.00111188	0.0298708	Down
LARP1	12613.8	9665.69	11201.1	0.383945	0.117768	3.26018	0.0011134	0.0298893	No Significance
AC093673.1	130.275	200.712	164.026	-0.622468	0.190996	-3.25906	0.00111783	0.0299653	Down
NPW	1130.61	403.879	782.386	1.48469	0.455559	3.25904	0.00111789	0.0299653	Up
PREB	3759.19	2704.91	3254.01	0.474781	0.145692	3.25879	0.00111887	0.0299695	No Significance
FOXL3	5.35154	2.65035	3.49094	1.89961	0.583246	3.25695	0.00112614	0.030142	Up
PSMG1	1618.57	1136.28	1387.47	0.510186	0.156769	3.25439	0.00113638	0.0303719	No Significance
GPD1	94.5698	64.7275	47.1908	1.2331	0.378904	3.25438	0.00113641	0.0303719	Up
LINC01222	11.8241	3.87907	8.0171	1.58558	0.487363	3.25337	0.00114043	0.0304499	Up
ABHD10	1167.32	842.978	1011.9	0.469344	0.14427	3.25323	0.00114101	0.0304499	No Significance
TM4SF1	1168.68	1963.67	1549.61	-0.748657	0.23022	-3.25192	0.00114629	0.0305684	Down
MYO1F	773.3	1219.34	987.026	-0.656304	0.201864	-3.25122	0.0011491	0.0305803	Down
RORA	1145.69	644.565	905.57	0.829685	0.255193	3.25121	0.00114916	0.0305803	Up
PGAM4	7.37877	102.494	5.61359	0.941236	0.289506	3.25118	0.00114927	0.0305803	Up
AC005291.2	7.2864	16.6648	11.7802	-1.2211	0.375717	-3.25005	0.00115385	0.030675	Down
CREBZF	2357.25	1630.27	2008.9	0.531759	0.163624	3.24988	0.00115453	0.030675	No Significance
ABCB10	678.345	523.326	604.065	0.372967	0.114799	3.24887	0.00115863	0.0307389	No Significance
HNRNPA1P8	16.7741	9.70275	13.3857	0.763441	0.234996	3.24874	0.00115918	0.0307389	Up
IGLC3	206.045	786.358	484.112	-1.93255	0.594889	-3.2486	0.00115975	0.0307389	Down
AC007485.2	118.625	169.837	143.164	-0.517383	0.159271	-3.24845	0.00116036	0.0307389	No Significance
CLCN3P1	14.7632	29.8313	21.9833	-1.00945	0.310776	-3.24817	0.00116148	0.0307389	Down
CLK2	2397.03	1841.86	2131.01	0.380254	0.117072	3.24804	0.00116202	0.0307389	No Significance
LINC01419	19.1914	81.8682	24.352	-1.39753	0.430324	-3.24761	0.00116377	0.0307626	Down
PIK3R5	233.972	378.806	303.372	-0.69324	0.213497	-3.24707	0.00116601	0.0307994	Down
GPHA2	11.9322	6.71486	7.92843	1.72088	0.530049	3.24664	0.00116778	0.0308171	Up
AC015853.1	2.23358	4.99074	3.55472	-1.10508	0.340393	-3.24649	0.00116838	0.0308171	Down
AL589843.1	121.147	75.9525	99.4913	0.6726	0.207294	3.24466	0.0011759	0.0309928	Up
ADAMTS19-AS1	3.36725	0.44504	0.85942	2.36794	0.729898	3.2442	0.00117781	1	No Significance
IGKV2-28	12.3774	180.046	25.8662	-2.76445	0.852427	-3.24304	0.00118263	0.0311476	Down
AC091180.1	1.37961	1.74431	0.990639	-2.22974	0.687555	-3.243	0.00118276	1	No Significance
TCAF1P1	112.47	63.508	89.0088	0.82099	0.253202	3.24243	0.00118513	0.0311788	Up
HOMER3-AS1	14.5097	23.365	18.7529	-0.651588	0.200962	-3.24234	0.00118554	0.0311788	Down
METTL8	916.443	696.22	810.92	0.396635	0.122388	3.24081	0.00119191	0.0313236	No Significance
AC130686.1	4.49342	1.7626	3.1849	1.39182	0.4295	3.24056	0.00119295	0.031328	Up
NFX1	2256.74	1779.93	2028.27	0.342381	0.105681	3.23975	0.00119633	0.0313941	No Significance
MARCO	30.6541	91.7308	59.92	-1.57874	0.487339	-3.23951	0.00119735	0.0313982	Down
HNRNPA1P67	19.4123	8.78041	14.3178	1.1273	0.348042	3.23898	0.00119956	0.0314307	Up
CA3	10541.2	3830.76	7325.79	1.46032	0.450884	3.2388	0.00120033	0.0314307	Up
LINC02037	14.7884	10.7091	7.93363	-0.994938	0.307218	-3.23854	0.00120144	0.031437	Down
AC002401.1	1.4964	4.43812	2.90597	-1.50513	0.46484	-3.23795	0.00120391	0.031479	Down
RNA5SP179	2.00582	0.506562	1.28743	2.07817	0.641886	3.23761	0.00120537	1	No Significance
AC046144.1	104.384	54.154	68.0913	1.86896	0.57743	3.23668	0.0012093	0.031597	Up
ARHGEF17	4949.34	3643.91	4323.82	0.441764	0.136497	3.23644	0.00121031	0.0316008	No Significance
CYP2S1	75.2898	128.301	100.691	-0.766345	0.236813	-3.23607	0.00121188	0.0316188	Down
AC093726.1	62.608	100.507	80.7677	-0.68019	0.210227	-3.23551	0.00121427	0.0316585	Down
TXNL4A	3275.63	2241.45	2780.08	0.547392	0.169224	3.23472	0.00121762	0.0317229	No Significance
BORCS8-MEF2B	258.941	186.634	224.294	0.472986	0.146243	3.23425	0.00121964	0.0317528	No Significance
NEK10	42.2902	69.2475	55.2072	-0.713545	0.220662	-3.23365	0.00122217	0.0317959	Down
ZFYVE21	1639.34	1272.67	1463.65	0.365493	0.113073	3.23238	0.00122766	0.0319155	No Significance
CBX3P4	4.73725	9.01829	6.78858	-0.917798	0.28408	-3.23077	0.00123458	0.0320724	Down
RNU2-2P	33.4407	675.367	44.4222	-1.16766	0.361477	-3.23024	0.00123685	0.0321085	Down
ACTG1P24	7.87094	17.7342	12.5971	-1.1425	0.353742	-3.22976	0.00123896	0.0321201	Down
IL31RA	47.2049	90.151	67.7832	-0.936914	0.290091	-3.22973	0.00123907	0.0321201	Down
FDX1	1472.74	1019.59	1255.61	0.530492	0.164275	3.2293	0.00124094	0.0321399	No Significance
APOL1	1475.44	2762.55	2092.18	-0.904864	0.280218	-3.22914	0.00124161	0.0321399	Down
ABLIM1	1834.61	1149.98	1506.56	0.673642	0.208647	3.22862	0.0012439	0.03216	Up
DBNDD1	224.617	165.225	161.53	1.27306	0.39433	3.2284	0.00124483	0.03216	Up
AC009088.1	11.9887	22.1718	16.8681	-0.863249	0.267411	-3.22817	0.00124584	0.03216	Down
ZMYND19	1156.86	860.442	1014.83	0.427218	0.132341	3.22815	0.00124594	0.03216	No Significance
ANKRD13B	995.857	675.557	842.38	0.559827	0.173484	3.22696	0.00125114	0.0322465	No Significance
ADD1	6025.22	7510.29	6736.81	-0.317782	0.098487	-3.22664	0.00125251	0.0322465	No Significance
PSG11	4.96857	3.80574	2.43748	-1.66737	0.516766	-3.22654	0.00125295	0.0322465	Down
OAT	3835.98	2752.77	3316.94	0.478726	0.148379	3.22638	0.00125366	0.0322465	No Significance
ANK3	2581.18	1237.68	1937.42	1.06044	0.328681	3.22636	0.00125375	0.0322465	Up
PLCB4	1192.05	719.629	965.683	0.727676	0.225561	3.22608	0.001255	0.0322559	Up
PIEZO1	9755.21	7483.81	8666.83	0.382458	0.118588	3.22509	0.00125934	0.0323446	No Significance
EPHA1	43.6052	67.9837	55.2866	-0.63245	0.196196	-3.22356	0.00126608	0.0324945	Down
CLTCL1	612.34	942.565	770.573	-0.62218	0.193033	-3.22318	0.00126778	0.032515	Down
USP4	1775.38	2145.34	1952.65	-0.273038	0.0847393	-3.22209	0.00127261	0.0326158	No Significance
AP000695.3	32.6923	54.6519	43.2146	-0.740397	0.229831	-3.22149	0.00127526	0.0326608	Down
ZBTB7B	2042.81	1502.86	1784.09	0.44287	0.137505	3.22075	0.00127857	0.0327163	No Significance
RBM15	755.345	582.889	672.71	0.372341	0.115619	3.22042	0.00128002	0.0327163	No Significance
BBS4	570.229	751.922	657.29	-0.39914	0.123946	-3.22027	0.0012807	0.0327163	No Significance
FAM76B	620.08	459.233	543.007	0.432577	0.134333	3.22019	0.00128104	0.0327163	No Significance
MIR222HG	79.1515	133.454	105.171	-0.752435	0.233725	-3.21932	0.00128494	0.0327751	Down
FNBP1	871.643	1231.37	1044.01	-0.498362	0.154806	-3.21927	0.00128516	0.0327751	No Significance
ACOT12	1.84698	2.29711	1.49788	-1.56645	0.486653	-3.21883	0.00128714	0.0328026	Down
AC055876.1	5.13431	1.58083	3.4316	1.71041	0.531478	3.21822	0.00128987	0.0328491	Up
PUS7	1188.88	893.738	1047.46	0.410926	0.127701	3.21787	0.00129146	0.0328664	No Significance
RNA5SP383	4.35208	7.44882	5.83593	-0.775691	0.241105	-3.21723	0.00129435	0.0328995	Down
AP002847.1	51.786	81.1777	65.8695	-0.647942	0.201404	-3.21712	0.00129484	0.0328995	Down
LILRA2	77.6111	128.699	102.091	-0.726024	0.225685	-3.21698	0.00129548	0.0328995	Down
AC063977.6	4.02943	10.0504	6.91449	-1.29847	0.403801	-3.21562	0.00130162	0.0330322	Down
AC004918.3	69.2218	45.5218	57.8656	0.600317	0.186709	3.21525	0.00130331	0.0330447	Up
DRAM1	513.84	699.235	602.675	-0.443989	0.138098	-3.21503	0.00130429	0.0330447	No Significance
CCDC102B	250.977	366.707	306.431	-0.548018	0.170468	-3.21478	0.00130544	0.0330447	No Significance
SLC7A1	3548.84	2457.05	3025.69	0.530339	0.164973	3.21471	0.00130577	0.0330447	No Significance
RXFP1	14.0698	21.5469	14.9857	-1.27524	0.39672	-3.21445	0.00130694	0.0330514	Down
AC092958.1	14.6461	33.3882	23.6267	-1.19684	0.372377	-3.21406	0.00130874	0.0330705	Down
CD53	976.255	1647.77	1298.02	-0.754965	0.234907	-3.21388	0.00130952	0.0330705	Down
TMEM184A	195.645	87.8585	143.997	1.15605	0.35974	3.21356	0.00131099	0.0330844	Up
FRMD1	133.44	53.7371	95.2489	1.31075	0.407914	3.2133	0.00131219	0.0330918	Up
CEACAM1	230.644	470.959	345.795	-1.02966	0.320525	-3.2124	0.0013163	0.0331723	Down
ALG9	1732.3	1376.69	1561.9	0.331484	0.103208	3.21181	0.00131901	0.033188	No Significance
DNAJB5	524.661	717.367	616.999	-0.450674	0.140321	-3.21173	0.00131938	0.033188	No Significance
AL390726.2	8.94467	25.4705	16.8633	-1.5074	0.469351	-3.21167	0.00131968	0.033188	Down
MAP1LC3C	17.2377	31.651	24.1441	-0.870194	0.270967	-3.21143	0.00132075	0.0331919	Down
RPL5P9	22.4713	12.0289	17.4677	0.889587	0.277052	3.2109	0.00132318	0.03323	Up
HSP90AA4P	16.3927	8.99042	12.8458	0.834358	0.259971	3.20942	0.00133002	0.0333786	Up
NIT2	1156.57	881.859	1024.94	0.391197	0.121903	3.20908	0.00133161	0.0333953	No Significance
MIR199A2	14.2491	6.50496	10.5384	1.14131	0.355701	3.20861	0.00133379	0.0334269	Up
IGHG1	2006.3	6264.35	2037.2	-1.72859	0.538815	-3.20813	0.001336	0.0334464	Down
CRYGN	28.3642	24.8797	18.0385	-1.07545	0.335235	-3.20804	0.00133642	0.0334464	Down
AC009495.3	25.3842	13.496	19.6877	0.906402	0.282603	3.20733	0.00133972	0.033506	Up
RPS29	9892.53	6603.91	8316.73	0.583049	0.181857	3.20608	0.00134556	0.0336289	No Significance
UVSSA	745.606	1003.17	869.022	-0.428296	0.133598	-3.20586	0.00134659	0.0336314	No Significance
RPL41P2	119.609	70.9057	96.2719	0.753058	0.23497	3.2049	0.00135107	0.0337201	Up
FADS1	6410.18	4318.43	5407.88	0.569832	0.17782	3.20454	0.00135278	0.0337333	No Significance
MIR4768	2.05163	6.12787	4.00483	-1.576	0.491825	-3.20439	0.00135347	0.0337333	Down
TNFRSF10B	2868.79	1919.99	2414.16	0.579103	0.180745	3.20398	0.00135541	0.0337585	No Significance
SLIT1	41.4165	43.8796	32.9051	-0.940403	0.293546	-3.20359	0.00135724	0.0337807	Down
RPS24P13	4.30883	2.16877	3.28339	1.00116	0.312608	3.2026	0.00136192	0.0338596	Up
AC018638.6	11.6648	19.7702	15.5486	-0.736329	0.229921	-3.20253	0.00136228	0.0338596	Down
SF3A3P2	6.32634	2.58472	4.53348	1.31676	0.411216	3.20212	0.00136421	0.0338844	Up
AC022007.1	90.5838	129.187	109.081	-0.511942	0.159911	-3.20143	0.00136748	0.0339389	No Significance
AC010761.2	16.5562	38.7412	27.1865	-1.2259	0.382947	-3.20121	0.00136851	0.0339389	Down
EIF3E	13918.1	9881.71	11984	0.494079	0.154363	3.20075	0.0013707	0.0339389	No Significance
TATDN2P3	18.6181	6.59974	12.8593	1.48082	0.462675	3.20056	0.0013716	0.0339389	Up
ABCC10	1265.39	1864.34	1552.38	-0.55878	0.174589	-3.20054	0.00137171	0.0339389	No Significance
GRAP2	50.2257	93.0034	70.7233	-0.882831	0.275856	-3.20033	0.00137268	0.0339389	Down
SNRPGP4	13.6695	5.79674	9.89715	1.23693	0.386519	3.20018	0.00137342	0.0339389	Up
NPM1P19	4.86172	1.78341	3.38669	1.40835	0.440113	3.19998	0.00137439	0.0339389	Up
RPL21	17615.8	11658.8	14761.4	0.595444	0.186083	3.19988	0.00137484	0.0339389	Up
AL353759.1	104.71	240.002	130.994	-0.610381	0.190813	-3.19884	0.00137981	0.0340232	Down
AL049844.2	13.4513	24.3048	18.6519	-0.833915	0.260698	-3.19877	0.00138013	0.0340232	Down
SLC27A3	2397.49	1742.95	2083.86	0.460005	0.143875	3.19725	0.00138746	0.0341807	No Significance
CCDC157	136.087	182.801	158.471	-0.422132	0.132046	-3.19686	0.00138933	0.0342033	No Significance
GAN	1170.11	857.231	1020.19	0.448996	0.140505	3.19559	0.00139545	0.0343141	No Significance
AC083906.5	1.74631	0.460148	1.13003	1.80227	0.563987	3.19558	0.00139551	1	No Significance
KCNK4	4.05651	10.5931	7.18863	-1.39337	0.436036	-3.19553	0.00139572	0.0343141	Down
FAM71B	6.42341	1.9769	4.29279	1.69833	0.531628	3.19458	0.00140033	0.0343993	Up
ATP1B2	142.726	287.456	212.076	-1.01053	0.31634	-3.19443	0.00140109	0.0343993	Down
MTCO1P54	1.60238	0.146645	0.904843	2.58175	0.80832	3.19397	0.00140333	1	No Significance
RCSD1	362.612	556.892	455.704	-0.617457	0.193339	-3.19365	0.00140487	0.0344687	Down
ELAVL4	27.4376	37.1339	27.3138	-1.01856	0.319039	-3.19259	0.00141003	0.0345476	Down
AC079328.1	24.2496	14.1506	19.4105	0.777685	0.243602	3.19244	0.00141078	0.0345476	Up
AC109449.1	16.4244	29.0605	22.4792	-0.814308	0.255099	-3.19212	0.00141231	0.0345476	Down
ANXA13	101.484	50.8488	77.2212	0.998372	0.312768	3.19205	0.00141266	0.0345476	Up
AC093535.2	96.6736	164.927	129.378	-0.769288	0.241004	-3.19201	0.00141285	0.0345476	Down
BSN-DT	34.6307	63.228	48.3336	-0.862085	0.270121	-3.19147	0.0014155	0.034566	Down
AC112484.3	35.2083	19.4966	27.6798	0.854877	0.267863	3.19147	0.00141551	0.034566	Up
CIDECP1	307.439	399.726	351.66	-0.377445	0.118286	-3.19095	0.00141805	0.0345673	No Significance
STRN	1924.87	1478.63	1711.05	0.380128	0.119128	3.19092	0.00141819	0.0345673	No Significance
ANKRD18A	12.7115	27.6242	19.8572	-1.11406	0.349157	-3.19071	0.00141923	0.0345673	Down
SIRPB1	65.2805	118.09	90.5852	-0.856067	0.268302	-3.19068	0.00141939	0.0345673	Down
PLB1	133.697	201.321	166.101	-0.587714	0.184229	-3.19013	0.0014221	0.0345944	Down
TGM2	2412.59	4146.7	3243.52	-0.781322	0.244924	-3.19006	0.00142241	0.0345944	Down
FABP7	10.4759	22.6733	16.3205	-1.12369	0.352349	-3.18915	0.00142693	0.0346811	Down
XAGE2	2.17531	10.8272	6.32102	-2.31365	0.725663	-3.18833	0.00143097	0.0347274	Down
VCX3A	25.6696	154.081	87.2002	-2.58439	0.810643	-3.18807	0.00143224	0.0347274	Down
MNDA	199.324	359.228	275.945	-0.847482	0.265834	-3.18801	0.00143254	0.0347274	Down
NUDT14	928.004	601.969	771.779	0.624604	0.195924	3.18799	0.00143267	0.0347274	Up
TRIM15	3.95277	12.6179	8.1048	-1.69123	0.530586	-3.18747	0.00143523	0.0347661	Down
BX842568.2	23.2613	9.10125	16.4763	1.34285	0.421595	3.18517	0.00144668	0.0350201	Up
LTN1	1870.89	1282.22	1588.82	0.544799	0.171063	3.18479	0.00144859	0.0350429	No Significance
LRRC2	258.998	130.252	197.307	0.993302	0.311946	3.18421	0.00145152	0.0350752	Up
RPS3	57735.6	38594.6	48563.9	0.581066	0.182499	3.18395	0.00145281	0.0350752	No Significance
AL390719.2	2.7437	0.633809	1.73271	1.9976	0.627397	3.18394	0.00145283	0.0350752	Up
EEF1A1P5	979.847	620.5	807.66	0.658644	0.206901	3.18338	0.00145566	0.0351201	Up
RASSF5	344.229	494.156	416.069	-0.521037	0.163698	-3.18292	0.00145799	0.035129	No Significance
AC093635.1	14.3264	26.5701	20.1932	-0.900246	0.282853	-3.18274	0.00145889	0.035129	Down
IGLV6-57	10.3444	48.9925	13.5422	-2.4886	0.781948	-3.18256	0.00145979	0.035129	Down
C9orf135-DT	23.4412	8.45276	16.2592	1.46662	0.460834	3.18254	0.00145991	0.035129	Up
ECSIT	1764.99	1232.08	1509.64	0.518764	0.163028	3.18206	0.00146234	0.0351641	No Significance
VPS33B	531.129	657.973	591.908	-0.308251	0.096898	-3.18119	0.00146674	0.0352291	No Significance
AC145098.1	12.9953	20.2826	16.4871	-0.632754	0.198908	-3.18114	0.00146699	0.0352291	Down
KCNJ3	1070.16	443.853	770.055	1.27034	0.399414	3.18051	0.00147016	0.0352635	Up
STEAP4	705.367	1385.13	1031.09	-0.973404	0.306057	-3.18047	0.00147037	0.0352635	Down
LRRC75B	387.037	631.67	504.257	-0.705692	0.221928	-3.17982	0.00147365	0.0353081	Down
AC103770.1	12.5326	34.7288	12.5113	-1.05734	0.332529	-3.1797	0.00147429	0.0353081	Down
AC024230.1	0.961034	2.80654	1.84534	-1.64696	0.517988	-3.17953	0.00147515	0.0353081	Down
MAGEC3	3.19788	14.4066	8.56872	-2.17579	0.684375	-3.17924	0.00147664	0.0353203	Down
RPS23P2	8.54602	3.24119	6.00412	1.41645	0.445629	3.17853	0.00148024	0.0353832	Up
NCF4	277.142	486.442	377.432	-0.810069	0.254964	-3.17719	0.00148711	0.035524	Down
ANKRD18DP	68.6852	26.8072	48.6187	1.35556	0.426743	3.17653	0.00149047	0.0355808	Up
SLC44A4	19.0116	45.007	25.9799	-0.828002	0.260806	-3.17478	0.0014995	0.0357727	Down
AC110995.1	20.2371	36.7343	28.142	-0.849649	0.267677	-3.17416	0.00150269	0.0358252	Down
HMOX1	3930.11	7589.01	5683.33	-0.949345	0.299122	-3.17377	0.00150475	0.0358422	Down
ENTR1	1901.92	1460.51	1690.41	0.381236	0.12013	3.17353	0.00150595	0.0358422	No Significance
NPM1	22135.2	15768.2	19084.4	0.489298	0.154185	3.17345	0.00150637	0.0358422	No Significance
LPL	4116.89	2372.62	3281.09	0.794971	0.250532	3.17314	0.00150802	0.0358578	Up
CCDC144NL-AS1	184.24	393.352	284.44	-1.09486	0.34508	-3.17276	0.00150996	0.0358805	Down
MBNL1-AS1	338.512	210.076	276.97	0.687544	0.216805	3.17126	0.0015178	0.036043	Up
PAQR8	677.667	1060.33	861.024	-0.645883	0.203762	-3.1698	0.00152546	0.0361866	Down
FHOD3	1820.85	1228.01	1536.78	0.567882	0.179158	3.16972	0.00152584	0.0361866	No Significance
RNU6ATAC18P	0.826267	2.29209	1.52864	-1.43644	0.45327	-3.16906	0.00152933	0.0362456	Down
AL513210.2	13.5292	20.5385	14.5679	-1.16474	0.367581	-3.16867	0.00153137	0.03627	Down
ICOS	13.1484	31.0747	21.7381	-1.23132	0.38865	-3.16821	0.00153383	0.036304	Down
SUCO	2647.29	1877.75	2278.55	0.495122	0.156291	3.16794	0.00153521	0.036304	No Significance
ICE2P1	6.91136	3.70358	4.62114	1.7593	0.555363	3.16783	0.00153581	0.036304	Up
AL138976.2	31.805	52.6333	41.7852	-0.7259	0.229265	-3.1662	0.00154444	0.0364843	Down
HNRNPA1P51	7.32262	3.55797	5.51873	1.02666	0.324296	3.1658	0.0015466	0.0365038	Up
CD5	39.1143	80.212	58.807	-1.02772	0.324655	-3.16559	0.0015477	0.0365038	Down
ATG9A	4295.8	3188.8	3765.37	0.429857	0.135809	3.16517	0.00154994	0.0365038	No Significance
AC073862.2	16.6718	7.01511	12.0446	1.25272	0.395805	3.165	0.00155083	0.0365038	Up
ATP6AP2	7330.12	9926.26	8574.1	-0.437436	0.138218	-3.16482	0.00155181	0.0365038	No Significance
TLR2	314.321	502.556	404.517	-0.676164	0.213652	-3.16479	0.00155196	0.0365038	Down
EIF4A2P4	2.55606	1.08701	1.85214	1.24901	0.394677	3.16464	0.00155273	0.0365038	Up
EHD4-AS1	10.9365	19.3818	14.9832	-0.818711	0.258715	-3.16453	0.00155333	0.0365038	Down
SIT1	21.1072	43.9069	32.0321	-1.04303	0.329647	-3.16406	0.00155583	0.0365389	Down
GALNT3	1060.59	560.927	821.169	0.918593	0.290384	3.16338	0.0015595	0.0366012	Up
SIK2	2223.3	1718.36	1981.35	0.371526	0.11748	3.16245	0.00156446	0.0366938	No Significance
SYT6	366.306	94.5864	156.742	1.17596	0.3719	3.16203	0.00156673	0.0366973	Up
SAP30	1019.59	703.804	868.277	0.534717	0.169112	3.16191	0.0015674	0.0366973	No Significance
AL365361.1	14.1758	29.6225	21.5773	-1.06736	0.337575	-3.16186	0.00156765	0.0366973	Down
CCDC130	1451.02	1033.46	1250.94	0.489975	0.155027	3.16057	0.00157459	0.0368359	No Significance
RPL24	17685	12198.2	15055.9	0.535854	0.169564	3.16018	0.00157671	0.0368618	No Significance
RNF207	345.378	219.605	285.112	0.653654	0.206904	3.15921	0.00158195	0.0369605	Up
IGF1	499.131	1127.5	800.224	-1.17545	0.37212	-3.15879	0.00158427	0.0369908	Down
AC103706.1	48.3004	30.484	39.7634	0.662746	0.209828	3.15852	0.00158571	0.0370005	Up
VCX3B	8.92965	95.2948	27.8582	-2.43693	0.771609	-3.15825	0.00158722	0.0370119	Down
SNHG4	198.536	125.676	163.624	0.657182	0.208118	3.15773	0.00159003	0.0370535	Up
EEF1A1P6	327.639	221.74	276.895	0.56173	0.177957	3.15655	0.00159646	0.0371795	No Significance
UBE2O	3138.54	2498.06	2831.64	0.329008	0.104246	3.15609	0.00159901	0.0372151	No Significance
MED20	982.18	1438	1200.59	-0.549687	0.174206	-3.15538	0.0016029	0.0372817	No Significance
AC020915.2	457.949	333.069	398.11	0.459151	0.145529	3.15505	0.00160471	0.0372997	No Significance
SH2B1	3124.34	2239.3	2700.26	0.480682	0.152378	3.15453	0.00160757	0.0373234	No Significance
LILRB2	248.687	435.423	338.165	-0.80663	0.255713	-3.15444	0.00160808	0.0373234	Down
AC132825.1	23.9623	11.4362	17.9602	1.06394	0.337297	3.1543	0.00160882	0.0373234	Up
SLC1A7	26.0349	57.0732	40.9074	-1.13077	0.358533	-3.15389	0.00161111	0.0373525	Down
BUD13	903.692	707.059	809.472	0.353811	0.112208	3.15318	0.00161503	0.0374174	No Significance
TTC39B	1001.3	693.864	853.988	0.528986	0.167776	3.15294	0.00161637	0.0374174	No Significance
EPRS1	7363.35	5418.27	6431.33	0.442428	0.140328	3.15282	0.001617	0.0374174	No Significance
RBM47	576.648	858.427	711.667	-0.574068	0.182119	-3.15216	0.00162066	0.0374781	No Significance
CNNM2	833.353	628.428	735.16	0.407351	0.12924	3.15189	0.00162219	0.0374894	No Significance
FXYD6P2	0.439641	1.85258	1.11667	-2.22733	0.70676	-3.15146	0.00162456	1	No Significance
SCARNA20	3.89387	6.48353	5.13475	-0.742773	0.235697	-3.15138	0.001625	0.0375243	Down
RPL10P3	143.193	75.4492	110.733	0.92285	0.292853	3.15124	0.00162577	0.0375243	Up
RSPO1	151.396	31.2844	56.1633	1.33237	0.423111	3.14899	0.00163838	0.0377603	Up
OR3A2	20.3423	40.1315	29.8246	-0.982045	0.311874	-3.14885	0.00163912	0.0377603	Down
ZFAND1	1233.43	922.415	1084.4	0.418689	0.132965	3.14885	0.00163912	0.0377603	No Significance
MT1L	172.553	98.4762	137.058	0.810476	0.257465	3.1479	0.00164447	0.0378394	Up
DOCK2	431.807	677.329	549.453	-0.648809	0.206111	-3.14787	0.00164464	0.0378394	Down
TNFRSF18	166.378	77.5179	123.799	1.10476	0.351006	3.14741	0.00164726	0.0378756	Up
AC027338.2	2.06921	1.50021	0.885935	-1.88398	0.598613	-3.14724	0.00164821	1	No Significance
NCR3	5.44058	13.0177	9.07131	-1.21635	0.386567	-3.14654	0.00165215	0.0379202	Down
RPL13AP6	33.6431	20.1666	27.1856	0.740212	0.235261	3.14635	0.00165323	0.0379202	Up
RMND5A	3572.17	2784.87	3194.92	0.358928	0.114079	3.14632	0.0016534	0.0379202	No Significance
KCNC3	90.9158	175.613	131.5	-0.949128	0.301674	-3.14621	0.00165404	0.0379202	Down
CD69	26.1486	54.1047	39.5442	-1.04319	0.331582	-3.14611	0.00165458	0.0379202	Down
CPA4	40.3221	131.447	59.6255	-0.997247	0.317042	-3.14548	0.00165817	0.0379202	Down
ZC3H12C	705.592	498.336	606.282	0.499947	0.158943	3.14544	0.00165836	0.0379202	No Significance
MED15P9	14.3704	41.1438	27.1993	-1.51755	0.482464	-3.14541	0.00165853	0.0379202	Down
KLC1	5747.26	4553.81	5175.4	0.335752	0.106745	3.14535	0.00165886	0.0379202	No Significance
YBX1P1	112.908	72.6091	93.598	0.636081	0.202238	3.14521	0.00165967	0.0379202	Up
LINC01549	340.842	163.344	255.791	1.06089	0.337476	3.1436	0.00166885	0.0380937	Up
EEF1A1	311429	229169	272013	0.442493	0.140769	3.14339	0.00167002	0.0380937	No Significance
AP001432.1	25.2741	15.6187	20.6476	0.693117	0.220505	3.14332	0.00167043	0.0380937	Up
POU3F2	19.3177	47.3234	32.7371	-1.28973	0.410387	-3.14273	0.00167381	0.0381469	Down
MINDY3	859.46	636.701	752.721	0.432352	0.137635	3.14131	0.00168196	0.0383084	No Significance
DUSP5P1	23.1092	8.75761	16.2324	1.39899	0.445401	3.14097	0.00168392	0.0383084	Up
AC091053.1	106.266	204.172	153.179	-0.939552	0.299131	-3.14094	0.00168407	0.0383084	Down
PFKFB3	3843.62	2658.53	3275.76	0.531799	0.169326	3.14068	0.00168558	0.0383185	No Significance
DENND2C	937.56	620.661	785.712	0.595138	0.189514	3.14034	0.00168753	0.038339	Up
BORCS8	583.947	804.427	689.594	-0.460415	0.146633	-3.13991	0.00169001	0.0383712	No Significance
AC007382.1	130.059	87.3492	109.594	0.573257	0.182619	3.13909	0.00169473	0.0384395	No Significance
ZNF837	117.515	78.644	98.8891	0.582315	0.185509	3.13902	0.00169514	0.0384395	No Significance
AC017037.2	1.28512	3.54368	2.36735	-1.43085	0.455874	-3.13868	0.00169708	0.0384594	Down
FAM198B-AS1	76.5312	132.328	103.267	-0.791262	0.252125	-3.13837	0.00169889	0.0384763	Down
PCDHGA11	675.852	281.999	487.131	1.26083	0.401804	3.13792	0.00170149	0.0385111	Up
USP8P2	2.08245	3.00907	1.96273	-1.53662	0.489817	-3.13712	0.00170615	0.0385924	Down
POLR1E	1401	971.57	1195.23	0.52774	0.168264	3.13638	0.00171045	0.0386331	No Significance
SLC50A1	1349.1	1057.03	1209.15	0.35202	0.112248	3.13609	0.00171218	0.0386331	No Significance
MYO1G	164.802	286.151	222.948	-0.792869	0.252822	-3.13608	0.00171225	0.0386331	Down
GNAT3	12.3469	4.63161	8.64997	1.41454	0.451076	3.13593	0.00171311	0.0386331	Up
UNC119B	2366.05	1810.03	2099.62	0.38628	0.12318	3.1359	0.00171328	0.0386331	No Significance
TENT5D	2.44808	0.75129	1.50567	2.42383	0.773061	3.13537	0.00171639	0.0386791	Up
GNL2	3479.54	2761.23	3135.35	0.333358	0.106334	3.13502	0.00171845	0.0387015	No Significance
SAMSN1	133.79	214.74	172.579	-0.680458	0.217181	-3.13313	0.00172951	0.0389007	Down
REEP1	978.229	502.02	750.045	0.962238	0.307136	3.13294	0.00173067	0.0389007	Up
POTEI	95.5026	180.373	136.17	-0.919831	0.293608	-3.13285	0.00173116	0.0389007	Down
GNG2	1938.04	2846.28	2373.24	-0.554602	0.177037	-3.13269	0.00173212	0.0389007	No Significance
SRFBP1	512.949	405.14	461.291	0.337772	0.10783	3.13245	0.00173353	0.0389007	No Significance
L1CAM	196.518	714.584	146.768	-1.41691	0.452337	-3.13242	0.00173374	0.0389007	Down
TAFA5	827.943	354.131	600.908	1.22533	0.391279	3.13161	0.00173851	0.0389835	Up
AC145207.2	123.273	465.491	287.252	-1.9162	0.612061	-3.13073	0.00174374	0.0390619	Down
RBPMS2	239.288	416.811	324.351	-0.800197	0.2556	-3.13066	0.00174416	0.0390619	Down
AP003119.2	21.7599	13.2171	17.6664	0.720775	0.230341	3.12916	0.00175305	0.0392367	Up
WNT6	38.2447	94.8457	65.366	-1.30928	0.418484	-3.12863	0.00175622	0.0392634	Down
FMNL1	1247.95	1927.36	1573.5	-0.626695	0.200312	-3.1286	0.00175641	0.0392634	Down
USH1C	110.633	28.8822	71.4606	1.93518	0.618633	3.12816	0.00175905	0.0392865	Up
LINC00528	15.4373	25.4298	20.2254	-0.703635	0.224943	-3.12806	0.00175962	0.0392865	Down
WDR78	132.519	198.44	164.106	-0.582765	0.186345	-3.12735	0.00176389	0.0393577	No Significance
RPL6P4	6.35812	3.44745	4.96343	0.864428	0.276558	3.12567	0.00177403	0.0395528	Up
AC005682.1	45.8062	27.5391	37.0532	0.733727	0.234752	3.12554	0.00177482	0.0395528	Up
NR1H5P	2.68003	1.93535	1.13071	-2.25707	0.722141	-3.12552	0.00177492	1	No Significance
HDAC7	2473.1	3234.53	2837.95	-0.387064	0.123847	-3.12534	0.001776	0.0395548	No Significance
AL021937.3	0.625431	2.43081	1.49051	-1.86028	0.595262	-3.12515	0.00177713	0.0395556	Down
GPR82	48.3327	77.1425	62.1374	-0.673262	0.215516	-3.12395	0.00178442	0.0396934	Down
FCGR2A	1740.11	2827.12	2260.97	-0.699974	0.224082	-3.12374	0.00178565	0.0396966	Down
RHBDD2	2443.87	3258.41	2834.17	-0.414905	0.132874	-3.12254	0.001793	0.0398354	No Significance
EEF1A1P4	65.6156	41.5286	54.0739	0.655216	0.209898	3.12159	0.00179876	0.0399388	Up
CASS4	102.978	146.239	123.707	-0.506221	0.162203	-3.12091	0.00180295	0.0400073	No Significance
CAPG	2598.11	4117.24	3326.03	-0.664135	0.212865	-3.11998	0.00180862	0.0401086	Down
STON1	2989.18	2088.66	2557.68	0.517034	0.16577	3.11899	0.00181471	0.0402191	No Significance
JPH1	456.306	175.017	321.521	1.38207	0.443241	3.1181	0.00182021	0.0403164	Up
MAU2	2624.97	2122.08	2384	0.306851	0.0984212	3.11774	0.00182246	0.0403415	No Significance
KCNJ9	11.0235	4.54671	7.92005	1.27483	0.408937	3.11743	0.00182435	0.0403587	Up
PLPP5	1860.54	1341.32	1611.75	0.472225	0.151494	3.11711	0.00182633	0.0403777	No Significance
BTK	226.925	356.468	288.998	-0.650751	0.208823	-3.11627	0.00183151	0.0404676	Down
ADCY6-DT	2.36475	5.01555	3.63493	-1.11428	0.357668	-3.11539	0.00183704	0.0405414	Down
PLA1A	40.2269	79.3253	58.9616	-0.975683	0.313191	-3.1153	0.00183758	0.0405414	Down
IL17RB	275.348	162.093	221.08	0.764235	0.245332	3.1151	0.00183883	0.0405414	Up
AC010643.1	36.2609	66.5501	50.7745	-0.875355	0.281011	-3.11502	0.00183933	0.0405414	Down
ZNF850	377.76	553.927	462.173	-0.552964	0.177534	-3.11469	0.00184138	0.0405619	No Significance
PCMTD1	1704.85	1193.09	1459.63	0.51478	0.1653	3.11421	0.00184437	0.040603	No Significance
AP005233.2	0.345494	1.78633	1.03589	-2.19871	0.706076	-3.11398	0.00184581	1	No Significance
FCF1P1	1.46607	3.36703	2.37694	-1.17791	0.378328	-3.11345	0.00184911	0.0406146	Down
EVA1C	266.821	161.636	216.42	0.724514	0.232712	3.11335	0.00184978	0.0406146	Up
POTEE	6.19322	12.2885	9.11386	-0.998691	0.320793	-3.1132	0.0018507	0.0406146	Down
BMP8B	5224.86	2717.13	4023.24	0.943289	0.303015	3.11301	0.00185187	0.0406146	Up
RAMP1	640.953	326.9	490.469	0.971333	0.312026	3.11299	0.00185203	0.0406146	Up
PRELP	10496.8	4017.73	7392.22	1.38552	0.4451	3.11283	0.00185302	0.0406146	Up
GSG1L	54.4972	109.652	80.9255	-1.00466	0.322751	-3.11281	0.00185314	0.0406146	Down
TMEM191C	57.5551	89.8187	73.0147	-0.639137	0.205332	-3.1127	0.00185387	0.0406146	Down
AL358472.1	3.51937	1.53184	2.56701	1.11289	0.35765	3.11168	0.00186026	0.0407014	Up
CTSB	35023.2	50812.4	42588.9	-0.536863	0.172551	-3.11132	0.00186251	0.0407014	No Significance
RNF19A	3309.85	2421.5	2884.18	0.450607	0.144846	3.11094	0.00186493	0.0407014	No Significance
MT1G	809.997	392.219	609.812	1.04731	0.336671	3.11079	0.00186588	0.0407014	Up
RPS12	26566.4	18118.6	22518.5	0.552141	0.177495	3.11073	0.00186623	0.0407014	No Significance
CEP85	1278.35	983.463	1137.05	0.377675	0.121412	3.11068	0.00186656	0.0407014	No Significance
AP005242.1	4.97836	6.3724	4.3888	-1.31284	0.422087	-3.11036	0.00186858	0.0407014	Down
AL158071.2	41.3294	20.632	31.4119	1.0025	0.322327	3.11019	0.00186964	0.0407014	Up
HSPB8	1211.75	552.389	895.809	1.13339	0.364425	3.11007	0.00187043	0.0407014	Up
NMB	386.965	229.765	311.64	0.750169	0.241231	3.10975	0.00187243	0.0407014	Up
NATD1	1922.33	1195.38	1574	0.685317	0.220377	3.10974	0.0018725	0.0407014	Up
AC007601.1	22.2549	38.2063	29.8983	-0.773866	0.248853	-3.10973	0.00187259	0.0407014	Down
SNORA37	1.02675	3.25379	2.09387	-1.49644	0.481235	-3.10958	0.00187355	0.0407014	Down
SLC5A4	14.6488	27.0641	20.5978	-0.865159	0.278239	-3.10941	0.0018746	0.0407014	Down
TCF3	5162.82	3706.1	4464.81	0.478227	0.153817	3.10905	0.00187688	0.0407014	No Significance
GARNL3	308.56	195.624	254.445	0.657361	0.211444	3.10891	0.00187777	0.0407014	Up
TUBB2B	775.477	1530.11	1137.07	-0.980407	0.315357	-3.10887	0.00187801	0.0407014	Down
AL139260.3	151.205	91.9082	122.792	0.717115	0.23068	3.1087	0.0018791	0.0407014	Up
SEPTIN1	128.77	198.611	162.236	-0.620249	0.199521	-3.10869	0.00187918	0.0407014	Down
MEST	1308.18	3124.11	2178.31	-1.25586	0.404013	-3.10847	0.00188062	0.0407081	Down
CYTH4	988.238	1633.54	1297.45	-0.724778	0.233178	-3.10826	0.00188194	0.0407125	Down
UBTFL8	5.10897	3.00467	3.35627	1.78779	0.575227	3.10798	0.00188373	0.0407191	Up
AL365209.1	10.2139	19.2127	14.5258	-0.892848	0.287289	-3.10784	0.00188459	0.0407191	Down
SH3GL2	103.777	246.858	172.337	-1.25027	0.402317	-3.10768	0.00188562	0.0407191	Down
CD38	73.9216	131.717	101.615	-0.832323	0.267942	-3.10636	0.00189406	0.0408546	Down
KRTAP13-1	33.0634	2.28455	7.66577	2.48952	0.801431	3.10635	0.00189415	0.0408546	Up
PAGE3	0.545841	3.10572	1.77245	-2.39744	0.771901	-3.10589	0.0018971	0.0408938	Down
LDHAP7	19.4679	9.70039	14.7877	1.00419	0.323446	3.10466	0.00190499	0.0410258	Up
MTCO1P12	6994.37	4445.87	2672.17	0.904532	0.291354	3.10458	0.00190549	0.0410258	Up
AC087477.5	2.14566	4.92859	3.47915	-1.15639	0.372557	-3.10392	0.00190974	0.0410814	Down
SLC19A2	486.015	337.21	414.713	0.525899	0.169436	3.10381	0.00191044	0.0410814	No Significance
PLD6	1243.8	446.404	670.507	0.973786	0.313756	3.10364	0.00191155	0.0410814	Up
FEZF1-AS1	6.1713	22.6387	14.0619	-1.87227	0.60328	-3.10348	0.00191261	0.0410814	Down
LINC02296	2.43499	3.49303	2.23872	-1.67018	0.538323	-3.10257	0.0019185	0.0411834	Down
AC116351.2	35.7764	12.3203	24.5371	1.52547	0.491821	3.10168	0.00192429	0.0412234	Up
NALCN-AS1	3.3702	9.75824	6.43114	-1.54886	0.499397	-3.10146	0.00192567	0.0412234	Down
TIMM8AP1	6.34231	15.0607	10.5198	-1.23219	0.397296	-3.10144	0.00192584	0.0412234	Down
AC016027.1	42.1163	61.2948	51.306	-0.550784	0.177593	-3.10138	0.00192618	0.0412234	No Significance
AC079360.1	1.88623	2.76914	1.81062	-1.52048	0.490275	-3.10129	0.00192679	0.0412234	Down
LRRC4C	50.4251	102.424	75.341	-1.02304	0.329883	-3.10123	0.00192719	0.0412234	Down
NXNL2	110.455	125.299	101.177	-0.660729	0.21314	-3.09998	0.00193534	0.0413733	Down
AC090559.1	55.6969	90.345	72.2991	-0.691996	0.223249	-3.09966	0.00193744	0.04138	Down
GPRIN1	387.54	255.322	324.186	0.60145	0.194045	3.09954	0.00193823	0.04138	Up
AC093663.2	3.9236	1.76474	2.88915	1.20598	0.3891	3.0994	0.00193912	0.04138	Up
MEGF11	48.877	22.6803	36.3244	1.11486	0.359724	3.09922	0.00194033	0.04138	Up
TRIM55	38.6618	231.35	19.3701	-1.86112	0.600578	-3.09889	0.0019425	0.04138	Down
GCA	229.224	369.47	296.425	-0.686265	0.221456	-3.09888	0.00194251	0.04138	Down
AL021997.1	0.600647	1.82123	1.18551	-1.66692	0.537964	-3.09857	0.00194458	1	No Significance
METTL7A	1345.05	2012.63	1664.94	-0.581514	0.187701	-3.09809	0.00194771	0.0414434	No Significance
AC003072.1	56.8777	79.0299	67.4923	-0.474657	0.15321	-3.09808	0.00194777	0.0414434	No Significance
HAGLROS	134.098	77.4832	106.97	0.789968	0.255009	3.09781	0.00194958	0.0414493	Up
IGHV3-72	2.26193	10.4777	6.19867	-2.22299	0.717628	-3.09769	0.00195034	0.0414493	Down
AC069549.1	9.19059	18.4398	13.6225	-1.00891	0.32572	-3.09749	0.00195168	0.0414534	Down
AC026150.2	56.1188	87.7582	71.2793	-0.647404	0.209043	-3.09698	0.001955	0.0414705	Down
FAM222A-AS1	26.6873	13.6916	20.4602	0.976526	0.315326	3.09688	0.00195571	0.0414705	Up
DPP7	4754.25	3262.93	4039.66	0.543095	0.17537	3.09685	0.00195592	0.0414705	No Significance
AC063938.1	3.40994	0.76561	2.14287	2.1583	0.697049	3.09634	0.00195923	0.0415165	Up
TMEM59L	41.2135	137.118	65.818	-1.16995	0.37797	-3.09536	0.00196575	0.0416301	Down
DDR2	11853.6	8664.65	10325.6	0.452057	0.146085	3.09447	0.00197162	0.041721	No Significance
AC146507.2	6.1076	2.69504	4.47242	1.17821	0.380775	3.09424	0.00197319	0.041721	Up
LRRC32	960.363	1692.32	1311.09	-0.817414	0.264177	-3.09419	0.00197349	0.041721	Down
AL139241.1	7.02316	2.65474	4.92996	1.38014	0.446104	3.09377	0.00197632	0.0417565	Up
GRIP2	154.428	74.2261	115.998	1.05664	0.341634	3.09291	0.00198205	0.0418531	Up
AC110994.3	3.76755	1.62622	2.74149	1.14355	0.369766	3.09263	0.00198389	0.0418675	Up
C2CD2L	1064.08	834.779	954.208	0.350205	0.113248	3.09237	0.00198563	0.0418798	No Significance
CLEC18A	357.036	167.712	266.319	1.09039	0.352658	3.09193	0.00198859	0.0419119	Up
BMS1P17	59.666	114.864	86.1148	-0.945143	0.305701	-3.09173	0.00198995	0.0419119	Down
FAM219A	1632.39	1209.24	1429.63	0.432624	0.139934	3.09163	0.00199062	0.0419119	No Significance
AL159987.1	0.158034	1.96691	1.02479	-2.86938	0.928469	-3.09044	0.00199861	1	No Significance
LINC02693	2599.8	1519.87	2082.33	0.77441	0.250597	3.09026	0.00199979	0.0420804	Up
STAG2	6372.17	4746.51	5593.21	0.424917	0.137544	3.08931	0.00200622	0.0421912	No Significance
WDR43	7357.35	3901.42	5701.38	0.915249	0.296296	3.08896	0.00200856	0.0422113	Up
TBX5	104.388	37.9132	72.5354	1.45947	0.472499	3.08882	0.00200951	0.0422113	Up
AC061975.1	102.206	73.9084	82.2622	0.753752	0.244058	3.08842	0.00201226	0.0422445	Up
ZNF101	384.183	488.397	434.119	-0.344925	0.111722	-3.08735	0.00201947	0.0423659	No Significance
RPL10P4	4.88364	2.64244	3.80973	0.945754	0.306345	3.08722	0.00202038	0.0423659	Up
AC096746.1	3.3234	3.79344	2.46455	-1.56547	0.507119	-3.08699	0.00202192	0.0423737	Down
LILRB1	230.406	363.059	293.969	-0.654926	0.212194	-3.08646	0.00202557	0.0424147	Down
TUBA3E	42.7026	26.3179	5.47736	-1.28467	0.41624	-3.08636	0.00202622	0.0424147	Down
GADD45GIP1	3490.86	2356.92	2947.51	0.566909	0.183731	3.08554	0.00203182	0.0424996	No Significance
RIMS1	73.8643	166.613	81.3852	-1.3644	0.442209	-3.08542	0.00203262	0.0424996	Down
EEF1A1P9	327.414	179.64	256.605	0.865197	0.280524	3.08422	0.00204088	0.042631	Up
AC106892.1	26.18	52.4723	38.7784	-1.00611	0.326217	-3.08416	0.00204126	0.042631	Down
PLPP7	954.525	710.897	837.787	0.425415	0.137947	3.0839	0.00204303	0.042642	No Significance
ISCA2	411.879	509.178	458.502	-0.304779	0.0988394	-3.08358	0.00204529	0.042642	No Significance
C9orf129	16.4902	5.11926	11.0416	1.66603	0.540322	3.0834	0.00204649	0.042642	Up
AL359263.1	2.34006	0.995827	1.69595	1.2313	0.39933	3.0834	0.0020465	0.042642	Up
RPS27A	25098	17729.4	21567.2	0.501433	0.162637	3.08314	0.00204826	0.0426542	No Significance
NCF1B	74.9867	153.941	112.819	-1.03345	0.335215	-3.08294	0.00204966	0.0426588	Down
SPDYE22P	1.94367	4.33149	3.08783	-1.23341	0.400162	-3.08227	0.00205427	0.0427239	Down
AC009063.3	7.86381	17.9648	12.7039	-1.19665	0.388258	-3.0821	0.00205544	0.0427239	Down
AC005332.4	126.538	169.852	147.292	-0.426217	0.1383	-3.08182	0.00205739	0.0427239	No Significance
TYSND1	644.77	475.564	563.692	0.43878	0.142378	3.0818	0.00205751	0.0427239	No Significance
GPR63	35.2561	60.3654	47.2876	-0.774836	0.251476	-3.08115	0.00206205	0.0427937	Down
GAS2	30.4885	116.939	32.6117	-0.985338	0.319891	-3.08023	0.00206838	0.0428763	Down
SIGLEC17P	50.7308	24.0804	37.9608	1.08136	0.351063	3.08023	0.00206839	0.0428763	Up
AL359091.2	28.3168	14.0123	21.4626	1.0257	0.333021	3.07999	0.00207007	0.0428864	Up
CTSW	123.118	212.94	166.157	-0.786823	0.255481	-3.07977	0.00207162	0.042894	Down
AOC4P	27.8487	14.9009	21.6445	0.906538	0.294394	3.07934	0.00207462	0.0429128	Up
RNA5SP216	2.94923	12.1821	7.37332	-2.02968	0.659137	-3.0793	0.0020749	0.0429128	Down
STX10	2788.94	2019.37	2420.19	0.466028	0.151359	3.07896	0.00207726	0.0429371	No Significance
PDZD11	1306.87	1758.55	1523.3	-0.427726	0.138936	-3.07858	0.00207989	0.0429434	No Significance
LINC02204	9.65224	18.0144	13.6591	-0.85928	0.279116	-3.07857	0.00207994	0.0429434	Down
MARCHF9	692.369	1440.97	851.148	-0.563859	0.183169	-3.07836	0.00208144	0.04295	No Significance
C1QC	4997.63	9189.39	7006.18	-0.878671	0.285465	-3.07803	0.00208373	0.0429503	Down
FAM27E5	0.520278	2.62263	1.52765	-2.37198	0.770656	-3.07787	0.00208484	0.0429503	Down
AC007686.3	94.8642	148.007	120.328	-0.637897	0.207254	-3.07785	0.00208501	0.0429503	Down
AC005740.2	1.62042	0.431756	1.05085	2.00333	0.650915	3.07771	0.00208598	1	No Significance
RNF139	2781.59	1666.12	1948.35	0.405915	0.131902	3.0774	0.00208818	0.0429911	No Significance
RNA5SP370	2.98423	17.1309	4.25382	-2.16306	0.703338	-3.07542	0.00210203	0.0432309	Down
GPT	86.2193	48.4806	68.1362	0.831624	0.270412	3.0754	0.00210221	0.0432309	Up
SDAD1P1	139.795	96.0508	118.834	0.540601	0.175836	3.07445	0.00210889	0.0433436	No Significance
AL049794.1	7.63837	14.3718	10.8648	-0.918166	0.298733	-3.07353	0.00211539	0.0434525	Down
NR2F1	479.006	798.766	632.224	-0.737935	0.240112	-3.07329	0.00211711	0.0434631	Down
PKP4-AS1	70.6249	34.7066	53.414	1.02258	0.332805	3.07259	0.00212207	0.0435403	Up
AP005230.1	11.3996	29.7274	20.1817	-1.38639	0.451263	-3.07225	0.00212449	0.0435473	Down
LRRN4CL	77.8518	145.754	110.388	-0.905243	0.294656	-3.07221	0.00212482	0.0435473	Down
MED17	1868.53	1428.48	1657.67	0.387188	0.126051	3.07169	0.00212854	0.0435989	No Significance
S100A7A	8.74508	5.74374	3.44841	1.90152	0.619121	3.07132	0.00213113	0.0436131	Up
RASSF4	1146.56	1822.69	1470.54	-0.668409	0.217634	-3.07125	0.00213164	0.0436131	Down
NKAIN2	35.1865	76.0675	54.7753	-1.11526	0.363173	-3.07087	0.00213435	0.0436439	Down
CPM	902.733	1301.61	1093.86	-0.528231	0.172039	-3.07041	0.00213765	0.0436866	No Significance
LDLRAD3	1162.25	932.39	1052.11	0.317083	0.103299	3.06956	0.00214374	0.0437864	No Significance
CEP57	1708.77	1320.3	1522.63	0.37186	0.121168	3.06895	0.00214809	0.0438389	No Significance
LINC02225	38.4587	49.1517	38.2487	-0.79193	0.258053	-3.06887	0.00214873	0.0438389	Down
FLJ13224	11.1845	6.05034	8.72437	0.860489	0.280451	3.06823	0.00215328	0.0439071	Up
IGHV4-61	8.09158	21.7257	12.3071	-2.57782	0.84023	-3.06799	0.00215502	0.0439178	Down
IGLV2-18	1.07554	2.08888	1.13685	-2.53548	0.826443	-3.06794	0.00215541	1	No Significance
ZNF333	1643.02	1066.58	1366.81	0.623623	0.203306	3.0674	0.00215927	0.0439352	Up
AC090602.1	17.1078	8.48358	12.9754	1.02654	0.334676	3.06728	0.00216018	0.0439352	Up
RPL34	20089.6	13502.8	16933.4	0.573199	0.186878	3.06724	0.00216043	0.0439352	No Significance
EIF4EBP2	7611.53	5934.91	6808.15	0.358941	0.117026	3.0672	0.00216073	0.0439352	No Significance
RPL37	34910.8	23345.8	29369.2	0.580518	0.189298	3.0667	0.00216438	0.0439849	No Significance
PANK1	356.621	262.317	311.433	0.442906	0.144448	3.0662	0.00216798	0.044021	No Significance
AC016888.1	32.2584	12.4077	22.7466	1.37811	0.449474	3.06605	0.0021691	0.044021	Up
AFG1L	254.727	196.773	226.957	0.37116	0.121059	3.06595	0.00216981	0.044021	No Significance
FBXW4	1473.14	1121.54	1304.67	0.393565	0.128389	3.06541	0.0021737	0.0440637	No Significance
RPS3AP21	55.6761	33.8339	45.21	0.713315	0.232705	3.06532	0.00217435	0.0440637	Up
NR4A2	622.609	333.566	484.109	0.900918	0.293988	3.06447	0.00218059	0.0441654	Up
RPL21P3	4.92039	2.29864	3.66414	1.01827	0.332408	3.06331	0.00218904	0.0443118	Up
RETN	4.69591	8.91646	5.62075	-1.74427	0.569446	-3.06309	0.00219063	0.0443193	Down
ANKRD20A11P	18.0742	19.7129	13.6124	-1.29864	0.42408	-3.06224	0.00219684	0.0444201	Down
RBMX	7086.62	5905.53	6520.68	0.262941	0.0858777	3.06181	0.00220001	0.0444571	No Significance
TFB2M	582.765	449.665	518.988	0.372465	0.121655	3.06166	0.00220113	0.0444571	No Significance
C1orf52	874.956	1131.72	997.989	-0.370673	0.12111	-3.06063	0.00220873	0.0445857	No Significance
FAM20B	3436.49	2578.97	3025.59	0.41392	0.135269	3.05999	0.00221346	0.0446418	No Significance
AC131280.1	19.4486	23.2224	16.5086	-1.15737	0.378236	-3.0599	0.00221409	0.0446418	Down
GNG8	5.46172	12.1405	8.66197	-1.11742	0.365198	-3.05975	0.0022152	0.0446418	Down
CCR2	27.5004	55.3053	40.8236	-0.996726	0.325786	-3.05945	0.00221742	0.0446617	Down
RPL10P10	1.43505	0.40598	0.941954	1.67114	0.546308	3.05897	0.00222098	1	No Significance
AL161909.1	14.2111	6.98898	10.7505	1.04604	0.341998	3.05861	0.00222363	0.0447393	Up
TRAC	471.87	888.583	671.545	-0.912949	0.298486	-3.0586	0.00222375	0.0447393	Down
LOXL3	523.622	845.283	677.751	-0.690624	0.225812	-3.0584	0.00222524	0.0447445	Down
TMEM74	31.2695	11.5871	21.8384	1.43471	0.469162	3.05803	0.00222797	0.0447746	Up
CUL9	1380.54	2079.72	1715.56	-0.590982	0.193276	-3.05772	0.00223029	0.0447963	Down
PLEK	642.953	1035.49	831.042	-0.687181	0.224753	-3.0575	0.00223194	0.0448045	Down
BTBD19	437.223	643.013	535.83	-0.556244	0.181952	-3.05709	0.00223497	0.0448227	No Significance
TMEM127	4460.26	5811	5107.49	-0.381656	0.12485	-3.05691	0.00223631	0.0448227	No Significance
MSR1	1055.39	1662.91	1346.49	-0.655779	0.214526	-3.05688	0.00223656	0.0448227	Down
THEMIS	13.4514	25.5126	19.2308	-0.916054	0.299734	-3.05622	0.00224149	0.0448967	Down
HCAR1	150.637	225.516	186.517	-0.582344	0.19062	-3.055	0.0022506	0.0450486	No Significance
MYL3	468.815	265.822	371.548	0.818958	0.268083	3.05487	0.00225156	0.0450486	Up
PTH1R	10308.3	5982.93	8235.72	0.784894	0.25703	3.0537	0.00226035	0.0451995	Up
RPS20P10	2.82255	1.07468	1.98503	1.33686	0.437845	3.05328	0.00226354	0.0452382	Up
RGSL1	23.0575	16.7843	12.5699	-0.919276	0.301149	-3.05256	0.00226897	0.0453006	Down
AC139792.3	2.82107	5.99119	4.34009	-1.16155	0.38052	-3.05254	0.00226916	0.0453006	Down
AC007389.3	1.55549	3.93652	2.6964	-1.303	0.426886	-3.05235	0.0022706	0.0453043	Down
LINC02104	11.6584	26.9166	18.9696	-1.20954	0.396324	-3.05191	0.00227392	0.0453202	Down
NR1I3	61.5873	56.8789	51.9536	0.572292	0.187533	3.05169	0.00227557	0.0453202	No Significance
AC003101.1	2.25479	5.99278	4.04591	-1.38648	0.454346	-3.05159	0.00227631	0.0453202	Down
AP002884.3	4.40103	1.56921	3.04412	1.49285	0.489207	3.05158	0.0022764	0.0453202	Up
AC068533.4	28.9791	59.9357	43.8125	-1.03989	0.340889	-3.05054	0.00228433	0.0454532	Down
CREB3L1	26539.5	17543.6	22229	0.597192	0.19579	3.05016	0.00228716	0.0454845	Up
CNOT1	6466.41	5227.09	5872.57	0.306931	0.10065	3.04948	0.00229235	0.0455509	No Significance
TAF2	2279.56	1709.9	2006.6	0.41469	0.135991	3.0494	0.00229302	0.0455509	No Significance
UGT2B4	6.00963	16.2065	10.8956	-1.44321	0.473338	-3.049	0.00229601	0.0455853	Down
EEF1A2	1541.53	489.217	1037.3	1.65574	0.543096	3.04871	0.00229829	0.0455868	Up
AP000851.2	151.274	96.1786	103.424	1.55724	0.510807	3.04859	0.00229917	0.0455868	Up
FSHR	8.98152	10.4061	2.86045	-1.60613	0.52686	-3.0485	0.00229986	0.0455868	Down
MTNR1B	11.378	4.17127	7.92479	1.46082	0.479287	3.0479	0.00230446	0.0456531	Up
RPUSD4	1033.72	799.599	921.536	0.370538	0.121593	3.04736	0.00230861	0.0456892	No Significance
GRHL3	133.75	54.4093	95.7325	1.29777	0.42587	3.04733	0.00230881	0.0456892	Up
GNE	1476.3	1117.79	1304.51	0.401171	0.131678	3.04661	0.00231436	0.0457741	No Significance
TRAV2	0.960319	3.10121	1.98616	-1.69285	0.555747	-3.04607	0.00231851	0.0458311	Down
AF287957.1	10.7974	19.7544	15.0893	-0.865499	0.284166	-3.04575	0.00232101	0.0458537	Down
POTEA	3.80011	1.08053	2.49698	1.78765	0.586989	3.04545	0.00232329	0.0458537	Up
TYROBP	3157.17	5481.73	4271.03	-0.795912	0.261346	-3.04543	0.00232345	0.0458537	Down
AL161785.1	22.6076	38.1494	30.0547	-0.744035	0.244325	-3.04527	0.00232475	0.0458543	Down
HPCAL1	5794.64	3826.65	4851.64	0.598712	0.196627	3.04491	0.00232748	0.0458832	Up
NLE1	938	666.618	807.963	0.492611	0.161799	3.04458	0.00233007	0.0459093	No Significance
HMX3	4.84992	9.52793	3.62738	-2.08405	0.684648	-3.04398	0.0023347	0.0459755	Down
DCHS2	86.2452	69.5152	65.4911	1.0062	0.330732	3.04233	0.00234753	0.0461637	Up
FTCDNL1	156.979	101.954	130.613	0.623504	0.204953	3.04218	0.00234869	0.0461637	Up
TCTEX1D1	27.5227	54.5426	40.4697	-0.9822	0.322863	-3.04216	0.00234888	0.0461637	Down
MRPL37P1	6.14867	11.7852	8.84951	-0.928328	0.30516	-3.0421	0.00234936	0.0461637	Down
VAMP4	960.919	722.231	846.548	0.411234	0.135209	3.04147	0.00235426	0.046235	No Significance
KIZ	932.701	703.435	822.845	0.406847	0.133813	3.04042	0.00236252	0.04635	No Significance
TMIE	185.23	97.9615	143.414	0.918796	0.302209	3.04027	0.00236366	0.04635	Up
EID2B	150.336	221.243	184.312	-0.557212	0.183279	-3.04023	0.00236396	0.04635	No Significance
PLCG2	544.967	819.043	676.295	-0.58684	0.19304	-3.03998	0.00236592	0.0463593	Down
C8orf82	1575.6	1041.44	1319.65	0.597451	0.19654	3.03985	0.002367	0.0463593	Up
GAGE2A	36.5518	113.61	5.32329	-2.34448	0.771432	-3.03913	0.00237261	0.0464442	Down
PACSIN3	1126.02	782.142	961.245	0.525929	0.173102	3.03827	0.00237941	0.0465098	No Significance
C2CD4D	90.4077	37.4915	65.052	1.26623	0.416766	3.03823	0.00237973	0.0465098	Up
NECTIN1	3540.31	2351.85	2970.84	0.590083	0.194229	3.03808	0.00238089	0.0465098	Up
TCAF2P1	34.3206	16.4639	25.7643	1.05558	0.347453	3.03805	0.00238114	0.0465098	Up
SNHG1	1975.09	1431.9	1714.81	0.463979	0.152735	3.03781	0.00238306	0.0465098	No Significance
ARFGEF3	244.647	412.315	324.988	-0.753364	0.248002	-3.03773	0.00238367	0.0465098	Down
ADCY3	3467.02	2570.14	3037.26	0.431779	0.142184	3.03676	0.00239136	0.0465842	No Significance
HNRNPKP4	8.9739	5.36441	7.24435	0.666246	0.219398	3.0367	0.0023918	0.0465842	Up
SYTL5	96.9191	238.864	164.934	-1.30315	0.429142	-3.03665	0.00239223	0.0465842	Down
FAM47C	2.72787	0.822784	1.81502	1.76995	0.582874	3.0366	0.00239263	0.0465842	Up
BEST4	39.1785	23.8602	31.8385	0.729417	0.240299	3.03545	0.00240174	0.0467157	Up
AL358473.1	29.8036	38.9967	29.676	-0.888929	0.292854	-3.03539	0.00240222	0.0467157	Down
ABRAXAS2	789.003	634.436	714.94	0.313517	0.103292	3.03526	0.00240325	0.0467157	No Significance
AL157373.2	1.84775	4.74967	3.23826	-1.34845	0.444599	-3.03295	0.00242177	0.0470144	Down
AC068775.1	3.7497	10.7562	7.10699	-1.51837	0.500642	-3.03285	0.00242258	0.0470144	Down
AMELX	689.366	15.1954	9.94935	2.93344	0.96725	3.03276	0.00242328	0.0470144	Up
NPTX1	67.0744	22.6654	35.3445	1.04874	0.345822	3.0326	0.00242459	0.0470144	Up
TIGAR	471.061	644.544	554.189	-0.453418	0.149518	-3.03253	0.00242511	0.0470144	No Significance
ALOX5AP	313.433	546.924	425.314	-0.802517	0.264657	-3.03229	0.00242709	0.0470275	Down
PROK1	1.63387	5.69905	3.58177	-1.81836	0.599743	-3.03189	0.00243026	0.0470638	Down
KIF25	171.071	94.8952	134.57	0.850635	0.280588	3.03162	0.00243248	0.0470818	Up
EIF4BP5	4.56722	1.90622	3.29216	1.19129	0.392991	3.03135	0.00243465	0.0470985	Up
AL365203.2	136.9	200.015	167.143	-0.546065	0.180172	-3.0308	0.00243906	0.0471587	No Significance
AL357873.1	1.37099	0.244117	0.831028	2.08394	0.687594	3.03077	0.00243931	1	No Significance
PPARG	468.275	750.344	603.433	-0.679998	0.224377	-3.0306	0.00244066	0.0471644	Down
GAS7	975.489	1699.71	1322.51	-0.800845	0.264277	-3.03032	0.00244294	0.0471678	Down
RNU6-1100P	2.21322	3.91439	2.31287	-2.19572	0.724609	-3.03021	0.00244382	0.0471678	Down
FAM43A	2043.81	1341.25	1707.17	0.607639	0.200544	3.02995	0.00244596	0.0471678	Up
ACAT1	2316.19	1718.69	2029.89	0.430137	0.141962	3.02994	0.00244605	0.0471678	No Significance
BTC	17.0961	6.73283	12.1304	1.34996	0.445682	3.02898	0.00245382	0.0472853	Up
RPL37A	30758.2	20272.7	25733.9	0.601439	0.198569	3.02886	0.00245475	0.0472853	Up
AL158819.1	13.389	20.0908	12.2103	-2.03378	0.671634	-3.02811	0.00246093	0.047379	Down
AC098583.1	11.5195	6.02632	8.88735	0.946498	0.312661	3.02723	0.00246803	0.0474905	Up
FOXP1-AS1	12.8527	16.2976	12.4436	-0.857932	0.283457	-3.02667	0.00247263	0.0475332	Down
CCDC186	783.161	591.152	691.157	0.405076	0.133837	3.02664	0.00247287	0.0475332	No Significance
ZNF318	2034.86	2883.93	2441.71	-0.503075	0.166235	-3.02629	0.00247574	0.047563	No Significance
MRPS17P1	34.326	73.6678	37.345	-0.78241	0.258575	-3.02586	0.00247928	0.0476059	Down
TANGO2	865.419	1132.88	993.578	-0.387984	0.128234	-3.02558	0.00248153	0.0476238	No Significance
OSBPL2	2020.43	1577.87	1808.37	0.356583	0.117869	3.02526	0.00248422	0.0476501	No Significance
NREP	4824.17	6932.78	5834.54	-0.523111	0.172925	-3.02507	0.00248572	0.0476538	No Significance
AC027796.2	2.64576	5.77942	4.14731	-1.12439	0.371735	-3.02472	0.0024886	0.0476837	Down
AC096636.1	9.46587	25.7784	17.2823	-1.45607	0.481719	-3.02266	0.00250562	0.0479659	Down
DACT3-AS1	18.1311	29.0981	23.3861	-0.68496	0.226611	-3.02262	0.00250598	0.0479659	Down
TATDN3	293.081	392.795	340.86	-0.42041	0.139095	-3.02245	0.00250735	0.0479668	No Significance
SRGAP2B	771.035	537.045	658.915	0.520951	0.172376	3.02218	0.0025096	0.0479845	No Significance
AL139100.1	14.2831	7.99408	11.2696	0.83005	0.274671	3.02198	0.00251125	0.0479907	Up
AL139095.2	12.7334	7.18583	10.0752	0.843534	0.279151	3.02179	0.00251288	0.0479965	Up
FAIM	633.115	468.266	554.125	0.434872	0.143957	3.02085	0.00252063	0.0481192	No Significance
CDC42BPG	136.158	80.181	109.336	0.760727	0.251859	3.02044	0.00252404	0.0481491	Up
MEF2C-AS1	116.322	75.3051	96.6679	0.62527	0.207021	3.02032	0.0025251	0.0481491	Up
LINC02405	2.67502	7.50878	4.99119	-1.49834	0.496129	-3.02006	0.00252723	0.0481491	Down
LINC02133	19.2446	24.7397	13.2112	-0.698503	0.23129	-3.02003	0.00252752	0.0481491	Down
AC010323.1	67.1078	18.559	34.6268	1.41983	0.470163	3.01987	0.00252885	0.0481491	Up
THCAT158	65.5539	120.493	91.8787	-0.878528	0.29097	-3.01931	0.0025335	0.0482124	Down
PIK3CD-AS1	3.29144	7.03566	5.08555	-1.05757	0.350333	-3.01876	0.00253814	0.0482754	Down
CFAP44	375.544	234.769	308.089	0.677439	0.224433	3.01844	0.00254078	0.0483001	Up
TCF24	7.22168	17.5962	12.1928	-1.30669	0.432945	-3.01814	0.00254327	0.0483222	Down
HADHAP1	43.5143	22.9922	33.6808	0.908795	0.301156	3.01769	0.00254711	0.0483696	Up
AC015726.1	23.1892	37.55	30.0704	-0.696123	0.230694	-3.01751	0.00254857	0.048372	Down
IGF2-AS	32.7665	86.5581	58.5416	-1.39674	0.462914	-3.01729	0.00255049	0.0483832	Down
AC138207.3	8.23422	4.64029	6.51213	0.772929	0.256194	3.01697	0.00255319	0.0484089	Up
PLD3	14378	20741	17426.9	-0.528588	0.175221	-3.0167	0.00255546	0.0484266	No Significance
RUSC2	2075.74	1578.29	1837.38	0.395272	0.131052	3.01615	0.00256006	0.0484886	No Significance
PPP1R12A-AS1	33.386	50.0579	41.3746	-0.590906	0.195954	-3.01554	0.00256523	0.0485246	Down
AC241584.2	2.68879	0.892849	1.82824	1.46416	0.485555	3.01544	0.00256606	0.0485246	Up
CHST15	2850.56	1978.41	2432.66	0.526919	0.174757	3.01516	0.00256845	0.0485246	No Significance
RN7SL131P	16.5671	33.4328	24.6486	-1.01245	0.335788	-3.01514	0.00256863	0.0485246	Down
ALDH1L2	3033.76	1959.28	2518.9	0.630807	0.209221	3.01502	0.0025696	0.0485246	Up
RPL23AP77	2.36653	0.867895	1.64843	1.35568	0.44965	3.01497	0.00257001	0.0485246	Up
OR2I1P	38.8643	83.3852	60.1972	-1.09783	0.364164	-3.01465	0.00257276	0.0485344	Down
LAPTM5	10366	17337.2	13706.4	-0.741995	0.246142	-3.0145	0.00257401	0.0485344	Down
PCED1B-AS1	158.109	239.933	197.316	-0.600075	0.199083	-3.0142	0.0025766	0.0485344	Down
GPR20	2.92151	9.42711	6.03878	-1.66793	0.553368	-3.01414	0.0025771	0.0485344	Down
BAHCC1	2206.76	2069.74	1911.25	0.472826	0.15687	3.01412	0.00257723	0.0485344	No Significance
FAM107B	1091.36	1471.04	1273.29	-0.430852	0.143017	-3.0126	0.00259022	0.0487416	No Significance
INSYN2A	80.9564	44.9428	63.6999	0.847235	0.281241	3.01249	0.00259112	0.0487416	Up
RPL4	62067.3	45342.2	54053.2	0.452977	0.15038	3.01221	0.0025935	0.0487416	No Significance
AL136116.3	48.7138	71.5254	59.6444	-0.55266	0.183481	-3.01208	0.00259466	0.0487416	No Significance
AP003774.2	3.24348	6.21859	4.66906	-0.905301	0.300564	-3.01201	0.00259523	0.0487416	Down
QRFP	17.6669	30.824	23.9713	-0.801138	0.265992	-3.01189	0.0025963	0.0487416	Down
AC003985.1	2.7649	0.520426	1.68942	2.50071	0.83058	3.0108	0.00260564	0.0488916	Up
SELENOI	1818.09	1406.78	1621.01	0.369365	0.122689	3.01058	0.00260753	0.0489016	No Significance
STK24P1	3.79516	1.95054	2.91128	0.941071	0.31265	3.00998	0.00261263	0.0489629	Up
NCF1C	79.5804	156.231	116.309	-0.969071	0.321979	-3.00974	0.00261474	0.0489629	Down
ABLIM3	460.013	714.578	581.993	-0.634575	0.210841	-3.00972	0.00261485	0.0489629	Down
EEF1A1P7	29.3319	18.2457	24.0198	0.677352	0.225096	3.00917	0.00261961	0.0490266	Up
ARRDC5	9.91974	18.3988	13.9826	-0.895573	0.297673	-3.00858	0.00262473	0.049097	Down
GJA9	32.5999	18.3758	25.7842	0.835774	0.277814	3.00839	0.00262636	0.0491023	Up
GBAP1	346.059	219.838	285.579	0.655094	0.217788	3.00795	0.00263017	0.0491423	Up
AC005326.1	4.06569	1.68348	2.92422	1.21533	0.404056	3.00783	0.00263122	0.0491423	Up
AC009093.1	146.938	291.416	216.167	-0.98949	0.329021	-3.00738	0.00263512	0.0491844	Down
TOMM5	2545.42	1838.51	2206.7	0.469337	0.156068	3.00725	0.00263619	0.0491844	No Significance
MYO18A	5118.13	3828.09	4499.98	0.419094	0.139387	3.0067	0.00264097	0.0492099	No Significance
RPRD2	4125.13	3009.92	3590.75	0.454678	0.151224	3.00666	0.00264139	0.0492099	No Significance
CES5AP1	53.8088	8.82401	17.8584	1.56043	0.518996	3.00663	0.00264163	0.0492099	Up
RPS7P10	17.0802	9.85986	13.6204	0.777152	0.258546	3.00586	0.00264834	0.0492735	Up
ABCA4	373.801	178.886	280.404	1.0635	0.353815	3.00582	0.00264866	0.0492735	Up
RRP36	2161.72	3175.62	2647.55	-0.554763	0.18457	-3.00571	0.00264962	0.0492735	No Significance
CDK15	51.7673	101.174	75.4411	-0.970075	0.322755	-3.00561	0.00265049	0.0492735	Down
PIGO	1404.81	1064.18	1241.59	0.400335	0.133212	3.00525	0.00265363	0.0492916	No Significance
PLS1	305.502	165.18	238.265	0.8863	0.294923	3.00519	0.00265418	0.0492916	Up
DUSP3	2360.19	3072.61	2701.56	-0.380225	0.126548	-3.00458	0.00265943	0.0493484	No Significance
MYLK2	94.371	90.5347	74.8624	0.815215	0.271333	3.00448	0.00266035	0.0493484	Up
B4GALT1-AS1	53.991	44.8186	31.6443	0.602037	0.200394	3.00427	0.00266216	0.0493484	Up
COPA	20891	15826.6	18464.3	0.400497	0.133312	3.00421	0.00266269	0.0493484	No Significance
CCDC144CP	465.859	228.607	352.176	1.02657	0.34173	3.00404	0.00266419	0.049351	Up
RPL6	37349.1	27314.9	32541.1	0.451385	0.150283	3.00356	0.00266842	0.049404	No Significance
LINC01004	45.0156	64.3629	54.2862	-0.514924	0.171463	-3.00313	0.00267222	0.049449	No Significance
LINC00347	7.67979	7.88679	5.84931	-0.9691	0.322747	-3.00266	0.00267628	0.0494989	Down
ELK4	2679.81	2159.03	2430.27	0.311546	0.103764	3.00244	0.00267829	0.0495107	No Significance
AC109486.1	1.48382	4.2708	2.81925	-1.54549	0.514787	-3.00219	0.00268045	0.0495254	Down
ADGRA3	3062.23	2042.63	2573.67	0.584124	0.194607	3.00155	0.00268608	0.0495826	No Significance
EIF4BP2	5.54256	2.49151	4.0806	1.10953	0.369654	3.00153	0.00268628	0.0495826	Up
ATM	3410.96	2570.3	3008.14	0.40795	0.135944	3.00087	0.00269212	0.049665	No Significance
SLAMF6	75.6112	128.47	100.939	-0.765383	0.255076	-3.0006	0.00269445	0.0496827	Down
BX842568.3	10.1128	4.105	7.23406	1.29935	0.43306	3.0004	0.00269624	0.0496903	Up
AC103833.1	1.4423	0.0822323	0.7906	2.70439	0.901353	3.00037	0.00269653	1	No Significance
RNU4-51P	1.05268	1.45009	0.825677	-2.16792	0.722554	-3.00036	0.00269661	1	No Significance
EPB41L4A-AS1	781.753	551.707	671.522	0.502484	0.167513	2.99966	0.00270277	0.0497498	No Significance
AC011451.1	33.7226	51.0796	42.0395	-0.596	0.198693	-2.9996	0.00270332	0.0497498	Down
LINC00643	25.878	28.0144	16.0771	-0.981027	0.327056	-2.99957	0.00270359	0.0497498	Down
NMD3	9334.31	4793.01	7158.27	0.961652	0.320651	2.99907	0.00270809	0.0498074	Up
AC005722.1	0.246015	1.85937	1.01908	-2.41491	0.805263	-2.99891	0.00270943	1	No Significance
[truncated: 52,042 more rows]

## Sheet: sheet4
DEG_IMP_immune sets
Gene	IMP High_Risk	IMP Low_Risk	baseMean	log2FoldChange	lfcSE	stat	pvalue	padj	regulation
MYC	9841.61	2884.94	6508.2	1.77034	0.208703	8.48255	2.20309e-17	7.97826e-13	Up
CGREF1	3652.62	858.086	2313.57	2.08965	0.275834	7.57574	3.57098e-14	4.31064e-10	Up
GTSF1	106.197	222.842	126.175	-2.58168	0.358489	-7.20156	5.95274e-13	5.38932e-09	Down
ERAS	2.30194	296.954	18.5234	-3.94904	0.551107	-7.16565	7.74195e-13	5.60734e-09	Down
LINC00837	235.83	41.9539	132.708	3.51789	0.492864	7.13766	9.49331e-13	5.72985e-09	Up
PVT1	932.919	286.529	623.191	1.70337	0.247177	6.89133	5.52743e-12	2.69103e-08	Up
COL13A1	3188.84	984.815	2132.74	1.69512	0.246449	6.87817	6.06243e-12	2.69103e-08	Up
MT1A	152.04	24.8483	91.094	2.61357	0.380756	6.86417	6.68782e-12	2.69103e-08	Up
FMO1	30.7604	549.371	69.1855	-2.58638	0.391627	-6.60419	3.99685e-11	1.31584e-07	Down
EPYC	591.178	7376.38	3842.42	-3.64127	0.563451	-6.46244	1.03028e-10	3.10922e-07	Down
MYL4	52.8842	292.59	63.6105	-2.42	0.376144	-6.43371	1.24524e-10	3.46884e-07	Down
FAM166B	402.303	52.2554	234.572	2.94431	0.46147	6.38027	1.76773e-10	4.5726e-07	Up
IGLV1-51	22.396	63.5601	37.5067	-2.21491	0.351801	-6.29591	3.05595e-10	7.37787e-07	Down
PADI3	4.26596	35.8802	19.4144	-3.07536	0.494581	-6.2181	5.03205e-10	1.07195e-06	Down
FOSB	3535.91	2612.13	2125.56	2.57691	0.416673	6.18449	6.23018e-10	1.25344e-06	Up
IKZF3	423.117	659.349	449.069	-1.36722	0.226176	-6.04495	1.49461e-09	2.57741e-06	Down
PRR15	84.1079	14.383	50.698	2.54483	0.421615	6.03591	1.58066e-09	2.6019e-06	Up
CNR1	40.6825	238.687	135.56	-2.55252	0.424184	-6.01748	1.7715e-09	2.78927e-06	Down
HPDL	277.036	88.5984	186.743	1.64346	0.273833	6.0017	1.95257e-09	2.94627e-06	Up
KCNA2	211.789	31.4642	125.383	2.75307	0.460195	5.98239	2.19889e-09	3.18522e-06	Up
MYORG	2714.06	1341.01	2056.14	1.01698	0.170654	5.95931	2.53301e-09	3.52809e-06	Up
SOSTDC1	58.122	105.827	58.8401	-2.76227	0.464791	-5.94304	2.79786e-09	3.75266e-06	Down
HIF3A	213.288	379.509	228.221	-2.09351	0.353037	-5.92998	3.02963e-09	3.91839e-06	Down
TAC4	194.02	42.3902	121.364	2.19933	0.372874	5.8983	3.67264e-09	4.58624e-06	Up
GABRA5	71.0507	5.58759	15.985	3.50988	0.596032	5.88875	3.89117e-09	4.69717e-06	Up
CD8A	70.8347	302.876	182.021	-2.09319	0.357677	-5.85216	4.85225e-09	5.66836e-06	Down
KAZALD1	4594.99	1739.18	3226.58	1.40169	0.240048	5.83922	5.24456e-09	5.93521e-06	Up
DDN	650.558	185.137	255.983	1.71663	0.294658	5.82583	5.68302e-09	6.23651e-06	Up
CKMT2	475.72	96.8768	294.191	2.296	0.395659	5.80297	6.51494e-09	6.83505e-06	Up
NPFFR2	27.4966	83.0376	29.0024	-2.67158	0.460565	-5.80065	6.60591e-09	6.83505e-06	Down
CCNB3	23.7872	68.8296	40.9422	-2.17296	0.376481	-5.77177	7.8445e-09	7.47581e-06	Down
IGLV2-11	11.6411	167.022	21.5098	-3.32119	0.578649	-5.73955	9.49287e-09	8.74847e-06	Down
COX7B2	24.4705	27.2544	14.8126	-3.01803	0.526107	-5.73654	9.66308e-09	8.74847e-06	Down
BHLHA15	42.2744	8.90758	26.2862	2.23896	0.390693	5.73076	9.99824e-09	8.83112e-06	Up
WIF1	1952.51	737.891	1151.19	2.8008	0.492829	5.68311	1.3227e-08	1.11396e-05	Up
PRSS12	76.3136	228.316	133.357	-2.31315	0.407854	-5.67151	1.41547e-08	1.165e-05	Down
XIRP2	1718.02	246.683	96.0846	3.84382	0.679538	5.65651	1.5448e-08	1.24319e-05	Up
SLC36A4	1719.17	1002.89	1375.96	0.776949	0.137578	5.64732	1.62967e-08	1.28297e-05	Up
TUBA3C	18.9227	145.78	49.3336	-3.76463	0.667903	-5.63649	1.73552e-08	1.3115e-05	Down
TNFRSF11B	907.932	281.868	607.943	1.68758	0.299417	5.63621	1.73834e-08	1.3115e-05	Up
SQLE	4804.95	2085.18	3501.73	1.20422	0.213819	5.63195	1.78188e-08	1.31692e-05	Up
RPS6	57576.1	29015.8	43891	0.988633	0.176515	5.60085	2.13306e-08	1.54493e-05	Up
IRX5	1616.24	683.829	1169.46	1.24076	0.222644	5.57285	2.506e-08	1.77946e-05	Up
SPICE1	866.232	466.905	674.888	0.890997	0.16081	5.54068	3.01306e-08	2.09837e-05	Up
RHBDL2	3285.36	1172.91	2273.14	1.48585	0.271103	5.48077	4.23484e-08	2.84406e-05	Up
SP140	34.381	91.0226	61.5217	-1.40117	0.255663	-5.48052	4.24088e-08	2.84406e-05	Down
CDH3	153.531	320.891	191.195	-2.15824	0.395838	-5.45233	4.97142e-08	3.27336e-05	Down
RAD23A	6725.92	4055.15	5446.18	0.730045	0.13403	5.44689	5.1259e-08	3.28398e-05	Up
JAG2	3926.77	1679.37	2849.89	1.22545	0.225043	5.4454	5.1689e-08	3.28398e-05	Up
UTP23	1834.4	1012.86	1440.74	0.856414	0.158139	5.41558	6.10913e-08	3.81441e-05	Up
UAP1	5435.27	2778.52	4162.25	0.967905	0.179217	5.40074	6.63658e-08	4.00562e-05	Up
SCG2	58.8902	196.855	113.111	-2.44775	0.453611	-5.39615	6.80879e-08	4.04219e-05	Down
GZMA	104.983	416.855	254.422	-1.99068	0.37108	-5.36454	8.11545e-08	4.66497e-05	Down
MXI1	1909.71	1075.94	1510.19	0.827432	0.15466	5.35001	8.79497e-08	4.97658e-05	Up
KLF15	623.426	2960.57	1743.31	-2.24741	0.42293	-5.31391	1.07301e-07	5.79968e-05	Down
LINC01600	32.6926	12.4787	23.0068	1.39513	0.264073	5.28311	1.27009e-07	6.66594e-05	Up
PSIP1	5355.46	3074.84	4262.66	0.800481	0.152387	5.25294	1.49688e-07	7.43276e-05	Up
IGLV2-14	42.922	213.371	112.106	-3.48944	0.664622	-5.25026	1.51882e-07	7.43276e-05	Down
SIRPG	19.4195	66.4823	41.9704	-1.77175	0.33847	-5.23457	1.65368e-07	7.87979e-05	Down
TEX29	14.2458	182.831	41.143	-2.30189	0.4405	-5.22564	1.73554e-07	8.16243e-05	Down
TRPS1	4436.18	2525.02	3520.42	0.81287	0.155756	5.21886	1.80028e-07	8.35309e-05	Up
EOMES	22.0699	240.169	54.2863	-2.01326	0.385932	-5.21662	1.82221e-07	8.35309e-05	Down
COL23A1	251.161	74.6774	166.596	1.74909	0.335499	5.2134	1.8541e-07	8.38625e-05	Up
KCNJ12	1239.94	333.886	805.79	1.89301	0.363254	5.21125	1.87576e-07	8.38625e-05	Up
LPAR3	681.772	235.618	467.989	1.53257	0.294501	5.20396	1.95089e-07	8.61578e-05	Up
SCARA5	1633.27	404.409	1044.44	2.01409	0.388124	5.18929	2.11095e-07	9.21035e-05	Up
STRA6	81.3995	309.732	190.809	-1.9266	0.371649	-5.18392	2.17274e-07	9.36708e-05	Down
TBX5-AS1	92.6654	28.571	54.119	2.92282	0.565045	5.17272	2.30713e-07	9.82945e-05	Up
PPP4R3C	3.63407	68.8398	34.8785	-4.24041	0.820501	-5.16807	2.36518e-07	9.95962e-05	Down
MB	1792.72	1538.09	275.458	2.64175	0.518972	5.09034	3.57421e-07	0.000140902	Up
TNR	1084.6	147.556	404.182	2.11716	0.417676	5.06892	4.00087e-07	0.000155793	Up
CT83	1.64824	7.99013	3.94569	-4.72332	0.932448	-5.0655	4.07325e-07	0.000156924	Down
FKBP11	3165.74	1586.91	2409.21	0.996559	0.197479	5.04641	4.50192e-07	0.000171613	Up
P4HA1	12689.6	6541.22	9743.51	0.955993	0.190447	5.01974	5.17412e-07	0.0001912	Up
ACTA1	4949.69	1221.61	296.853	2.3529	0.469907	5.00717	5.52375e-07	0.00020109	Up
EPHA6	118.621	26.0846	74.2806	2.18275	0.436013	5.00615	5.55283e-07	0.00020109	Up
ENHO	717.17	241.162	489.083	1.57216	0.314499	4.99894	5.76451e-07	0.000206689	Up
REM1	85.572	133.581	90.8086	-1.37037	0.274316	-4.99559	5.86571e-07	0.000208256	Down
AC104051.2	238.004	42.1658	100.445	1.87	0.374548	4.99269	5.95451e-07	0.000208551	Up
GAS5	10351	5200.92	7883.28	0.992936	0.198923	4.99156	5.98921e-07	0.000208551	Up
LRRC7	74.739	217.626	143.205	-1.5434	0.309441	-4.98769	6.1105e-07	0.000210748	Down
CD27	35.9322	105.313	69.177	-1.54446	0.310229	-4.97845	6.40951e-07	0.000218975	Down
TAF1D	3244.58	1994.03	2645.36	0.702153	0.141092	4.97656	6.47249e-07	0.00021906	Up
GPR65	110.819	249.024	177.042	-1.16405	0.234038	-4.97377	6.56623e-07	0.000220175	Down
RPS25	27332	14719.8	21288.7	0.892818	0.179744	4.96716	6.79397e-07	0.000225722	Up
IRF4	55.1851	86.4227	58.711	-1.37856	0.278448	-4.95086	7.38864e-07	0.000243247	Down
MUC5B	98.3779	30.423	16.9544	1.98771	0.403254	4.92917	8.25811e-07	0.000269423	Up
GNG4	1458.28	454.453	977.277	1.68192	0.341869	4.91978	8.66417e-07	0.000280147	Up
UHRF2	2192.5	1356.83	1792.07	0.692235	0.140821	4.91571	8.84601e-07	0.000283495	Up
NKG7	77.1194	251.166	160.517	-1.70005	0.345998	-4.91346	8.94835e-07	0.000284259	Down
TRAPPC1	2710.51	8555.58	4325.07	-1.16548	0.237702	-4.90314	9.43171e-07	0.000297009	Down
IGF1R	9960.68	3056.02	5145.12	1.2094	0.246954	4.89725	9.71881e-07	0.000303411	Up
WNT11	471.122	156.187	320.216	1.59254	0.32565	4.89035	1.00657e-06	0.000308914	Up
BNIP3	4526.9	2190.66	3407.45	1.04719	0.214325	4.886	1.02906e-06	0.000310553	Up
MITF	669.425	1160.91	904.93	-0.794751	0.164017	-4.84555	1.26259e-06	0.0003739	Down
TNPO2	5665.72	3513.02	4634.22	0.689568	0.142401	4.84243	1.2826e-06	0.0003739	Up
CHRNA1	217.889	1572.27	381.116	-1.95744	0.404281	-4.84179	1.28674e-06	0.0003739	Down
SLK	3148.45	2081.51	2637.21	0.596791	0.123292	4.84045	1.29545e-06	0.0003739	Up
AKIRIN1	4019.92	2663.29	3369.87	0.593675	0.122844	4.83273	1.34671e-06	0.000384014	Up
IGHV3-30	31.2435	115.1	63.6556	-2.8148	0.584059	-4.81938	1.44004e-06	0.000404823	Down
GZMB	165.776	227.657	139.151	-1.97775	0.410399	-4.8191	1.44204e-06	0.000404823	Down
LOXL4	1710.54	639.101	1197.14	1.42011	0.29478	4.81752	1.45352e-06	0.000404905	Up
ADK	1981.93	1212.81	1613.39	0.708511	0.147122	4.81581	1.46601e-06	0.000405268	Up
JMY	1083.7	681.013	890.744	0.669155	0.139269	4.80478	1.5492e-06	0.000421825	Up
IGHA1	830.327	1548.16	891.846	-2.42564	0.505485	-4.79865	1.59741e-06	0.000429107	Down
DHPS	2337.1	1449.97	1912.02	0.688923	0.143574	4.79837	1.59964e-06	0.000429107	Up
LINC00922	80.3074	130.459	85.0245	-1.59353	0.33224	-4.79633	1.61602e-06	0.000430312	Down
LRRC1	2101.93	1067.26	1606.15	0.97781	0.204396	4.7839	1.71923e-06	0.000454453	Up
LILRB3	116.839	222.369	167.406	-0.925002	0.193489	-4.78063	1.74746e-06	0.000458568	Down
GAL	598.574	99.0056	238.406	1.89071	0.395992	4.77461	1.80052e-06	0.000467798	Up
DLX2	381.243	131.02	261.345	1.54002	0.323009	4.76774	1.86306e-06	0.000478501	Up
PAX7	89.3358	342.072	34.7292	-2.88792	0.606671	-4.76028	1.93327e-06	0.00048959	Down
SLC7A7	644.106	1215.12	917.716	-0.915258	0.192789	-4.74746	2.05992e-06	0.000518041	Down
SGMS2	6584.96	3038.62	4885.67	1.11568	0.235251	4.74251	2.1109e-06	0.00052143	Up
ARHGAP44	1431.47	646.241	1055.21	1.14737	0.242459	4.73224	2.2206e-06	0.000543357	Up
MT1X	3499.19	1416.62	2501.29	1.30492	0.275864	4.7303	2.24185e-06	0.000543985	Up
PGBD5	684.081	235.191	468.988	1.54064	0.326331	4.7211	2.34573e-06	0.000557401	Up
NPY1R	140.87	58.1537	89.4279	2.07246	0.439052	4.7203	2.35496e-06	0.000557401	Up
CD2	60.5493	196.113	125.507	-1.69142	0.359216	-4.70865	2.49365e-06	0.000579095	Down
ZDHHC23	241.683	102.263	174.878	1.2371	0.262734	4.70857	2.49458e-06	0.000579095	Up
LCK	72.7754	175.124	121.817	-1.26228	0.268246	-4.70567	2.53031e-06	0.000583647	Down
ST6GALNAC5	82.4651	324.911	198.637	-1.97805	0.422638	-4.68024	2.86535e-06	0.000656746	Down
RNU6ATAC	2.45248	10.4144	6.26757	-2.02074	0.432505	-4.67217	2.98032e-06	0.000678801	Down
TRPV2	1140	2842.68	1955.87	-1.3182	0.282273	-4.66995	3.01276e-06	0.000681901	Down
LEMD1-AS1	17.1997	36.0897	23.7795	-1.52365	0.327403	-4.65375	3.25956e-06	0.000728652	Down
SATB2-AS1	1055.85	365.486	725.051	1.53026	0.329874	4.63892	3.50242e-06	0.000778139	Up
COL24A1	3868.95	1640.62	2801.21	1.23769	0.267089	4.63399	3.58687e-06	0.000789427	Up
SLC29A2	335.504	148.518	245.907	1.17459	0.253504	4.63342	3.59682e-06	0.000789427	Up
GLB1L2	754.302	177.672	478	2.08587	0.450357	4.6316	3.62848e-06	0.000791578	Up
POU2F2	396.605	810.413	594.888	-1.03078	0.22263	-4.63003	3.65621e-06	0.000792849	Down
CITED4	314.031	140.643	230.949	1.16013	0.25102	4.62167	3.80665e-06	0.000820559	Up
PNLDC1	29.3379	130.266	14.6805	-2.08989	0.453535	-4.60799	4.06581e-06	0.000871239	Down
PLXNB1	2865.89	1631.37	2274.35	0.81279	0.176734	4.59896	4.24615e-06	0.000900985	Up
RASGRF1	52.2887	138.359	93.5307	-1.40436	0.305392	-4.59855	4.25439e-06	0.000900985	Down
TNF	13.5828	37.6089	25.0953	-1.44412	0.314241	-4.59559	4.3153e-06	0.000908571	Down
JTB	10770.7	6812.63	8874.13	0.660851	0.143886	4.59287	4.37183e-06	0.000913345	Up
PHOX2A	34.3971	7.50949	21.5135	2.19361	0.477695	4.59208	4.38841e-06	0.000913345	Up
HSPB2	310.18	102.374	210.606	1.59902	0.348879	4.58331	4.57668e-06	0.000941705	Up
SLC35G1	577.377	337.372	462.375	0.774353	0.169607	4.56556	4.98159e-06	0.00100779	Up
SNCB	46.8005	10.8557	29.577	2.10425	0.461014	4.5644	5.00918e-06	0.00100779	Up
TDRP	519.639	246.847	388.926	1.07314	0.235576	4.5554	5.22851e-06	0.001036	Up
CT75	113.533	37.9005	77.2922	1.57973	0.346801	4.55513	5.23521e-06	0.001036	Up
CDC14B	1809.95	1131.37	1484.8	0.677407	0.149576	4.52885	5.93059e-06	0.00114276	Up
PDE1B	138.165	290.559	211.187	-1.07047	0.236412	-4.52796	5.95551e-06	0.00114276	Down
ALDH1A1	780.535	499.041	345.184	-1.29247	0.285516	-4.52677	5.9891e-06	0.00114276	Down
DDX21	4828.95	3193.3	4045.2	0.596458	0.131769	4.52655	5.99558e-06	0.00114276	Up
NOLC1	4365.53	2942.44	3683.63	0.568953	0.125835	4.52141	6.14291e-06	0.00116471	No Significance
ABCA3	799.877	315.664	567.858	1.34108	0.296725	4.51962	6.19503e-06	0.00116555	Up
TMPRSS9	287.114	135.68	138.221	1.29564	0.286707	4.51905	6.2117e-06	0.00116555	Up
PTPRS	10306.6	5957.2	8222.5	0.790807	0.175265	4.51207	6.41978e-06	0.00119838	Up
DCUN1D5	1777.76	1826.82	1464.94	0.66015	0.14653	4.50522	6.63058e-06	0.00123138	Up
CD3E	95.058	297.013	191.828	-1.64066	0.365157	-4.49302	7.02204e-06	0.00129743	Down
RPS27	30825.3	18459.1	24899.8	0.739798	0.164876	4.48699	7.22348e-06	0.00132201	Up
ACP4	37.1061	13.9759	26.0229	1.40986	0.314236	4.48664	7.23565e-06	0.00132201	Up
CCDC26	63.1783	6.17015	14.9361	1.90838	0.425429	4.48579	7.26457e-06	0.00132201	Up
DDX4	11.1131	16.6814	10.8108	-1.6091	0.359012	-4.48202	7.39391e-06	0.00133882	Down
MAGEB2	48.3726	502.633	266.039	-3.37686	0.753603	-4.48095	7.43117e-06	0.00133887	Down
FCGR3A	997.7	2511.9	1723.26	-1.33193	0.297698	-4.47409	7.6736e-06	0.00136915	Down
DNAH2	122.425	654.851	253.746	-1.69674	0.379239	-4.47406	7.67487e-06	0.00136915	Down
SH3PXD2A	12692.4	8310.89	10592.9	0.610912	0.136603	4.47217	7.74314e-06	0.00137456	Up
ST8SIA6	33.5834	107.254	53.712	-1.17218	0.262289	-4.46905	7.8568e-06	0.00138227	Down
WFDC2	84.4524	102.581	65.0611	-1.74921	0.391419	-4.46888	7.86293e-06	0.00138227	Down
GBP1	1153.89	2707	1898.09	-1.23008	0.275366	-4.46708	7.92933e-06	0.00138721	Down
HGF	390.139	1186.96	771.948	-1.60547	0.359626	-4.46429	8.03361e-06	0.00139201	Down
ST6GAL2	342.194	1037.13	675.183	-1.60001	0.358503	-4.46302	8.08118e-06	0.00139312	Down
QTRT2	1044.29	718.578	888.22	0.538237	0.120625	4.46208	8.11695e-06	0.00139312	No Significance
C14orf180	163.769	53.4089	110.888	1.61712	0.36318	4.45268	8.48063e-06	0.00143831	Up
MAGEA10	110.022	434.991	265.736	-1.98332	0.445469	-4.4522	8.49944e-06	0.00143831	Down
LYPD6B	27.3172	123.171	73.2472	-2.17738	0.48929	-4.45008	8.584e-06	0.00144586	Down
CD3D	31.021	107.419	67.6281	-1.78442	0.401316	-4.44642	8.73138e-06	0.00146236	Down
CXCR6	27.7626	71.4162	48.6799	-1.3537	0.3045	-4.44565	8.76272e-06	0.00146236	Down
SYCE1	101.965	63.6411	20.8198	1.57625	0.354722	4.44362	8.84584e-06	0.00146285	Up
PRKAG2-AS1	97.9313	41.1339	70.7159	1.25064	0.281531	4.44227	8.9013e-06	0.00146523	Up
SNAPC3	1785.05	1175.07	1492.77	0.602852	0.135752	4.44082	8.96152e-06	0.00146847	Up
TNNT2	31.0209	207.03	46.8997	-1.64969	0.371925	-4.43553	9.1844e-06	0.00149821	Down
RENBP	458.19	949.487	693.603	-1.05107	0.237239	-4.43044	9.40431e-06	0.00152453	Down
PTPRN2	323.459	196.556	231.475	1.29951	0.293354	4.42985	9.42993e-06	0.00152453	Up
TIGIT	25.7774	76.6822	50.1693	-1.56599	0.354095	-4.4225	9.75634e-06	0.00157029	Down
CILP	99.7329	345.857	217.667	-1.7931	0.406076	-4.41568	1.00692e-05	0.00159988	Down
MT1H	115.309	35.8087	77.2151	1.69028	0.382822	4.41531	1.00864e-05	0.00159988	Up
HMGA2	414.988	691.408	444.962	-1.66349	0.376809	-4.41466	1.01169e-05	0.00159988	Down
EIF2A	3461.82	2477.61	2990.22	0.482353	0.109379	4.40993	1.03404e-05	0.00161408	No Significance
TIPARP	1922.33	1156.95	1555.59	0.732238	0.166187	4.40612	1.05239e-05	0.00163567	Up
CDCP1	275.022	565.727	414.318	-1.04007	0.236121	-4.40483	1.05867e-05	0.0016384	Down
ITGA10	8362.21	3615.04	6087.52	1.20987	0.275218	4.39604	1.10245e-05	0.0016989	Up
SLC16A8	326.297	118.703	226.825	1.45791	0.331961	4.39182	1.12405e-05	0.00172485	Up
PLEKHA6	63.188	195.599	126.635	-1.62821	0.371229	-4.38599	1.1546e-05	0.0017572	Down
LINC01551	109.407	408.833	64.0097	-1.64171	0.374313	-4.38594	1.15484e-05	0.0017572	Down
GDF5	39.8982	99.3636	59.5377	-2.12107	0.483924	-4.38306	1.17025e-05	0.0017732	Down
LAG3	94.5856	215.605	152.574	-1.18589	0.270696	-4.3809	1.1819e-05	0.00178282	Down
TCEA3	3351.81	1794.29	2605.5	0.901529	0.205826	4.38006	1.18644e-05	0.00178282	Up
GPR37	425.972	131.06	284.66	1.69961	0.388526	4.37451	1.21704e-05	0.00181409	Up
CLSTN3	879.366	1701.5	1273.31	-0.952119	0.217654	-4.37447	1.21728e-05	0.00181409	Down
SLC5A2	42.9643	121.187	80.4461	-1.49329	0.341615	-4.37127	1.23528e-05	0.00182697	Down
NRG1	32.7992	109.507	69.5549	-1.74087	0.398305	-4.3707	1.23848e-05	0.00182697	Down
IGDCC3	68.4466	151.858	108.415	-1.14868	0.26284	-4.37025	1.24105e-05	0.00182697	Down
PERM1	137.151	63.5732	101.895	1.1142	0.255154	4.36679	1.26088e-05	0.00184865	Up
CXCR3	34.6376	96.6567	64.3551	-1.47736	0.338566	-4.36357	1.27956e-05	0.00186846	Down
MAP2K7	3608.77	2269.57	2967.07	0.669075	0.15339	4.36192	1.28926e-05	0.00187507	Up
TERT	55.6681	4.64926	31.2215	3.59035	0.823731	4.35865	1.30868e-05	0.00189172	Up
PWWP3B	40.699	80.6713	48.4942	-2.0887	0.479252	-4.35823	1.31116e-05	0.00189172	Down
MTSS1	4560.05	2115.43	3388.67	1.10809	0.254335	4.35681	1.31974e-05	0.00189656	Up
FMO3	92.0218	384.208	164.998	-1.41001	0.323806	-4.35447	1.33387e-05	0.00190927	Down
DHCR7	1910.3	948.291	1449.34	1.0103	0.232076	4.3533	1.34105e-05	0.00191199	Up
LIN28B	46.0684	75.6171	45.6264	-2.06966	0.475863	-4.34929	1.36582e-05	0.00193968	Down
ADAP2	630.022	1173.76	890.565	-0.897294	0.206404	-4.34728	1.37837e-05	0.00194226	Down
SLC12A5	75.5139	167.746	119.709	-1.15008	0.264631	-4.34598	1.38658e-05	0.00194626	Down
PALD1	1982.24	1238.02	1625.63	0.679093	0.156384	4.34246	1.40895e-05	0.00197003	Up
ASS1	4182.85	1727.43	3006.29	1.27594	0.293915	4.34117	1.41726e-05	0.00197403	Up
PF4	36.1019	67.5747	42.7543	-1.75677	0.404836	-4.33948	1.42823e-05	0.00197541	Down
LPXN	316.547	537.015	422.188	-0.761256	0.175742	-4.33168	1.47978e-05	0.00202221	Down
CDH20	11.3283	24.7575	15.2807	-1.92649	0.44501	-4.3291	1.49718e-05	0.00203831	Down
ABCA2	2729.66	1736.99	2254	0.652178	0.15071	4.32736	1.50908e-05	0.00204681	Up
MAGEA4	29.8399	452.356	118.192	-3.57958	0.827834	-4.32403	1.53202e-05	0.00206867	Down
TBRG1	2574.53	1597.89	2106.56	0.688159	0.159172	4.32337	1.53662e-05	0.00206867	Up
KCNMA1	2538.54	1165.16	1880.46	1.12334	0.259914	4.32198	1.54638e-05	0.0020741	Up
LINC00960	347.111	174.063	264.192	0.994688	0.230731	4.31103	1.62498e-05	0.00215826	Up
NR1D1	1657.72	719.905	1208.35	1.20302	0.279089	4.31051	1.62876e-05	0.00215826	Up
RPL23AP53	59.8743	35.0482	47.9784	0.775567	0.17996	4.30967	1.63499e-05	0.00215826	Up
ST3GAL1	6851.7	4226.4	5593.74	0.697036	0.161807	4.30783	1.64861e-05	0.00215826	Up
TMEM75	14.0724	3.94251	9.21852	1.86008	0.431821	4.30753	1.65085e-05	0.00215826	Up
PDCD1	22.1002	63.4137	41.8962	-1.51051	0.350965	-4.30388	1.67833e-05	0.00217068	Down
ELFN2	4.89224	21.5473	12.8728	-2.14329	0.498574	-4.29884	1.71698e-05	0.00221277	Down
IKZF1	174.963	366.903	266.934	-1.06548	0.248083	-4.29486	1.74805e-05	0.00222183	Down
IGSF11	297.747	104.916	205.349	1.50426	0.350273	4.29454	1.75056e-05	0.00222183	Up
HAND1	33.2355	3.87087	12.4035	2.36814	0.551496	4.29402	1.75469e-05	0.00222183	Up
DLX1	531.256	276.923	409.388	0.939239	0.218864	4.29142	1.77533e-05	0.00223619	Up
BMP8A	532.181	223.963	384.494	1.24874	0.291011	4.29104	1.77838e-05	0.00223619	Up
PTPRCAP	77.1621	257.925	163.778	-1.73774	0.405117	-4.28947	1.79099e-05	0.00224426	Down
TRABD2A	309.487	616.652	456.67	-0.994536	0.231919	-4.28829	1.80056e-05	0.00224824	Down
FIBCD1	87.7203	121.456	79.9417	-1.53399	0.357794	-4.28737	1.80802e-05	0.00224824	Down
CORT	524.564	196.881	367.549	1.4132	0.329665	4.28678	1.8128e-05	0.00224824	Up
RGS6	11.4572	38.8385	24.5774	-1.76703	0.412488	-4.28383	1.83704e-05	0.00225947	Down
SIK3	2734.86	1864.62	2317.87	0.552383	0.129026	4.28118	1.85904e-05	0.00227443	No Significance
ATP2A1	777.299	420.873	534.341	1.5238	0.35607	4.27949	1.87323e-05	0.00228408	Up
SYT8	246.916	41.4321	84.9498	1.59704	0.373381	4.27723	1.89234e-05	0.00229194	Up
FDPS	5605.04	3828.07	4753.57	0.550045	0.12878	4.27121	1.94411e-05	0.00234183	No Significance
POLN	65.0046	126.865	94.6462	-0.969815	0.227073	-4.27095	1.94646e-05	0.00234183	Down
DTX4	5968.89	2930.3	4512.9	1.02632	0.240716	4.26361	2.01146e-05	0.00240406	Up
RTL3	91.6645	205.699	146.306	-1.16649	0.273762	-4.26097	2.03539e-05	0.00242439	Down
TSPAN7	1581.96	3439	2471.8	-1.12028	0.262959	-4.26026	2.04186e-05	0.00242439	Down
STK32B	240.52	495.091	362.502	-1.04111	0.244476	-4.25854	2.05764e-05	0.00243514	Down
GJB6	6.59829	27.3005	16.5181	-2.05927	0.483777	-4.25664	2.07524e-05	0.00243899	Down
TES	775.97	1435.85	1092.16	-0.88814	0.208786	-4.25383	2.10141e-05	0.00243899	Down
STT3A	13806.1	9061.49	11532.7	0.60747	0.142826	4.25321	2.10724e-05	0.00243899	Up
TRBC2	155.298	675.024	306.528	-1.59851	0.375844	-4.25313	2.10803e-05	0.00243899	Down
PCDHGB7	637.274	420.103	449.219	1.38044	0.324777	4.25044	2.13355e-05	0.00246065	Up
ADIRF	689.36	257.1	482.235	1.42346	0.335079	4.24812	2.15571e-05	0.00247047	Up
IGHV3-23	34.8858	138.329	77.0017	-2.74466	0.647549	-4.23853	2.24984e-05	0.00256213	Down
AOC3	2147.79	1083.53	1637.83	0.98695	0.232942	4.23689	2.26633e-05	0.00257282	Up
CDC37L1	624.134	419.076	525.877	0.573304	0.135516	4.23051	2.33162e-05	0.00260465	No Significance
NDST3	50.7492	137.468	92.3019	-1.44134	0.340748	-4.22994	2.33752e-05	0.00260465	Down
COL22A1	6225.77	1884.52	4145.59	1.72402	0.407695	4.2287	2.35043e-05	0.00260919	Up
CPNE5	1622.17	711.183	1185.66	1.18952	0.2816	4.22415	2.39845e-05	0.0026481	Up
KDM4C	980.669	647.147	820.857	0.598782	0.141831	4.2218	2.42361e-05	0.0026645	Up
PUM3	1626.43	999.672	1326.11	0.701844	0.166263	4.22129	2.42913e-05	0.0026645	Up
ARX	138.605	48.5402	95.449	1.51533	0.359022	4.22071	2.43539e-05	0.0026645	Up
NDUFB9	9178.77	4650.08	7008.77	0.981029	0.232608	4.21753	2.46997e-05	0.00267806	Up
AMIGO2	190.17	459.966	319.447	-1.27444	0.302284	-4.21605	2.48624e-05	0.00268766	Down
PVALB	4.52039	17.9437	3.63224	-2.00048	0.47466	-4.21455	2.50281e-05	0.00269752	Down
CD163	1467.7	3139.19	2268.62	-1.09672	0.260344	-4.21258	2.52467e-05	0.00270623	Down
NFIX	18546.1	8956.38	13951	1.05012	0.249344	4.21155	2.53629e-05	0.00270942	Up
TRIM58	492.627	164.397	335.35	1.58287	0.375999	4.20976	2.5564e-05	0.00272286	Up
AURKB	1034.5	3278.34	1481.81	-0.927589	0.220446	-4.20778	2.57891e-05	0.0027308	Down
GSX2	1.12995	5.3343	3.14453	-2.18544	0.519469	-4.20707	2.58699e-05	0.0027308	Down
DUSP18	324.122	455.547	387.096	-0.491194	0.116782	-4.20608	2.59839e-05	0.0027308	No Significance
IGHV3-11	6.34005	38.6359	10.4207	-3.21683	0.76481	-4.20605	2.59874e-05	0.0027308	Down
UCK2	2886.99	1908.75	2418.25	0.596889	0.14192	4.2058	2.60155e-05	0.0027308	Up
NHEJ1	601.445	401.806	505.785	0.580791	0.138212	4.20217	2.64367e-05	0.00276699	No Significance
CFI	516.931	1203.38	845.855	-1.21893	0.290267	-4.19935	2.67682e-05	0.00278138	Down
TMEM125	17.9912	3.48034	11.0381	2.34223	0.557821	4.1989	2.6822e-05	0.00278138	Up
PTPRZ1	4167.82	1204.42	2747.86	1.79087	0.426562	4.19839	2.68814e-05	0.00278138	Up
SMARCA4	9446.02	6308.46	7942.6	0.582382	0.138801	4.1958	2.71909e-05	0.00280539	No Significance
TMSB4X	49401.8	85119.5	66516.6	-0.784915	0.187122	-4.19466	2.73276e-05	0.00281148	Down
POLR3G	172.179	100.635	137.897	0.771889	0.184079	4.19325	2.74982e-05	0.002814	Up
PTPRH	40.5323	81.5635	60.1931	-1.00982	0.240824	-4.19317	2.75079e-05	0.002814	Down
ZFAS1	4243.29	2389.25	3354.89	0.828575	0.197631	4.19254	2.75852e-05	0.002814	Up
SUGCT	243.072	463.647	348.764	-0.931871	0.22258	-4.18668	2.83059e-05	0.00287941	Down
IGKV3-11	31.5919	110.833	62.217	-2.65805	0.635112	-4.18517	2.84947e-05	0.0028905	Down
ARHGAP9	305.727	580.584	437.43	-0.923999	0.220873	-4.18339	2.87193e-05	0.00290514	Down
HTR2B	30.516	65.1983	47.1346	-1.0931	0.261387	-4.18194	2.89038e-05	0.00291566	Down
CHST13	850.866	333.211	602.823	1.35228	0.323578	4.17915	2.92597e-05	0.00294336	Up
IL2RG	283.267	593.577	431.957	-1.06587	0.255204	-4.17655	2.95968e-05	0.00296902	Down
NAT8L	579.38	329.971	229.32	1.36879	0.328	4.17316	3.00408e-05	0.00300524	Up
CHD3	5861.52	9562.84	7635.07	-0.706125	0.169305	-4.17072	3.03643e-05	0.00302045	Down
LDLR	2810.7	1482.37	2174.21	0.922933	0.221294	4.17061	3.03781e-05	0.00302045	Up
SERPINA3	285.734	134.062	110.376	2.01547	0.483376	4.16958	3.05165e-05	0.00302045	Up
PODN	540.323	1202.74	857.732	-1.15417	0.276812	-4.1695	3.05264e-05	0.00302045	Down
GBP2	1108.42	2133.32	1599.51	-0.944445	0.226803	-4.16417	3.12493e-05	0.00307517	Down
EVI5L	2408.22	1538.81	1991.63	0.646094	0.155433	4.15673	3.22842e-05	0.0031684	Up
CCR5	99.7363	224.492	159.515	-1.16761	0.28101	-4.15504	3.25234e-05	0.00317826	Down
OXCT2	170.838	83.0925	128.794	1.04145	0.250699	4.15416	3.26488e-05	0.00317826	Up
IFNG	2.19847	9.65381	5.77082	-2.11731	0.509733	-4.15375	3.27064e-05	0.00317826	Down
KCNJ5	180.306	301.81	238.527	-0.742056	0.179004	-4.14547	3.39117e-05	0.00326342	Down
ENTPD3	1484.12	501.648	1013.35	1.56463	0.377469	4.14505	3.39733e-05	0.00326342	Up
ARHGEF39	399.521	263.06	334.133	0.603188	0.145649	4.14139	3.4521e-05	0.00330726	Up
CD320	4303.18	2494.76	3436.64	0.78651	0.189975	4.14008	3.4718e-05	0.00331736	Up
DENND1C	140.434	258.305	196.914	-0.876486	0.211854	-4.13722	3.51545e-05	0.00335022	Down
ASH1L	4464.46	2856.2	3693.84	0.644295	0.155843	4.13426	3.56105e-05	0.00336228	Up
NPL	554.641	884.923	712.901	-0.673502	0.162923	-4.13385	3.5673e-05	0.00336228	Down
LYNX1	1108.06	488.325	811.101	1.18209	0.285963	4.13373	3.56929e-05	0.00336228	Up
MATN3	543.582	703.02	483.624	-1.31873	0.319151	-4.13201	3.59612e-05	0.00337102	Down
CBS	800.551	335.025	577.487	1.25694	0.304272	4.13096	3.61255e-05	0.00337102	Up
DCLRE1A	520.818	341.771	435.025	0.606579	0.14687	4.13005	3.62688e-05	0.00337102	Up
ZNF496	1695.88	1265.55	1489.68	0.421693	0.10223	4.12495	3.70812e-05	0.00342737	No Significance
AK3	2490.3	1638.63	2082.21	0.603408	0.146286	4.12484	3.70997e-05	0.00342737	Up
ACTB	188752	273725	229469	-0.536234	0.130099	-4.12175	3.75997e-05	0.00346473	No Significance
SLC35F2	1485.18	805.351	1159.43	0.882209	0.214253	4.11761	3.82823e-05	0.0035009	Up
RNF38	1628.67	1151.12	1399.84	0.500036	0.121522	4.11479	3.87534e-05	0.00353505	No Significance
NBEAP1	21.5506	55.1475	20.8826	-1.08889	0.264818	-4.11183	3.92543e-05	0.00357174	Down
VAV1	233.747	435.471	330.406	-0.896094	0.217969	-4.11112	3.9375e-05	0.00357375	Down
DLG3	278.746	459.286	365.255	-0.720138	0.175258	-4.10902	3.97349e-05	0.00358253	Down
DIRAS1	1013.26	434.833	736.099	1.22056	0.297058	4.10882	3.97685e-05	0.00358253	Up
ETV3	2594.23	1753.5	2191.38	0.564769	0.137542	4.10617	4.0227e-05	0.00361484	No Significance
IGHV3-21	14.6282	60.6755	33.0069	-2.99597	0.729997	-4.10409	4.05911e-05	0.00363853	Down
CYP19A1	41.5152	105.24	72.0501	-1.34734	0.328383	-4.10295	4.07914e-05	0.00364746	Down
KHK	198.776	120.565	161.3	0.719797	0.17593	4.09139	4.28797e-05	0.00380599	Up
RPS8	53581.1	34785.4	44574.8	0.623244	0.152514	4.08646	4.38003e-05	0.00387276	Up
KRT81	18.7674	60.9584	38.9839	-1.69548	0.414926	-4.08622	4.38457e-05	0.00387276	Down
TPD52	1229.37	561.208	909.212	1.13103	0.277066	4.08216	4.46196e-05	0.00392197	Up
FAM216A	557.24	358.393	461.959	0.637308	0.156143	4.08157	4.47316e-05	0.0039223	Up
SLC8A3	3848.78	1365.94	2659.09	1.49447	0.366358	4.07925	4.51813e-05	0.00395217	Up
TRMT1	1967.09	1244.45	1620.82	0.660898	0.162191	4.0748	4.60534e-05	0.00399947	Up
GPR153	4998.16	2664.5	3879.95	0.907539	0.222951	4.07057	4.68984e-05	0.00406311	Up
GTPBP8	499.968	328.277	417.699	0.60605	0.148921	4.06961	4.70913e-05	0.00406653	Up
PNOC	92.4104	343.221	212.591	-1.89134	0.464835	-4.06885	4.7246e-05	0.00406653	Down
IGLV1-40	28.2919	113.57	36.3801	-2.2584	0.555094	-4.0685	4.73166e-05	0.00406653	Down
S100A13	5564.94	3517.63	4583.94	0.661908	0.162705	4.06815	4.73871e-05	0.00406653	Up
MN1	459.186	1138.44	784.663	-1.31001	0.322103	-4.06704	4.76136e-05	0.00407631	Down
FUT4	746.123	528.341	641.769	0.496709	0.12217	4.06573	4.78828e-05	0.00408969	No Significance
MYLPF	429.793	832.215	87.8072	1.51349	0.372396	4.0642	4.81984e-05	0.00410696	Up
PAN3-AS1	29.0241	46.4837	37.3902	-0.682476	0.168094	-4.06009	4.90542e-05	0.0041603	Down
CNTLN	1185.28	798.117	999.766	0.570024	0.140597	4.05432	5.02797e-05	0.00423449	No Significance
SLC7A4	15.4107	43.1284	28.6921	-1.47431	0.363932	-4.05107	5.09846e-05	0.00427397	Down
VNN1	104.092	222.079	160.627	-1.09258	0.269812	-4.0494	5.13499e-05	0.00429465	Down
ARL11	96.8585	163.132	128.615	-0.749987	0.185236	-4.04883	5.14752e-05	0.00429521	Down
ADGRD1	1816.08	765.928	1312.88	1.24548	0.307724	4.0474	5.17898e-05	0.00430116	Up
SLC39A14	7438.69	4656.92	6105.76	0.675688	0.166987	4.04635	5.20216e-05	0.00430116	Up
SCD	12319.2	6517.56	9539.25	0.918479	0.227337	4.04016	5.34152e-05	0.00437642	Up
CCDC85C	1132.03	731.343	940.037	0.629998	0.156019	4.03796	5.3919e-05	0.00439928	Up
CNTROB	1655.45	2970.13	2285.4	-0.843167	0.208814	-4.03788	5.39372e-05	0.00439928	Down
SPAG17	55.6199	141.149	96.6024	-1.34433	0.333339	-4.03293	5.50861e-05	0.00448289	Down
ANO5	7738.31	2924.57	5431.73	1.40375	0.348301	4.03029	5.5709e-05	0.00452177	Up
PTPN7	230.866	403.189	313.437	-0.803918	0.199491	-4.02985	5.58135e-05	0.00452177	Down
RNF32	91.4771	43.3932	68.4369	1.07709	0.267463	4.02707	5.64773e-05	0.00454597	Up
ITGAL	223.545	445.889	330.085	-0.993969	0.246872	-4.02625	5.66728e-05	0.00454597	Down
JAML	142.876	322.756	229.069	-1.17269	0.291281	-4.02597	5.67399e-05	0.00454597	Down
IGHM	178.828	1330.46	434.02	-1.99197	0.495003	-4.02416	5.71796e-05	0.004563	Down
RSPO3	105.442	352.499	223.824	-1.74035	0.432486	-4.02406	5.72045e-05	0.004563	Down
TRBV20-1	3.45628	15.3146	9.1384	-2.10885	0.524158	-4.02332	5.73846e-05	0.00456731	Down
ZNF853	311.202	708.03	501.349	-1.18534	0.295097	-4.01677	5.90015e-05	0.00465508	Down
FAM189A1	235.265	74.4056	158.186	1.65921	0.413238	4.01514	5.94093e-05	0.00466692	Up
ADGRG6	140.923	305.47	219.769	-1.11769	0.27842	-4.01441	5.95954e-05	0.00467088	Down
HES2	289.219	120.303	208.28	1.26609	0.315552	4.0123	6.01303e-05	0.00469302	Up
PNMA3	217.546	82.5391	137.597	2.09922	0.523405	4.0107	6.05395e-05	0.00471479	Up
SCARB1	4195.16	2205.47	3241.77	0.927654	0.231481	4.00748	6.13711e-05	0.0047693	Up
HCK	531.691	955.148	734.598	-0.844296	0.210916	-4.003	6.2545e-05	0.00483975	Down
TAF4B	584.807	340.664	467.821	0.778599	0.194856	3.99577	6.44836e-05	0.00496853	Up
PRLR	143.541	193.275	141.579	-1.04106	0.260682	-3.99359	6.508e-05	0.00500384	Down
UBASH3A	11.5849	30.8069	20.7954	-1.39311	0.34937	-3.98749	6.67758e-05	0.00510173	Down
ZFAT	735.309	493.438	619.413	0.575327	0.144343	3.98583	6.72454e-05	0.00512679	No Significance
TSPEAR-AS2	91.657	154.652	103.981	-1.43217	0.359536	-3.98338	6.79426e-05	0.00516906	Down
MT1M	511.235	226.23	374.67	1.17816	0.29584	3.9824	6.82219e-05	0.00517943	Up
FAM83H	810.557	330.879	580.711	1.29247	0.3248	3.9793	6.91198e-05	0.00522569	Up
ZMYND8	1966.46	2683.55	2310.07	-0.448403	0.112738	-3.97741	6.96698e-05	0.00524246	No Significance
CAVIN4	78.5517	215.314	144.084	-1.45426	0.365634	-3.97736	6.96855e-05	0.00524246	Down
CNIH3	235.954	463.663	345.065	-0.974435	0.245053	-3.97643	6.9957e-05	0.00524518	Down
DLG5	2720.9	1851.3	2304.22	0.555471	0.139811	3.97301	7.09689e-05	0.00530139	No Significance
CADM1	16424.1	9575.69	13142.6	0.778336	0.195935	3.97242	7.11458e-05	0.00530139	Up
ATG7	1019.7	1339.97	1173.17	-0.393667	0.099113	-3.9719	7.13019e-05	0.00530211	No Significance
ESPN	390.266	146.253	273.343	1.41538	0.356605	3.96905	7.2161e-05	0.005355	Up
IL13	8.0259	1.7118	5.0004	2.21702	0.558691	3.96824	7.24068e-05	0.00535936	Up
RPL36	20056.3	11711.4	16057.7	0.776183	0.195617	3.96788	7.25158e-05	0.00535936	Up
SCRG1	799.817	587.796	358.442	1.29901	0.327456	3.96699	7.27861e-05	0.00536838	Up
NEB	3009.49	1996.29	505.095	1.42502	0.35927	3.96645	7.29526e-05	0.00536973	Up
FAM117B	750.447	482.613	622.11	0.636217	0.160495	3.96408	7.36782e-05	0.0054057	Up
IGHD	21.3625	103.738	60.834	-2.28276	0.57589	-3.96388	7.37398e-05	0.0054057	Down
AFMID	1379.71	828.725	1115.69	0.735948	0.185805	3.96085	7.4682e-05	0.00545269	Up
MLLT10	1229.71	895.818	1069.72	0.45667	0.115329	3.95971	7.50421e-05	0.00546494	No Significance
PABPC3	38.4213	20.6462	29.9041	0.901691	0.227748	3.95915	7.52161e-05	0.00546494	Up
CPA5	4.03164	12.6116	8.14289	-1.6301	0.411808	-3.9584	7.54535e-05	0.00546494	Down
NUDT8	296.987	171.165	236.697	0.795626	0.201079	3.95678	7.59655e-05	0.00548919	Up
GBP4	577.619	1104.63	830.146	-0.935315	0.236406	-3.95639	7.60913e-05	0.00548919	Down
SNX20	131.499	241.42	184.17	-0.873698	0.221056	-3.95238	7.73773e-05	0.00557086	Down
IGHV1-24	3.11132	20.6036	11.4931	-2.72079	0.68859	-3.95125	7.77446e-05	0.00558619	Down
CRYAB	5074.84	1882.05	3544.96	1.43105	0.36237	3.94915	7.84286e-05	0.00561307	Up
DCAF8L2	5.71272	20.9379	13.0081	-1.87984	0.476274	-3.94697	7.91455e-05	0.00564428	Down
TMEM176B	724.423	1483.96	1088.37	-1.03411	0.262006	-3.94688	7.91764e-05	0.00564428	Down
GRAMD1B	2590.06	1306.57	1975.06	0.987148	0.250158	3.9461	7.94353e-05	0.00565161	Up
GLIPR2	711.059	1200.47	945.568	-0.755389	0.191567	-3.94321	8.03975e-05	0.00570809	Down
DGAT2	240.943	105.423	176.006	1.19315	0.302652	3.94232	8.06962e-05	0.00570809	Up
EIF2AK3	2131.65	1466.89	1813.12	0.538789	0.136668	3.94231	8.07021e-05	0.00570809	No Significance
ARHGEF10	2177.75	1462.57	1835.06	0.574147	0.145762	3.93895	8.18404e-05	0.00574859	No Significance
SLAMF8	375.846	762.902	561.31	-1.02043	0.25908	-3.93865	8.19401e-05	0.00574859	Down
KLK14	92.2613	31.189	62.9975	1.56316	0.397008	3.93735	8.23858e-05	0.00574859	Up
LOX	18041.8	10335.5	14349.2	0.803729	0.204332	3.93346	8.37326e-05	0.00580899	Up
PARVG	406.443	729.972	561.467	-0.843625	0.214623	-3.93074	8.46849e-05	0.00586383	Down
SMPD3	6983.1	2610.94	4888.11	1.41927	0.361126	3.93014	8.48978e-05	0.00586735	Up
HOXA2	51.3977	103.859	76.5355	-1.01357	0.258076	-3.92741	8.58664e-05	0.00590729	Down
ASIC5	2.96539	9.06866	5.88987	-1.64594	0.41912	-3.92713	8.59652e-05	0.00590729	Down
ID2	2751.01	1776.96	2284.28	0.630446	0.160587	3.92588	8.64125e-05	0.00592679	Up
PDK1	1570.25	899.092	1248.65	0.804337	0.205059	3.92246	8.76506e-05	0.00599417	Up
WDR44	1103.75	692.768	906.823	0.671433	0.171187	3.92222	8.77375e-05	0.00599417	Up
XCL2	7.24676	21.1297	13.899	-1.51645	0.386672	-3.9218	8.78915e-05	0.00599417	Down
ATAD2	4477.64	2583.58	3570.07	0.793289	0.2025	3.91747	8.94831e-05	0.00607084	Up
CBLN4	652.618	183.267	427.721	1.83276	0.467854	3.91737	8.95187e-05	0.00607084	Up
MSMO1	2260.58	1359.09	1828.62	0.733735	0.187337	3.91666	8.9783e-05	0.00607739	Up
SORL1	316.238	596.152	450.364	-0.914238	0.233558	-3.91439	9.06313e-05	0.00611196	Down
CAMK1G	9.00848	22.2729	15.3644	-1.30784	0.33422	-3.9131	9.11185e-05	0.00612201	Down
WAS	441.334	821.684	623.585	-0.895939	0.229143	-3.90996	9.23114e-05	0.00619068	Down
TUB	1433.11	796.369	1128	0.847366	0.217124	3.90269	9.51297e-05	0.00635075	Up
NKX1-2	16.9872	3.65339	10.5981	2.21487	0.567731	3.90127	9.56875e-05	0.0063699	Up
IGKV1-27	4.68	14.612	8.08678	-2.76027	0.707648	-3.90063	9.59438e-05	0.00637524	Down
C1orf198	5839.42	3836.75	4879.8	0.60585	0.155367	3.89947	9.64015e-05	0.0063786	Up
COCH	1410.65	394.432	923.71	1.83821	0.471417	3.89934	9.64568e-05	0.0063786	Up
NCAPD3	2169.88	1446.18	1823.11	0.585137	0.150096	3.89842	9.68208e-05	0.0063786	Up
FAM162A	2211.26	1234.98	1743.46	0.840594	0.215649	3.89796	9.70047e-05	0.0063786	Up
C16orf90	0.742378	2.55822	1.61247	-1.82659	0.468613	-3.89787	9.70412e-05	0.0063786	Down
H4C3	22.5799	44.5383	33.1016	-0.973411	0.249754	-3.89747	9.72013e-05	0.0063786	Down
CELF2	617.889	1253.29	922.352	-1.01988	0.261681	-3.89741	9.72272e-05	0.0063786	Down
ANO4	52.592	168.605	108.182	-1.68365	0.432203	-3.89551	9.79928e-05	0.0064172	Down
WASHC5	3694.95	2276.8	3015.42	0.698429	0.179324	3.89479	9.82839e-05	0.00642464	Up
SAXO1	6.20412	1.96846	4.17453	1.64084	0.421344	3.89429	9.84875e-05	0.00642635	Up
CYTL1	136.343	339.468	233.674	-1.31535	0.337819	-3.89366	9.87439e-05	0.0064315	Down
SLC24A1	393.716	540.565	464.081	-0.457861	0.117625	-3.89254	9.91995e-05	0.00644957	No Significance
UBAP2	1958.18	1475.27	1726.78	0.408419	0.104946	3.89172	9.95357e-05	0.00645983	No Significance
KIF26A	5862.84	2955.75	4469.86	0.987984	0.253946	3.89053	0.000100024	0.00647993	Up
MEF2C	9226.03	5822.81	7595.32	0.663962	0.170798	3.88741	0.00010132	0.00655215	Up
DOK3	350.255	566.256	453.756	-0.691994	0.178079	-3.88589	0.000101958	0.00657573	Down
DLL1	828.157	265.177	376.252	0.851175	0.219078	3.88525	0.000102223	0.00657573	Up
SNHG7	1041.2	620.091	839.421	0.747747	0.192458	3.88524	0.000102229	0.00657573	Up
LRRC25	255.315	448.904	348.076	-0.812602	0.209395	-3.88071	0.000104154	0.00668763	Down
PIPOX	84.3167	160.428	120.786	-0.92426	0.238291	-3.87871	0.000105011	0.00673075	Down
VCAM1	1064.73	2511.53	1757.99	-1.23791	0.319416	-3.87553	0.000106392	0.00679522	Down
COL25A1	115.728	420.285	261.662	-1.86033	0.480675	-3.87024	0.000108729	0.00690794	Down
RBMY1A1	9.93485	107.25	52.8627	-5.2464	1.35718	-3.86566	0.000110787	0.00700184	Down
LRRC38	72.0844	19.165	46.7271	1.90798	0.494124	3.86134	0.000112768	0.00711458	Up
C5orf46	45.9143	46.5946	28.2012	-2.0526	0.532009	-3.85821	0.00011422	0.00718117	Down
LINC01270	44.4763	69.6413	56.5345	-0.649516	0.168381	-3.85741	0.000114593	0.00719214	Down
SPACA4	2.50103	3.27654	2.04296	-1.80492	0.468027	-3.85644	0.000115048	0.00720822	Down
IGLC7	9.47782	30.0369	16.4389	-2.91728	0.756553	-3.85602	0.00011525	0.00720839	Down
EIF3H	17361	8381.42	10311.8	0.528281	0.13712	3.8527	0.000116821	0.00728315	No Significance
ZBTB40	1794.94	1421.62	1616.06	0.336244	0.0872761	3.85265	0.000116847	0.00728315	No Significance
TSPYL2	1183.59	1845.01	1500.52	-0.640448	0.166276	-3.8517	0.000117299	0.00729873	Down
RNF144A	4451.06	2605.84	3566.9	0.772418	0.200615	3.85025	0.000117996	0.00732953	Up
SLC6A11	155.313	43.9673	101.96	1.82218	0.473744	3.84634	0.000119898	0.00742217	Up
COL6A6	24.3849	39.6062	25.9978	-1.54542	0.402007	-3.84426	0.000120916	0.00747242	Down
KCNN1	142.849	187.491	127.786	-1.36261	0.355058	-3.83771	0.000124189	0.00766163	Down
JAK3	487.296	895.666	682.973	-0.877532	0.228932	-3.83316	0.000126508	0.00777818	Down
SCML4	18.5208	37.3245	27.5309	-1.00693	0.262726	-3.83265	0.000126772	0.00778121	Down
PDLIM7	2867.58	4225.99	3518.48	-0.559371	0.145982	-3.83178	0.000127221	0.00779558	No Significance
KCNB2	3.57288	8.28177	4.74514	-2.49992	0.652959	-3.8286	0.000128874	0.00787021	Down
MYOM1	464.946	324.79	268.507	1.17456	0.30689	3.82729	0.000129561	0.00789884	Up
TEKT4	15.0249	31.286	22.8167	-1.04532	0.273411	-3.82326	0.000131698	0.00800218	Down
CHML	1765.65	927.254	1363.92	0.929111	0.243043	3.82282	0.000131933	0.00800304	Up
HAUS6	1342.81	945.642	1152.5	0.50524	0.132187	3.82215	0.000132292	0.00801076	No Significance
MUC1	824.154	379.479	611.081	1.11866	0.29274	3.82135	0.000132724	0.00801076	Up
TMEM176A	396.849	801.494	590.741	-1.01312	0.265209	-3.82007	0.000133415	0.00803907	Down
POLR3D	2649.44	1888.85	2284.99	0.488111	0.128053	3.81179	0.000137965	0.00824464	No Significance
PCDHGB5	284.811	464.463	313.882	-1.40414	0.368532	-3.81008	0.000138922	0.00828816	Down
CTPS1	3430	2280.67	2879.28	0.588621	0.154554	3.80852	0.000139799	0.00832678	Up
ACTA2	3546.12	7520.74	5450.62	-1.08461	0.284818	-3.80808	0.00014005	0.00832806	Down
CLIC2	168.492	292.01	227.678	-0.79317	0.20846	-3.80491	0.000141855	0.00840777	Down
LY96	196.88	328.837	260.11	-0.73728	0.194085	-3.79874	0.000145431	0.00860562	Down
BRSK2	54.0089	57.919	40.2468	1.09733	0.288913	3.79814	0.000145788	0.00861267	Up
CRIP3	6.73336	16.762	11.5388	-1.29562	0.341441	-3.79456	0.000147907	0.00871416	Down
TDO2	228.517	608.464	410.575	-1.41256	0.372305	-3.79409	0.000148183	0.00871416	Down
ANKUB1	30.0955	65.1565	46.8956	-1.11747	0.294586	-3.79337	0.000148617	0.00871416	Down
ABCB6	1898.66	1206.62	1567.06	0.653873	0.172379	3.79324	0.000148697	0.00871416	Up
DOCK8	561.229	845.44	697.413	-0.590727	0.155732	-3.79322	0.000148709	0.00871416	Down
LILRA6	140.015	260.505	197.75	-0.893818	0.235701	-3.79217	0.000149338	0.00872436	Down
MTA1	4793.93	3447.33	4148.69	0.475709	0.125459	3.79175	0.000149592	0.00872436	No Significance
CTF1	57.184	117.953	86.3025	-1.04197	0.27481	-3.7916	0.000149678	0.00872436	Down
TMEM107	512.64	943.19	718.945	-0.879142	0.231883	-3.79132	0.000149847	0.00872436	Down
MYH10	6470.54	12751.3	9480.09	-0.97866	0.258193	-3.79041	0.000150396	0.00874227	Down
ZBED2	3.34491	11.0277	7.02626	-1.76544	0.465932	-3.78905	0.000151224	0.00876932	Down
AHCTF1	2448.47	1820.67	2147.65	0.426951	0.112686	3.78885	0.000151345	0.00876932	No Significance
AMACR	442.302	657.263	545.304	-0.571073	0.150853	-3.78562	0.000153325	0.00886981	No Significance
KBTBD13	9.96558	5.59975	6.48102	1.89122	0.49966	3.78502	0.000153699	0.00887726	Up
CFH	3726.06	6651.67	5127.92	-0.836085	0.220982	-3.7835	0.000154639	0.00891736	Down
TMEM178A	121.306	281.23	197.936	-1.21211	0.320515	-3.78175	0.000155731	0.00895572	Down
SLC11A1	374.632	691.749	526.584	-0.883793	0.233716	-3.78149	0.000155895	0.00895572	Down
ARHGDIB	2779.87	4637.11	3669.8	-0.738031	0.195182	-3.78124	0.000156046	0.00895572	Down
CFAP97	2064.38	1425.73	1758.36	0.533452	0.141142	3.77954	0.000157122	0.00898894	No Significance
EVI2B	595.982	1058.36	817.54	-0.82823	0.219272	-3.77718	0.000158616	0.00905074	Down
PRKD3	4895.25	3350.62	4155.11	0.546767	0.144761	3.77704	0.000158702	0.00905074	No Significance
RDX	4872.1	3456.52	4193.8	0.495016	0.131111	3.77556	0.000159647	0.00909036	No Significance
TAGAP	110.911	191.287	149.425	-0.783586	0.207582	-3.77483	0.000160116	0.00910274	Down
HOXB5	175.942	95.404	137.351	0.883058	0.234141	3.77148	0.00016228	0.00919971	Up
NR4A3	302.701	151.544	230.271	0.997847	0.264594	3.77124	0.000162439	0.00919971	Up
GAGE1	157.327	496.415	79.8836	-1.63251	0.432964	-3.77053	0.000162899	0.00919971	Down
EIF4B	18594.9	13646.4	16223.7	0.446318	0.118379	3.77024	0.000163092	0.00919971	No Significance
SMOX	3664.99	1956.99	2846.57	0.905177	0.240189	3.7686	0.000164162	0.00924569	Up
GPX7	3528.73	2391.7	2983.91	0.5612	0.148993	3.76662	0.000165471	0.00930492	No Significance
ACSL5	265.475	454.129	355.872	-0.774081	0.205602	-3.76495	0.000166583	0.00931012	Down
IHH	421.921	124.396	279.357	1.76149	0.46787	3.76492	0.000166603	0.00931012	Up
TRDV1	0.904479	5.27121	2.99687	-2.49216	0.662009	-3.76455	0.000166849	0.00931012	Down
PABPC1	90407	60379.1	76018.6	0.582379	0.154813	3.76183	0.000168677	0.0093806	No Significance
LINC01098	9.09204	14.3543	9.46936	-1.55824	0.414258	-3.76151	0.000168889	0.0093806	Down
RASSF10	129.144	38.4385	85.6809	1.74632	0.464322	3.76101	0.000169226	0.0093849	Up
TWNK	708.669	473.138	595.811	0.582046	0.154887	3.75789	0.000171354	0.00944507	No Significance
CAV1	2499.6	4924.94	3661.74	-0.978339	0.260469	-3.75607	0.000172603	0.00949945	Down
MS4A8	20.6985	73.5632	46.0295	-1.83196	0.487989	-3.75411	0.000173961	0.0095452	Down
ACTL10	109.308	64.4201	87.7992	0.77164	0.205844	3.74867	0.000177775	0.00973789	Up
NAA38	1590.92	4913.48	2311.01	-0.959422	0.255959	-3.74834	0.000178011	0.00973789	Down
PRSS56	6.06545	3.87927	3.72388	2.445	0.652652	3.74625	0.000179495	0.00980424	Up
ILF3	14288	11378.6	12893.9	0.328437	0.0876996	3.74502	0.000180379	0.00982291	No Significance
PTPRR	23.332	58.001	39.9442	-1.31232	0.350475	-3.7444	0.000180827	0.00983254	Down
PRDM13	47.9927	13.2221	31.3318	1.85882	0.496557	3.74342	0.000181533	0.00985544	Up
SENCR	146.473	87.1463	118.046	0.749791	0.200351	3.74239	0.000182275	0.00985544	Up
PTGER3	38.0617	106.71	70.9555	-1.48908	0.397903	-3.74231	0.000182337	0.00985544	Down
PITPNM3	409.935	203.519	311.028	1.01035	0.270069	3.74109	0.000183223	0.00988857	Up
PCED1B	98.8394	180.874	138.148	-0.8676	0.232006	-3.73955	0.000184348	0.00992212	Down
GNB4	6158.48	3708.44	4984.5	0.731595	0.19564	3.73949	0.000184392	0.00992212	Up
TIAM2	2048.95	1298.34	1689.28	0.657932	0.176111	3.73589	0.000187054	0.0100207	Up
IGKC	1646.78	3869.11	2354.04	-2.01078	0.538339	-3.73516	0.000187595	0.0100348	Down
LIMK1	2368.94	3368.34	2847.82	-0.50778	0.136053	-3.73222	0.000189798	0.0100943	No Significance
BICDL1	46.5288	90.6504	67.6704	-0.963494	0.258251	-3.73084	0.000190844	0.0101337	Down
BAIAP2L2	474.653	202.404	344.2	1.22993	0.329874	3.72849	0.000192628	0.0102135	Up
HCST	138.283	292.205	212.037	-1.07643	0.288812	-3.72709	0.0001937	0.0102489	Down
NRXN1	968.159	322.432	658.748	1.58628	0.425632	3.72688	0.000193861	0.0102489	Up
DEF6	185.474	327.484	253.52	-0.81712	0.219337	-3.7254	0.000195003	0.0102781	Down
KIF21B	289.523	465.356	373.776	-0.684059	0.183627	-3.72526	0.000195115	0.0102781	Down
CORO1A	888.363	1637.77	1247.45	-0.88203	0.236783	-3.72506	0.000195265	0.0102781	Down
HSPG2	54978.6	37258.2	46487.5	0.561319	0.150911	3.71953	0.000199598	0.0104757	No Significance
RPS4XP3	15.8512	7.28898	11.7485	1.11592	0.300111	3.71836	0.000200522	0.0104938	Up
IGKV2-30	9.70897	76.0461	17.967	-2.4626	0.662836	-3.71525	0.000203001	0.0106082	Down
TRBV27	1.40726	5.61589	3.4239	-1.9957	0.537265	-3.71456	0.00020356	0.0106221	Down
RNY3	4.04539	41.4155	8.85395	-1.8059	0.486533	-3.71177	0.000205812	0.0106934	Down
HOXC10	1447.71	1028.97	1247.06	0.492617	0.132786	3.70984	0.000207386	0.0107443	No Significance
FAM218A	58.7784	118.972	87.6213	-1.01835	0.274545	-3.70924	0.000207879	0.0107545	Down
CYTIP	116.752	215.545	164.09	-0.882655	0.237987	-3.70883	0.000208218	0.0107567	Down
OPCML	16.9167	55.0089	35.1692	-1.70286	0.459609	-3.70502	0.000211371	0.0108885	Down
PCDHGB4	209.527	151.293	150.543	1.27715	0.344755	3.7045	0.000211809	0.0108955	Up
FOXR2	1.16026	3.8646	2.12773	-2.9669	0.80194	-3.69966	0.000215892	0.0110761	Down
CNNM1	93.265	38.064	66.8145	1.2926	0.349388	3.69961	0.00021593	0.0110761	Up
FASN	13234.6	8541.63	10985.9	0.631685	0.170763	3.69919	0.000216289	0.0110788	Up
SMIM10	1214.07	686.59	961.317	0.822148	0.2224	3.69671	0.000218414	0.0111354	Up
IL12RB1	128.725	211.461	168.369	-0.713666	0.19309	-3.69603	0.000218996	0.0111386	Down
BRICD5	86.7976	138.559	111.6	-0.671921	0.181861	-3.69469	0.000220153	0.0111432	Down
PRELID2	244.966	160.452	204.47	0.611922	0.165623	3.69466	0.000220179	0.0111432	Up
APOC1	729.708	1438.49	1069.33	-0.978853	0.264948	-3.6945	0.000220316	0.0111432	Down
JPH2	144.482	532.076	232.897	-1.18556	0.32109	-3.69232	0.000222219	0.0112082	Down
EEF1G	70181.1	48180.3	59639.1	0.542638	0.147016	3.69101	0.000223365	0.0112503	No Significance
NHLRC2	1329.58	926.054	1136.22	0.521472	0.141324	3.68991	0.000224334	0.0112834	No Significance
PCDHA5	18.8052	45.4276	31.5618	-1.28125	0.347306	-3.68912	0.000225032	0.0113028	Down
PRAC1	13.2037	2.35005	3.54894	2.11123	0.572652	3.68676	0.000227125	0.0113856	Up
PTPRD	5539.85	3133.8	4386.95	0.821785	0.223016	3.68486	0.000228825	0.0114452	Up
LTK	621.113	275.903	455.7	1.17037	0.317677	3.68415	0.000229463	0.0114452	Up
ZHX1	2453.94	1644.59	2066.13	0.57717	0.156668	3.68402	0.000229583	0.0114452	No Significance
COL11A2	28399	10520.3	19832.1	1.43266	0.388915	3.68374	0.000229835	0.0114452	Up
LRPPRC	6278.31	4638.55	5492.59	0.436477	0.118499	3.68339	0.000230151	0.0114452	No Significance
COL4A3	59.4808	24.0956	42.5254	1.30416	0.354092	3.68312	0.000230396	0.0114452	Up
PTS	1107.57	790.663	955.717	0.486409	0.132157	3.68054	0.000232737	0.0115141	No Significance
ESRRG	42.6827	63.1934	45.8978	-1.07412	0.291921	-3.67948	0.000233711	0.0115465	Down
PRR32	4.43261	0.639451	2.61505	2.87529	0.781516	3.67912	0.00023404	0.011547	Up
CUX2	26.0662	38.4866	18.6513	-1.1473	0.311924	-3.67815	0.000234935	0.0115754	Down
ANKRD54	927.01	1234.47	1074.34	-0.412657	0.112253	-3.67613	0.000236798	0.0116425	No Significance
FEZF1	5.8291	30.5601	17.6794	-2.38501	0.648828	-3.67587	0.000237041	0.0116425	Down
FANCC	1327.15	972.475	1157.2	0.448359	0.122025	3.67433	0.000238473	0.0116852	No Significance
CXCL13	135.015	457.855	289.709	-1.76134	0.479405	-3.67401	0.000238776	0.0116852	Down
UNC13D	256.814	407.411	328.975	-0.663751	0.180706	-3.67311	0.000239618	0.0117105	Down
COL5A2	101098	62946	82816.6	0.683561	0.186162	3.67185	0.000240802	0.0117526	Up
CCL8	81.7449	107.745	75.9305	-1.20165	0.327385	-3.67045	0.000242124	0.0118012	Down
C19orf84	7.78149	17.7974	12.5808	-1.19951	0.32687	-3.66968	0.000242853	0.0118049	Down
TCP11L2	323.232	211.305	269.601	0.611943	0.166793	3.66889	0.000243606	0.0118098	Up
NCKAP1L	1100.52	1830.2	1450.16	-0.733626	0.200015	-3.66785	0.000244598	0.0118421	Down
NPAS1	217.041	93.3411	157.768	1.21641	0.331685	3.66737	0.000245059	0.0118446	Up
SLC16A1	4928.58	3401.72	4196.96	0.534723	0.145816	3.66711	0.000245304	0.0118446	No Significance
RCL1	810.171	539.087	680.277	0.587213	0.160194	3.66564	0.000246719	0.0118812	Up
SHD	26.8952	131.64	9.65695	-1.93171	0.52705	-3.66513	0.000247211	0.0118891	Down
MILR1	141.84	234.034	186.016	-0.719738	0.196459	-3.66355	0.000248739	0.0119346	Down
SLC43A2	876.436	1380.4	1117.92	-0.655007	0.178794	-3.66348	0.000248816	0.0119346	Down
ZNF780B	463.567	709.038	581.189	-0.61222	0.16717	-3.66227	0.000249993	0.0119752	Down
OPN3	5336.1	2382.1	3920.64	1.16352	0.317764	3.66158	0.00025066	0.0119913	Up
PTPN3	1390.65	867.432	1139.94	0.680801	0.185977	3.66068	0.000251547	0.0120178	Up
CD6	127.773	217.223	170.634	-0.764271	0.208996	-3.65687	0.000255314	0.0121677	Down
TBX20	90.2544	29.462	61.1247	1.61189	0.440932	3.65565	0.000256529	0.0121915	Up
AOC2	2798.29	1085.38	1977.52	1.36628	0.373954	3.65361	0.000258579	0.0122729	Up
STAT4	59.8683	99.1443	78.688	-0.723965	0.198271	-3.6514	0.000260816	0.0123628	Down
PEX26	2887.82	3854.31	3350.93	-0.416595	0.114115	-3.65065	0.000261579	0.0123828	No Significance
RFX3	399.945	270.903	338.113	0.559667	0.153341	3.64982	0.000262429	0.0124068	No Significance
APOL6	2572.47	4332.9	3416.01	-0.752175	0.206187	-3.64802	0.000264269	0.0124775	Down
HADH	3488.47	2316.21	2926.76	0.590742	0.161987	3.64684	0.000265489	0.0125188	Up
FTHL17	0.8763	18.032	2.01771	-3.4798	0.954379	-3.64614	0.000266213	0.012522	Down
HOXA6	95.3826	49.9186	73.5977	0.931608	0.255524	3.64588	0.00026648	0.012522	Up
CD80	27.6324	61.0485	43.6442	-1.14208	0.313263	-3.64577	0.000266596	0.012522	Down
AKAP8	1400.4	1060.86	1237.7	0.4006	0.109955	3.64331	0.000269155	0.0126193	No Significance
ABCG8	7.52007	2.15783	4.95066	1.87131	0.513657	3.64311	0.000269362	0.0126193	Up
PTH2R	32.606	107.529	68.5067	-1.72267	0.472927	-3.64257	0.000269928	0.0126294	Down
FCHO1	81.9515	136.261	107.975	-0.729223	0.200268	-3.64124	0.000271326	0.0126785	Down
HCG22	17.848	90.7454	32.4489	-1.43462	0.394161	-3.63969	0.000272967	0.0127192	Down
YRDC	1065.88	750.58	914.8	0.50579	0.138983	3.63921	0.000273475	0.0127192	No Significance
TMEM65	3623.87	2455.48	3064.02	0.561342	0.15426	3.63894	0.000273767	0.0127192	No Significance
CYB5D1	537.21	1098.13	805.987	-1.03141	0.28345	-3.63876	0.00027395	0.0127192	Down
P2RY10	6.87666	18.1714	12.2887	-1.38866	0.38163	-3.63876	0.000273953	0.0127192	Down
APC2	498.247	242.792	375.841	1.03693	0.285059	3.63761	0.00027518	0.012749	Up
FAM76A	2499.61	1124.99	1840.94	1.15208	0.316751	3.63717	0.000275652	0.012749	Up
TNFSF15	175.006	324.633	246.702	-0.891493	0.245136	-3.63672	0.000276131	0.0127549	Down
PLAA	1753.55	1244.55	1509.65	0.494281	0.136025	3.63376	0.00027932	0.012853	No Significance
TIMP3	9631.62	15967.1	12667.4	-0.729227	0.200771	-3.63214	0.000281086	0.0129019	Down
TAF8	1633.95	2467.37	2033.3	-0.5944	0.163656	-3.63201	0.000281225	0.0129019	Down
CD36	4705.65	2390.35	3596.24	0.977106	0.269121	3.63073	0.000282626	0.0129019	Up
RASGRP1	39.6287	73.4371	55.8286	-0.893121	0.24599	-3.63071	0.000282638	0.0129019	Down
LENG9	266.988	174.561	222.7	0.614375	0.169221	3.6306	0.000282764	0.0129019	Up
WDR72	800.945	272.753	547.853	1.55367	0.427949	3.6305	0.000282877	0.0129019	Up
WDR12	1436.29	1060.48	1256.21	0.43703	0.120405	3.62966	0.000283796	0.0129275	No Significance
SUN3	9.03445	20.538	14.5466	-1.18466	0.326499	-3.62839	0.000285196	0.012975	Down
VAV2	2147.43	1547.6	1860.01	0.472496	0.130349	3.62485	0.000289131	0.0131211	No Significance
FAM169B	46.6242	22.2329	34.9367	1.07148	0.295594	3.62485	0.000289133	0.0131211	Up
MYL9	6645.31	10843.5	8656.96	-0.706363	0.195015	-3.62209	0.000292235	0.0132453	Down
SIGLEC11	42.0188	72.8297	56.7824	-0.791598	0.218654	-3.62033	0.000294231	0.0133025	Down
CD79A	26.7363	64.1326	44.6554	-1.25807	0.347536	-3.61998	0.000294626	0.0133037	Down
GRIK1	264.522	97.4507	105.547	1.62457	0.449497	3.61419	0.000301291	0.0135708	Up
TMCC2	1203.8	623.735	925.851	0.948436	0.262571	3.61211	0.000303714	0.013646	Up
LRP8	756.763	508.226	637.672	0.574378	0.159083	3.61055	0.000305544	0.0136689	No Significance
KRBA2	152.483	265.905	206.831	-0.802609	0.222302	-3.61045	0.00030567	0.0136689	Down
FARSA	4401.72	2935.14	3698.98	0.584713	0.161953	3.61039	0.000305732	0.0136689	No Significance
BCAS1	101.87	94.9175	49.9715	-1.16524	0.322893	-3.60875	0.000307674	0.0137031	Down
MLLT6	4831.25	3645.05	4262.86	0.406498	0.112644	3.60871	0.000307726	0.0137031	No Significance
MIR4435-2HG	1189.04	1863.96	1512.44	-0.648549	0.179785	-3.60735	0.000309338	0.0137284	Down
GPSM3	651.409	1057.14	845.822	-0.697797	0.193512	-3.60597	0.00031099	0.0137848	Down
CD82	2186.91	4109.42	3108.11	-0.909916	0.252363	-3.60559	0.000311449	0.0137883	Down
SATB2	9557.09	5156.2	7448.33	0.890221	0.246925	3.60522	0.000311889	0.0137909	Up
VAMP8	847.315	1544.48	1181.37	-0.86579	0.240237	-3.6039	0.000313476	0.0138442	Down
IGLON5	130.955	305.575	214.627	-1.22207	0.339204	-3.60275	0.000314869	0.0138887	Down
MARCHF1	275.27	448.553	358.302	-0.703676	0.195337	-3.60237	0.000315327	0.013892	Down
SIGMAR1	3825.94	2519.71	3200.04	0.602616	0.167341	3.60112	0.000316853	0.0139217	Up
ALKBH2	743.996	528.486	640.731	0.494008	0.137182	3.60111	0.000316857	0.0139217	No Significance
GGT1	232.923	408.068	316.846	-0.808532	0.224538	-3.60087	0.000317155	0.0139217	Down
SNHG8	1405.32	859.032	1143.56	0.710298	0.197305	3.6	0.000318219	0.0139516	Up
PTPRC	759.384	1326.38	1031.07	-0.804419	0.223556	-3.59829	0.000320315	0.0140265	Down
MZB1	42.7554	99.7597	70.07	-1.22165	0.339592	-3.59741	0.000321397	0.0140425	Down
GON4L	2797.31	2123.29	2474.34	0.397694	0.110552	3.59737	0.000321457	0.0140425	No Significance
AGPAT5	1907.17	1300.29	1616.37	0.552419	0.153623	3.59594	0.000323217	0.0140952	No Significance
H2BC3	1.8505	4.90167	3.31252	-1.34729	0.374688	-3.59576	0.00032344	0.0140952	Down
CLEC7A	230.344	364.279	294.521	-0.660125	0.183608	-3.5953	0.000324013	0.0141031	Down
PDPN	2373.24	975.384	1703.43	1.28281	0.35715	3.59181	0.000328395	0.0142596	Up
MUC7	46.4495	23.2205	17.289	2.07484	0.57777	3.59112	0.000329256	0.0142798	Up
GDPD1	56.1797	92.1565	73.4186	-0.715291	0.199266	-3.58963	0.000331141	0.0143273	Down
SORD	1170.4	721.281	955.197	0.697845	0.19462	3.58568	0.000336201	0.0145289	Up
ANGPTL7	75.6225	44.2265	34.2821	1.67813	0.468127	3.58477	0.000337372	0.0145399	Up
GASK1B	2559.76	4484.75	3482.15	-0.809065	0.225709	-3.58455	0.000337661	0.0145399	Down
G6PD	1944.12	2873.15	2389.28	-0.563421	0.157196	-3.58419	0.000338127	0.0145427	No Significance
PTAFR	486.886	807.944	640.726	-0.730086	0.203791	-3.58253	0.000340283	0.0146155	Down
MEF2D	5823.41	4221.33	5055.75	0.464188	0.129585	3.58212	0.000340815	0.0146155	No Significance
RHNO1	862.624	1203.54	1025.98	-0.48052	0.13421	-3.58035	0.000343131	0.0146881	No Significance
PTPRO	154.352	256.199	203.154	-0.731128	0.204248	-3.57962	0.0003441	0.0147122	Down
SLA2	46.7346	81.1824	63.2408	-0.791637	0.221209	-3.57868	0.00034534	0.0147166	Down
CLEC5A	135.927	286.169	207.918	-1.07341	0.300088	-3.577	0.000347562	0.0147904	Down
IGHV4-31	14.9385	27.4565	8.4923	-2.61701	0.732154	-3.5744	0.000351026	0.0148749	Down
TNFAIP8	517.053	708.127	608.609	-0.453348	0.126844	-3.57407	0.000351476	0.0148749	No Significance
SFRP1	207.773	528.128	361.276	-1.34529	0.376413	-3.57397	0.000351603	0.0148749	Down
KLHL13	721.537	365.097	550.743	0.982444	0.275003	3.57249	0.0003536	0.0149384	Up
ZDHHC22	21.8758	9.55084	15.9701	1.19191	0.333659	3.57225	0.000353927	0.0149384	Up
ANKRD29	43.1175	87.6807	64.4707	-1.02769	0.287719	-3.57184	0.000354486	0.0149445	Down
CD37	446.512	775.679	604.238	-0.795535	0.222838	-3.57001	0.000356965	0.0150141	Down
NXT2	499.327	798.724	642.788	-0.677587	0.189895	-3.56822	0.000359418	0.0150822	Down
RPL35A	20553	13916.1	17372.8	0.562606	0.157759	3.56624	0.00036214	0.0151613	No Significance
SAMHD1	3353.22	4926.23	4106.95	-0.554821	0.155632	-3.56495	0.000363928	0.0152169	No Significance
ITGAX	761.868	1210.72	976.942	-0.667659	0.187332	-3.56403	0.000365202	0.0152169	Down
GNMT	15.747	29.1999	22.1932	-0.877431	0.246217	-3.56365	0.000365738	0.0152169	Down
UNC5B	19599.3	13163.6	16515.5	0.574247	0.161144	3.56355	0.000365872	0.0152169	No Significance
STAC2	520.155	208.496	370.818	1.3198	0.370433	3.56287	0.000366829	0.0152169	Up
SLC38A6	393.052	536.008	461.552	-0.447878	0.125736	-3.56204	0.00036798	0.0152472	No Significance
TULP1	11.5323	25.4436	18.1982	-1.15375	0.324168	-3.55912	0.000372098	0.0153826	Down
GNAI1	3135.24	1906.87	2546.64	0.717158	0.201526	3.55863	0.000372789	0.0153936	Up
C10orf71	105.37	40.1532	64.9593	2.32633	0.654322	3.55532	0.000377516	0.0155356	Up
LRFN4	2084.83	1312.83	1714.91	0.66699	0.187729	3.55294	0.000380947	0.0156591	Up
PCSK9	241.667	91.3238	169.628	1.40282	0.394962	3.55178	0.000382632	0.0156927	Up
ACAP1	244.088	393.208	315.541	-0.685309	0.19304	-3.55009	0.000385102	0.0157761	Down
LINC01560	182.014	265.907	222.213	-0.545688	0.153734	-3.54955	0.000385896	0.0157908	No Significance
CLECL1	15.3027	30.5255	22.597	-0.988585	0.27855	-3.54904	0.000386645	0.0158036	Down
ZMAT1	67.8796	127.571	96.4817	-0.907301	0.255787	-3.5471	0.000389499	0.0159023	Down
MRI1	1245.63	850.916	1056.49	0.549499	0.154977	3.54568	0.000391595	0.015934	No Significance
PEBP4	17.1683	12.6713	11.5299	1.66691	0.470411	3.54352	0.000394821	0.0160472	Up
MMP23B	872.328	346.42	620.331	1.33248	0.376128	3.54262	0.000396173	0.0160841	Up
ZNF780A	469.502	646.426	554.278	-0.460732	0.13012	-3.54082	0.000398886	0.01614	No Significance
RHPN2	373.153	202.678	291.467	0.88094	0.248949	3.53864	0.000402193	0.0161782	Up
CD70	39.7026	105.853	71.3999	-1.41183	0.39898	-3.5386	0.000402248	0.0161782	Down
NFAM1	368.032	601.045	479.684	-0.706319	0.199611	-3.53847	0.000402453	0.0161782	Down
TMEM53	248.449	349.623	296.928	-0.490597	0.138662	-3.53808	0.000403047	0.0161818	No Significance
NCF1	200.624	388.438	290.618	-0.9514	0.268971	-3.53719	0.000404412	0.0162006	Down
LYZ	1255.1	2510.98	1856.88	-1.00022	0.283124	-3.53281	0.000411175	0.0164352	Down
SLC25A35	273.697	522.134	392.74	-0.930749	0.263494	-3.53234	0.000411904	0.0164462	Down
TATDN1	1923.91	913.665	1150.36	0.581984	0.164793	3.53162	0.000413028	0.016468	No Significance
LRP5	3000.54	2070.23	2554.77	0.535549	0.151667	3.53109	0.000413854	0.016468	No Significance
PHOSPHO1	10850.1	4662.81	7885.36	1.21843	0.345118	3.53046	0.00041483	0.016468	Up
SAMD8	1400.73	1087.03	1250.42	0.364963	0.103378	3.53039	0.000414947	0.016468	No Significance
CD244	21.5882	53.2217	36.7459	-1.29644	0.367237	-3.53024	0.000415179	0.016468	Down
AFDN	3573.98	2547.71	3082.22	0.488162	0.138337	3.52878	0.000417477	0.0165115	No Significance
CHST3	3166.66	1939.33	2578.57	0.707574	0.200531	3.5285	0.000417924	0.0165115	Up
HDGF	14842.9	10967.3	12985.8	0.436545	0.123724	3.52839	0.0004181	0.0165115	No Significance
FBXW10	22.0261	44.1353	32.6201	-1.00182	0.283963	-3.52801	0.000418692	0.0165147	Down
EDRF1	894.753	677.368	790.589	0.40091	0.113644	3.52776	0.000419093	0.0165147	No Significance
MMP11	3070.62	6245.8	4592.06	-1.02433	0.290547	-3.52553	0.000422638	0.0166363	Down
SPNS2	2049.43	1148.52	1617.74	0.835385	0.237009	3.5247	0.000423967	0.0166705	Up
DNASE1L2	25.14	47.7621	35.9798	-0.921161	0.261417	-3.52372	0.000425531	0.0167139	Down
HEATR5B	1341.82	1044.63	1199.41	0.360331	0.102271	3.52329	0.000426229	0.0167231	No Significance
FABP6	7.24882	22.236	14.4302	-1.63423	0.463876	-3.52298	0.000426719	0.0167242	Down
SYT15	903.219	500.657	710.325	0.850848	0.241754	3.51947	0.000432402	0.0169217	Up
NKD1	822.601	405.51	622.745	1.02022	0.289893	3.5193	0.00043269	0.0169217	Up
SAPCD2	1563.79	907.219	1249.19	0.785477	0.223374	3.51641	0.000437417	0.0170639	Up
PMAIP1	1240.18	705.004	983.742	0.814599	0.231678	3.51609	0.000437959	0.0170639	Up
S100A8	146.718	351.935	78.452	-1.39671	0.397262	-3.51583	0.000438381	0.0170639	Down
BTN2A2	328.567	446.618	385.133	-0.442546	0.125879	-3.51565	0.000438684	0.0170639	No Significance
RLBP1	6.94005	20.754	13.5593	-1.59039	0.452431	-3.51522	0.000439395	0.0170732	Down
TRGC2	14.5577	42.4739	27.9342	-1.52935	0.43514	-3.51463	0.000440371	0.0170745	Down
HAVCR2	582.819	921.3	745.008	-0.660351	0.187981	-3.51285	0.000443325	0.0171523	Down
PPP1R1C	28.1207	33.0971	25.4267	-0.850252	0.242083	-3.51223	0.000444364	0.0171742	Down
SFRP5	39.0154	64.6842	11.1838	-1.98706	0.565944	-3.51106	0.000446328	0.0172133	Down
GALNT14	2628.55	1190.09	1939.29	1.1432	0.325769	3.50924	0.000449389	0.0172945	Up
RPL13A	72488.7	49118.4	61290.5	0.561493	0.160054	3.50815	0.000451232	0.017347	No Significance
GADD45G	286.395	155.651	223.747	0.881529	0.251313	3.5077	0.000452006	0.0173584	Up
PTPN6	586.349	1005.58	787.231	-0.777467	0.221815	-3.50502	0.000456574	0.0175056	Down
CLVS2	23.0838	60.166	34.2137	-2.5466	0.7266	-3.50482	0.00045691	0.0175056	Down
USP29	9.98507	15.2874	10.9213	-1.15236	0.328871	-3.50399	0.000458348	0.0175068	Down
SLC35F4	28.4011	40.1146	30.3713	-0.898865	0.256593	-3.50307	0.000459926	0.0175324	Down
AQP4	53.5064	10.802	17.8773	2.82595	0.806966	3.50195	0.000461872	0.0175696	Up
AGO2	4328.08	3108.87	3743.88	0.477144	0.136267	3.50155	0.000462559	0.0175772	No Significance
IGFBPL1	14.784	80.8112	17.7541	-2.27127	0.649004	-3.49962	0.000465923	0.017668	Down
CCDC116	7.17378	14.1558	10.5193	-0.959117	0.274162	-3.49836	0.000468129	0.0177238	Down
CACNG1	27.0877	22.6947	16.4909	2.44261	0.698242	3.49822	0.000468373	0.0177238	Up
SASH1	2563.47	1809.58	2202.23	0.502131	0.143563	3.49764	0.000469391	0.0177271	No Significance
SLCO5A1	521.716	252.127	392.538	1.0485	0.299775	3.49761	0.000469439	0.0177271	Up
ZNF683	17.2324	93.1613	30.7784	-1.38523	0.396287	-3.49553	0.000473117	0.0178124	Down
TBR1	563.796	198.921	388.96	1.50371	0.430208	3.49531	0.000473503	0.0178124	Up
HSPB6	6465.43	2691.69	4657.18	1.26425	0.361723	3.49509	0.000473903	0.0178124	Up
NDRG1	23989.4	13430	18929.7	0.836947	0.239476	3.49491	0.000474226	0.0178124	Up
FBLL1	122.454	51.4453	88.4293	1.24935	0.357501	3.49467	0.000474651	0.0178124	Up
FAM189A2	308.57	151.91	233.503	1.02198	0.292467	3.49433	0.000475251	0.0178165	Up
RAD21	13862.5	9414.37	11731.1	0.558213	0.15983	3.49253	0.000478466	0.0179	No Significance
MEIS3	382.059	755.945	561.213	-0.984364	0.281916	-3.49169	0.000479966	0.0179376	Down
LYPD6	84.1107	185.602	132.742	-1.14158	0.327202	-3.48893	0.000484963	0.018087	Down
CLBA1	386.976	290.033	340.524	0.417309	0.11962	3.48863	0.000485507	0.0180886	No Significance
PSD3	3162.78	2096.92	2652.05	0.592802	0.170015	3.48676	0.000488903	0.0181405	Up
RAC3	1469.44	750.603	1125	0.969088	0.278012	3.48577	0.000490718	0.0181892	Up
IGLV2-23	12.6776	34.3808	19.6035	-2.50597	0.720207	-3.47951	0.000502331	0.0185816	Down
IGLV1-47	11.1075	61.3537	35.1838	-2.47288	0.71105	-3.47778	0.000505577	0.0186211	Down
FUCA1	985.252	1448.97	1207.45	-0.556293	0.159977	-3.47734	0.000506416	0.0186211	No Significance
YEATS2	3142.32	2439.39	2805.5	0.365054	0.104988	3.4771	0.000506871	0.0186211	No Significance
CISH	316.596	486.46	397.989	-0.619105	0.178056	-3.47703	0.000506997	0.0186211	Down
RASGRP4	134.4	221.358	176.068	-0.717287	0.206369	-3.47574	0.000509437	0.0186729	Down
ARHGEF4	320.378	140.328	234.104	1.19132	0.342773	3.47555	0.000509809	0.0186729	Up
HEPH	909.281	871.057	619.398	-1.16711	0.335814	-3.47547	0.000509954	0.0186729	Down
MAD2L1BP	974.979	1591.85	1270.56	-0.707003	0.203482	-3.47452	0.000511766	0.0187203	Down
MTHFD2	5375.85	3750.89	4597.22	0.519212	0.149472	3.47364	0.000513454	0.0187631	No Significance
EBNA1BP2	2326.79	1703.57	2028.17	0.44973	0.129483	3.47326	0.000514171	0.0187704	No Significance
DVL1	5311.87	3601.56	4492.35	0.560631	0.161459	3.47229	0.000516044	0.0188198	No Significance
UBE2Q1	4299.61	3373.7	3855.95	0.349769	0.100746	3.47179	0.000517009	0.018836	No Significance
MAP4K1	148.673	251.749	198.064	-0.757856	0.218419	-3.46974	0.000520968	0.0189231	Down
KRT86	25.1082	57.1604	40.4665	-1.18327	0.341222	-3.46773	0.00052487	0.0190457	Down
IGHV3-33	11.6165	102.419	22.9583	-2.19217	0.632535	-3.46569	0.000528876	0.0191719	Down
CD52	136.107	296.713	213.064	-1.12188	0.323746	-3.46532	0.000529601	0.019179	Down
SHROOM1	1104.81	778.171	948.295	0.505695	0.146035	3.46284	0.000534509	0.0192558	No Significance
LINC00461	93.0116	37.4849	66.4051	1.31312	0.379226	3.46264	0.000534912	0.0192558	Up
MAP3K5	334.861	535.132	430.824	-0.676075	0.195279	-3.4621	0.000535984	0.019275	Down
CNTN6	40.914	132.807	84.9459	-1.70041	0.491213	-3.46164	0.000536886	0.019275	Down
ADORA1	34.9481	93.606	35.7065	-1.09901	0.317491	-3.46154	0.000537095	0.019275	Down
GJB2	427.344	1093.22	746.409	-1.35518	0.391928	-3.45774	0.000544736	0.0194359	Down
TRPA1	245.559	526.987	380.41	-1.10213	0.318755	-3.4576	0.000545018	0.0194359	Down
DIXDC1	1009.18	700.399	861.222	0.526528	0.152287	3.45747	0.000545282	0.0194359	No Significance
TMEM229A	24.2006	8.45457	9.43423	1.7872	0.517321	3.45472	0.000550866	0.0196156	Up
PTCH1	3183.16	1802.61	2521.65	0.820256	0.237567	3.45274	0.000554914	0.0197084	Up
HSBP1L1	283.695	171.332	229.855	0.727654	0.210752	3.45265	0.000555105	0.0197084	Up
SLC5A6	2475.82	1719.83	2113.57	0.525424	0.152193	3.45235	0.000555724	0.019711	No Significance
BAG5	2862.08	2118.6	2505.83	0.433655	0.125685	3.45034	0.00055989	0.0198257	No Significance
SMARCA2	4794.15	3339.24	4097	0.521531	0.151157	3.45026	0.00056005	0.0198257	No Significance
KBTBD11	735.638	410.89	580.029	0.840039	0.243546	3.4492	0.00056226	0.0198742	Up
SMKR1	70.9462	29.9139	51.2849	1.24684	0.361501	3.44907	0.000562519	0.0198742	Up
JCHAIN	95.1748	275.701	181.677	-1.53639	0.445496	-3.44871	0.000563261	0.0198749	Down
LGALS1	31463.5	51224.7	40932.4	-0.703142	0.203929	-3.44798	0.000564798	0.0198749	Down
INPP4A	2852.98	2063.97	2474.91	0.466732	0.135371	3.44779	0.000565189	0.0198749	No Significance
TRBJ2-3	1.05786	5.0176	1.95341	-2.2176	0.643203	-3.44775	0.000565284	0.0198749	Down
MCAM	12682.6	7806.8	10346.3	0.700067	0.203083	3.4472	0.000566428	0.0198813	Up
BIN2	179.482	300.943	237.682	-0.74333	0.215637	-3.44714	0.000566562	0.0198813	Down
SH2D4A	580.933	349.351	469.967	0.734089	0.213046	3.44568	0.000569631	0.0199503	Up
BRINP3	13.6721	55.9514	33.931	-2.03587	0.591188	-3.4437	0.000573822	0.0200777	Down
SNHG6	3061.47	1942.98	2525.52	0.655909	0.190504	3.44301	0.00057527	0.0200996	Up
NUP50-DT	230.378	320.269	273.451	-0.474208	0.137736	-3.44286	0.00057559	0.0200996	No Significance
SLPI	291.442	670.239	223.471	-1.61726	0.469777	-3.44262	0.000576114	0.0200996	Down
GATAD2B	3111.63	2341.68	2742.7	0.409894	0.119077	3.44227	0.000576856	0.0201061	No Significance
HOOK2	1723.7	968.634	1361.9	0.832005	0.241893	3.43956	0.000582664	0.020289	Up
TIMP1	23213.7	38497.2	30537	-0.729772	0.212322	-3.4371	0.000587986	0.0204507	Down
WFIKKN1	20.5067	35.4599	27.6718	-0.788864	0.229529	-3.43689	0.000588438	0.0204507	Down
YIPF2	4363.74	3009.09	3714.64	0.536411	0.156141	3.43543	0.000591614	0.0205414	No Significance
CAMK4	140.105	263.359	199.164	-0.911021	0.265726	-3.42843	0.00060709	0.0209782	Down
RGCC	1756.87	1124.16	1453.7	0.644437	0.188013	3.42762	0.000608903	0.0210008	Up
HBD	36.2705	17.2336	5.88521	1.80966	0.52809	3.4268	0.000610739	0.0210441	Up
CALHM5	286.833	453.796	366.836	-0.66121	0.193038	-3.42529	0.00061415	0.0211214	Down
CEP170B	3158.24	2149.86	2675.06	0.554839	0.162023	3.42445	0.000616053	0.0211467	No Significance
GPC5	6.51617	24.7741	7.06903	-1.42632	0.416732	-3.42263	0.000620194	0.0212464	Down
NSMCE2	1090.06	732.54	918.747	0.573232	0.167503	3.42222	0.00062113	0.0212464	No Significance
CERS6	3030.17	1952.13	2513.61	0.634035	0.185312	3.42146	0.000622867	0.0212464	Up
ELMOD1	76.3305	147.799	110.576	-0.955716	0.279331	-3.42144	0.000622903	0.0212464	Down
C6orf226	199.031	356.622	274.543	-0.840314	0.245728	-3.41969	0.000626927	0.0212803	Down
THEM6	1345.53	846.093	1106.22	0.669441	0.195792	3.41914	0.000628192	0.0213009	Up
LINC00544	3.42306	1.9754	2.25262	2.02952	0.593723	3.41828	0.000630174	0.0213481	Up
TRIM8	6094.61	4180.67	5177.51	0.543821	0.159167	3.41667	0.00063391	0.0214546	No Significance
RFPL4B	2.00551	21.6284	3.33832	-2.35887	0.690737	-3.415	0.000637817	0.0214654	Down
KCNA3	5.68556	14.0262	9.68212	-1.28467	0.376194	-3.41491	0.00063802	0.0214654	Down
CCL2	291.777	617.636	447.918	-1.08085	0.316516	-3.41484	0.000638183	0.0214654	Down
APELA	57.262	126.114	90.2536	-1.1461	0.335624	-3.41484	0.000638202	0.0214654	Down
CXCL11	73.326	191.344	129.876	-1.38196	0.404707	-3.41472	0.000638467	0.0214654	Down
TMEM196	22.7857	3.32306	8.76162	2.06314	0.604361	3.41375	0.000640764	0.0215057	Up
ANXA10	4.57125	18.6385	8.37066	-1.50389	0.440737	-3.41222	0.000644349	0.021566	Down
OR2W3	37.6816	12.0361	25.3931	1.64512	0.482579	3.40902	0.000651958	0.0217455	Up
SIRPA	1564.02	2343.41	1937.48	-0.583321	0.171113	-3.40899	0.000652039	0.0217455	No Significance
RPS28	18914.6	11761.2	15487	0.685482	0.201118	3.40835	0.00065356	0.0217455	Up
F2RL1	44.6479	152.659	67.2721	-1.04521	0.306674	-3.4082	0.000653918	0.0217455	Down
ALDH18A1	5507.58	4088.63	4827.67	0.429743	0.126104	3.40785	0.000654775	0.0217455	No Significance
PHF21A	2106.53	1644.29	1885.04	0.357113	0.104817	3.40702	0.000656762	0.0217802	No Significance
EEF2	123498	84661.8	104889	0.544695	0.159917	3.40612	0.000658932	0.0218322	No Significance
UHRF1BP1L	1238.89	897.635	1075.37	0.464288	0.136322	3.40582	0.000659651	0.021836	No Significance
PCF11	1875.9	1477.15	1684.83	0.344399	0.101217	3.40257	0.000667551	0.0220318	No Significance
ITGAM	424.013	732.156	571.665	-0.787448	0.231446	-3.40229	0.00066823	0.0220318	Down
KLRK1	96.8371	180.402	136.879	-0.895936	0.263345	-3.40214	0.000668608	0.0220318	Down
DCAF12	2433.05	1890.99	2173.31	0.363456	0.106843	3.40178	0.000669488	0.0220408	No Significance
B3GALNT2	519.619	390.194	457.603	0.411523	0.120999	3.40103	0.000671328	0.0220612	No Significance
C11orf54	1030.1	758.846	900.123	0.44001	0.129409	3.40015	0.000673501	0.0221126	No Significance
HOMER2	4169.64	2247.32	3248.53	0.891629	0.262484	3.39689	0.000681569	0.022329	Up
ZNF536	59.0579	179.648	67.6597	-1.85479	0.546088	-3.39651	0.000682522	0.022329	Down
VSTM5	52.164	24.8027	39.0533	1.07145	0.31549	3.39615	0.000683411	0.0223367	Up
CHMP4C	769.162	315.166	551.622	1.28669	0.379134	3.39375	0.000689435	0.0224727	Up
VSIG10L2	6.02865	2.19824	4.19324	1.49228	0.439845	3.39273	0.00069199	0.0224952	Up
RAPH1	3314.48	2081.74	2723.79	0.670832	0.197733	3.39262	0.000692282	0.0224952	Up
HOXC4	671.044	435.727	558.288	0.623162	0.183757	3.39122	0.000695822	0.0225591	Up
MMD	622.421	877.04	744.426	-0.494836	0.145941	-3.39065	0.000697265	0.0225739	No Significance
MB21D2	474.06	327.153	403.667	0.534387	0.157611	3.39055	0.000697526	0.0225739	No Significance
KLHL41	978.483	1230.64	162.272	1.5161	0.447192	3.39027	0.00069823	0.0225765	Up
MECOM	376.008	585.081	476.189	-0.638225	0.188286	-3.38965	0.000699826	0.0226078	Down
CYP2U1	1782.36	1168.82	1488.37	0.608654	0.179575	3.3894	0.000700447	0.0226078	Up
CAD	6206.75	4688.23	5479.13	0.404733	0.119499	3.38692	0.000706823	0.0227459	No Significance
BORCS6	487.775	867.602	669.776	-0.830253	0.245147	-3.38676	0.000707238	0.0227459	Down
TMEM132E	596.213	184.875	399.114	1.68903	0.498902	3.3855	0.000710488	0.0228302	Up
ZNF317	1747.64	1312.56	1539.17	0.413055	0.122094	3.38309	0.000716753	0.0229907	No Significance
PLEKHO2	2235.46	3104.25	2651.75	-0.473423	0.140071	-3.37987	0.0007252	0.0232176	No Significance
HLA-DRB1	5509.01	10245.1	7778.4	-0.895013	0.264823	-3.37966	0.000725752	0.0232176	Down
STK38L	1158	1712.07	1423.49	-0.564451	0.167048	-3.37897	0.000727576	0.0232554	No Significance
IGHV4-39	49.7892	83.3404	49.621	-2.16742	0.641778	-3.37721	0.00073224	0.0233839	Down
B3GAT1	46.1885	69.3219	51.4843	-0.979928	0.290657	-3.37142	0.000747807	0.023818	Down
SNX29	1123.56	1558.27	1331.86	-0.471857	0.139968	-3.37118	0.000748465	0.023818	No Significance
CBL	2471.46	1809.01	2154.03	0.449833	0.133475	3.37016	0.000751245	0.0238855	No Significance
NADK	3900.13	3024	3480.32	0.367132	0.108945	3.36988	0.00075201	0.0238889	No Significance
C20orf197	12.3394	24.82	18.3197	-0.996354	0.295714	-3.36931	0.000753559	0.0238961	Down
SCNN1B	32.9685	4.94722	10.2276	1.60616	0.476743	3.36903	0.000754323	0.0238994	Up
TFEC	252.185	444.645	344.405	-0.818099	0.242926	-3.36769	0.000758019	0.0239784	Down
FASLG	10.0131	24.8859	17.1397	-1.29141	0.383523	-3.36723	0.000759284	0.0239784	Down
P2RY6	140.416	237.631	186.998	-0.757567	0.224987	-3.36716	0.000759464	0.0239784	Down
LTB	80.7531	177.769	127.24	-1.13322	0.336694	-3.36574	0.000763399	0.0240035	Down
APOL2	1777.29	2595.37	2169.29	-0.546194	0.162282	-3.36571	0.000763466	0.0240035	No Significance
PDZK1IP1	8.59082	11.0914	5.93174	1.46253	0.434587	3.36532	0.000764543	0.0240035	Up
CXCL3	26.2155	62.7831	43.7375	-1.25435	0.372791	-3.36476	0.000766103	0.0240035	Down
HLA-DRB5	2050.61	4532.82	3240	-1.1443	0.340105	-3.36456	0.000766648	0.0240035	Down
LRRC73	106.478	119.452	88.9026	-0.974173	0.28954	-3.36455	0.000766681	0.0240035	Down
MED30	525.465	374.969	453.352	0.486988	0.144744	3.36448	0.000766887	0.0240035	No Significance
CPEB3	281.006	185.467	235.227	0.599354	0.178203	3.36332	0.000770118	0.0240838	Up
ABCA5	1368.64	892.449	1140.47	0.616596	0.183376	3.36247	0.000772497	0.0240984	Up
LIN7A	104.039	208.064	153.884	-0.999762	0.29736	-3.36213	0.000773438	0.0240984	Down
DAZAP1	5617.75	4358.73	5014.47	0.366087	0.108891	3.36196	0.000773913	0.0240984	No Significance
ARCN1	12771.5	9230.99	11075	0.468282	0.139322	3.36115	0.000776189	0.0241486	No Significance
FERMT3	1100.22	1868.47	1468.34	-0.763879	0.227306	-3.36057	0.000777808	0.0241781	Down
RAB11FIP4	875.607	446.871	670.171	0.970233	0.288855	3.35889	0.000782561	0.0242996	Up
ACTA2-AS1	22.8023	52.7473	37.1509	-1.20975	0.360242	-3.35817	0.0007846	0.0243107	Down
H2BC6	43.1018	74.9934	58.3832	-0.795198	0.236799	-3.35812	0.000784758	0.0243107	Down
MAN2A2	2583.47	1886.06	2249.3	0.453971	0.135257	3.35636	0.000789767	0.0244155	No Significance
DHRS3	1228.45	2093.75	1643.07	-0.769207	0.229228	-3.35565	0.000791797	0.0244155	Down
FCER1G	1551.05	2745.46	2123.37	-0.823603	0.245458	-3.35538	0.000792569	0.0244155	Down
KCNH1	36.1328	69.8894	52.3078	-0.958037	0.285636	-3.35404	0.000796395	0.024461	Down
PPIL2	1802.67	2247.39	2015.76	-0.317767	0.0947512	-3.3537	0.000797401	0.024461	No Significance
ETV1	363.47	797.325	571.359	-1.13358	0.338036	-3.35343	0.000798165	0.024461	Down
CC2D1A	1894.43	1412.55	1663.53	0.423506	0.126293	3.35335	0.000798389	0.024461	No Significance
ATF6	3752.94	2861.07	3325.59	0.391303	0.1167	3.35306	0.000799232	0.0244661	No Significance
RIC1	1562.6	1079.2	1330.97	0.533912	0.159299	3.35162	0.000803389	0.0245726	No Significance
QSOX2	2339.39	1621.98	1995.63	0.528146	0.157592	3.35134	0.000804205	0.0245768	No Significance
CCL4	81.5621	174.886	126.28	-1.09686	0.327361	-3.35063	0.000806293	0.0246038	Down
SLC38A4	217.955	589.874	396.166	-1.43687	0.428844	-3.35057	0.000806447	0.0246038	Down
TG	459.297	246.505	357.334	0.89734	0.267844	3.35023	0.000807443	0.0246134	Up
BRAF	1415.79	1104.87	1266.81	0.356924	0.106598	3.34833	0.000813003	0.0247205	No Significance
MUSTN1	134.053	109.384	90.6015	1.62898	0.486546	3.34804	0.000813845	0.0247253	Up
MYO6	3306	2025.72	2692.53	0.706576	0.211193	3.34564	0.000820933	0.0247951	Up
CCDC85B	2985.94	1938.06	2483.83	0.623635	0.186421	3.3453	0.000821945	0.0248049	Up
FCGR1A	266.92	532.395	394.127	-0.996166	0.297813	-3.34494	0.000823002	0.0248162	Down
CCDC92	1884.33	2584.13	2219.65	-0.455451	0.136237	-3.34309	0.000828513	0.0249615	No Significance
GAB3	157.464	236.652	195.408	-0.585892	0.175278	-3.34265	0.000829823	0.0249802	Down
TRIR	8401.66	5820.72	7164.96	0.529598	0.158579	3.33965	0.000838844	0.0252099	No Significance
FAM207A	1383.66	900.739	1152.26	0.61894	0.18535	3.3393	0.000839892	0.0252204	Up
PLAC1	20.5743	54.0472	36.6134	-1.38686	0.415557	-3.33735	0.000845805	0.0253642	Down
CARD11	107.344	184.337	144.237	-0.776786	0.232762	-3.33726	0.000846082	0.0253642	Down
EEF1B2	10057.4	6659.53	8429.27	0.594783	0.178275	3.33633	0.000848929	0.0254285	Up
DSEL	1143.43	2144.32	1623.02	-0.907319	0.271998	-3.33576	0.00085068	0.0254337	Down
MAGEB1	44.7395	291.604	163.029	-2.70381	0.810617	-3.33549	0.000851477	0.0254337	Down
GREB1L	88.5437	36.5328	63.6218	1.27886	0.383426	3.33535	0.000851909	0.0254337	Up
NUAK2	82.4338	130.561	105.495	-0.66018	0.19801	-3.33407	0.00085585	0.0254946	Down
WWP2	7955.56	4763.63	6426.09	0.739874	0.221929	3.33383	0.000856592	0.0254946	Up
SPN	358.798	573.962	461.897	-0.677678	0.20329	-3.33355	0.000857464	0.0254946	Down
CYFIP2	3602.74	1586.89	2636.81	1.18278	0.354938	3.33234	0.000861181	0.025563	Up
EPCAM	507.673	218.576	369.147	1.21501	0.364795	3.33065	0.000866428	0.0256977	Up
MBP	349.351	540.989	441.178	-0.630294	0.189341	-3.32889	0.000871921	0.025824	Down
IDO1	91.3396	132.714	93.1693	-1.22061	0.366756	-3.32813	0.0008743	0.0258637	Down
IRS1	3614.97	2369.3	3018.09	0.609338	0.183097	3.32795	0.000874884	0.0258637	Up
KLF16	2361.51	1618.44	2005.45	0.545086	0.163806	3.32763	0.000875888	0.0258723	No Significance
SASH3	264.667	462.264	359.349	-0.803072	0.24143	-3.32632	0.000880012	0.0259709	Down
TOP1MT	1601.95	1022.15	1324.13	0.648158	0.194869	3.32611	0.00088066	0.0259709	Up
KLHL17	856.909	512.022	691.651	0.743102	0.223439	3.32575	0.000881811	0.0259836	Up
KCND2	42.8791	13.4697	28.7871	1.67338	0.503195	3.32551	0.000882563	0.0259847	Up
PREX1	5805.94	3854.53	4870.89	0.590943	0.17776	3.3244	0.000886102	0.0260395	Up
KLF4	2414.13	1435.79	1945.34	0.749697	0.225539	3.32402	0.000887302	0.0260395	Up
IRX4	28.1817	23.1836	8.92174	-1.5464	0.465301	-3.32345	0.000889123	0.0260718	Down
TOX2	405.768	806.2	597.641	-0.990982	0.298206	-3.32315	0.000890075	0.0260786	Down
PANX3	11831.1	4524.72	8330.11	1.38665	0.417318	3.32277	0.000891279	0.0260928	Up
RIPPLY2	23.4878	8.17146	16.1487	1.51483	0.456066	3.32152	0.000895291	0.0261679	Up
LINC00924	30.4222	59.0533	44.1413	-0.958568	0.288655	-3.32081	0.000897571	0.0262134	Down
RAB37	43.0922	78.5593	60.0868	-0.85873	0.258687	-3.31957	0.000901546	0.0262871	Down
FCGR1B	52.5151	104.678	77.5098	-0.989997	0.298576	-3.31573	0.000914046	0.0265694	Down
PGM5	149.332	265.393	204.944	-0.829488	0.250176	-3.31561	0.000914418	0.0265694	Down
LINC02139	35.793	62.6193	48.6473	-0.803014	0.242219	-3.31524	0.000915629	0.0265694	Down
MAFG-DT	373.868	256.598	317.676	0.542929	0.163785	3.31488	0.000916819	0.0265826	No Significance
CASTOR1	327.404	568.005	442.692	-0.794197	0.239674	-3.31365	0.000920869	0.0266636	Down
MSRB1	737.541	997.168	861.946	-0.434432	0.131122	-3.3132	0.000922366	0.0266636	No Significance
PXN	3603.92	4633.56	4097.29	-0.362428	0.109418	-3.31233	0.000925225	0.0267194	No Significance
ME1	1932.42	1237.55	1599.46	0.642607	0.194073	3.31115	0.000929121	0.0267892	Up
IGKV3D-15	12.7072	93.2694	25.5105	-2.47775	0.748492	-3.31033	0.000931875	0.0268472	Down
FARP2	2415.01	1758.2	2100.29	0.457791	0.138311	3.30987	0.000933394	0.0268696	No Significance
PROC	17.8073	33.6265	25.3873	-0.917435	0.277253	-3.30902	0.000936231	0.026884	Down
ASPHD2	182.678	288.624	233.444	-0.65878	0.199091	-3.30893	0.000936518	0.026884	Down
FAM110D	979.334	473.388	736.902	1.04937	0.317164	3.30861	0.000937612	0.0268842	Up
ERMP1	1212.71	776.57	1003.73	0.642444	0.194205	3.30807	0.000939408	0.0268931	Up
DKKL1	13.9316	26.1617	19.7919	-0.906038	0.273911	-3.30779	0.000940359	0.026899	Down
USP21	1437.03	1071.12	1261.7	0.423965	0.128261	3.30549	0.000948119	0.027067	No Significance
REPS2	278.36	416.785	344.689	-0.581188	0.17584	-3.3052	0.000949073	0.027067	No Significance
SH3BGRL3	9564.18	14025.8	11702	-0.552313	0.167107	-3.30515	0.000949265	0.027067	No Significance
MSLN	9.42814	17.7305	11.2056	-1.76756	0.534877	-3.30461	0.000951087	0.027067	Down
MAMLD1	204.266	334.251	266.55	-0.709413	0.214679	-3.30454	0.000951335	0.027067	Down
DFFB	405.217	310.053	359.617	0.387686	0.117345	3.30381	0.000953808	0.0270911	No Significance
KHDC4	2146.57	1613.18	1890.99	0.411912	0.124801	3.30054	0.000964995	0.0273396	No Significance
IGHV1-2	15.7039	87.8942	24.2092	-2.12431	0.6442	-3.29759	0.000975181	0.0275685	Down
BTG3	2110.36	1444.45	1791.28	0.546584	0.165771	3.29722	0.000976472	0.0275834	No Significance
ZYX	5618.22	7913.84	6718.21	-0.494243	0.149942	-3.29624	0.000979892	0.0276338	No Significance
SERP1	9977.21	7379.19	8732.32	0.435204	0.132037	3.29607	0.000980474	0.0276338	No Significance
PPP1R3A	37.3345	34.6864	17.5931	2.15273	0.653221	3.29556	0.000982265	0.027651	Up
INAVA	148.838	270.564	207.165	-0.861956	0.26156	-3.29544	0.000982681	0.027651	Down
MYOM2	778.817	333.663	565.514	1.22301	0.371236	3.29443	0.000986225	0.0277183	Up
LSMEM2	34.6227	15.3017	25.3647	1.17925	0.357999	3.294	0.000987737	0.0277286	Up
ASPSCR1	2733.25	1942.41	2354.31	0.492812	0.149776	3.29032	0.00100074	0.0280284	No Significance
FREM2	24.7083	172.701	45.4992	-1.46453	0.445167	-3.28984	0.00100245	0.0280548	Down
C1orf43	9143.04	7261.82	8241.62	0.332301	0.101042	3.28874	0.00100638	0.0281044	No Significance
TLK1	3679.54	2185.44	2963.62	0.751706	0.228571	3.28872	0.00100644	0.0281044	Up
ZBED6	1560.78	861.905	1225.9	0.856459	0.260426	3.28869	0.00100656	0.0281044	Up
KLRC4	2.14917	7.69037	4.80433	-1.82369	0.554902	-3.28651	0.00101437	0.0281846	Down
KIF21A	1528.3	812.552	1185.34	0.911234	0.277289	3.28622	0.00101541	0.0281846	Up
RDH5	81.4816	145.626	112.217	-0.832297	0.253309	-3.2857	0.00101729	0.0281869	Down
HCN3	277.473	175.521	228.621	0.660336	0.201029	3.28478	0.0010206	0.028257	Up
TIMM13	4162.18	2666.3	3445.41	0.642499	0.195638	3.28413	0.00102297	0.0282824	Up
PHYHIPL	31.0878	81.0096	55.0087	-1.38336	0.421228	-3.2841	0.00102308	0.0282824	Down
SUOX	606.936	793.634	696.395	-0.386432	0.117678	-3.2838	0.00102416	0.0282906	No Significance
CASP5	62.9579	25.0548	44.796	1.33072	0.405417	3.28234	0.0010295	0.0283792	Up
NKAPD1	1976.84	1547.56	1771.15	0.352902	0.107524	3.28209	0.0010304	0.0283792	No Significance
ESRRB	11.8736	23.9835	17.6763	-1.01599	0.309559	-3.28206	0.0010305	0.0283792	Down
HBG2	117.081	33.7941	37.7381	0.977646	0.297973	3.28099	0.00103443	0.028444	Up
IMPDH2	6517.58	4700.83	5647.05	0.471385	0.143685	3.28067	0.00103559	0.0284544	No Significance
ARL8B	2352.26	3021.59	2672.98	-0.361495	0.110234	-3.27933	0.00104052	0.0285683	No Significance
SMIM24	10.3358	23.0049	16.4064	-1.1529	0.351707	-3.27802	0.00104538	0.0286581	Down
L3HYPDH	510.598	387.61	451.666	0.397677	0.121334	3.27754	0.00104715	0.028685	No Significance
MYO19	1782.41	1305.85	1554.05	0.448986	0.137006	3.27714	0.00104864	0.028704	No Significance
MALL	519.466	893.469	698.676	-0.782236	0.238776	-3.27602	0.00105281	0.0287361	Down
ZNF550	483.343	364.286	426.295	0.406765	0.124203	3.27501	0.00105659	0.0287694	No Significance
NLRC3	111.233	166.032	137.491	-0.572891	0.175069	-3.27237	0.00106648	0.0289739	No Significance
PGAP2	723.542	552.554	641.61	0.38864	0.11877	3.2722	0.00106715	0.0289739	No Significance
LST1	225.617	386.108	302.519	-0.773026	0.236245	-3.27213	0.0010674	0.0289739	Down
CEACAM21	25.0166	44.3871	34.2983	-0.817688	0.249909	-3.27195	0.0010681	0.0289739	Down
VWA3A	7.32086	18.701	12.7738	-1.37135	0.419223	-3.27117	0.00107105	0.0290321	Down
MOB3B	854.315	532.704	700.21	0.680793	0.208185	3.27014	0.00107496	0.0291164	Up
KDM2A	6154.1	4893.18	5549.91	0.330643	0.101155	3.26868	0.0010805	0.0292446	No Significance
RSPH9	65.4226	104.397	84.0979	-0.668222	0.204447	-3.26843	0.00108145	0.0292485	Down
YY1AP1	3534.16	2683.33	3126.47	0.397149	0.121616	3.2656	0.00109234	0.0294989	No Significance
ATPAF1	2382.38	1891.5	2147.17	0.332698	0.10188	3.2656	0.00109234	0.0294989	No Significance
UBQLN4	3502.48	2745.61	3139.81	0.351099	0.107624	3.26227	0.00110523	0.0297805	No Significance
MYBPC1	2005.15	995.498	81.8072	2.32797	0.713665	3.26199	0.00110635	0.0297883	Up
CGB3	10.6466	13.2542	4.89192	-1.87461	0.574761	-3.26155	0.00110806	0.0298123	Down
LINC00304	18.191	31.1039	24.3784	-0.768164	0.235544	-3.26124	0.00110926	0.0298225	Down
GRM7	23.5405	38.3544	27.6251	-1.11294	0.341332	-3.26057	0.00111188	0.0298708	Down
LARP1	12613.8	9665.69	11201.1	0.383945	0.117768	3.26018	0.0011134	0.0298893	No Significance
NPW	1130.61	403.879	782.386	1.48469	0.455559	3.25904	0.00111789	0.0299653	Up
PREB	3759.19	2704.91	3254.01	0.474781	0.145692	3.25879	0.00111887	0.0299695	No Significance
PSMG1	1618.57	1136.28	1387.47	0.510186	0.156769	3.25439	0.00113638	0.0303719	No Significance
GPD1	94.5698	64.7275	47.1908	1.2331	0.378904	3.25438	0.00113641	0.0303719	Up
ABHD10	1167.32	842.978	1011.9	0.469344	0.14427	3.25323	0.00114101	0.0304499	No Significance
TM4SF1	1168.68	1963.67	1549.61	-0.748657	0.23022	-3.25192	0.00114629	0.0305684	Down
MYO1F	773.3	1219.34	987.026	-0.656304	0.201864	-3.25122	0.0011491	0.0305803	Down
RORA	1145.69	644.565	905.57	0.829685	0.255193	3.25121	0.00114916	0.0305803	Up
CREBZF	2357.25	1630.27	2008.9	0.531759	0.163624	3.24988	0.00115453	0.030675	No Significance
ABCB10	678.345	523.326	604.065	0.372967	0.114799	3.24887	0.00115863	0.0307389	No Significance
IGLC3	206.045	786.358	484.112	-1.93255	0.594889	-3.2486	0.00115975	0.0307389	Down
CLK2	2397.03	1841.86	2131.01	0.380254	0.117072	3.24804	0.00116202	0.0307389	No Significance
PIK3R5	233.972	378.806	303.372	-0.69324	0.213497	-3.24707	0.00116601	0.0307994	Down
GPHA2	11.9322	6.71486	7.92843	1.72088	0.530049	3.24664	0.00116778	0.0308171	Up
IGKV2-28	12.3774	180.046	25.8662	-2.76445	0.852427	-3.24304	0.00118263	0.0311476	Down
METTL8	916.443	696.22	810.92	0.396635	0.122388	3.24081	0.00119191	0.0313236	No Significance
NFX1	2256.74	1779.93	2028.27	0.342381	0.105681	3.23975	0.00119633	0.0313941	No Significance
MARCO	30.6541	91.7308	59.92	-1.57874	0.487339	-3.23951	0.00119735	0.0313982	Down
CA3	10541.2	3830.76	7325.79	1.46032	0.450884	3.2388	0.00120033	0.0314307	Up
ARHGEF17	4949.34	3643.91	4323.82	0.441764	0.136497	3.23644	0.00121031	0.0316008	No Significance
CYP2S1	75.2898	128.301	100.691	-0.766345	0.236813	-3.23607	0.00121188	0.0316188	Down
TXNL4A	3275.63	2241.45	2780.08	0.547392	0.169224	3.23472	0.00121762	0.0317229	No Significance
NEK10	42.2902	69.2475	55.2072	-0.713545	0.220662	-3.23365	0.00122217	0.0317959	Down
ZFYVE21	1639.34	1272.67	1463.65	0.365493	0.113073	3.23238	0.00122766	0.0319155	No Significance
IL31RA	47.2049	90.151	67.7832	-0.936914	0.290091	-3.22973	0.00123907	0.0321201	Down
FDX1	1472.74	1019.59	1255.61	0.530492	0.164275	3.2293	0.00124094	0.0321399	No Significance
APOL1	1475.44	2762.55	2092.18	-0.904864	0.280218	-3.22914	0.00124161	0.0321399	Down
ABLIM1	1834.61	1149.98	1506.56	0.673642	0.208647	3.22862	0.0012439	0.03216	Up
DBNDD1	224.617	165.225	161.53	1.27306	0.39433	3.2284	0.00124483	0.03216	Up
ZMYND19	1156.86	860.442	1014.83	0.427218	0.132341	3.22815	0.00124594	0.03216	No Significance
ANKRD13B	995.857	675.557	842.38	0.559827	0.173484	3.22696	0.00125114	0.0322465	No Significance
ADD1	6025.22	7510.29	6736.81	-0.317782	0.098487	-3.22664	0.00125251	0.0322465	No Significance
PSG11	4.96857	3.80574	2.43748	-1.66737	0.516766	-3.22654	0.00125295	0.0322465	Down
OAT	3835.98	2752.77	3316.94	0.478726	0.148379	3.22638	0.00125366	0.0322465	No Significance
ANK3	2581.18	1237.68	1937.42	1.06044	0.328681	3.22636	0.00125375	0.0322465	Up
PLCB4	1192.05	719.629	965.683	0.727676	0.225561	3.22608	0.001255	0.0322559	Up
PIEZO1	9755.21	7483.81	8666.83	0.382458	0.118588	3.22509	0.00125934	0.0323446	No Significance
EPHA1	43.6052	67.9837	55.2866	-0.63245	0.196196	-3.22356	0.00126608	0.0324945	Down
CLTCL1	612.34	942.565	770.573	-0.62218	0.193033	-3.22318	0.00126778	0.032515	Down
USP4	1775.38	2145.34	1952.65	-0.273038	0.0847393	-3.22209	0.00127261	0.0326158	No Significance
ZBTB7B	2042.81	1502.86	1784.09	0.44287	0.137505	3.22075	0.00127857	0.0327163	No Significance
RBM15	755.345	582.889	672.71	0.372341	0.115619	3.22042	0.00128002	0.0327163	No Significance
BBS4	570.229	751.922	657.29	-0.39914	0.123946	-3.22027	0.0012807	0.0327163	No Significance
FAM76B	620.08	459.233	543.007	0.432577	0.134333	3.22019	0.00128104	0.0327163	No Significance
FNBP1	871.643	1231.37	1044.01	-0.498362	0.154806	-3.21927	0.00128516	0.0327751	No Significance
ACOT12	1.84698	2.29711	1.49788	-1.56645	0.486653	-3.21883	0.00128714	0.0328026	Down
PUS7	1188.88	893.738	1047.46	0.410926	0.127701	3.21787	0.00129146	0.0328664	No Significance
LILRA2	77.6111	128.699	102.091	-0.726024	0.225685	-3.21698	0.00129548	0.0328995	Down
DRAM1	513.84	699.235	602.675	-0.443989	0.138098	-3.21503	0.00130429	0.0330447	No Significance
CCDC102B	250.977	366.707	306.431	-0.548018	0.170468	-3.21478	0.00130544	0.0330447	No Significance
SLC7A1	3548.84	2457.05	3025.69	0.530339	0.164973	3.21471	0.00130577	0.0330447	No Significance
RXFP1	14.0698	21.5469	14.9857	-1.27524	0.39672	-3.21445	0.00130694	0.0330514	Down
CD53	976.255	1647.77	1298.02	-0.754965	0.234907	-3.21388	0.00130952	0.0330705	Down
TMEM184A	195.645	87.8585	143.997	1.15605	0.35974	3.21356	0.00131099	0.0330844	Up
FRMD1	133.44	53.7371	95.2489	1.31075	0.407914	3.2133	0.00131219	0.0330918	Up
CEACAM1	230.644	470.959	345.795	-1.02966	0.320525	-3.2124	0.0013163	0.0331723	Down
ALG9	1732.3	1376.69	1561.9	0.331484	0.103208	3.21181	0.00131901	0.033188	No Significance
DNAJB5	524.661	717.367	616.999	-0.450674	0.140321	-3.21173	0.00131938	0.033188	No Significance
MAP1LC3C	17.2377	31.651	24.1441	-0.870194	0.270967	-3.21143	0.00132075	0.0331919	Down
NIT2	1156.57	881.859	1024.94	0.391197	0.121903	3.20908	0.00133161	0.0333953	No Significance
IGHG1	2006.3	6264.35	2037.2	-1.72859	0.538815	-3.20813	0.001336	0.0334464	Down
CRYGN	28.3642	24.8797	18.0385	-1.07545	0.335235	-3.20804	0.00133642	0.0334464	Down
RPS29	9892.53	6603.91	8316.73	0.583049	0.181857	3.20608	0.00134556	0.0336289	No Significance
UVSSA	745.606	1003.17	869.022	-0.428296	0.133598	-3.20586	0.00134659	0.0336314	No Significance
FADS1	6410.18	4318.43	5407.88	0.569832	0.17782	3.20454	0.00135278	0.0337333	No Significance
TNFRSF10B	2868.79	1919.99	2414.16	0.579103	0.180745	3.20398	0.00135541	0.0337585	No Significance
SLIT1	41.4165	43.8796	32.9051	-0.940403	0.293546	-3.20359	0.00135724	0.0337807	Down
EIF3E	13918.1	9881.71	11984	0.494079	0.154363	3.20075	0.0013707	0.0339389	No Significance
ABCC10	1265.39	1864.34	1552.38	-0.55878	0.174589	-3.20054	0.00137171	0.0339389	No Significance
GRAP2	50.2257	93.0034	70.7233	-0.882831	0.275856	-3.20033	0.00137268	0.0339389	Down
RPL21	17615.8	11658.8	14761.4	0.595444	0.186083	3.19988	0.00137484	0.0339389	Up
SLC27A3	2397.49	1742.95	2083.86	0.460005	0.143875	3.19725	0.00138746	0.0341807	No Significance
CCDC157	136.087	182.801	158.471	-0.422132	0.132046	-3.19686	0.00138933	0.0342033	No Significance
GAN	1170.11	857.231	1020.19	0.448996	0.140505	3.19559	0.00139545	0.0343141	No Significance
KCNK4	4.05651	10.5931	7.18863	-1.39337	0.436036	-3.19553	0.00139572	0.0343141	Down
FAM71B	6.42341	1.9769	4.29279	1.69833	0.531628	3.19458	0.00140033	0.0343993	Up
ATP1B2	142.726	287.456	212.076	-1.01053	0.31634	-3.19443	0.00140109	0.0343993	Down
RCSD1	362.612	556.892	455.704	-0.617457	0.193339	-3.19365	0.00140487	0.0344687	Down
ELAVL4	27.4376	37.1339	27.3138	-1.01856	0.319039	-3.19259	0.00141003	0.0345476	Down
ANXA13	101.484	50.8488	77.2212	0.998372	0.312768	3.19205	0.00141266	0.0345476	Up
STRN	1924.87	1478.63	1711.05	0.380128	0.119128	3.19092	0.00141819	0.0345673	No Significance
ANKRD18A	12.7115	27.6242	19.8572	-1.11406	0.349157	-3.19071	0.00141923	0.0345673	Down
SIRPB1	65.2805	118.09	90.5852	-0.856067	0.268302	-3.19068	0.00141939	0.0345673	Down
PLB1	133.697	201.321	166.101	-0.587714	0.184229	-3.19013	0.0014221	0.0345944	Down
TGM2	2412.59	4146.7	3243.52	-0.781322	0.244924	-3.19006	0.00142241	0.0345944	Down
FABP7	10.4759	22.6733	16.3205	-1.12369	0.352349	-3.18915	0.00142693	0.0346811	Down
MNDA	199.324	359.228	275.945	-0.847482	0.265834	-3.18801	0.00143254	0.0347274	Down
NUDT14	928.004	601.969	771.779	0.624604	0.195924	3.18799	0.00143267	0.0347274	Up
TRIM15	3.95277	12.6179	8.1048	-1.69123	0.530586	-3.18747	0.00143523	0.0347661	Down
LTN1	1870.89	1282.22	1588.82	0.544799	0.171063	3.18479	0.00144859	0.0350429	No Significance
LRRC2	258.998	130.252	197.307	0.993302	0.311946	3.18421	0.00145152	0.0350752	Up
RPS3	57735.6	38594.6	48563.9	0.581066	0.182499	3.18395	0.00145281	0.0350752	No Significance
RASSF5	344.229	494.156	416.069	-0.521037	0.163698	-3.18292	0.00145799	0.035129	No Significance
IGLV6-57	10.3444	48.9925	13.5422	-2.4886	0.781948	-3.18256	0.00145979	0.035129	Down
C9orf135-DT	23.4412	8.45276	16.2592	1.46662	0.460834	3.18254	0.00145991	0.035129	Up
ECSIT	1764.99	1232.08	1509.64	0.518764	0.163028	3.18206	0.00146234	0.0351641	No Significance
VPS33B	531.129	657.973	591.908	-0.308251	0.096898	-3.18119	0.00146674	0.0352291	No Significance
KCNJ3	1070.16	443.853	770.055	1.27034	0.399414	3.18051	0.00147016	0.0352635	Up
STEAP4	705.367	1385.13	1031.09	-0.973404	0.306057	-3.18047	0.00147037	0.0352635	Down
LRRC75B	387.037	631.67	504.257	-0.705692	0.221928	-3.17982	0.00147365	0.0353081	Down
MAGEC3	3.19788	14.4066	8.56872	-2.17579	0.684375	-3.17924	0.00147664	0.0353203	Down
NCF4	277.142	486.442	377.432	-0.810069	0.254964	-3.17719	0.00148711	0.035524	Down
SLC44A4	19.0116	45.007	25.9799	-0.828002	0.260806	-3.17478	0.0014995	0.0357727	Down
HMOX1	3930.11	7589.01	5683.33	-0.949345	0.299122	-3.17377	0.00150475	0.0358422	Down
ENTR1	1901.92	1460.51	1690.41	0.381236	0.12013	3.17353	0.00150595	0.0358422	No Significance
NPM1	22135.2	15768.2	19084.4	0.489298	0.154185	3.17345	0.00150637	0.0358422	No Significance
LPL	4116.89	2372.62	3281.09	0.794971	0.250532	3.17314	0.00150802	0.0358578	Up
CCDC144NL-AS1	184.24	393.352	284.44	-1.09486	0.34508	-3.17276	0.00150996	0.0358805	Down
MBNL1-AS1	338.512	210.076	276.97	0.687544	0.216805	3.17126	0.0015178	0.036043	Up
PAQR8	677.667	1060.33	861.024	-0.645883	0.203762	-3.1698	0.00152546	0.0361866	Down
FHOD3	1820.85	1228.01	1536.78	0.567882	0.179158	3.16972	0.00152584	0.0361866	No Significance
ICOS	13.1484	31.0747	21.7381	-1.23132	0.38865	-3.16821	0.00153383	0.036304	Down
SUCO	2647.29	1877.75	2278.55	0.495122	0.156291	3.16794	0.00153521	0.036304	No Significance
CD5	39.1143	80.212	58.807	-1.02772	0.324655	-3.16559	0.0015477	0.0365038	Down
ATG9A	4295.8	3188.8	3765.37	0.429857	0.135809	3.16517	0.00154994	0.0365038	No Significance
ATP6AP2	7330.12	9926.26	8574.1	-0.437436	0.138218	-3.16482	0.00155181	0.0365038	No Significance
TLR2	314.321	502.556	404.517	-0.676164	0.213652	-3.16479	0.00155196	0.0365038	Down
SIT1	21.1072	43.9069	32.0321	-1.04303	0.329647	-3.16406	0.00155583	0.0365389	Down
GALNT3	1060.59	560.927	821.169	0.918593	0.290384	3.16338	0.0015595	0.0366012	Up
SIK2	2223.3	1718.36	1981.35	0.371526	0.11748	3.16245	0.00156446	0.0366938	No Significance
SYT6	366.306	94.5864	156.742	1.17596	0.3719	3.16203	0.00156673	0.0366973	Up
SAP30	1019.59	703.804	868.277	0.534717	0.169112	3.16191	0.0015674	0.0366973	No Significance
CCDC130	1451.02	1033.46	1250.94	0.489975	0.155027	3.16057	0.00157459	0.0368359	No Significance
RPL24	17685	12198.2	15055.9	0.535854	0.169564	3.16018	0.00157671	0.0368618	No Significance
RNF207	345.378	219.605	285.112	0.653654	0.206904	3.15921	0.00158195	0.0369605	Up
IGF1	499.131	1127.5	800.224	-1.17545	0.37212	-3.15879	0.00158427	0.0369908	Down
SNHG4	198.536	125.676	163.624	0.657182	0.208118	3.15773	0.00159003	0.0370535	Up
UBE2O	3138.54	2498.06	2831.64	0.329008	0.104246	3.15609	0.00159901	0.0372151	No Significance
MED20	982.18	1438	1200.59	-0.549687	0.174206	-3.15538	0.0016029	0.0372817	No Significance
SH2B1	3124.34	2239.3	2700.26	0.480682	0.152378	3.15453	0.00160757	0.0373234	No Significance
LILRB2	248.687	435.423	338.165	-0.80663	0.255713	-3.15444	0.00160808	0.0373234	Down
SLC1A7	26.0349	57.0732	40.9074	-1.13077	0.358533	-3.15389	0.00161111	0.0373525	Down
BUD13	903.692	707.059	809.472	0.353811	0.112208	3.15318	0.00161503	0.0374174	No Significance
TTC39B	1001.3	693.864	853.988	0.528986	0.167776	3.15294	0.00161637	0.0374174	No Significance
EPRS1	7363.35	5418.27	6431.33	0.442428	0.140328	3.15282	0.001617	0.0374174	No Significance
RBM47	576.648	858.427	711.667	-0.574068	0.182119	-3.15216	0.00162066	0.0374781	No Significance
CNNM2	833.353	628.428	735.16	0.407351	0.12924	3.15189	0.00162219	0.0374894	No Significance
RSPO1	151.396	31.2844	56.1633	1.33237	0.423111	3.14899	0.00163838	0.0377603	Up
OR3A2	20.3423	40.1315	29.8246	-0.982045	0.311874	-3.14885	0.00163912	0.0377603	Down
ZFAND1	1233.43	922.415	1084.4	0.418689	0.132965	3.14885	0.00163912	0.0377603	No Significance
MT1L	172.553	98.4762	137.058	0.810476	0.257465	3.1479	0.00164447	0.0378394	Up
DOCK2	431.807	677.329	549.453	-0.648809	0.206111	-3.14787	0.00164464	0.0378394	Down
TNFRSF18	166.378	77.5179	123.799	1.10476	0.351006	3.14741	0.00164726	0.0378756	Up
NCR3	5.44058	13.0177	9.07131	-1.21635	0.386567	-3.14654	0.00165215	0.0379202	Down
RMND5A	3572.17	2784.87	3194.92	0.358928	0.114079	3.14632	0.0016534	0.0379202	No Significance
KCNC3	90.9158	175.613	131.5	-0.949128	0.301674	-3.14621	0.00165404	0.0379202	Down
CD69	26.1486	54.1047	39.5442	-1.04319	0.331582	-3.14611	0.00165458	0.0379202	Down
CPA4	40.3221	131.447	59.6255	-0.997247	0.317042	-3.14548	0.00165817	0.0379202	Down
ZC3H12C	705.592	498.336	606.282	0.499947	0.158943	3.14544	0.00165836	0.0379202	No Significance
MED15P9	14.3704	41.1438	27.1993	-1.51755	0.482464	-3.14541	0.00165853	0.0379202	Down
KLC1	5747.26	4553.81	5175.4	0.335752	0.106745	3.14535	0.00165886	0.0379202	No Significance
LINC01549	340.842	163.344	255.791	1.06089	0.337476	3.1436	0.00166885	0.0380937	Up
EEF1A1	311429	229169	272013	0.442493	0.140769	3.14339	0.00167002	0.0380937	No Significance
POU3F2	19.3177	47.3234	32.7371	-1.28973	0.410387	-3.14273	0.00167381	0.0381469	Down
MINDY3	859.46	636.701	752.721	0.432352	0.137635	3.14131	0.00168196	0.0383084	No Significance
DUSP5P1	23.1092	8.75761	16.2324	1.39899	0.445401	3.14097	0.00168392	0.0383084	Up
PFKFB3	3843.62	2658.53	3275.76	0.531799	0.169326	3.14068	0.00168558	0.0383185	No Significance
DENND2C	937.56	620.661	785.712	0.595138	0.189514	3.14034	0.00168753	0.038339	Up
BORCS8	583.947	804.427	689.594	-0.460415	0.146633	-3.13991	0.00169001	0.0383712	No Significance
ZNF837	117.515	78.644	98.8891	0.582315	0.185509	3.13902	0.00169514	0.0384395	No Significance
PCDHGA11	675.852	281.999	487.131	1.26083	0.401804	3.13792	0.00170149	0.0385111	Up
POLR1E	1401	971.57	1195.23	0.52774	0.168264	3.13638	0.00171045	0.0386331	No Significance
SLC50A1	1349.1	1057.03	1209.15	0.35202	0.112248	3.13609	0.00171218	0.0386331	No Significance
MYO1G	164.802	286.151	222.948	-0.792869	0.252822	-3.13608	0.00171225	0.0386331	Down
GNAT3	12.3469	4.63161	8.64997	1.41454	0.451076	3.13593	0.00171311	0.0386331	Up
UNC119B	2366.05	1810.03	2099.62	0.38628	0.12318	3.1359	0.00171328	0.0386331	No Significance
TENT5D	2.44808	0.75129	1.50567	2.42383	0.773061	3.13537	0.00171639	0.0386791	Up
GNL2	3479.54	2761.23	3135.35	0.333358	0.106334	3.13502	0.00171845	0.0387015	No Significance
SAMSN1	133.79	214.74	172.579	-0.680458	0.217181	-3.13313	0.00172951	0.0389007	Down
REEP1	978.229	502.02	750.045	0.962238	0.307136	3.13294	0.00173067	0.0389007	Up
GNG2	1938.04	2846.28	2373.24	-0.554602	0.177037	-3.13269	0.00173212	0.0389007	No Significance
SRFBP1	512.949	405.14	461.291	0.337772	0.10783	3.13245	0.00173353	0.0389007	No Significance
L1CAM	196.518	714.584	146.768	-1.41691	0.452337	-3.13242	0.00173374	0.0389007	Down
TAFA5	827.943	354.131	600.908	1.22533	0.391279	3.13161	0.00173851	0.0389835	Up
RBPMS2	239.288	416.811	324.351	-0.800197	0.2556	-3.13066	0.00174416	0.0390619	Down
WNT6	38.2447	94.8457	65.366	-1.30928	0.418484	-3.12863	0.00175622	0.0392634	Down
FMNL1	1247.95	1927.36	1573.5	-0.626695	0.200312	-3.1286	0.00175641	0.0392634	Down
USH1C	110.633	28.8822	71.4606	1.93518	0.618633	3.12816	0.00175905	0.0392865	Up
LINC00528	15.4373	25.4298	20.2254	-0.703635	0.224943	-3.12806	0.00175962	0.0392865	Down
NR1H5P	2.68003	1.93535	1.13071	-2.25707	0.722141	-3.12552	0.00177492	1	No Significance
HDAC7	2473.1	3234.53	2837.95	-0.387064	0.123847	-3.12534	0.001776	0.0395548	No Significance
GPR82	48.3327	77.1425	62.1374	-0.673262	0.215516	-3.12395	0.00178442	0.0396934	Down
FCGR2A	1740.11	2827.12	2260.97	-0.699974	0.224082	-3.12374	0.00178565	0.0396966	Down
RHBDD2	2443.87	3258.41	2834.17	-0.414905	0.132874	-3.12254	0.001793	0.0398354	No Significance
CASS4	102.978	146.239	123.707	-0.506221	0.162203	-3.12091	0.00180295	0.0400073	No Significance
CAPG	2598.11	4117.24	3326.03	-0.664135	0.212865	-3.11998	0.00180862	0.0401086	Down
STON1	2989.18	2088.66	2557.68	0.517034	0.16577	3.11899	0.00181471	0.0402191	No Significance
JPH1	456.306	175.017	321.521	1.38207	0.443241	3.1181	0.00182021	0.0403164	Up
MAU2	2624.97	2122.08	2384	0.306851	0.0984212	3.11774	0.00182246	0.0403415	No Significance
KCNJ9	11.0235	4.54671	7.92005	1.27483	0.408937	3.11743	0.00182435	0.0403587	Up
PLPP5	1860.54	1341.32	1611.75	0.472225	0.151494	3.11711	0.00182633	0.0403777	No Significance
BTK	226.925	356.468	288.998	-0.650751	0.208823	-3.11627	0.00183151	0.0404676	Down
PLA1A	40.2269	79.3253	58.9616	-0.975683	0.313191	-3.1153	0.00183758	0.0405414	Down
IL17RB	275.348	162.093	221.08	0.764235	0.245332	3.1151	0.00183883	0.0405414	Up
ZNF850	377.76	553.927	462.173	-0.552964	0.177534	-3.11469	0.00184138	0.0405619	No Significance
PCMTD1	1704.85	1193.09	1459.63	0.51478	0.1653	3.11421	0.00184437	0.040603	No Significance
EVA1C	266.821	161.636	216.42	0.724514	0.232712	3.11335	0.00184978	0.0406146	Up
BMP8B	5224.86	2717.13	4023.24	0.943289	0.303015	3.11301	0.00185187	0.0406146	Up
RAMP1	640.953	326.9	490.469	0.971333	0.312026	3.11299	0.00185203	0.0406146	Up
PRELP	10496.8	4017.73	7392.22	1.38552	0.4451	3.11283	0.00185302	0.0406146	Up
GSG1L	54.4972	109.652	80.9255	-1.00466	0.322751	-3.11281	0.00185314	0.0406146	Down
TMEM191C	57.5551	89.8187	73.0147	-0.639137	0.205332	-3.1127	0.00185387	0.0406146	Down
CTSB	35023.2	50812.4	42588.9	-0.536863	0.172551	-3.11132	0.00186251	0.0407014	No Significance
RNF19A	3309.85	2421.5	2884.18	0.450607	0.144846	3.11094	0.00186493	0.0407014	No Significance
MT1G	809.997	392.219	609.812	1.04731	0.336671	3.11079	0.00186588	0.0407014	Up
RPS12	26566.4	18118.6	22518.5	0.552141	0.177495	3.11073	0.00186623	0.0407014	No Significance
CEP85	1278.35	983.463	1137.05	0.377675	0.121412	3.11068	0.00186656	0.0407014	No Significance
HSPB8	1211.75	552.389	895.809	1.13339	0.364425	3.11007	0.00187043	0.0407014	Up
NMB	386.965	229.765	311.64	0.750169	0.241231	3.10975	0.00187243	0.0407014	Up
NATD1	1922.33	1195.38	1574	0.685317	0.220377	3.10974	0.0018725	0.0407014	Up
SNORA37	1.02675	3.25379	2.09387	-1.49644	0.481235	-3.10958	0.00187355	0.0407014	Down
SLC5A4	14.6488	27.0641	20.5978	-0.865159	0.278239	-3.10941	0.0018746	0.0407014	Down
TCF3	5162.82	3706.1	4464.81	0.478227	0.153817	3.10905	0.00187688	0.0407014	No Significance
GARNL3	308.56	195.624	254.445	0.657361	0.211444	3.10891	0.00187777	0.0407014	Up
TUBB2B	775.477	1530.11	1137.07	-0.980407	0.315357	-3.10887	0.00187801	0.0407014	Down
SEPTIN1	128.77	198.611	162.236	-0.620249	0.199521	-3.10869	0.00187918	0.0407014	Down
MEST	1308.18	3124.11	2178.31	-1.25586	0.404013	-3.10847	0.00188062	0.0407081	Down
CYTH4	988.238	1633.54	1297.45	-0.724778	0.233178	-3.10826	0.00188194	0.0407125	Down
SH3GL2	103.777	246.858	172.337	-1.25027	0.402317	-3.10768	0.00188562	0.0407191	Down
CD38	73.9216	131.717	101.615	-0.832323	0.267942	-3.10636	0.00189406	0.0408546	Down
KRTAP13-1	33.0634	2.28455	7.66577	2.48952	0.801431	3.10635	0.00189415	0.0408546	Up
PAGE3	0.545841	3.10572	1.77245	-2.39744	0.771901	-3.10589	0.0018971	0.0408938	Down
SLC19A2	486.015	337.21	414.713	0.525899	0.169436	3.10381	0.00191044	0.0410814	No Significance
PLD6	1243.8	446.404	670.507	0.973786	0.313756	3.10364	0.00191155	0.0410814	Up
LRRC4C	50.4251	102.424	75.341	-1.02304	0.329883	-3.10123	0.00192719	0.0412234	Down
NXNL2	110.455	125.299	101.177	-0.660729	0.21314	-3.09998	0.00193534	0.0413733	Down
GPRIN1	387.54	255.322	324.186	0.60145	0.194045	3.09954	0.00193823	0.04138	Up
MEGF11	48.877	22.6803	36.3244	1.11486	0.359724	3.09922	0.00194033	0.04138	Up
TRIM55	38.6618	231.35	19.3701	-1.86112	0.600578	-3.09889	0.0019425	0.04138	Down
GCA	229.224	369.47	296.425	-0.686265	0.221456	-3.09888	0.00194251	0.04138	Down
METTL7A	1345.05	2012.63	1664.94	-0.581514	0.187701	-3.09809	0.00194771	0.0414434	No Significance
IGHV3-72	2.26193	10.4777	6.19867	-2.22299	0.717628	-3.09769	0.00195034	0.0414493	Down
DPP7	4754.25	3262.93	4039.66	0.543095	0.17537	3.09685	0.00195592	0.0414705	No Significance
TMEM59L	41.2135	137.118	65.818	-1.16995	0.37797	-3.09536	0.00196575	0.0416301	Down
DDR2	11853.6	8664.65	10325.6	0.452057	0.146085	3.09447	0.00197162	0.041721	No Significance
LRRC32	960.363	1692.32	1311.09	-0.817414	0.264177	-3.09419	0.00197349	0.041721	Down
GRIP2	154.428	74.2261	115.998	1.05664	0.341634	3.09291	0.00198205	0.0418531	Up
C2CD2L	1064.08	834.779	954.208	0.350205	0.113248	3.09237	0.00198563	0.0418798	No Significance
CLEC18A	357.036	167.712	266.319	1.09039	0.352658	3.09193	0.00198859	0.0419119	Up
FAM219A	1632.39	1209.24	1429.63	0.432624	0.139934	3.09163	0.00199062	0.0419119	No Significance
LINC02693	2599.8	1519.87	2082.33	0.77441	0.250597	3.09026	0.00199979	0.0420804	Up
STAG2	6372.17	4746.51	5593.21	0.424917	0.137544	3.08931	0.00200622	0.0421912	No Significance
WDR43	7357.35	3901.42	5701.38	0.915249	0.296296	3.08896	0.00200856	0.0422113	Up
TBX5	104.388	37.9132	72.5354	1.45947	0.472499	3.08882	0.00200951	0.0422113	Up
ZNF101	384.183	488.397	434.119	-0.344925	0.111722	-3.08735	0.00201947	0.0423659	No Significance
LILRB1	230.406	363.059	293.969	-0.654926	0.212194	-3.08646	0.00202557	0.0424147	Down
GADD45GIP1	3490.86	2356.92	2947.51	0.566909	0.183731	3.08554	0.00203182	0.0424996	No Significance
RIMS1	73.8643	166.613	81.3852	-1.3644	0.442209	-3.08542	0.00203262	0.0424996	Down
PLPP7	954.525	710.897	837.787	0.425415	0.137947	3.0839	0.00204303	0.042642	No Significance
ISCA2	411.879	509.178	458.502	-0.304779	0.0988394	-3.08358	0.00204529	0.042642	No Significance
RPS27A	25098	17729.4	21567.2	0.501433	0.162637	3.08314	0.00204826	0.0426542	No Significance
TYSND1	644.77	475.564	563.692	0.43878	0.142378	3.0818	0.00205751	0.0427239	No Significance
GPR63	35.2561	60.3654	47.2876	-0.774836	0.251476	-3.08115	0.00206205	0.0427937	Down
GAS2	30.4885	116.939	32.6117	-0.985338	0.319891	-3.08023	0.00206838	0.0428763	Down
SIGLEC17P	50.7308	24.0804	37.9608	1.08136	0.351063	3.08023	0.00206839	0.0428763	Up
CTSW	123.118	212.94	166.157	-0.786823	0.255481	-3.07977	0.00207162	0.042894	Down
STX10	2788.94	2019.37	2420.19	0.466028	0.151359	3.07896	0.00207726	0.0429371	No Significance
PDZD11	1306.87	1758.55	1523.3	-0.427726	0.138936	-3.07858	0.00207989	0.0429434	No Significance
MARCHF9	692.369	1440.97	851.148	-0.563859	0.183169	-3.07836	0.00208144	0.04295	No Significance
C1QC	4997.63	9189.39	7006.18	-0.878671	0.285465	-3.07803	0.00208373	0.0429503	Down
RNF139	2781.59	1666.12	1948.35	0.405915	0.131902	3.0774	0.00208818	0.0429911	No Significance
GPT	86.2193	48.4806	68.1362	0.831624	0.270412	3.0754	0.00210221	0.0432309	Up
NR2F1	479.006	798.766	632.224	-0.737935	0.240112	-3.07329	0.00211711	0.0434631	Down
PKP4-AS1	70.6249	34.7066	53.414	1.02258	0.332805	3.07259	0.00212207	0.0435403	Up
LRRN4CL	77.8518	145.754	110.388	-0.905243	0.294656	-3.07221	0.00212482	0.0435473	Down
MED17	1868.53	1428.48	1657.67	0.387188	0.126051	3.07169	0.00212854	0.0435989	No Significance
S100A7A	8.74508	5.74374	3.44841	1.90152	0.619121	3.07132	0.00213113	0.0436131	Up
RASSF4	1146.56	1822.69	1470.54	-0.668409	0.217634	-3.07125	0.00213164	0.0436131	Down
NKAIN2	35.1865	76.0675	54.7753	-1.11526	0.363173	-3.07087	0.00213435	0.0436439	Down
CPM	902.733	1301.61	1093.86	-0.528231	0.172039	-3.07041	0.00213765	0.0436866	No Significance
LDLRAD3	1162.25	932.39	1052.11	0.317083	0.103299	3.06956	0.00214374	0.0437864	No Significance
CEP57	1708.77	1320.3	1522.63	0.37186	0.121168	3.06895	0.00214809	0.0438389	No Significance
FLJ13224	11.1845	6.05034	8.72437	0.860489	0.280451	3.06823	0.00215328	0.0439071	Up
IGHV4-61	8.09158	21.7257	12.3071	-2.57782	0.84023	-3.06799	0.00215502	0.0439178	Down
IGLV2-18	1.07554	2.08888	1.13685	-2.53548	0.826443	-3.06794	0.00215541	1	No Significance
ZNF333	1643.02	1066.58	1366.81	0.623623	0.203306	3.0674	0.00215927	0.0439352	Up
RPL34	20089.6	13502.8	16933.4	0.573199	0.186878	3.06724	0.00216043	0.0439352	No Significance
EIF4EBP2	7611.53	5934.91	6808.15	0.358941	0.117026	3.0672	0.00216073	0.0439352	No Significance
RPL37	34910.8	23345.8	29369.2	0.580518	0.189298	3.0667	0.00216438	0.0439849	No Significance
PANK1	356.621	262.317	311.433	0.442906	0.144448	3.0662	0.00216798	0.044021	No Significance
AFG1L	254.727	196.773	226.957	0.37116	0.121059	3.06595	0.00216981	0.044021	No Significance
FBXW4	1473.14	1121.54	1304.67	0.393565	0.128389	3.06541	0.0021737	0.0440637	No Significance
NR4A2	622.609	333.566	484.109	0.900918	0.293988	3.06447	0.00218059	0.0441654	Up
RETN	4.69591	8.91646	5.62075	-1.74427	0.569446	-3.06309	0.00219063	0.0443193	Down
ANKRD20A11P	18.0742	19.7129	13.6124	-1.29864	0.42408	-3.06224	0.00219684	0.0444201	Down
RBMX	7086.62	5905.53	6520.68	0.262941	0.0858777	3.06181	0.00220001	0.0444571	No Significance
TFB2M	582.765	449.665	518.988	0.372465	0.121655	3.06166	0.00220113	0.0444571	No Significance
C1orf52	874.956	1131.72	997.989	-0.370673	0.12111	-3.06063	0.00220873	0.0445857	No Significance
FAM20B	3436.49	2578.97	3025.59	0.41392	0.135269	3.05999	0.00221346	0.0446418	No Significance
GNG8	5.46172	12.1405	8.66197	-1.11742	0.365198	-3.05975	0.0022152	0.0446418	Down
CCR2	27.5004	55.3053	40.8236	-0.996726	0.325786	-3.05945	0.00221742	0.0446617	Down
TRAC	471.87	888.583	671.545	-0.912949	0.298486	-3.0586	0.00222375	0.0447393	Down
LOXL3	523.622	845.283	677.751	-0.690624	0.225812	-3.0584	0.00222524	0.0447445	Down
TMEM74	31.2695	11.5871	21.8384	1.43471	0.469162	3.05803	0.00222797	0.0447746	Up
CUL9	1380.54	2079.72	1715.56	-0.590982	0.193276	-3.05772	0.00223029	0.0447963	Down
PLEK	642.953	1035.49	831.042	-0.687181	0.224753	-3.0575	0.00223194	0.0448045	Down
BTBD19	437.223	643.013	535.83	-0.556244	0.181952	-3.05709	0.00223497	0.0448227	No Significance
TMEM127	4460.26	5811	5107.49	-0.381656	0.12485	-3.05691	0.00223631	0.0448227	No Significance
MSR1	1055.39	1662.91	1346.49	-0.655779	0.214526	-3.05688	0.00223656	0.0448227	Down
THEMIS	13.4514	25.5126	19.2308	-0.916054	0.299734	-3.05622	0.00224149	0.0448967	Down
HCAR1	150.637	225.516	186.517	-0.582344	0.19062	-3.055	0.0022506	0.0450486	No Significance
MYL3	468.815	265.822	371.548	0.818958	0.268083	3.05487	0.00225156	0.0450486	Up
PTH1R	10308.3	5982.93	8235.72	0.784894	0.25703	3.0537	0.00226035	0.0451995	Up
RGSL1	23.0575	16.7843	12.5699	-0.919276	0.301149	-3.05256	0.00226897	0.0453006	Down
NR1I3	61.5873	56.8789	51.9536	0.572292	0.187533	3.05169	0.00227557	0.0453202	No Significance
AP002884.3	4.40103	1.56921	3.04412	1.49285	0.489207	3.05158	0.0022764	0.0453202	Up
CREB3L1	26539.5	17543.6	22229	0.597192	0.19579	3.05016	0.00228716	0.0454845	Up
CNOT1	6466.41	5227.09	5872.57	0.306931	0.10065	3.04948	0.00229235	0.0455509	No Significance
TAF2	2279.56	1709.9	2006.6	0.41469	0.135991	3.0494	0.00229302	0.0455509	No Significance
UGT2B4	6.00963	16.2065	10.8956	-1.44321	0.473338	-3.049	0.00229601	0.0455853	Down
EEF1A2	1541.53	489.217	1037.3	1.65574	0.543096	3.04871	0.00229829	0.0455868	Up
FSHR	8.98152	10.4061	2.86045	-1.60613	0.52686	-3.0485	0.00229986	0.0455868	Down
MTNR1B	11.378	4.17127	7.92479	1.46082	0.479287	3.0479	0.00230446	0.0456531	Up
RPUSD4	1033.72	799.599	921.536	0.370538	0.121593	3.04736	0.00230861	0.0456892	No Significance
GRHL3	133.75	54.4093	95.7325	1.29777	0.42587	3.04733	0.00230881	0.0456892	Up
GNE	1476.3	1117.79	1304.51	0.401171	0.131678	3.04661	0.00231436	0.0457741	No Significance
TRAV2	0.960319	3.10121	1.98616	-1.69285	0.555747	-3.04607	0.00231851	0.0458311	Down
TYROBP	3157.17	5481.73	4271.03	-0.795912	0.261346	-3.04543	0.00232345	0.0458537	Down
HPCAL1	5794.64	3826.65	4851.64	0.598712	0.196627	3.04491	0.00232748	0.0458832	Up
NLE1	938	666.618	807.963	0.492611	0.161799	3.04458	0.00233007	0.0459093	No Significance
HMX3	4.84992	9.52793	3.62738	-2.08405	0.684648	-3.04398	0.0023347	0.0459755	Down
DCHS2	86.2452	69.5152	65.4911	1.0062	0.330732	3.04233	0.00234753	0.0461637	Up
FTCDNL1	156.979	101.954	130.613	0.623504	0.204953	3.04218	0.00234869	0.0461637	Up
TCTEX1D1	27.5227	54.5426	40.4697	-0.9822	0.322863	-3.04216	0.00234888	0.0461637	Down
VAMP4	960.919	722.231	846.548	0.411234	0.135209	3.04147	0.00235426	0.046235	No Significance
KIZ	932.701	703.435	822.845	0.406847	0.133813	3.04042	0.00236252	0.04635	No Significance
TMIE	185.23	97.9615	143.414	0.918796	0.302209	3.04027	0.00236366	0.04635	Up
EID2B	150.336	221.243	184.312	-0.557212	0.183279	-3.04023	0.00236396	0.04635	No Significance
PLCG2	544.967	819.043	676.295	-0.58684	0.19304	-3.03998	0.00236592	0.0463593	Down
C8orf82	1575.6	1041.44	1319.65	0.597451	0.19654	3.03985	0.002367	0.0463593	Up
PACSIN3	1126.02	782.142	961.245	0.525929	0.173102	3.03827	0.00237941	0.0465098	No Significance
NECTIN1	3540.31	2351.85	2970.84	0.590083	0.194229	3.03808	0.00238089	0.0465098	Up
SNHG1	1975.09	1431.9	1714.81	0.463979	0.152735	3.03781	0.00238306	0.0465098	No Significance
ARFGEF3	244.647	412.315	324.988	-0.753364	0.248002	-3.03773	0.00238367	0.0465098	Down
ADCY3	3467.02	2570.14	3037.26	0.431779	0.142184	3.03676	0.00239136	0.0465842	No Significance
SYTL5	96.9191	238.864	164.934	-1.30315	0.429142	-3.03665	0.00239223	0.0465842	Down
FAM47C	2.72787	0.822784	1.81502	1.76995	0.582874	3.0366	0.00239263	0.0465842	Up
BEST4	39.1785	23.8602	31.8385	0.729417	0.240299	3.03545	0.00240174	0.0467157	Up
ABRAXAS2	789.003	634.436	714.94	0.313517	0.103292	3.03526	0.00240325	0.0467157	No Significance
AMELX	689.366	15.1954	9.94935	2.93344	0.96725	3.03276	0.00242328	0.0470144	Up
NPTX1	67.0744	22.6654	35.3445	1.04874	0.345822	3.0326	0.00242459	0.0470144	Up
TIGAR	471.061	644.544	554.189	-0.453418	0.149518	-3.03253	0.00242511	0.0470144	No Significance
ALOX5AP	313.433	546.924	425.314	-0.802517	0.264657	-3.03229	0.00242709	0.0470275	Down
PROK1	1.63387	5.69905	3.58177	-1.81836	0.599743	-3.03189	0.00243026	0.0470638	Down
KIF25	171.071	94.8952	134.57	0.850635	0.280588	3.03162	0.00243248	0.0470818	Up
PPARG	468.275	750.344	603.433	-0.679998	0.224377	-3.0306	0.00244066	0.0471644	Down
GAS7	975.489	1699.71	1322.51	-0.800845	0.264277	-3.03032	0.00244294	0.0471678	Down
FAM43A	2043.81	1341.25	1707.17	0.607639	0.200544	3.02995	0.00244596	0.0471678	Up
ACAT1	2316.19	1718.69	2029.89	0.430137	0.141962	3.02994	0.00244605	0.0471678	No Significance
BTC	17.0961	6.73283	12.1304	1.34996	0.445682	3.02898	0.00245382	0.0472853	Up
RPL37A	30758.2	20272.7	25733.9	0.601439	0.198569	3.02886	0.00245475	0.0472853	Up
CCDC186	783.161	591.152	691.157	0.405076	0.133837	3.02664	0.00247287	0.0475332	No Significance
ZNF318	2034.86	2883.93	2441.71	-0.503075	0.166235	-3.02629	0.00247574	0.047563	No Significance
TANGO2	865.419	1132.88	993.578	-0.387984	0.128234	-3.02558	0.00248153	0.0476238	No Significance
OSBPL2	2020.43	1577.87	1808.37	0.356583	0.117869	3.02526	0.00248422	0.0476501	No Significance
NREP	4824.17	6932.78	5834.54	-0.523111	0.172925	-3.02507	0.00248572	0.0476538	No Significance
TATDN3	293.081	392.795	340.86	-0.42041	0.139095	-3.02245	0.00250735	0.0479668	No Significance
FAIM	633.115	468.266	554.125	0.434872	0.143957	3.02085	0.00252063	0.0481192	No Significance
CDC42BPG	136.158	80.181	109.336	0.760727	0.251859	3.02044	0.00252404	0.0481491	Up
PIK3CD-AS1	3.29144	7.03566	5.08555	-1.05757	0.350333	-3.01876	0.00253814	0.0482754	Down
CFAP44	375.544	234.769	308.089	0.677439	0.224433	3.01844	0.00254078	0.0483001	Up
TCF24	7.22168	17.5962	12.1928	-1.30669	0.432945	-3.01814	0.00254327	0.0483222	Down
IGF2-AS	32.7665	86.5581	58.5416	-1.39674	0.462914	-3.01729	0.00255049	0.0483832	Down
PLD3	14378	20741	17426.9	-0.528588	0.175221	-3.0167	0.00255546	0.0484266	No Significance
RUSC2	2075.74	1578.29	1837.38	0.395272	0.131052	3.01615	0.00256006	0.0484886	No Significance
CHST15	2850.56	1978.41	2432.66	0.526919	0.174757	3.01516	0.00256845	0.0485246	No Significance
ALDH1L2	3033.76	1959.28	2518.9	0.630807	0.209221	3.01502	0.0025696	0.0485246	Up
LAPTM5	10366	17337.2	13706.4	-0.741995	0.246142	-3.0145	0.00257401	0.0485344	Down
PCED1B-AS1	158.109	239.933	197.316	-0.600075	0.199083	-3.0142	0.0025766	0.0485344	Down
GPR20	2.92151	9.42711	6.03878	-1.66793	0.553368	-3.01414	0.0025771	0.0485344	Down
BAHCC1	2206.76	2069.74	1911.25	0.472826	0.15687	3.01412	0.00257723	0.0485344	No Significance
FAM107B	1091.36	1471.04	1273.29	-0.430852	0.143017	-3.0126	0.00259022	0.0487416	No Significance
INSYN2A	80.9564	44.9428	63.6999	0.847235	0.281241	3.01249	0.00259112	0.0487416	Up
RPL4	62067.3	45342.2	54053.2	0.452977	0.15038	3.01221	0.0025935	0.0487416	No Significance
QRFP	17.6669	30.824	23.9713	-0.801138	0.265992	-3.01189	0.0025963	0.0487416	Down
SELENOI	1818.09	1406.78	1621.01	0.369365	0.122689	3.01058	0.00260753	0.0489016	No Significance
NCF1C	79.5804	156.231	116.309	-0.969071	0.321979	-3.00974	0.00261474	0.0489629	Down
ABLIM3	460.013	714.578	581.993	-0.634575	0.210841	-3.00972	0.00261485	0.0489629	Down
ARRDC5	9.91974	18.3988	13.9826	-0.895573	0.297673	-3.00858	0.00262473	0.049097	Down
GJA9	32.5999	18.3758	25.7842	0.835774	0.277814	3.00839	0.00262636	0.0491023	Up
GBAP1	346.059	219.838	285.579	0.655094	0.217788	3.00795	0.00263017	0.0491423	Up
TOMM5	2545.42	1838.51	2206.7	0.469337	0.156068	3.00725	0.00263619	0.0491844	No Significance
MYO18A	5118.13	3828.09	4499.98	0.419094	0.139387	3.0067	0.00264097	0.0492099	No Significance
RPRD2	4125.13	3009.92	3590.75	0.454678	0.151224	3.00666	0.00264139	0.0492099	No Significance
ABCA4	373.801	178.886	280.404	1.0635	0.353815	3.00582	0.00264866	0.0492735	Up
RRP36	2161.72	3175.62	2647.55	-0.554763	0.18457	-3.00571	0.00264962	0.0492735	No Significance
CDK15	51.7673	101.174	75.4411	-0.970075	0.322755	-3.00561	0.00265049	0.0492735	Down
PIGO	1404.81	1064.18	1241.59	0.400335	0.133212	3.00525	0.00265363	0.0492916	No Significance
PLS1	305.502	165.18	238.265	0.8863	0.294923	3.00519	0.00265418	0.0492916	Up
DUSP3	2360.19	3072.61	2701.56	-0.380225	0.126548	-3.00458	0.00265943	0.0493484	No Significance
MYLK2	94.371	90.5347	74.8624	0.815215	0.271333	3.00448	0.00266035	0.0493484	Up
COPA	20891	15826.6	18464.3	0.400497	0.133312	3.00421	0.00266269	0.0493484	No Significance
CCDC144CP	465.859	228.607	352.176	1.02657	0.34173	3.00404	0.00266419	0.049351	Up
RPL6	37349.1	27314.9	32541.1	0.451385	0.150283	3.00356	0.00266842	0.049404	No Significance
LINC01004	45.0156	64.3629	54.2862	-0.514924	0.171463	-3.00313	0.00267222	0.049449	No Significance
LINC00347	7.67979	7.88679	5.84931	-0.9691	0.322747	-3.00266	0.00267628	0.0494989	Down
ELK4	2679.81	2159.03	2430.27	0.311546	0.103764	3.00244	0.00267829	0.0495107	No Significance
ADGRA3	3062.23	2042.63	2573.67	0.584124	0.194607	3.00155	0.00268608	0.0495826	No Significance
ATM	3410.96	2570.3	3008.14	0.40795	0.135944	3.00087	0.00269212	0.049665	No Significance
SLAMF6	75.6112	128.47	100.939	-0.765383	0.255076	-3.0006	0.00269445	0.0496827	Down
EPB41L4A-AS1	781.753	551.707	671.522	0.502484	0.167513	2.99966	0.00270277	0.0497498	No Significance
LINC00643	25.878	28.0144	16.0771	-0.981027	0.327056	-2.99957	0.00270359	0.0497498	Down
NMD3	9334.31	4793.01	7158.27	0.961652	0.320651	2.99907	0.00270809	0.0498074	Up
CAAP1	536.356	401.732	471.849	0.415945	0.138706	2.99876	0.00271085	0.0498328	No Significance
GLIPR1	1539.02	2453.44	1977.18	-0.67293	0.224433	-2.99835	0.00271445	0.0498634	Down
HTR1D	28.3243	54.6046	40.917	-0.943314	0.31462	-2.99826	0.00271527	0.0498634	Down
LY86	149.92	248.592	197.2	-0.727133	0.242581	-2.99748	0.00272221	0.0499656	Down
CYBB	1377.78	2372.85	1854.58	-0.784161	0.261624	-2.99728	0.00272399	0.0499729	Down
TRGC1	13.5965	29.0877	21.0194	-1.08734	0.362879	-2.99641	0.00273178	0.0500905	No Significance
ADAT1	765.374	1006.05	880.699	-0.394118	0.13158	-2.99526	0.00274212	0.0502039	No Significance
TNFSF14	39.7862	63.5276	51.1623	-0.669488	0.22359	-2.99427	0.00275105	0.0503418	No Significance
UBASH3B	277.007	413.505	342.412	-0.578182	0.193249	-2.99191	0.0027724	0.0506813	No Significance
PRKCA	3121.09	2086.67	2625.43	0.580753	0.19419	2.99064	0.00278396	0.0508413	No Significance
SAFB2	3314.68	2645.31	2993.94	0.325336	0.108793	2.99041	0.00278605	0.0508539	No Significance
IGKV3-15	68.3438	118.499	46.0211	-1.99024	0.666151	-2.98766	0.00281118	0.0512094	No Significance
JRKL	618.891	453.315	539.553	0.447834	0.149929	2.98697	0.00281753	0.0512992	No Significance
ACKR4	16.8631	30.2497	23.2775	-0.844394	0.282719	-2.98669	0.00282018	0.0513217	No Significance
ARHGEF2	6935.18	5241.91	6123.82	0.403826	0.135284	2.98503	0.00283553	0.0514051	No Significance
CD248	5232.91	9230.61	7148.48	-0.818809	0.274312	-2.98496	0.00283618	0.0514051	No Significance
ACOT9	1551.8	1950.19	1742.69	-0.329515	0.110403	-2.98466	0.00283896	0.0514051	No Significance
SETDB2	427.671	450.291	399.331	-0.354694	0.118855	-2.98425	0.00284275	0.0514223	No Significance
LINC02510	3.75839	1.09939	2.48428	1.87249	0.627629	2.98343	0.00285038	0.0515306	No Significance
STX8	906.498	1927.97	1124.83	-0.58736	0.196883	-2.9833	0.00285159	0.0515306	No Significance
GRAMD2A	160.268	80.7869	122.183	0.988044	0.331259	2.9827	0.00285723	0.051581	No Significance
KLHL32	3.57786	7.66558	5.53656	-1.13476	0.380492	-2.98235	0.00286047	0.0515933	No Significance
ATP2B3	32.4772	13.8462	23.5499	1.23128	0.41309	2.98066	0.0028763	0.0518221	No Significance
SLC25A22	1553.8	1115.08	1343.58	0.478771	0.160653	2.98015	0.00288112	0.0518712	No Significance
RRAS2	1074.31	738.215	913.264	0.541114	0.181585	2.97996	0.00288289	0.0518712	No Significance
LAX1	36.3426	58.1275	46.7812	-0.675077	0.226543	-2.97991	0.00288333	0.0518712	No Significance
CRIP1	5254.86	2899.84	4126.42	0.857771	0.287914	2.97926	0.00288948	0.0519561	No Significance
GPR162	198.415	315.856	254.689	-0.670489	0.22509	-2.97876	0.00289415	0.0520142	No Significance
CD55	3081.19	2039.27	2581.93	0.595285	0.199868	2.97838	0.00289773	0.0520528	No Significance
TRAT1	8.18317	21.6837	14.6522	-1.40866	0.473054	-2.97779	0.00290335	0.0521021	No Significance
KLHL21	3541.92	2634.61	3107.17	0.426885	0.143374	2.97742	0.00290689	0.0521398	No Significance
PPP2R1B	1457.06	1134.44	1302.47	0.360552	0.121115	2.97694	0.00291145	0.0521957	No Significance
IRAG1	177.598	323.522	247.52	-0.865365	0.290741	-2.97641	0.00291645	0.0522593	No Significance
PRDM15	558.047	461.966	512.008	0.271175	0.0911304	2.97568	0.00292341	0.0523474	No Significance
FOXG1	18.1219	420.241	29.8446	-1.23253	0.414276	-2.97513	0.0029286	0.0523735	No Significance
LGALS9	1414.99	2259.9	1819.84	-0.675229	0.227058	-2.97382	0.00294115	0.052572	No Significance
ZAP70	56.4301	103.769	79.1134	-0.871781	0.293235	-2.97298	0.00294925	0.0526907	No Significance
TAMM41	321.976	398.105	358.455	-0.304522	0.10245	-2.97239	0.00295493	0.0527662	No Significance
SLC6A5	2.05481	2.78619	1.70913	-2.20258	0.74109	-2.97208	0.00295792	0.0527936	No Significance
TNFSF8	61.1325	101.478	80.4649	-0.728945	0.245331	-2.97127	0.00296572	0.0529067	No Significance
PHKA1	396.89	200.131	302.609	0.988016	0.332568	2.97087	0.00296962	0.0529241	No Significance
PHLDB1	7603.95	5989.28	6830.25	0.344287	0.115927	2.96986	0.00297933	0.0530711	No Significance
MKRN9P	39.3482	93.068	65.089	-1.24512	0.41946	-2.96839	0.00299364	0.0532736	No Significance
CDKN1C	2104	1147.04	1645.46	0.875172	0.294851	2.96819	0.00299563	0.0532753	No Significance
FYB1	344.477	587.149	460.757	-0.768816	0.259115	-2.96709	0.00300636	0.0534212	No Significance
ZNF204P	43.5506	92.337	66.9274	-1.08355	0.365264	-2.96649	0.00301222	0.0534372	No Significance
CARD10	225.934	326.776	274.254	-0.530673	0.178897	-2.96635	0.00301355	0.0534372	No Significance
ARHGAP18	755.751	1039.34	891.636	-0.459996	0.155072	-2.96633	0.00301375	0.0534372	No Significance
TRAJ31	0.962857	3.13806	2.00514	-1.64147	0.553379	-2.96626	0.00301442	0.0534372	No Significance
KRTAP5-9	4.43334	2.03354	3.28344	1.16876	0.394161	2.96519	0.00302494	0.053582	No Significance
WIZ	3931.01	2986.04	3478.21	0.396579	0.133765	2.96475	0.00302925	0.053582	No Significance
RNASE2	28.0131	63.149	44.849	-1.16276	0.392195	-2.96475	0.00302934	0.053582	No Significance
GPR157	878.498	585.222	737.97	0.585878	0.197621	2.96466	0.0030302	0.053582	No Significance
NSMF	3257.36	2159.46	2731.28	0.593022	0.200076	2.96399	0.00303682	0.0536728	No Significance
TLX2	13.9994	40.6117	26.7512	-1.53665	0.518712	-2.96243	0.0030522	0.0538919	No Significance
CMYA5	761.428	419.087	122.637	1.08979	0.367941	2.96186	0.00305788	0.053966	No Significance
ATP8B2	7529.51	5493.54	6553.94	0.454735	0.15354	2.96167	0.00305972	0.053972	No Significance
UBE4B	3323.82	2676.47	3013.63	0.312256	0.105475	2.96049	0.00307151	0.0541537	No Significance
TOPORS	1034.16	794.48	919.315	0.380037	0.128391	2.96	0.0030764	0.0541631	No Significance
EEF1AKMT2	573.768	439.223	509.298	0.385903	0.130373	2.95999	0.00307653	0.0541631	No Significance
ZXDC	1123.69	883.62	1008.66	0.346526	0.117115	2.95885	0.00308788	0.0543365	No Significance
IFFO2	2380.72	1356.08	1595.86	0.421612	0.142636	2.95585	0.00311804	0.0547874	No Significance
RAB3C	9.38176	21.6045	15.2385	-1.21513	0.411145	-2.95546	0.00312199	0.0548301	No Significance
CHRNB1	301.258	444.419	369.856	-0.559116	0.189296	-2.95367	0.0031402	0.0550965	No Significance
MYT1L	26.7121	50.1207	37.9287	-0.910452	0.308266	-2.95346	0.00314234	0.0551073	No Significance
GRAMD2B	445.191	627.034	532.324	-0.494308	0.16739	-2.95304	0.00314664	0.0551561	No Significance
PCDHGC4	55.2511	31.5557	43.897	0.807121	0.273402	2.95214	0.00315582	0.0552289	No Significance
CNN2	7048.94	9757.49	8346.79	-0.46908	0.158901	-2.95203	0.00315689	0.0552289	No Significance
WEE2	7.52445	3.54033	5.61539	1.10248	0.373623	2.95079	0.00316962	0.0553713	No Significance
FPR1	178.635	323.005	247.812	-0.852355	0.288934	-2.95	0.00317771	0.0553948	No Significance
CAMLG	1485.34	1170.17	1334.32	0.34385	0.116559	2.95	0.00317773	0.0553948	No Significance
MLANA	130.208	77.1618	104.79	0.75271	0.255181	2.94971	0.00318069	0.0553948	No Significance
ZRANB1	1490.54	1098.96	1302.91	0.439331	0.14895	2.94952	0.00318273	0.0553948	No Significance
MPP1	1164.3	1556.33	1352.15	-0.418609	0.141966	-2.94865	0.00319168	0.0554889	No Significance
HSPA12A	473.62	261.212	371.841	0.859021	0.29141	2.9478	0.00320039	0.055587	No Significance
FBXO25	882.987	650.803	771.732	0.439661	0.149172	2.94734	0.00320519	0.0556437	No Significance
CHRDL2	1014.82	297.715	190.288	1.32195	0.44855	2.94717	0.00320697	0.055648	No Significance
FAM106A	851.883	478.077	672.768	0.833109	0.282745	2.94651	0.00321387	0.055741	No Significance
CPE	52389.6	30157.5	41736.7	0.796754	0.270452	2.94601	0.00321907	0.0558044	No Significance
NTAQ1	754.323	524.421	644.162	0.524398	0.178038	2.94543	0.00322505	0.0558813	No Significance
DKK1	1484.42	618.648	1069.57	1.26292	0.428979	2.94401	0.0032399	0.0560582	No Significance
VAX1	8.06452	25.7	16.5148	-1.68477	0.572416	-2.94326	0.00324774	0.0561402	No Significance
GIPC2	51.842	91.6158	70.9003	-0.81721	0.277709	-2.94269	0.00325377	0.0561907	No Significance
CT55	10.2644	20.4202	15.1307	-0.99636	0.338847	-2.94044	0.00327747	0.0564768	No Significance
HABP4	1855.99	1418.22	1646.22	0.388078	0.131982	2.94038	0.00327813	0.0564768	No Significance
TUSC1	864.987	566.196	721.817	0.611694	0.208094	2.93951	0.00328736	0.0566029	No Significance
SAR1A	6760.26	5312.22	6066.41	0.34773	0.11831	2.93914	0.00329128	0.0566226	No Significance
CENPT	1923.9	1457.11	1700.23	0.401308	0.136557	2.93875	0.00329543	0.056667	No Significance
DNAI1	36.6118	18.9868	28.1665	0.949595	0.323171	2.93837	0.00329948	0.0567096	No Significance
CACNG4	345.02	265.507	168.967	1.40176	0.477125	2.93792	0.00330421	0.0567103	No Significance
RPL22	20341.4	15124.8	17841.8	0.427503	0.145528	2.93761	0.00330758	0.0567412	No Significance
RNF214	749.955	605.931	680.943	0.307925	0.104863	2.93646	0.00331984	0.0568828	No Significance
PCGF6	562.336	440.246	503.834	0.352593	0.120077	2.93639	0.00332054	0.0568828	No Significance
DKK3	4422.58	6946.84	5632.12	-0.651458	0.222102	-2.93315	0.00335546	0.0573182	No Significance
LILRB4	591.941	997.904	786.465	-0.753097	0.256797	-2.93265	0.00336082	0.0573556	No Significance
TEX101	6.27393	14.0515	10.0007	-1.13594	0.387382	-2.93236	0.00336395	0.0573702	No Significance
ADORA3	153.852	252.221	200.987	-0.712406	0.242965	-2.93213	0.00336642	0.0573702	No Significance
GTF2H5	1117	1395.38	1250.39	-0.320768	0.109397	-2.93213	0.00336642	0.0573702	No Significance
MNS1	643.381	427.289	539.837	0.590034	0.20128	2.93141	0.00337426	0.0574508	No Significance
RBM26-AS1	98.7094	65.3888	82.7433	0.596299	0.203418	2.9314	0.00337441	0.0574508	No Significance
ANKRD22	36.3981	69.7493	52.3789	-0.934179	0.318695	-2.93126	0.00337592	0.0574508	No Significance
BAG1	1850.63	1418.14	1643.4	0.384269	0.131154	2.9299	0.00339073	0.0576217	No Significance
SCOC	1427.8	1845.87	1628.13	-0.370707	0.126556	-2.92919	0.00339845	0.0576988	No Significance
EFNB3	361.546	798.131	570.743	-1.14227	0.390032	-2.92865	0.0034044	0.0577511	No Significance
RPL3L	90.5876	58.3389	58.6545	0.843253	0.287985	2.92812	0.00341019	0.0578169	No Significance
DAP3	4463.59	3479.18	3991.89	0.359277	0.122714	2.92776	0.00341412	0.0578216	No Significance
ZFAND3	3978.35	5195.64	4561.63	-0.385102	0.131559	-2.92722	0.00342012	0.0578497	No Significance
TENT5B	151.486	213.249	160.67	-0.925101	0.316095	-2.92665	0.0034263	0.0579271	No Significance
NEPRO	1548.97	1194.91	1379.31	0.374099	0.12785	2.92607	0.00343273	0.0579674	No Significance
IPO7	7855.12	6101.05	7014.63	0.364462	0.12456	2.926	0.00343348	0.0579674	No Significance
ACACA	3110.96	2362.58	2752.36	0.396826	0.135642	2.92554	0.00343856	0.0579928	No Significance
CMBL	924.512	599.13	768.6	0.625715	0.213889	2.92543	0.00343985	0.0579928	No Significance
PCNT	2703.77	2029.06	2380.47	0.413929	0.141539	2.92449	0.00345016	0.0580865	No Significance
ATL2	1822.89	1501.63	1668.95	0.278859	0.0953686	2.92402	0.00345546	0.0581488	No Significance
TNNC2	691.625	737.455	66.4942	1.18051	0.403768	2.92373	0.00345868	0.0581488	No Significance
CPEB1	1645.62	772.317	1227.16	1.09155	0.373401	2.92328	0.00346367	0.0582057	No Significance
SLC12A4	4576.93	3581.1	4099.76	0.353932	0.12109	2.92287	0.00346818	0.0582377	No Significance
ANK2	792.231	870.223	640.496	0.735669	0.251711	2.92267	0.00347041	0.0582379	No Significance
ERICH1	526.085	389.515	460.645	0.43298	0.148185	2.92189	0.00347919	0.0583376	No Significance
NFRKB	1273.9	1022.39	1153.38	0.316736	0.108413	2.92156	0.0034828	0.0583376	No Significance
MUC3A	21.7704	21.9314	15.8319	-1.11734	0.382478	-2.92131	0.00348568	0.0583479	No Significance
SMURF2	1438.45	1787.18	1605.55	-0.313112	0.107185	-2.92122	0.00348663	0.0583479	No Significance
NOL6	2624.67	2005.7	2328.08	0.387949	0.132839	2.92044	0.0034954	0.0584676	No Significance
ARAP2	70.7791	110	89.5724	-0.636381	0.218017	-2.91895	0.00351213	0.0587203	No Significance
RPL31	26892.6	18846.2	23037	0.512946	0.175771	2.91826	0.00351996	0.0588241	No Significance
DSC3	135.918	80.8919	43.4457	-1.19675	0.410139	-2.91791	0.00352383	0.0588616	No Significance
FYB2	35.7978	31.4252	24.4173	-0.788846	0.270395	-2.91738	0.00352981	0.0589071	No Significance
TMEM119	26379.1	16858	21816.9	0.64596	0.221462	2.9168	0.00353639	0.0589627	No Significance
TMEM150B	62.8138	100.411	80.8293	-0.67146	0.230246	-2.91628	0.00354236	0.0590349	No Significance
PDZD8	2155.11	1645.32	1910.83	0.388799	0.133334	2.91598	0.00354569	0.0590361	No Significance
TRAV1-2	0.60539	1.93417	1.2421	-1.49894	0.514075	-2.9158	0.00354776	1	No Significance
POGK	3172.38	2550	2874.16	0.31484	0.107984	2.91561	0.00354991	0.0590792	No Significance
FAM91A1	3993.54	2792.43	3418.01	0.516062	0.177017	2.91532	0.00355324	0.0591011	No Significance
PYGM	1524.84	702.182	1130.65	1.11874	0.38376	2.91521	0.00355449	0.0591011	No Significance
LHX1	17.9404	44.6186	30.7237	-1.31816	0.452206	-2.91496	0.0035573	0.0591208	No Significance
ETV4	200.906	363.655	278.89	-0.856275	0.293829	-2.91419	0.00356609	0.0591667	No Significance
GOLGA2	4785.32	3786.74	4306.84	0.33756	0.115847	2.91384	0.00357011	0.0591667	No Significance
MAGED2	12569.1	18076.1	15207.9	-0.524214	0.179905	-2.91384	0.00357018	0.0591667	No Significance
IGKV1-5	87.8035	123.333	77.2178	-1.82931	0.627806	-2.91381	0.00357045	0.0591667	No Significance
SPRED3	89.5353	135.263	111.447	-0.592383	0.203318	-2.91358	0.00357313	0.0591667	No Significance
TMEM39A	2447.82	1905.03	2187.73	0.361738	0.124172	2.91319	0.00357753	0.0592123	No Significance
CCND3	4571.05	7241.4	5850.6	-0.663679	0.227893	-2.91224	0.00358842	0.0593384	No Significance
INPP5A	1202.12	904.429	1059.48	0.410289	0.140907	2.91177	0.00359382	0.0593744	No Significance
GCNA	56.9695	84.9388	70.3715	-0.573918	0.197242	-2.90971	0.00361764	0.0596751	No Significance
TRIM63	95.8336	32.3361	22.9099	1.17666	0.404404	2.90962	0.00361867	0.0596751	No Significance
C1QTNF12	44.4328	24.9415	35.0932	0.830266	0.285372	2.90942	0.00362098	0.059686	No Significance
PHF3	2635.72	2043.97	2352.17	0.366571	0.126002	2.90923	0.00362315	0.0596946	No Significance
TLN2	1350.43	1884.97	1606.56	-0.481073	0.165379	-2.90891	0.00362692	0.0597126	No Significance
OLR1	68.2372	115.06	90.6733	-0.750457	0.257995	-2.9088	0.00362819	0.0597126	No Significance
SMPDL3B	104.608	48.8199	51.0854	1.13936	0.391709	2.90868	0.00362954	0.0597126	No Significance
LINC00943	21.2455	25.008	18.4085	-1.01254	0.348122	-2.90857	0.00363084	0.0597126	No Significance
GLIPR1L2	61.1843	75.2158	60.8178	-0.656443	0.22573	-2.90809	0.00363649	0.0597784	No Significance
KDM4B	2979.77	2292.12	2650.27	0.378601	0.130209	2.90764	0.0036417	0.059789	No Significance
FGFR3	6927.97	3686.09	5374.57	0.910336	0.313097	2.90752	0.00364311	0.059789	No Significance
CTXN1	675.933	759.564	509.668	1.03909	0.357382	2.90751	0.00364323	0.059789	No Significance
LCP2	649.082	967.679	801.743	-0.57552	0.197969	-2.90713	0.00364767	0.0598113	No Significance
VWCE	130.612	69.1006	101.138	0.917688	0.315691	2.90692	0.00365005	0.0598113	No Significance
RPL10A	22049.7	16516.7	19398.5	0.416836	0.14343	2.9062	0.00365849	0.0599224	No Significance
HIPK1	6695	5029.72	5897.05	0.412469	0.141968	2.90537	0.0036682	0.0600316	No Significance
SQOR	602.894	920.342	755.005	-0.60999	0.209967	-2.90517	0.00367058	0.0600316	No Significance
RAB3IP	229.238	363.641	293.64	-0.666556	0.229446	-2.90506	0.00367179	0.0600316	No Significance
RINL	522.2	381.845	454.947	0.451987	0.155619	2.90444	0.00367907	0.0601001	No Significance
FOXI1	24.785	1.73189	2.6587	2.24448	0.772818	2.90428	0.00368096	0.0601002	No Significance
NXF3	19.0004	36.4961	27.3837	-0.930949	0.320584	-2.90392	0.00368526	0.060119	No Significance
TET2	1415.41	1135.55	1281.31	0.316936	0.109142	2.9039	0.00368543	0.060119	No Significance
CTSF	2202.45	1531.69	1881.04	0.523974	0.18048	2.90323	0.00369331	0.0601972	No Significance
PCDHA9	34.3676	58.5925	45.9753	-0.770121	0.265267	-2.90319	0.00369381	0.0601972	No Significance
TRBV2	1.11477	3.36761	2.19426	-1.54959	0.533776	-2.90307	0.00369521	0.0601972	No Significance
SRR	506.198	718.923	608.129	-0.505366	0.174096	-2.9028	0.00369844	0.0601992	No Significance
TRPM2	254.731	407.243	327.809	-0.675634	0.232754	-2.90278	0.00369866	0.0601992	No Significance
SP3	3560.3	2771.3	3182.24	0.361178	0.124435	2.90254	0.00370144	0.0602076	No Significance
PANK2	1302.36	1568.34	1429.81	-0.26775	0.0922496	-2.90246	0.0037025	0.0602076	No Significance
NR2F1-AS1	199.172	305.27	250.01	-0.616452	0.212537	-2.90044	0.00372633	0.060568	No Significance
KRT17	94.0931	142.76	96.0249	-1.43049	0.493942	-2.89607	0.00377871	0.0612071	No Significance
WRAP53	636.68	2099.4	883.581	-0.855701	0.295499	-2.89578	0.00378212	0.0612071	No Significance
TBC1D2	400.197	576.162	484.514	-0.525182	0.181362	-2.89577	0.00378234	0.0612071	No Significance
LINC02537	3.94853	1.07214	2.57026	1.9587	0.676404	2.89575	0.00378255	0.0612071	No Significance
TBXA2R	866.899	540.495	710.497	0.68162	0.235444	2.89504	0.00379113	0.0613185	No Significance
GORAB	895.154	660.602	782.764	0.437609	0.151189	2.89445	0.0037982	0.0614037	No Significance
ZBTB11	1139.64	920.414	1034.59	0.307385	0.106218	2.89391	0.00380481	0.0614574	No Significance
PRUNE1	2097.75	1543.22	1832.04	0.442694	0.153072	2.89207	0.00382711	0.0616526	No Significance
GPR55	6.7358	13.8725	10.1555	-1.01335	0.350515	-2.89104	0.00383975	0.0618013	No Significance
IGHV5-51	17.5241	59.6021	37.6865	-1.76441	0.61034	-2.89086	0.00384191	0.0618084	No Significance
PROSER2	605.654	371.394	493.405	0.706496	0.244422	2.89047	0.00384665	0.0618573	No Significance
SKAP2	1815.48	2408.35	2099.56	-0.407878	0.141119	-2.89031	0.0038486	0.0618611	No Significance
MYLK4	815.501	421.346	626.635	0.952726	0.329662	2.89001	0.00385234	0.0618664	No Significance
DTNBP1	1050.13	777.782	919.63	0.433592	0.150117	2.88836	0.00387259	0.0621048	No Significance
GPR84	57.8826	98.8711	77.5229	-0.767997	0.265949	-2.88776	0.00387999	0.062145	No Significance
SYNM	2352.59	1455.27	1922.62	0.6929	0.240069	2.88625	0.00389856	0.0623047	No Significance
TMC8	221.28	352.299	284.06	-0.669018	0.232195	-2.88128	0.00396065	0.0630671	No Significance
CYP26B1	1081.52	629.874	865.106	0.779865	0.270707	2.88085	0.00396609	0.0631054	No Significance
SNORC	869.766	730.606	622.582	1.29633	0.450414	2.87808	0.00400108	0.0634947	No Significance
C1orf162	325.6	535.905	426.371	-0.717914	0.249458	-2.8779	0.00400334	0.0635028	No Significance
FDFT1	2693.4	2017.64	2369.6	0.416684	0.144813	2.87739	0.00400976	0.0635768	No Significance
COX7A1	779.899	440.459	617.25	0.824809	0.286672	2.87718	0.00401241	0.063591	No Significance
KCNJ2-AS1	60.8613	96.474	77.9257	-0.664229	0.230917	-2.87649	0.00402128	0.0637036	No Significance
SERINC4	9.81366	39.8459	10.8564	-1.0313	0.358596	-2.87595	0.00402819	0.0637574	No Significance
NFKBIE	931.344	1361.54	1137.48	-0.547722	0.190459	-2.8758	0.00403002	0.0637585	No Significance
IGLV3-25	4.66365	38.4025	12.1217	-2.12757	0.740067	-2.87484	0.00404234	0.0638821	No Significance
DNMT1	6192.62	4758.59	5505.48	0.380002	0.132212	2.87418	0.00405079	0.0639453	No Significance
B4GALNT1	2394.37	1402.59	1919.15	0.771488	0.268467	2.87368	0.00405723	0.0639932	No Significance
CEACAM4	11.018	14.5038	10.2296	-1.19224	0.415026	-2.87268	0.00407	0.0641248	No Significance
CHORDC1	1511.79	1146.66	1336.83	0.398253	0.138656	2.87224	0.0040758	0.0641743	No Significance
PRF1	123.682	234.629	176.844	-0.922018	0.321053	-2.87186	0.00408069	0.0642234	No Significance
BTBD1	4105.73	3099.99	3623.81	0.405122	0.141112	2.87092	0.00409278	0.0643578	No Significance
CARNS1	162.725	98.261	131.836	0.730653	0.254535	2.87054	0.00409775	0.0644079	No Significance
C1QB	3831.75	6938.28	5320.29	-0.85649	0.298493	-2.86938	0.00411278	0.0645611	No Significance
TBC1D10C	93.4733	159.412	125.069	-0.764725	0.266513	-2.86937	0.00411284	0.0645611	No Significance
GRIN2D	314.417	550.761	427.665	-0.808704	0.281986	-2.86788	0.00413228	0.0647819	No Significance
SEC24A	2278.87	1757.1	2028.86	0.374873	0.130746	2.86717	0.00414159	0.0648956	No Significance
ST13P5	7.60718	4.15372	5.9524	0.837529	0.292122	2.86706	0.00414311	0.0648956	No Significance
IGKJ5	0.594868	2.83225	1.66695	-2.33083	0.813164	-2.86638	0.00415201	0.0649434	No Significance
POLR3A	1618.79	1307.29	1469.53	0.308131	0.107521	2.86576	0.00416009	0.0649434	No Significance
RELT	1262.94	939.264	1107.84	0.42731	0.149109	2.86576	0.00416011	0.0649434	No Significance
DZANK1	111.256	148.775	129.234	-0.419451	0.146396	-2.86518	0.00416772	0.065028	No Significance
SAMD11	3274.83	1743.5	2541.07	0.909386	0.317409	2.86503	0.00416973	0.0650313	No Significance
PPP1R18	4446.24	5879.06	5132.8	-0.402918	0.140648	-2.86474	0.00417355	0.0650367	No Significance
GYPC	1226.56	1829.77	1515.6	-0.576745	0.201336	-2.86459	0.00417547	0.0650367	No Significance
DEFA3	44.6616	16.6414	3.73506	3.0776	1.07477	2.8635	0.00418993	0.0651778	No Significance
INPP5J	14.1793	25.5953	19.6495	-0.853032	0.297925	-2.86324	0.00419333	0.0652028	No Significance
CACNA2D4	376.294	624.779	495.36	-0.731171	0.255398	-2.86287	0.00419828	0.0652518	No Significance
IFT74	399.176	304.264	353.697	0.390772	0.136535	2.86207	0.0042089	0.0653607	No Significance
LCP1	2996.59	4798.35	3859.93	-0.67918	0.237355	-2.86145	0.00421714	0.0654605	No Significance
ZNF367	806.394	556.601	686.702	0.534289	0.186771	2.86066	0.00422762	0.065539	No Significance
DEAF1	1794.75	1340.54	1577.11	0.421242	0.147263	2.86047	0.00423014	0.0655499	No Significance
DNAJC1	2216.37	1629.31	1935.07	0.444168	0.155308	2.85992	0.00423754	0.0656218	No Significance
ELL3	54.5947	37.075	46.1998	0.55407	0.193741	2.85985	0.0042384	0.0656218	No Significance
WDFY4	279.508	443.453	358.065	-0.665096	0.232611	-2.85927	0.00424622	0.0657147	No Significance
TADA2B	866.202	1096.78	976.686	-0.340037	0.118975	-2.85805	0.00426249	0.0659385	No Significance
LINC01252	85.1859	144.45	113.583	-0.761753	0.26662	-2.85707	0.00427565	0.0661137	No Significance
KLHL6	253.779	344.411	297.206	-0.440723	0.154278	-2.85668	0.00428093	0.0661388	No Significance
OXER1	308.462	182.262	247.991	0.758439	0.265513	2.85651	0.00428332	0.0661476	No Significance
STK38	2886.48	3714.46	3283.22	-0.363697	0.127329	-2.85635	0.0042854	0.0661515	No Significance
ITIH6	126.643	151.923	36.2888	1.49815	0.524772	2.85485	0.0043057	0.0664365	No Significance
PIKFYVE	1889.41	1413.2	1661.22	0.418556	0.146635	2.85441	0.00431171	0.0664727	No Significance
RPS5	24513.3	17670.5	21234.5	0.472242	0.16548	2.85377	0.00432039	0.0665681	No Significance
FEV	9.00896	5.29877	1.96835	1.70507	0.597658	2.85291	0.00433208	0.0667015	No Significance
GBP5	273.242	534.068	398.221	-0.966676	0.338871	-2.85264	0.00433583	0.0667309	No Significance
CLIC3	398.445	214.449	310.28	0.895462	0.313956	2.85219	0.00434188	0.0667672	No Significance
UBR2	2132.89	2841.15	2472.26	-0.413597	0.145023	-2.85194	0.0043453	0.0667915	No Significance
SFTPA1	18.4974	0.369645	1.3527	2.74139	0.96146	2.85128	0.00435434	1	No Significance
SLC37A4	1223.73	899.091	1068.18	0.444676	0.15598	2.85086	0.00436007	0.0668712	No Significance
SOST	5649.77	1788.01	3799.34	1.65978	0.582219	2.85078	0.00436116	0.0668712	No Significance
TMEM238	99.6792	40.6761	56.4249	0.805658	0.282612	2.85075	0.00436157	0.0668712	No Significance
PPFIA1	2428.32	1979.8	2213.4	0.294247	0.103272	2.84925	0.00438224	0.0671313	No Significance
RNASE6	515.445	838.809	670.39	-0.702305	0.246605	-2.8479	0.00440086	0.067388	No Significance
ASL	759.707	996.045	872.952	-0.390742	0.137245	-2.84703	0.00441289	0.0675338	No Significance
CCL18	76.3008	187.696	129.678	-1.29705	0.455595	-2.84694	0.00441411	0.0675338	No Significance
COX20	1309.03	1019.77	1170.43	0.360232	0.126551	2.84653	0.00441987	0.0675789	No Significance
PRSS35	4003.12	2143.24	3111.93	0.90129	0.316679	2.84607	0.00442625	0.0675789	No Significance
RAB11FIP1	1808.32	1101	1469.39	0.715602	0.251436	2.84606	0.00442639	0.0675789	No Significance
GCSAML	41.9834	77.4994	59.0015	-0.887563	0.311882	-2.84583	0.00442963	0.0675999	No Significance
TTC22	28.5272	46.0742	36.9352	-0.687524	0.241671	-2.84487	0.00444293	0.0677743	No Significance
MTBP	566.918	411.714	492.55	0.460521	0.161911	2.84428	0.00445117	0.0677876	No Significance
CMKLR1	874.811	1346.81	1100.98	-0.62218	0.218759	-2.84414	0.00445316	0.0677876	No Significance
GNG5	3458.23	4714.14	4060.02	-0.44675	0.157102	-2.8437	0.00445931	0.0678242	No Significance
DDI2	2790.66	2270.19	2541.27	0.297304	0.104558	2.84344	0.00446298	0.0678515	No Significance
CH25H	374.645	172.34	277.707	1.1206	0.39416	2.843	0.00446911	0.0678682	No Significance
MAGEB6	1.9364	6.55973	4.15175	-1.7676	0.621935	-2.84209	0.00448181	0.0680002	No Significance
EFHB	19.8972	31.692	25.5489	-0.67926	0.239013	-2.84194	0.00448402	0.0680002	No Significance
APOA1	19.9072	12.4465	16.3323	0.680939	0.239621	2.84173	0.0044869	0.068007	No Significance
FUBP3	2568.73	2092.13	2340.36	0.295475	0.103992	2.84133	0.00449262	0.068007	No Significance
MACROD1	806.16	565.077	690.641	0.512979	0.180546	2.84125	0.00449364	0.068007	No Significance
PDGFD	3543.08	4065.9	2911.69	0.670792	0.236108	2.84104	0.00449671	0.0680217	No Significance
NOP58	3579.36	2772.39	3192.69	0.368387	0.129681	2.84072	0.00450122	0.0680343	No Significance
XCL1	22.0603	49.9008	35.4005	-1.16881	0.411457	-2.84066	0.00450197	0.0680343	No Significance
CDH23	1902.14	915.51	1429.38	1.05486	0.371354	2.84058	0.00450318	0.0680343	No Significance
SHLD2	1385.36	1072.74	1235.56	0.368467	0.129753	2.83976	0.00451472	0.0681454	No Significance
GMPS	3986.46	3208.93	3613.9	0.312867	0.11018	2.83961	0.00451694	0.0681454	No Significance
RELN	269.919	136.042	205.77	0.987515	0.347766	2.8396	0.00451707	0.0681454	No Significance
MFSD3	732.364	512.719	627.117	0.514927	0.181345	2.83948	0.00451867	0.0681454	No Significance
DNAJC12	117.433	69.4093	94.4217	0.759123	0.267354	2.83939	0.00451994	0.0681454	No Significance
C5AR1	564.141	888.524	719.575	-0.654733	0.230694	-2.83811	0.00453821	0.0683922	No Significance
DNALI1	67.2742	118.172	91.6629	-0.810371	0.285602	-2.83742	0.00454803	0.0685119	No Significance
JPH4	67.3886	171.394	117.225	-1.34623	0.474514	-2.83708	0.00455284	0.0685557	No Significance
PYHIN1	27.0024	49.7901	37.9215	-0.879487	0.310049	-2.8366	0.00455964	0.0685826	No Significance
ARHGAP8	29.7357	47.308	38.1558	-0.667403	0.235283	-2.8366	0.00455972	0.0685826	No Significance
NAA25	1420.86	1143.24	1287.83	0.312801	0.110282	2.83638	0.00456283	0.0685921	No Significance
RDM1P5	40.7114	60.637	50.2591	-0.570089	0.201148	-2.83417	0.0045945	0.0689613	No Significance
NCF2	319.237	472.908	392.871	-0.565188	0.199425	-2.83409	0.00459558	0.0689613	No Significance
IL2RA	64.3468	116.617	89.3931	-0.853262	0.30108	-2.834	0.00459691	0.0689613	No Significance
GADD45B	3969.16	2445.89	3239.26	0.698604	0.246524	2.83382	0.00459958	0.0689728	No Significance
KRI1	2717.24	2019.97	2383.13	0.427915	0.151079	2.83238	0.00462027	0.0692543	No Significance
RPS18	64081.2	43926.5	54423.7	0.544814	0.192378	2.832	0.00462575	0.0693078	No Significance
CCDC69	320.48	490.154	401.783	-0.612876	0.21644	-2.83162	0.00463133	0.0693354	No Significance
MPC2	2356.39	1766.25	2073.61	0.41583	0.146853	2.8316	0.00463156	0.0693354	No Significance
FUT5	1.36669	0.387824	0.89765	1.74081	0.61484	2.83133	0.00463554	1	No Significance
TCF7	2458.8	1667.09	2079.44	0.560504	0.198106	2.82931	0.00466487	0.0697496	No Significance
ITM2A	570.252	1091.62	820.077	-0.936903	0.331212	-2.82871	0.00467359	0.0698512	No Significance
HMGN3-AS1	74.9502	50.5392	63.2533	0.566636	0.200351	2.82821	0.00468089	0.0698857	No Significance
CNTNAP3	22.3523	41.9972	31.7655	-0.906878	0.320661	-2.82816	0.00468169	0.0698857	No Significance
ZNF267	491.271	632.558	558.971	-0.36551	0.12925	-2.82793	0.00468503	0.0699067	No Significance
RANBP6	1098.44	806.23	958.422	0.445145	0.157426	2.82763	0.00468933	0.0699421	No Significance
GSPT2	462.11	659.756	556.816	-0.514186	0.181869	-2.82724	0.00469513	0.0699998	No Significance
OR7E36P	3.52498	1.20039	2.41112	1.54593	0.546986	2.82626	0.0047095	0.0701262	No Significance
CD19	16.1561	30.5743	23.0648	-0.912696	0.322949	-2.82613	0.00471136	0.0701262	No Significance
TRMT11	447.737	315.252	384.255	0.505017	0.178714	2.82583	0.00471579	0.0701633	No Significance
HNRNPA3P1	5.52805	2.98046	4.30733	0.83802	0.296655	2.8249	0.00472959	0.0702532	No Significance
GPR32	2.38054	2.95849	2.00703	-1.34369	0.475687	-2.82474	0.00473195	0.0702535	No Significance
IGHG3	191.608	591.116	383.039	-1.62581	0.575583	-2.82463	0.00473349	0.0702535	No Significance
HHIP-AS1	92.0745	178.76	133.611	-0.958969	0.33959	-2.82391	0.00474424	0.0703212	No Significance
FTH1	51539.4	68545.5	59688.1	-0.411383	0.145685	-2.82379	0.00474595	0.0703212	No Significance
RPS23	31340.3	21684.3	26713.4	0.531373	0.188183	2.82371	0.00474715	0.0703212	No Significance
IGKV1D-16	0.806477	4.18212	2.42397	-2.63428	0.932928	-2.82367	0.00474776	0.0703212	No Significance
PTBP1	13669.7	11192.9	12482.9	0.288369	0.102143	2.82318	0.00475493	0.0703986	No Significance
MYO7A	224.318	328.178	274.084	-0.54771	0.194022	-2.82293	0.00475871	0.0704259	No Significance
IGHG2	196.776	621.943	400.502	-1.6602	0.588234	-2.82234	0.00476747	0.0705266	No Significance
CUL5	2044.33	1567.03	1815.62	0.383004	0.135757	2.82124	0.00478387	0.0707403	No Significance
NPTX2	2445.15	1258.34	1876.47	0.95849	0.339761	2.82107	0.00478635	0.0707481	No Significance
MYOZ2	119.703	67.5985	33.3434	1.64143	0.581921	2.8207	0.00479185	0.0708004	No Significance
ATP6V1E1	4038.37	5423.78	4702.22	-0.425476	0.150857	-2.8204	0.00479632	0.0708376	No Significance
MYBPC3	7.9995	14.4921	11.1105	-0.818942	0.290466	-2.81941	0.00481118	0.0709438	No Significance
AGT	864.019	1560.03	1197.53	-0.852633	0.302416	-2.8194	0.00481134	0.0709438	No Significance
EIF3A	10563.9	8214.51	9438.13	0.362779	0.128698	2.81884	0.00481979	0.0710052	No Significance
ARHGEF25	1205.89	1298.1	1053.95	0.440459	0.156281	2.81837	0.00482679	0.0710052	No Significance
FERMT1	514.216	304.414	413.686	0.755846	0.268201	2.81821	0.00482923	0.0710052	No Significance
ST3GAL4	2974.86	2294.14	2648.68	0.374803	0.133039	2.81723	0.00484394	0.0711636	No Significance
DYNLL2	4153.71	5253.48	4680.68	-0.338852	0.120302	-2.81668	0.00485232	0.0712578	No Significance
SNORD6	8.25856	4.75526	6.5799	0.757108	0.268873	2.81586	0.0048647	0.0713529	No Significance
TRAF1	293.26	446.9	366.879	-0.607122	0.215635	-2.81551	0.00486995	0.071401	No Significance
CGB8	11.298	9.093	2.49744	-2.2122	0.78578	-2.8153	0.00487318	0.0714194	No Significance
GNA15	416.662	690.784	548.012	-0.72888	0.259044	-2.81373	0.00489699	0.0716314	No Significance
GATA3	84.093	154.44	117.801	-0.876679	0.311606	-2.81342	0.00490171	0.0716489	No Significance
C14orf132	4127.48	2749.45	3467.18	0.586128	0.208344	2.81328	0.00490396	0.0716489	No Significance
NTRK2	740.48	381.431	568.435	0.957158	0.340334	2.81241	0.00491718	0.0717738	No Significance
ARHGAP25	331.615	475.978	400.789	-0.521096	0.18531	-2.81202	0.00492322	0.0718226	No Significance
RPL23	27556.8	19387.2	23642.2	0.507305	0.180505	2.81048	0.0049468	0.0719975	No Significance
USP20	1218.05	1011.05	1118.86	0.268696	0.0956154	2.81018	0.00495138	0.0719975	No Significance
IL20RB	287.018	138.508	215.857	1.05054	0.373848	2.81007	0.00495308	0.0719975	No Significance
MYRIP	68.2793	31.5169	50.664	1.11344	0.396236	2.81005	0.00495342	0.0719975	No Significance
TMEM121B	34.1682	57.008	45.1122	-0.730127	0.259833	-2.80999	0.00495433	0.0719975	No Significance
MYH1	913.996	564.196	151.534	1.86453	0.663538	2.80999	0.00495438	0.0719975	No Significance
CXADR	1142.39	630.561	897.136	0.857029	0.305084	2.80916	0.00496708	0.0721243	No Significance
DTX2	587.051	739.804	660.245	-0.332944	0.118556	-2.80832	0.00498	0.072254	No Significance
RPL23P8	17.703	9.87953	13.9542	0.834184	0.297179	2.80701	0.00500041	0.0724629	No Significance
VPS9D1	521.58	668.262	591.865	-0.356266	0.126942	-2.80653	0.00500777	0.0724921	No Significance
RDH8	8.93347	15.7418	12.1958	-0.818589	0.291681	-2.80645	0.00500902	0.0724921	No Significance
ARHGEF18	2865.86	2221.35	2557.03	0.367514	0.130957	2.80636	0.00501043	0.0724921	No Significance
AFAP1L2	326.331	488.617	404.093	-0.581764	0.207379	-2.80531	0.00502683	0.0726402	No Significance
CYP39A1	85.2154	167.971	124.869	-0.977774	0.348584	-2.80499	0.0050318	0.0726402	No Significance
ADA2	694.434	1106.77	892.012	-0.671922	0.23955	-2.80493	0.0050327	0.0726402	No Significance
CDC14A	343.528	241.019	294.409	0.510344	0.181954	2.8048	0.00503472	0.0726404	No Significance
LAMC3	987.766	508.507	758.121	0.957846	0.341537	2.80451	0.00503924	0.0726767	No Significance
SCMH1	1820.85	1516.44	1674.99	0.263776	0.094067	2.80413	0.00504521	0.0727337	No Significance
MCM2	4283.95	3075.63	3704.97	0.478064	0.170534	2.80333	0.00505774	0.0728564	No Significance
KRTAP7-1	1.52315	0.822425	0.910164	2.35767	0.84111	2.80304	0.00506232	1	No Significance
NKPD1	49.7316	30.089	40.3196	0.732791	0.261467	2.80262	0.00506896	0.0729027	No Significance
RBM20	223.712	382.334	299.718	-0.772523	0.275702	-2.80203	0.00507829	0.0729294	No Significance
CFAP46	15.4282	6.34887	11.0777	1.27855	0.456303	2.80199	0.00507892	0.0729294	No Significance
RFX1	1284.42	1022.68	1159	0.3285	0.117266	2.80133	0.00508927	0.0730201	No Significance
ADRB1	419.931	178.619	304.303	1.23414	0.440598	2.80105	0.00509368	0.0730545	No Significance
RPS13	19445.4	14454.1	17053.7	0.427954	0.152792	2.80089	0.00509612	0.0730605	No Significance
PARD6G	1928.79	1279.42	1617.63	0.591989	0.211401	2.80031	0.00510539	0.0731355	No Significance
TREM2	348.89	574.909	457.191	-0.720313	0.257249	-2.80006	0.00510931	0.073148	No Significance
CDH2	7013.4	4347.53	5736.01	0.689897	0.246406	2.79984	0.00511275	0.0731542	No Significance
C1QA	3872.71	6964.74	5354.31	-0.846655	0.30241	-2.79969	0.00511512	0.0731591	No Significance
EFNA3	334.651	225.803	282.494	0.566456	0.202365	2.79918	0.00512324	0.0732464	No Significance
LINC00173	142.813	67.0733	106.521	1.09352	0.390736	2.79862	0.00513221	0.0732832	No Significance
PROK2	89.7698	38.2098	65.0639	1.23321	0.440668	2.79851	0.00513392	0.0732832	No Significance
PCDHA12	4.52854	15.5627	9.81576	-1.77517	0.63458	-2.79739	0.00515168	0.0734211	No Significance
F10	24.1895	43.4683	33.4273	-0.844648	0.302042	-2.79646	0.00516658	0.0735182	No Significance
DENND11	1542.99	1178.26	1368.23	0.388695	0.139006	2.79625	0.00516996	0.0735182	No Significance
RPL18A	49681.5	34918.8	42607.7	0.508717	0.181941	2.79605	0.00517309	0.0735182	No Significance
C3	893.278	1754.62	1306	-0.973954	0.348342	-2.79597	0.0051744	0.0735182	No Significance
CD180	132.119	199.699	164.501	-0.596324	0.213293	-2.79579	0.00517729	0.0735182	No Significance
COX6A2	129.834	59.2579	46.2122	1.42698	0.510423	2.79568	0.00517907	0.0735182	No Significance
ACER2	49.8543	33.3138	41.9286	0.575838	0.205982	2.79557	0.00518083	0.0735182	No Significance
KLF9	2377.85	1698.69	2052.42	0.485117	0.173555	2.79518	0.00518708	0.0735493	No Significance
ERAP2	1682.5	3245.33	2431.36	-0.947716	0.339144	-2.79443	0.00519909	0.0736907	No Significance
MST1P2	69.6007	37.2066	54.0785	0.907129	0.324635	2.7943	0.00520118	0.0736916	No Significance
EPB41L4A	120.248	182.313	149.987	-0.600378	0.214869	-2.79416	0.00520354	0.0736961	No Significance
ANAPC10	375.739	500.528	435.534	-0.413102	0.147891	-2.79329	0.00521743	0.073864	No Significance
SOD1	7260.78	5118.79	6234.41	0.504338	0.180564	2.79313	0.00522003	0.0738672	No Significance
PTGER4	313.609	505.162	405.395	-0.68792	0.246299	-2.79303	0.00522174	0.0738672	No Significance
SDC3	10295.8	6775.44	8608.96	0.603685	0.216203	2.79222	0.00523483	0.0740235	No Significance
IGFLR1	219.065	308.825	262.075	-0.492476	0.176421	-2.79149	0.00524666	0.074075	No Significance
TOPBP1	2481.8	1935.75	2220.15	0.358238	0.128381	2.79042	0.00526398	0.0741491	No Significance
TOR1AIP1	3173.98	2434.82	2819.8	0.382131	0.136974	2.78981	0.00527394	0.0742287	No Significance
NETO1	18.1963	32.2785	11.1048	-1.37086	0.491431	-2.78952	0.00527864	0.0742659	No Significance
ARL10	1878	1452.68	1674.2	0.370169	0.132754	2.78838	0.00529716	0.0744539	No Significance
MGAT3	150.99	289.813	217.509	-0.940836	0.337601	-2.78683	0.0053227	0.0747406	No Significance
FCGR2C	112.883	196.242	152.826	-0.795176	0.285369	-2.78648	0.00532834	0.0747909	No Significance
FOXF1	109.742	150.702	107.426	-1.16295	0.417407	-2.78613	0.00533416	0.0748436	No Significance
TRAV12-1	0.681645	2.32996	1.47146	-1.81946	0.653043	-2.78612	0.00533425	1	No Significance
ARC	164.613	86.6361	127.249	0.928295	0.333345	2.78478	0.00535635	0.0750967	No Significance
SLCO1A2	44.164	56.1325	42.9825	-0.858276	0.30827	-2.78417	0.00536647	0.0751845	No Significance
MYLK-AS1	47.286	42.5356	40.3131	0.532425	0.191252	2.7839	0.00537104	0.0752153	No Significance
FRZB	888.083	645.687	671.961	1.02251	0.36735	2.78348	0.00537795	0.0752215	No Significance
NOL4L	1141.31	1476.69	1302.01	-0.371604	0.133519	-2.78316	0.00538322	0.0752215	No Significance
IBSP	76572.3	36390	57318.3	1.07328	0.385638	2.78314	0.00538361	0.0752215	No Significance
PODXL2	1807.37	1043.15	1441.18	0.792838	0.284907	2.78279	0.00538931	0.0752675	No Significance
SLAMF9	233.027	52.7842	104.105	1.52366	0.547569	2.78259	0.00539265	0.0752851	No Significance
SFXN1	2068.54	1643.05	1864.66	0.331925	0.119338	2.7814	0.00541257	0.0754758	No Significance
TMEM163	27.6221	132.325	39.0529	-0.896582	0.322364	-2.78127	0.00541466	0.075476	No Significance
TRO	2055.48	3174.27	2591.56	-0.626931	0.225437	-2.78096	0.00541986	0.0754772	No Significance
PPP2R5D	3317.61	4624.34	3943.75	-0.479066	0.172271	-2.78089	0.005421	0.0754772	No Significance
AJUBA	1095.74	1589.46	1332.31	-0.536673	0.192996	-2.78075	0.00542343	0.075482	No Significance
TLCD4	211.086	330.061	268.095	-0.645274	0.232107	-2.78007	0.00543479	0.0755743	No Significance
SELPLG	903.191	1438.69	1159.79	-0.671449	0.241531	-2.77997	0.00543633	0.0755743	No Significance
SPATA33	291.995	374.058	331.317	-0.356847	0.128402	-2.77915	0.00545022	0.0757384	No Significance
GGA1	1860.34	2265.37	2054.42	-0.284021	0.102219	-2.77856	0.00546012	0.0758178	No Significance
ZNF619	179.421	223.705	200.641	-0.317746	0.114373	-2.77816	0.00546681	0.0758642	No Significance
DMAC1	2100.46	1502.37	1813.87	0.483477	0.174047	2.77786	0.00547184	0.0758642	No Significance
TRMT10C	898.201	715.661	810.734	0.327115	0.117781	2.77731	0.00548112	0.0759261	No Significance
TLR10	24.2758	40.3878	31.9961	-0.725401	0.261218	-2.77699	0.00548649	0.0759261	No Significance
AGAP2-AS1	1429.73	1339.34	1198.29	0.595041	0.214305	2.77661	0.00549294	0.0759261	No Significance
FCGR2B	262.517	441.681	348.366	-0.749611	0.269975	-2.7766	0.00549308	0.0759261	No Significance
AKT1	13345.2	9789.59	11641.5	0.447014	0.161044	2.77572	0.00550791	0.076102	No Significance
ZDHHC9	3136.84	2433.9	2800.01	0.366118	0.131982	2.774	0.00553719	0.0764421	No Significance
TGFBR2	3385.63	4781.29	4054.38	-0.497971	0.17952	-2.7739	0.00553885	0.0764421	No Significance
PARM1	810.357	1443.25	1113.62	-0.832657	0.300233	-2.77336	0.005548	0.0765392	No Significance
AL606760.1	31.9183	48.6867	39.9532	-0.61779	0.222771	-2.77321	0.00555069	0.0765471	No Significance
VAMP5	1445.48	2195.91	1805.06	-0.602895	0.217413	-2.77304	0.00555353	0.0765571	No Significance
SNAI3	51.3796	73.1108	61.7925	-0.506326	0.182597	-2.77291	0.00555571	0.076558	No Significance
NPAS3	148.003	281.077	211.768	-0.925356	0.333807	-2.77213	0.00556913	0.076704	No Significance
ADCK5	692.44	494.106	597.405	0.487107	0.175721	2.77204	0.00557054	0.076704	No Significance
ITK	802.727	438.687	628.291	0.871544	0.314428	2.77184	0.00557408	0.0767188	No Significance
THBS3	4023.78	2475.68	3281.99	0.700673	0.252816	2.77148	0.00558028	0.0767505	No Significance
SNHG16	9533.22	7300.71	8463.48	0.384909	0.138914	2.77085	0.00559102	0.0768452	No Significance
CACNA2D3	62.3686	114.807	87.4951	-0.879575	0.317441	-2.77083	0.00559141	0.0768452	No Significance
ATF2	1844.06	1467.58	1663.67	0.329186	0.118828	2.77026	0.00560119	0.0769504	No Significance
SLC25A33	936.489	734.453	839.68	0.35019	0.126432	2.7698	0.00560905	0.0770293	No Significance
RPS4XP2	11.1026	6.56998	8.93073	0.730377	0.263733	2.76938	0.00561635	0.0770566	No Significance
CLUHP3	106.298	152.6	128.484	-0.520223	0.187875	-2.76898	0.00562312	0.0771056	No Significance
MAP4K3	1828.51	1399.97	1623.17	0.385003	0.139076	2.7683	0.00563501	0.0772394	No Significance
GCDH	1093.49	809.24	957.289	0.434697	0.157035	2.76816	0.00563731	0.0772416	No Significance
SH3TC1	490.787	690.517	586.491	-0.491883	0.177704	-2.768	0.00564019	0.0772519	No Significance
DNAJB12	1913.14	1517.65	1723.64	0.334185	0.120749	2.76761	0.00564695	0.0772648	No Significance
MIR1915HG	636.994	415.249	530.741	0.617563	0.223142	2.76757	0.00564754	0.0772648	No Significance
MAGEB3	1.77912	6.06202	3.83135	-1.77432	0.641385	-2.76639	0.0056681	0.0774641	No Significance
PPP1R15B	2999.63	2419.91	2721.85	0.309497	0.111878	2.76636	0.00566853	0.0774641	No Significance
ZNF787	1998.48	1486.12	1752.97	0.427352	0.154541	2.76529	0.00568726	0.0776616	No Significance
LGR4	2679.48	1795.05	2255.69	0.577659	0.208999	2.76393	0.00571102	0.0778978	No Significance
POMZP3	504.541	687.372	592.148	-0.445832	0.161362	-2.76293	0.00572842	0.0780764	No Significance
ZNF608	1204.71	915.146	1065.96	0.3964	0.143501	2.76235	0.00573873	0.0781187	No Significance
SALL4	323.177	497.231	406.578	-0.621572	0.225117	-2.7611	0.00576065	0.0783252	No Significance
POTEKP	7.09345	12.6542	9.75798	-0.837255	0.303256	-2.76089	0.00576447	0.0783319	No Significance
GRM1	27.424	49.2079	37.8621	-0.850554	0.308199	-2.75976	0.00578446	0.0785593	No Significance
INSR	6894.63	5205.03	6085.03	0.405587	0.14708	2.7576	0.00582278	0.0789761	No Significance
POTEG	4.06801	11.9485	7.84406	-1.5708	0.569752	-2.75699	0.00583358	0.0790023	No Significance
CDK12	2144.3	1731.01	1946.27	0.308216	0.111796	2.75695	0.00583433	0.0790023	No Significance
RSPO4	217.569	80.3529	151.82	1.43613	0.520995	2.75652	0.00584196	0.0790023	No Significance
UCHL1	6430.91	3511.25	5031.91	0.872996	0.316703	2.75651	0.0058422	0.0790023	No Significance
CD14	2909.94	5094.29	3956.61	-0.807772	0.293067	-2.75627	0.00584653	0.0790023	No Significance
PCDHGA10	598.774	321.273	465.805	0.898159	0.325932	2.75566	0.0058573	0.0790888	No Significance
BLCAP	2407.86	2994.59	2689	-0.314392	0.114106	-2.75525	0.0058647	0.0791593	No Significance
MMP3	154.022	90.9757	40.9917	1.30123	0.472369	2.75469	0.00587472	0.079265	No Significance
CCDC89	28.054	15.6033	22.088	0.854653	0.310341	2.75392	0.0058887	0.0793944	No Significance
RAP1B	7236.52	7691.31	6831.56	-0.348617	0.126596	-2.75377	0.00589133	0.0794003	No Significance
DLGAP1-AS2	100.791	139.078	119.137	-0.463665	0.168388	-2.75354	0.00589537	0.0794252	No Significance
DCUN1D3	2715.57	1565.72	2164.6	0.794642	0.288683	2.75264	0.00591161	0.079564	No Significance
ADGRL3	136.793	321.704	225.396	-1.23396	0.448288	-2.75261	0.00591226	0.079564	No Significance
KLHL20	1545.55	1161.14	1361.36	0.41201	0.149707	2.75211	0.00592126	0.0796555	No Significance
UCHL5	1301.15	1025.88	1169.25	0.342354	0.124416	2.75168	0.00592909	0.0797016	No Significance
USF3	1088.13	824.145	961.637	0.40055	0.145593	2.75116	0.00593843	0.0797975	No Significance
KCTD3	1790.94	1435.58	1620.67	0.318567	0.115819	2.75056	0.00594932	0.0799142	No Significance
JMJD1C	2266.78	1763.56	2025.65	0.361724	0.131527	2.75018	0.00595626	0.0799284	No Significance
METTL7B	86.5268	167.598	125.374	-0.951341	0.345965	-2.74982	0.00596288	0.0799776	No Significance
RPL37AP8	8.30735	7.35869	6.3807	0.972305	0.353612	2.74964	0.00596615	0.0799834	No Significance
KIF19	48.4795	29.583	39.4249	0.732654	0.266463	2.74955	0.00596772	0.0799834	No Significance
TMEM92	50.5561	90.5589	69.7241	-0.833054	0.303017	-2.7492	0.00597409	0.0800284	No Significance
IGKV1-9	12.2429	41.4092	15.3777	-1.87628	0.682501	-2.74912	0.0059755	0.0800284	No Significance
RIMS3	277.768	170.509	226.373	0.703538	0.255931	2.74893	0.005979	0.0800457	No Significance
MLPH	395.019	678.819	531.006	-0.781024	0.284241	-2.74775	0.0060005	0.0802741	No Significance
TRIM69	852.068	1102.44	972.038	-0.37123	0.135128	-2.74724	0.00600986	0.0802888	No Significance
NTS	13.0357	9.69044	9.04599	1.46748	0.53417	2.74721	0.00601046	0.0802888	No Significance
LPAR4	438.996	683.639	556.221	-0.638617	0.232497	-2.74677	0.00601851	0.0803667	No Significance
CALN1	36.4569	81.0652	57.8317	-1.15353	0.420029	-2.74631	0.00602692	0.0804234	No Significance
NMRK2	14.2516	21.7771	5.06857	1.65582	0.602927	2.7463	0.0060272	0.0804234	No Significance
PANK3	2777.11	2170.5	2486.44	0.355107	0.129322	2.74592	0.00603414	0.0804863	No Significance
PDE1A	60.7101	105.323	82.0871	-0.795149	0.289614	-2.74554	0.00604105	0.0805251	No Significance
FLRT3	327.272	613.494	464.42	-0.90672	0.330254	-2.74552	0.00604149	0.0805251	No Significance
CLCC1	2082.24	1668.29	1883.89	0.31926	0.116293	2.74532	0.00604521	0.0805332	No Significance
ADAMTS18	1977.53	856.763	1440.49	1.20671	0.43957	2.7452	0.00604742	0.0805332	No Significance
RNF227	225.197	334.551	277.596	-0.569969	0.20764	-2.74499	0.00605131	0.0805332	No Significance
CCDC71L	523.011	772.579	642.596	-0.562952	0.205095	-2.74483	0.00605422	0.0805332	No Significance
ZFYVE27	808.468	628.825	722.389	0.362845	0.132195	2.74476	0.00605544	0.0805332	No Significance
HBE1	18.5708	8.74012	5.49974	-1.7832	0.649813	-2.74417	0.00606637	0.0806192	No Significance
TMEM120B	1942.45	1221.88	1393.05	0.343652	0.12524	2.74395	0.00607048	0.0806192	No Significance
WAPL	2185.08	1785.87	1993.79	0.290676	0.105948	2.74357	0.00607749	0.0806782	No Significance
TECR	9004.72	6555.35	7831.06	0.45807	0.167009	2.74279	0.00609202	0.0808342	No Significance
PABPC5	121.679	62.1432	93.1512	0.969572	0.35351	2.7427	0.0060937	0.0808342	No Significance
BRSK1	376.88	241.486	312.004	0.641617	0.233964	2.74238	0.00609964	0.0808833	No Significance
SCGB3A1	43.4589	23.0747	33.6915	0.906929	0.33079	2.74171	0.00611208	0.0810186	No Significance
NALCN	85.0638	148.554	115.486	-0.806352	0.294136	-2.74143	0.00611728	0.0810578	No Significance
JAM2	1086.46	763.003	931.471	0.50995	0.18605	2.74093	0.00612659	0.0811516	No Significance
PIWIL2	256.112	114.766	188.384	1.15806	0.422718	2.73955	0.00615233	0.0814061	No Significance
RNF183	9.08661	8.74656	6.83537	1.05365	0.384635	2.73936	0.00615585	0.0814061	No Significance
PDCD11	2900.39	2295.23	2610.42	0.337404	0.123172	2.7393	0.00615704	0.0814061	No Significance
PON1	7.65811	16.4168	11.855	-1.11004	0.405247	-2.73917	0.00615945	0.0814081	No Significance
GIMAP1	266.801	399.712	330.488	-0.581948	0.212498	-2.73861	0.00616995	0.0815171	No Significance
ANO3	23.481	46.0944	34.3166	-0.974532	0.355946	-2.73787	0.00618393	0.0816721	No Significance
DCAF8	3863.16	3175.34	3533.58	0.28279	0.103295	2.73769	0.00618721	0.0816856	No Significance
SLC24A5	5.18926	4.02301	2.55924	-1.73149	0.632606	-2.73707	0.00619887	0.0818097	No Significance
HCRTR1	2.55856	4.62855	3.55043	-0.853357	0.311865	-2.73631	0.00621331	0.0819405	No Significance
ICAM4	18.9542	32.1195	25.2625	-0.769545	0.281313	-2.73555	0.00622765	0.0820698	No Significance
LECT2	66.6472	59.1996	35.6057	0.739254	0.270455	2.73337	0.00626892	0.0824563	No Significance
ARHGDIG	37.2758	29.6752	29.267	0.863602	0.315984	2.73305	0.006275	0.0824563	No Significance
FATE1	13.6894	7.77039	10.8532	0.842381	0.308221	2.73304	0.00627518	0.0824563	No Significance
VSIG4	669.886	1218.68	932.852	-0.863111	0.315826	-2.73287	0.00627848	0.0824697	No Significance
LINC01783	27.16	21.2451	20.7531	0.971879	0.355707	2.73225	0.00629039	0.0825961	No Significance
ABCA12	60.504	100.915	47.3598	0.863232	0.315972	2.73199	0.00629523	0.0826094	No Significance
HLA-DMA	1478.93	2292.07	1868.56	-0.631816	0.231279	-2.73184	0.00629825	0.0826094	No Significance
ROBO1	4626.07	3325.6	4002.93	0.476063	0.174282	2.73156	0.00630344	0.0826476	No Significance
MCPH1	959.545	775.156	871.192	0.307622	0.112632	2.73122	0.00631008	0.0826643	No Significance
DGKB	22.4707	42.6364	32.1334	-0.924949	0.33866	-2.73121	0.00631032	0.0826643	No Significance
PYCR1	7802.8	5777.12	6832.16	0.433686	0.1588	2.73103	0.00631369	0.0826643	No Significance
NDUFA9	2604.34	3589.19	3076.25	-0.462584	0.169382	-2.73101	0.00631413	0.0826643	No Significance
ZC2HC1A	358.276	487.435	420.165	-0.4444	0.162744	-2.73067	0.00632052	0.0826643	No Significance
VPS18	1394.81	1761.7	1570.61	-0.336844	0.123358	-2.73062	0.0063215	0.0826643	No Significance
PEPD	2711.41	2773.85	2434.02	-0.386855	0.141677	-2.73055	0.00632297	0.0826643	No Significance
LPCAT1	5538.45	4346.33	4967.23	0.349629	0.128069	2.73	0.00633344	0.0827414	No Significance
GCN1	6717.61	5488.36	6128.6	0.29153	0.106795	2.72982	0.00633696	0.0827576	No Significance
CRISP1	3.59229	5.09618	3.40227	-1.44431	0.529134	-2.72958	0.00634151	0.0827642	No Significance
KIF20B	983.832	728.86	861.658	0.432395	0.158413	2.72955	0.00634204	0.0827642	No Significance
SOX5	55.4493	243.22	77.1892	-0.862779	0.316131	-2.72919	0.00634907	0.082826	No Significance
IRF5	215.597	312.151	261.863	-0.53254	0.195211	-2.72802	0.00637161	0.0830412	No Significance
PABPC4	11920.1	9352.18	10689.6	0.349993	0.128313	2.72765	0.00637863	0.0830621	No Significance
NUP62CL	25.8017	23.7106	9.70341	-1.27017	0.465688	-2.72751	0.00638142	0.0830676	No Significance
JAK2	886.283	610.807	754.284	0.536445	0.19669	2.72737	0.00638422	0.0830676	No Significance
FAM131C	186.678	107.568	148.771	0.794095	0.291167	2.72728	0.00638593	0.0830676	No Significance
IER2	6364.39	4630.89	5533.75	0.458869	0.168263	2.7271	0.00638945	0.0830835	No Significance
MEA1	3164.47	4639.75	3871.37	-0.551971	0.202463	-2.72628	0.00640518	0.0832187	No Significance
CASC15	642.844	870.379	751.871	-0.437505	0.160481	-2.7262	0.00640673	0.0832187	No Significance
LINC01619	32.5303	19.0175	26.0554	0.774456	0.2841	2.726	0.00641067	0.0832337	No Significance
RGS3	8798.43	6642.76	7765.5	0.405489	0.148754	2.72591	0.0064125	0.0832337	No Significance
CMPK1	5893.97	4851.71	5394.55	0.280566	0.102965	2.72488	0.00643247	0.0834469	No Significance
SBK2	1.20341	5.08176	3.06179	-2.11314	0.775733	-2.72405	0.00644862	0.0835524	No Significance
FAM168A	4242.78	3400.16	3839.02	0.319377	0.117254	2.72379	0.00645366	0.0835524	No Significance
DIP2C	2073.9	1525.18	1810.97	0.443229	0.162736	2.72361	0.0064572	0.0835524	No Significance
HLA-DPB1	3929.8	6233.12	5033.47	-0.665405	0.244324	-2.72346	0.00646027	0.0835544	No Significance
ZNF804A	76.337	159.719	116.291	-1.06506	0.391105	-2.72321	0.00646507	0.0835866	No Significance
IRF7	1456.3	932.171	1205.16	0.643815	0.236445	2.7229	0.00647118	0.0835871	No Significance
UBR4	9197.8	7647.17	8454.79	0.266312	0.0978078	2.72281	0.0064729	0.0835871	No Significance
LCOR	2285.78	1577.54	1946.42	0.535175	0.196568	2.72259	0.00647719	0.0835871	No Significance
IGLV7-46	3.01565	13.1383	7.8661	-2.13725	0.785092	-2.7223	0.00648299	0.0836093	No Significance
TIMP4	188.902	366.748	274.12	-0.956927	0.351539	-2.72211	0.0064867	0.0836274	No Significance
PTGDR	27.4793	74.3893	34.956	-0.643776	0.236522	-2.72184	0.00649195	0.083643	No Significance
FCN3	40.3854	61.4089	50.4592	-0.593667	0.218122	-2.72172	0.0064943	0.083643	No Significance
MTAP	1733.29	1302.83	1527.03	0.411822	0.151311	2.72169	0.00649484	0.083643	No Significance
PYCARD	370.229	564.103	463.127	-0.606268	0.222765	-2.72156	0.00649747	0.0836471	No Significance
MDK	6271.17	9530.22	7832.8	-0.603749	0.221858	-2.72134	0.00650185	0.0836738	No Significance
NFIL3	1124.89	820.06	978.826	0.455782	0.16751	2.72093	0.00650985	0.0837173	No Significance
ZNF663P	4.20475	9.92684	6.94658	-1.25617	0.461695	-2.72077	0.00651303	0.0837194	No Significance
IGLC2	449.801	736.439	461.158	-1.82528	0.670935	-2.72051	0.00651822	0.0837356	No Significance
CTLA4	12.2472	24.3776	18.0597	-0.981054	0.360632	-2.72037	0.00652086	0.0837399	No Significance
RPL17	32296.8	23404	28035.6	0.464645	0.170831	2.71991	0.00652991	0.0837967	No Significance
PRKACB	1859.54	2453.91	2144.34	-0.400144	0.147143	-2.71943	0.0065394	0.0838887	No Significance
HES4	2197.49	1286.45	1760.95	0.772676	0.284305	2.71777	0.00657227	0.084191	No Significance
LIMD2	1391.19	1975.65	1671.25	-0.505774	0.186115	-2.71753	0.00657718	0.0842242	No Significance
SLC25A25	922.058	705.604	818.34	0.385262	0.141802	2.7169	0.00658967	0.0843523	No Significance
NDRG4	470.737	806.377	631.564	-0.776624	0.285867	-2.71673	0.00659296	0.0843523	No Significance
CTSL	4157.03	5972.96	5027.17	-0.522905	0.192509	-2.71626	0.00660237	0.0844274	No Significance
UST	1790.13	1200.62	1507.66	0.57622	0.21216	2.71597	0.00660814	0.0844538	No Significance
C17orf99	9.4259	16.8115	12.9648	-0.828597	0.305148	-2.71539	0.00661968	0.084489	No Significance
RRNAD1	868.684	703.196	789.388	0.305311	0.112442	2.71527	0.00662225	0.084489	No Significance
RPS17	32153.4	23197	27861.8	0.471052	0.173487	2.7152	0.00662352	0.084489	No Significance
COL21A1	462.583	790.535	619.726	-0.772787	0.284793	-2.71351	0.00665754	0.0848631	No Significance
PHF21B	17.762	42.4167	29.5757	-1.25788	0.463642	-2.71305	0.00666674	0.0849299	No Significance
MED13L	4394.62	3360.35	3899.03	0.386955	0.142629	2.71301	0.00666747	0.0849299	No Significance
SLC35G5	27.6608	47.8746	37.3466	-0.787107	0.290145	-2.71281	0.00667161	0.0849528	No Significance
ZPR1	2721.31	2120.15	2433.25	0.36013	0.132768	2.71248	0.00667818	0.0850065	No Significance
FAM131B	22.2494	37.7289	29.6666	-0.767782	0.283086	-2.71218	0.00668415	0.0850274	No Significance
CCDC58	1000.57	654.377	834.687	0.61298	0.226061	2.71157	0.00669661	0.0851212	No Significance
SFXN4	697.817	519.936	612.582	0.423907	0.156341	2.71141	0.00669968	0.0851212	No Significance
DAPP1	53.6907	85.4355	68.9018	-0.668287	0.24649	-2.71122	0.00670364	0.0851212	No Significance
KCNG1	1820.18	1127.84	1488.44	0.690509	0.254847	2.7095	0.00673841	0.0855207	No Significance
HPGD	92.2733	173.997	131.432	-0.917035	0.33846	-2.70943	0.00673982	0.0855207	No Significance
CD48	161.27	271.211	213.951	-0.748723	0.276357	-2.70926	0.00674337	0.0855357	No Significance
UBE2L3	5410.63	6672.81	6015.42	-0.302402	0.111632	-2.70892	0.00675029	0.0855635	No Significance
MTMR14	936.055	1126.21	1027.17	-0.266648	0.0984493	-2.70848	0.00675915	0.0856459	No Significance
RPS15	24158.5	17293.4	20869	0.482336	0.178115	2.708	0.00676907	0.0857116	No Significance
LKAAEAR1	52.0552	28.4324	40.7359	0.873705	0.322701	2.70748	0.0067797	0.0857862	No Significance
TMEM60	515.637	649.49	579.775	-0.332487	0.122866	-2.70609	0.00680805	0.0860547	No Significance
DENND5A	4097.99	3201.87	3668.6	0.355862	0.131533	2.7055	0.00682011	0.0861653	No Significance
SMIM29	594.086	786.342	686.209	-0.403854	0.149275	-2.70543	0.00682156	0.0861653	No Significance
NLRP7	6.48123	7.08451	4.90568	-1.25245	0.462979	-2.70519	0.00682656	0.0861984	No Significance
GPR183	670.631	761.311	610.167	-0.6918	0.25576	-2.70488	0.00683287	0.086248	No Significance
DPPA4	339.998	425.059	261.417	0.950528	0.351567	2.70369	0.00685738	0.0865252	No Significance
MAP3K6	1903.51	1435.17	1679.1	0.407489	0.150761	2.70288	0.00687412	0.0866536	No Significance
LARP1B	793.572	641.648	720.775	0.305263	0.113	2.70144	0.00690405	0.0868957	No Significance
TNNI3	4.75887	12.0635	8.25899	-1.33978	0.495967	-2.70135	0.00690578	0.0868957	No Significance
SINHCAF	1596.67	1148.26	1381.81	0.475182	0.175972	2.70034	0.00692696	0.0869359	No Significance
LINC00662	5923.22	3645.39	2815	-0.829768	0.30729	-2.70028	0.00692817	0.0869359	No Significance
MYOC	4.85346	1.93427	3.45468	1.34172	0.496882	2.70028	0.00692817	0.0869359	No Significance
NHLRC3	768.562	997.113	878.076	-0.375562	0.139146	-2.69906	0.0069535	0.0872235	No Significance
NTAN1	1050.38	1291.19	1165.77	-0.297148	0.110111	-2.69862	0.00696274	0.0873091	No Significance
IMMP2L	219.095	160.019	190.787	0.451297	0.167271	2.69799	0.00697589	0.0874087	No Significance
NTF3	27.8893	71.0416	48.5664	-1.34913	0.500122	-2.6976	0.00698412	0.0874397	No Significance
KCNA1	33.4982	103.927	49.7196	-1.01042	0.374571	-2.69755	0.00698523	0.0874397	No Significance
RPL11	38446.2	27709.6	33301.6	0.472453	0.17517	2.69711	0.00699452	0.087523	No Significance
TSR2	2106.02	2938	2504.68	-0.480419	0.178131	-2.697	0.00699672	0.087523	No Significance
TUBA1A	11290.2	15600.2	13355.4	-0.466473	0.173002	-2.69634	0.00701068	0.0876674	No Significance
DCAF6	2795.79	2208.17	2514.22	0.340222	0.126192	2.69606	0.00701641	0.0877087	No Significance
LINC01018	24.3156	8.17601	12.2371	0.960503	0.356305	2.69573	0.0070234	0.0877355	No Significance
NBPF10	1776.4	1240.13	1519.44	0.518206	0.192258	2.69537	0.00703096	0.0877551	No Significance
PKLR	32.814	9.14959	9.20057	1.07927	0.400424	2.69531	0.00703224	0.0877551	No Significance
BRK1	5098.66	6358.08	5702.14	-0.31846	0.11816	-2.69515	0.0070357	0.0877681	No Significance
HOXC9	534.275	421.663	480.315	0.34197	0.126896	2.69488	0.0070414	0.0878018	No Significance
CDK5	802.159	1075.45	933.111	-0.422608	0.156826	-2.69476	0.00704398	0.0878018	No Significance
SNCG	132.968	226.683	177.873	-0.769077	0.285435	-2.69441	0.00705141	0.0878091	No Significance
UBR3	2268.64	1763.59	2026.64	0.362898	0.134693	2.69427	0.00705429	0.0878091	No Significance
PIGC	1523.24	1199.86	1368.29	0.344268	0.127782	2.69419	0.00705596	0.0878091	No Significance
HLA-DMB	790.207	1226.82	999.419	-0.634108	0.235408	-2.69365	0.00706737	0.0879209	No Significance
CEBPZ	3060.36	2449.06	2767.45	0.321179	0.119287	2.69249	0.007092	0.088197	No Significance
TLCD5	523.458	402.459	465.48	0.378461	0.140587	2.692	0.00710243	0.0882964	No Significance
LYSMD1	770.757	589.506	683.908	0.38689	0.143734	2.69171	0.0071087	0.0883137	No Significance
DENND4C	1168.67	928.125	1053.41	0.331663	0.123248	2.69102	0.00712342	0.0884056	No Significance
PTPN12	2901.46	3700.17	3284.17	-0.350894	0.130412	-2.69067	0.00713096	0.0884688	No Significance
IGHV4-28	0.482142	2.59513	1.49461	-2.19324	0.815343	-2.68996	0.00714602	0.0886253	No Significance
CDRT1	21.1358	37.3347	28.8978	-0.82355	0.306226	-2.68935	0.00715908	0.0886556	No Significance
MAGEA11	85.3087	279.7	178.455	-1.7138	0.637271	-2.68928	0.0071607	0.0886556	No Significance
[truncated: 18,484 more rows]

## Sheet: sheet5
GSEA_Hallmark
ID	Description	setSize	enrichmentScore	NES	pvalue	p.adjust	qvalues	rank	leading_edge	core_enrichment
ALLOGRAFT_REJECTION	ALLOGRAFT_REJECTION	200	-0.565388	-2.36077	1e-10	5e-09	3.36842e-09	5112	tags=40%, list=14%, signal=35%	IL7/EREG/IL1B/CD40/CRTAM/HLA-DOA/STAB1/CCR1/CSF1/ELANE/CD4/IRF8/LCP2/CTSS/IL2/C2/ITGB2/HLA-DRA/CCND2/CD96/HLA-DMA/HLA-DMB/MBL2/CCND3/CAPG/TLR2/PRKCB/HLA-DQA1/CXCL9/SPI1/IL12RB1/CD74/STAT4/LY86/TIMP1/FCGR2B/CD40LG/MAP4K1/FYB1/CCL5/PTPN6/CD247/PTPRC/NCF4/IL10/CD8B/IL2RA/ZAP70/WAS/CD7/PRF1/GBP2/ITGAL/CCR2/CCL7/SIT1/IL2RG/CCL2/CCL4/LTB/CD80/GPR65/CCR5/CD79A/LCK/FASLG/IRF4/TRAT1/TNF/CXCR3/CD3E/CD2/PF4…
INTERFERON_GAMMA_RESPONSE	INTERFERON_GAMMA_RESPONSE	200	-0.494838	-2.06619	9.34865e-10	2.33716e-08	1.57451e-08	10180	tags=50%, list=28%, signal=36%	TAP1/TNFSF10/WARS1/ARL4A/RNF31/LGALS3BP/ISOC1/SAMD9L/TAPBP/IL4R/TRIM26/HLA-B/GPR18/IFIH1/STAT1/PSMB8/TRIM21/IL15/HLA-A/HERC6/SOCS1/IFI44/NLRC5/IFITM2/IFI27/CMTR1/IL2RB/EIF4E3/IFIT3/PDE4B/UBE2L6/PSMB10/B2M/MX2/PSME1/P2RY14/MVP/IRF9/NMI/PSME2/ZBP1/CASP1/CIITA/MX1/IRF1/SERPING1/UPP1/BATF2/C1S/IL7/CD40/C1R/ITGB7/CSF2RB/IRF5/CD274/SAMHD1/IRF8/PSMB9/LCP2/SLAMF7/SSPN/VAMP5/CMKLR1/HLA-DMA/FGL2/IL10RA/RTP…
INFLAMMATORY_RESPONSE	INFLAMMATORY_RESPONSE	200	-0.472999	-1.975	1.68613e-08	2.81022e-07	1.8932e-07	8022	tags=44%, list=22%, signal=35%	CCL22/EMP3/NLRP3/PLAUR/IL2RB/KCNJ2/TNFRSF9/DCBLD2/SLC31A2/TNFRSF1B/PDE4B/IL18/P2RX7/ITGA5/APLNR/CX3CL1/F3/BEST1/IL18RAP/NMI/TLR1/NOD2/CCL24/CCRL2/MEP1A/IRF1/PTPRE/EBI3/NMUR1/SLC1A2/EREG/IL1B/CD40/IL7R/STAB1/TACR3/CSF1/C3AR1/LCP2/AXL/ADGRE1/CSF3R/CMKLR1/IL10RA/RTP4/C5AR1/MSR1/TLR2/PTGER4/SLAMF1/GPR183/PIK3R5/CXCL9/GNA15/TIMP1/PTAFR/CD48/SELL/OLR1/AQP9/ICAM4/CCL5/CCR7/CYBB/CD14/NDP/IL10/CXCL10/TACR…
IL6_JAK_STAT3_SIGNALING	IL6_JAK_STAT3_SIGNALING	87	-0.55622	-2.08228	1.00361e-06	1.25451e-05	8.45142e-06	8364	tags=47%, list=23%, signal=36%	SOCS1/IFNGR1/TNFRSF1A/IL17RA/REG1A/IL9R/ITGA4/TNFRSF1B/IRF9/IRF1/TNFRSF12A/EBI3/LEPR/IL7/IL1B/TNFRSF21/CCR1/CSF2RB/CSF1/CSF3R/INHBE/CSF2/TLR2/PIK3R5/CXCL9/IL12RB1/CD14/CXCL10/CD38/IL2RA/HMOX1/CXCL1/CCL7/IL2RG/LTB/CXCL3/DNTT/CXCL11/TNF/PF4/CXCL13
MYC_TARGETS_V1	MYC_TARGETS_V1	200	0.404852	1.71252	1.72717e-05	0.000172717	0.000116357	16035	tags=60%, list=44%, signal=34%	MYC/RPS6/DDX21/EEF1B2/CTPS1/PABPC1/RPS3/RPL34/NOLC1/TXNL4A/NPM1/MCM2/FBL/RPS5/IMPDH2/RPL6/RPS10/EPRS1/HDGF/RPL22/CAD/CLNS1A/EIF3B/HSPD1/PABPC4/HNRNPA1/RACK1/RPL14/RFC4/RPL18/RPLP0/C1QBP/CCT3/IARS1/CANX/XPOT/SRPK1/BUB3/CNBP/SLC25A3/RRM1/ODC1/GNL3/TRIM28/FAM120A/LDHA/SMARCC1/HDDC2/MRPL23/DUT/RPS2/HNRNPU/DHX15/POLE3/MCM4/CDK4/SSB/LSM7/MCM6/NCBP2/NOP16/VDAC1/SERBP1/SRM/CYC1/CCT7/CDK2/HSPE1/PSMD8/NHP2…
MYOGENESIS	MYOGENESIS	200	0.384254	1.62539	0.000117053	0.000975441	0.000657139	3811	tags=22%, list=11%, signal=19%	MB/CACNG1/ACTA1/CKMT2/MYL2/MYH1/MYH2/MYH7/HSPB2/ATP2A1/MYLPF/CRYAB/COX6A2/PGAM2/SGCG/MYOM2/TNNC2/MYOM1/HSPB8/PYGM/CASQ1/HRC/CD36/REEP1/CSRP3/TNNC1/SCD/TNNI2/COX7A1/MYL3/MYOZ1/RYR1/ANKRD2/GADD45B/RIT1/ABLIM1/MEF2C/LDB3/TNNT1/DES/DTNA/NCAM1/PPFIA4
MYC_TARGETS_V2	MYC_TARGETS_V2	58	0.541539	1.89495	0.000182821	0.00130587	0.000879742	12312	tags=53%, list=34%, signal=35%	MYC/SLC29A2/WDR43/SORD/RCL1/FARSA/NOLC1/SLC19A1/NPM1/PPAN/TMEM97/EXOSC5/MAP3K6/HSPD1/HK2/TFB2M/RRP12/UNG/MYBBP1A/PPRC1/GNL3/SUPV3L1/MCM4/CDK4/NOP16/SRM/WDR74/DCTPP1/PRMT3/HSPE1/PUS1
HYPOXIA	HYPOXIA	200	0.371787	1.57265	0.000347066	0.00216916	0.00146133	9430	tags=38%, list=26%, signal=28%	PGAM2/TPD52/PYGM/EDN2/PKLR/P4HA1/IGFBP1/SCARB1/CDKN1C/FAM162A/NDRG1/RORA/MXI1/PDK1/LOX/ANGPTL4/TGFBI/TIPARP/FOS/CHST3/PKP1/DTNA/PPFIA4/SDC3/GPC3/MT2A/PRKCA/ATF3/AK4/EFNA3/GCK/BGN/PFKP/DDIT4/SAP30/PFKFB3/DUSP1/ZFP36/CA12/NFIL3/SLC37A4/PGF/ACKR3/SLC2A1/ISG20/ANKZF1/PPP1R3C/MT1E/ADM/TMEM45A/P4HA2/HOXB9/DPYSL4/HK2/MAFF/SELENBP1/PLAC8/STBD1/HDLBP/EFNA1/PAM/COL5A1/ILVBL/ENO1/B3GALT6/S100A4/CSRP2/SIAH2/…
ESTROGEN_RESPONSE_EARLY	ESTROGEN_RESPONSE_EARLY	200	0.367691	1.55533	0.000491573	0.00273096	0.00183981	7253	tags=31%, list=20%, signal=25%	NPY1R/MYC/ABCA3/IGF1R/OPN3/HSPB8/MUC1/SLC27A2/DHCR7/REEP1/SCARB1/CLIC3/SLC1A1/PMAIP1/CYP26B1/IL17RB/RET/KLF4/TIPARP/FOS/SYT12/KCNK15/ABLIM1/SEMA3B/PGR/BCL11B/AREG/FASN/HR/INPP5F/TTC39A/ADCY1/TFAP2C/SLC7A2/PDLIM3/OVOL2/JAK2/SLC16A1/SLC19A2/RETREG1/PAPSS2/CA12/ZNF185/SLC9A3R1/MSMB/EGR3/KRT19/SLC2A1/FDFT1/TSKU/FAM102A/FOXC1/GFRA1/SLC7A5/ELF3/MED13L/RHOD/BAG1/MINDY1/KDM4B/B4GALT1/RRP12
KRAS_SIGNALING_UP	KRAS_SIGNALING_UP	199	-0.37038	-1.54858	0.000665072	0.00332536	0.00224024	7431	tags=37%, list=21%, signal=30%	TNFRSF1B/GLRX/GPNMB/ALDH1A3/MYCN/NGF/MMP9/SPARCL1/NRP1/SCG5/PLAU/SPRY2/TFPI/PLAT/LAT2/VWA5A/EREG/MMD/IL1B/ADAM8/IL7R/F13A1/AKAP12/C3AR1/FUCA1/KIF5C/IRF8/GYPC/PDCD1LG2/PRKG2/CTSS/APOD/ITGB2/TRAF1/BIRC3/TLR8/CCND2/CMKLR1/PPBP/GABRA3/IL10RA/CSF2/DOCK2/LCP1/IL33/CLEC4A/CFHR2/LY96/LAPTM5/MAP4K1/MALL/CD37/ITGBL1/ALDH1A2/SNAP25/FCER1G/CXCL10/CFH/ETV4/IGF2/TMEM176A/MMP11/TMEM176B/F2RL1/IKZF1/IL2RG/TSPAN7…
ESTROGEN_RESPONSE_LATE	ESTROGEN_RESPONSE_LATE	200	0.353426	1.49499	0.00136437	0.00620169	0.00417798	6972	tags=30%, list=19%, signal=24%	NPY1R/SERPINA3/GAL/ABCA3/ASS1/OPN3/HSPB8/SLC27A2/DHCR7/SCARB1/TNNC1/FGFR3/CLIC3/HOMER2/PCP4/PLXNB1/CPE/CYP26B1/TRIM29/ST6GALNAC2/IL17RB/DNAJC12/RET/KLF4/FOS/SORD/SEMA3B/PGR/AREG/ID2/HR/LSR/LAMC2/TFAP2C/DLG5/PDLIM3/BTG3/OVOL2/JAK2/SLC16A1/GPER1/ZFP36/PAPSS2/CA12/SLC9A3R1/DNAJC1/EGR3/KRT19/FDFT1/ISG20/IMPA2/PDCD4/FAM102A/FOXC1/AGR2/SLC7A5/IGSF1/TFPI2/BAG1
CHOLESTEROL_HOMEOSTASIS	CHOLESTEROL_HOMEOSTASIS	74	0.43813	1.60723	0.00342304	0.0140832	0.00948765	9695	tags=38%, list=27%, signal=28%	CBS/SQLE/DHCR7/ANXA13/LDLR/SCD/LPL/GNAI1/SEMA3B/ABCA2/FASN/FADS2/ATF3/FDPS/GLDC/NFIL3/FDFT1/TMEM97/ANTXR2/HMGCS1/LSS/ATF5/FABP5/SC5D/TM7SF2/PMVK/SREBF2/IDI1
INTERFERON_ALPHA_RESPONSE	INTERFERON_ALPHA_RESPONSE	97	-0.416288	-1.59014	0.00366164	0.0140832	0.00948765	10904	tags=51%, list=30%, signal=35%	IFI44L/STAT2/PARP12/TAP1/WARS1/RNF31/TMEM140/LGALS3BP/SAMD9L/IL4R/OAS1/TRIM26/NUB1/UBA7/IFIH1/PSMB8/TRIM21/IL15/HERC6/IFI44/IFITM2/IFI27/CMTR1/IFIT3/UBE2L6/B2M/PSME1/SAMD9/LPAR6/IRF9/NMI/PSME2/CASP1/MX1/CCRL2/IRF1/BATF2/C1S/IL7/CSF1/PSMB9/RTP4/IFI30/CD74/SELL/CXCL10/GBP4/GBP2/CXCL11
COMPLEMENT	COMPLEMENT	200	-0.341015	-1.4239	0.00706607	0.025236	0.0170011	8461	tags=34%, list=23%, signal=27%	C4BPB/STX4/ADRA2B/HPCAL4/LGMN/PFN1/F5/PRKCD/APOBEC3G/CDH13/PLAUR/PDP1/CSRP1/CTSH/CASP10/CD59/PRSS36/KLKB1/F3/PRSS3/CASP1/SERPINA1/MSRB1/S100A9/PLAT/IRF1/SERPING1/PIK3CG/C1S/DPP4/C1R/CTSL/CPM/CR1/CR2/CTSB/TMPRSS6/GNG2/PSMB9/LCP2/CTSS/C2/CDA/GCA/PLEK/PIK3R5/TIMP1/MMP8/OLR1/CD40LG/GZMK/CCL5/ITGAM/FCER1G/CFH/F10/C1QA/GATA3/C1QC/RASGRP1/WAS/ERAP2/CXCL1/C3/APOC1/PCLO/LCK/GZMB/GZMA
WNT_BETA_CATENIN_SIGNALING	WNT_BETA_CATENIN_SIGNALING	42	0.469785	1.53082	0.0143201	0.0477337	0.0321575	4811	tags=26%, list=13%, signal=23%	MYC/DKK1/JAG2/NKD1/TP53/DLL1/PTCH1/GNAI1/TCF7/FZD8/AXIN2
UNFOLDED_PROTEIN_RESPONSE	UNFOLDED_PROTEIN_RESPONSE	113	0.368957	1.43766	0.0155857	0.0487054	0.0328121	14705	tags=55%, list=41%, signal=33%	IGFBP1/ATF3/NOLC1/EEF2/EIF2AK3/DDIT4/MTHFD2/NPM1/PREB/SERP1/ALDH18A1/EXOSC5/SLC7A5/ERN1/ATF6/PDIA6/SRPRB/IARS1/XPOT/DKC1/PDIA5/SEC31A/KHSRP/HYOU1/ERO1A/EIF4A2/SSR1/EIF4G1/EIF4EBP1/SRPRA/LSM4/SEC11A/DNAJB9/EXOSC10/CEBPG/YIF1A/HSP90B1/DDX10/CEBPB/CHAC1/TTC37/H2AX/KDELR3/EXOSC2/BAG3/HSPA9/TARS1/NHP2/HSPA5/CALR/RPS14/DNAJC3/PSAT1/EIF4A1/EXOSC1/GEMIN4/EXOSC9/CKS1B/EIF4A3/SHC1/ATF4/FKBP14
MTORC1_SIGNALING	MTORC1_SIGNALING	200	0.308062	1.3031	0.0250282	0.0736123	0.0495914	13056	tags=42%, list=36%, signal=27%	SQLE/DHCR7/P4HA1/LDLR/SCD/PDK1/POLR3G/SORD/RIT1/ME1/FADS2/AK4/FADS1/DDIT4/SYTL2/MTHFD2/PSMG1/IGFBP5/MCM2/SLC9A3R1/NFIL3/INSIG1/SLC37A4/EPRS1/SERP1/SLC2A1/TMEM97/ACACA/SERPINH1/SLC7A5/PPA1/HSPD1/HK2/MAP2K3/DHCR24/UCHL5/HMGCS1/UNG/NUPR1/TFRC/ENO1/GMPS/VLDLR/BHLHE40/FDXR/SC5D/CANX/TM7SF2/ERO1A/PSPH/SSR1/PFKL/IDI1/SEC11A/LDHA/GBE1/CACYBP/HSP90B1/MCM4/HMBS/TUBA4A/ACLY/PNP/SLC1A5/DDX39A/TXNRD1/HSPA9/HS…
COAGULATION	COAGULATION	137	-0.327852	-1.30755	0.0337079	0.093633	0.063079	6766	tags=30%, list=19%, signal=24%	MMP9/CTSH/KLKB1/F3/PLAU/F11/P2RY1/SERPINA1/CTSK/MEP1A/PLAT/SERPING1/C1S/DPP4/C1R/MMP7/CTSB/TMPRSS6/HMGCS2/PRSS23/C2/MBL2/PLEK/F13B/APOC2/TIMP3/TIMP1/MMP8/F9/OLR1/F2RL2/CFH/F10/C1QA/PROC/C3/APOC1/MMP11/C8A/CFI/PF4
APOPTOSIS	APOPTOSIS	161	-0.311628	-1.26715	0.0595903	0.156817	0.105645	11444	tags=37%, list=32%, signal=25%	CLU/BCAP31/KRT18/XIAP/ANKH/ANXA1/AIFM3/IL6/IL1A/CCNA1/LUM/TAP1/TNFSF10/NEDD9/SATB1/CDC25B/DDIT3/HSPB1/GADD45A/CD44/IGFBP6/CASP6/IFNGR1/ADD1/GPX3/SAT1/TGFBR3/GPX1/IL18/IER3/F2R/CASP1/PLAT/CCND1/IRF1/TNFRSF12A/TGFB2/EREG/IL1B/PLCB2/DPYD/BCL2L10/BIRC3/CCND2/GNA15/TIMP3/TIMP1/ERBB3/BIK/CD14/CD38/PRF1/HMOX1/CAV1/CD69/FASLG/TNF/HGF/CD2
UV_RESPONSE_UP	UV_RESPONSE_UP	158	0.300134	1.22555	0.0912951	0.228238	0.15376	11013	tags=38%, list=30%, signal=27%	FOSB/GAL/EPCAM/NPTX2/SULT1A1/CDKN1C/PTPRD/COL2A1/RET/FOS/TCHH/NKX2-5/ABCB1/MSX1/SIGMAR1/DDX21/NR4A1/ATF3/CDO1/HSPA2/CCNE1/BMP2/PDLIM3/BTG3/JUNB/KCNH2/CXCL2/FGF18/AGO2/MAOA/SLC25A4/PLCL1/GLS/BSG/WIZ/HSPA13/SHOX2/DNAJB1/TYRO3/TFRC/RFC4/PRPF3/CDC34/PPAT/ONECUT1/EIF5/DGAT1/POLR2H/RRAD/BTG1/RHOB/LHX2/MRPL23/CTSV/CEBPG/PPT1/SLC6A8/HNRNPU/POLE3/ATP6V1C1

## Sheet: sheet6
GSEA_KEGG
ID	Description	setSize	enrichmentScore	NES	pvalue	p.adjust	qvalues	rank	leading_edge	core_enrichment
RIBOSOME	RIBOSOME	88	0.657995	2.45499	1e-10	1.86e-08	1.61053e-08	9372	tags=76%, list=26%, signal=57%	RPS6/RPS25/RPL3L/RPL36/RPS27/RPS28/RPL10L/RPS8/RPL37A/RPL21/RPS29/RPS3/RPL37/RPL34/RPL35A/RPL13A/RPS12/RPS18/RPL24/RPS23/RPL31/RPL8/RPL18A/RPL23/RPS27A/RPL36A/RPS15/RPL11/RPS5/RPS17/RPL17/RPL22L1/RPS24/RPL4/RPL6/RPS10/RPL41/RPL12/RPL27A/RPL19/RPL7A/RPS7/RPS13/RPL22/RPS19/RPL10A/RPL10/RPL39/RPS9/RPL35/RPL3/RPL7/RPS21/RPS11/RPL38/RPS15A/RPL9/RPL14/RPL29/RPL18/RPLP0/MRPL13/RPL28/RPLP2/RPLP1/RPS20/RP…
SYSTEMIC_LUPUS_ERYTHEMATOSUS	SYSTEMIC_LUPUS_ERYTHEMATOSUS	130	-0.514117	-2.04372	6.88763e-08	4.65239e-06	4.02839e-06	5521	tags=52%, list=15%, signal=44%	H3C7/ACTN1/H4C1/C8B/HLA-DQA2/C4B/TRIM21/H4C8/H2BC15/H2BC5/H3C1/H2AB2/H2BW2/H2BC9/H2BC4/H4-16/H4C4/H2AC8/H2BC17/H4C7/H2AC15/H2AC7/C1S/CD40/C1R/HLA-DOA/C4A/ELANE/H3C12/H2BC10/H2AC12/H2AC21/H2AC14/C2/HLA-DPA1/HLA-DRA/H3C11/HLA-DMA/HLA-DMB/HLA-DPB1/H4C5/HLA-DQA1/FCGR2A/ACTN3/H3C10/FCGR2B/CD40LG/HLA-DQB1/FCGR2C/H2BC6/IL10/H3C4/C1QA/C1QB/C1QC/HLA-DRB1/H4C3/C3/FCGR1A/CD80/HLA-DRB5/C8A/FCGR3A/H2BC3/TNF/H…
CYTOKINE_CYTOKINE_RECEPTOR_INTERACTION	CYTOKINE_CYTOKINE_RECEPTOR_INTERACTION	263	-0.431009	-1.8542	7.50386e-08	4.65239e-06	4.02839e-06	7499	tags=40%, list=21%, signal=32%	CXCR2/CLCF1/TNFRSF1B/NGFR/IL22/CXCL14/IL18/IL24/IFNA8/CXCL12/TNFSF13/IFNW1/VEGFC/CCR6/CX3CL1/IL18RAP/CCL24/IFNL1/TNFRSF25/IFNA6/TNFRSF17/TNFRSF12A/TGFB2/PLEKHO2/LEPR/IL7/IL1B/TGFBR2/CD40/INHBC/TNFRSF10C/TNFRSF21/IL7R/CCR1/CSF2RB/CSF1/EPO/IL3/IL2/CSF3R/INHBE/PPBP/CSF1R/IL10RA/CSF2/TNFSF13B/CCL23/TNFSF14/IL19/TNFSF4/CXCL9/TNFRSF6B/TNFRSF11A/IL12RB1/TNFSF8/PRL/EDA2R/CD40LG/VEGFD/AMH/CCL5/CCR7/IL22RA…
GRAFT_VERSUS_HOST_DISEASE	GRAFT_VERSUS_HOST_DISEASE	37	-0.714435	-2.26406	2.01759e-07	9.3818e-06	8.12346e-06	5048	tags=51%, list=14%, signal=44%	IL1B/HLA-DOA/IL2/HLA-DPA1/HLA-DRA/HLA-DMA/HLA-DMB/HLA-DPB1/HLA-DQA1/HLA-DQB1/KIR3DL2/HLA-DRB1/PRF1/CD80/HLA-DRB5/FASLG/TNF/GZMB/IFNG
CHEMOKINE_SIGNALING_PATHWAY	CHEMOKINE_SIGNALING_PATHWAY	187	-0.45569	-1.89351	4.40875e-07	1.64006e-05	1.42008e-05	8022	tags=36%, list=22%, signal=28%	CCL22/GRK7/CCL27/GNG12/CXCR2/RAC1/RAP1B/CXCL14/PXN/CXCL12/CCR6/PRKACB/CX3CL1/GNB3/CCL24/PTK2B/GNG5/PIK3CG/GNG13/SHC2/PLCB1/ADCY8/PLCB2/PIK3CD/CCR1/GNG2/RAC2/ADCY5/PPBP/ADCY2/DOCK2/CCL23/PRKACG/PRKCB/PIK3R5/CXCL9/CCL5/CCR7/CXCL10/HCK/JAK3/WAS/VAV1/CCR8/NCF1/CXCL1/PPBPP1/CCR2/CCL7/GNGT1/CCL2/CXCL8/CCL4/GNG8/CCR5/XCL1/CCL8/CCL21/CXCL3/CCL18/GRK1/CXCR6/CXCL11/CXCR3/XCL2/PF4/CXCL13/CCL11
[truncated: 25 more rows]

## Sheet: sheet7
GSEA_Reactome
[truncated: 93 more rows]

[truncated: 11 more sheets: sheet8, sheet9, sheet10, sheet11, sheet12, sheet13, sheet14, sheet15, sheet16, sheet17, sheet18]
