# Supplementary material for: Integrative analysis of immune‐related multi‐omics profiles identifies distinct prognosis and tumor microenvironment patterns in osteosarcoma
Source: Mol Oncol. 2022 Jan 1;16(11):2174–94. doi: 10.1002/1878-0261.13160 (PMC9168968; doi:10.1002/1878-0261.13160)
Supplement: Supplementary file 11 — Table S7. Analysis of TME pattern and prediction of immunotherapy response. (Sheet 1‐3.) GSVA of the pan‐cancer TME functional signatures and consensus clustering of four TME patterns. (Sheet 4‐6.) Gene symbols of T‐cell inflamed signature (TIS), results of TIDE analysis, and information of the IMvigor210 cohort including the IMP_Risk scores. [file MOL2-16-2174-s009.xlsx]

## Sheet: sheet1
TME Signatures (Bagaev et al. DOI: 10.1016/j.ccell.2021.04.014)
Signature Group	Signature	Gene
Angiogenesis	Angiogenesis	VEGFA	VEGFB	VEGFC	PDGFC	CXCL8	CXCR2	FLT1	PGF	CXCL5	KDR	ANGPT1	ANGPT2	TEK	VWF	CDH5
Angiogenesis	Endothelium	NOS3	KDR	FLT1	VCAM1	VWF	CDH5	MMRN1	ENG	CLEC14A	MMRN2
CAF	CAF	COL1A1	COL1A2	COL5A1	ACTA2	FGF2	FAP	LRP1	CD248	COL6A1	COL6A2	COL6A3	CXCL12	FBLN1	LUM	MFAP5	MMP3	MMP2	PDGFRB	PDGFRA
CAF	Matrix	FN1	COL1A1	COL1A2	COL4A1	COL3A1	VTN	LGALS7	LGALS9	LAMA3	LAMB3	LAMC2	TNC	ELN	COL5A1	COL11A1
CAF	Matrix_remodeling	CA9	MMP9	MMP2	MMP1	MMP3	MMP12	MMP7	MMP11	PLOD2	ADAMTS4	ADAMTS5	LOX
Granulocytes	Granulocyte_traffic	IL10	TGFB1	TGFB2	TGFB3	IL22	MIF	IL6
Granulocytes	Neutrophil_signature	MPO	ELANE	PRTN3	CTSG	CXCR1	CXCR2	FCGR3B	CD177	FFAR2	PGLYRP1
MDSC	MDSC	CXCL8	CXCL1	CXCL2	CXCL5	CCL11	KITLG	CXCR1	CXCR2	CCR3
MDSC	MDSC_traffic	IL10	MRC1	MSR1	CD163	CSF1R	IL4I1	SIGLEC1	CD68
Treg	Treg	CCL2	CCL7	CCL8	XCL1	CCR2	XCR1	CSF1R	CSF1
Treg	Treg_and_Th2_traffic	IDO1	ARG1	IL10	CYBB	PTGS2	IL4I1	IL6
Tumor promotive immune infiltrate	Macrophage_and_DC_traffic	CSF2	CSF3	CXCL12	CCL26	IL6	CXCL8	CXCL5	CSF1R	CSF2RA	CSF3R	CXCR4	IL6R	CXCR2	CCL15	CSF1
Tumor promotive immune infiltrate	Protumor_cytokines	IL4	IL5	IL13	IL10	GATA3	CCR4
Tumor promotive immune infiltrate	Th2_signature	CCL17	CCL22	CCL1	CCL28	CCR4	CCR8	CCR10
Tumor promotive immune infiltrate	TAM	FOXP3	CTLA4	IL10	TNFRSF18	CCR8	IKZF4	IKZF2
Anti tumor microenvironment	Antitumor_cytokines	NOS2	TNF	IL1B	SOCS3	CMKLR1	IRF5	IL12A	IL12B	IL23A
Anti tumor microenvironment	M1_signature	HLA-DRA	HLA-DRB1	HLA-DMA	HLA-DPA1	HLA-DPB1	HLA-DMB	HLA-DQB1	HLA-DQA1	CIITA
Anti tumor microenvironment	Th1_signature	TNF	IFNB1	IFNA2	CCL3	TNFSF10	IL21
Antigen presentation	Co-activation_molecules	CD28	CD40	TNFRSF4	ICOS	TNFRSF9	CD27	CD80	CD86	CD40LG	CD83	TNFSF4	ICOSLG	TNFSF9	CD70
Antigen presentation	MHC-I	CD19	MS4A1	TNFRSF13C	CR2	TNFRSF17	TNFRSF13B	CD22	CD79A	CD79B	BLK	FCRL5	PAX5	STAP1
Antigen presentation	MHC-II	NKG7	CD160	CD244	NCR1	KLRC2	KLRK1	CD226	GZMH	GNLY	IFNG	KIR2DL4	EOMES	GZMB	FGFBP2	KLRF1	SH2D1B	NCR3
B cells	B_cells	PDCD1	CD274	CTLA4	LAG3	PDCD1LG2	BTLA	HAVCR2	TIGIT	VSIR	C10orf54
Checkpoint inhibition	Checkpoint_molecules	IFNG	GZMA	GZMB	PRF1	GZMK	ZAP70	GNLY	FASLG	TBX21	EOMES	CD8A	CD8B
Cytotoxic T and NK cells	Effector_cell_traffic	TBX21	ITK	CD3D	CD3E	CD3G	TRAC	TRBC1	TRBC2	CD28	CD5	TRAT1
Cytotoxic T and NK cells	Effector_cells	IFNG	IL2	CD40LG	IL21	TBX21	STAT4	IL12RB2
Cytotoxic T and NK cells	NK_cells	CXCL9	CXCL10	CXCL11	CX3CL1	CCL3	CCL4	CX3CR1	CCL5	CXCR3
Cytotoxic T and NK cells	T_cells	HLA-A	HLA-B	HLA-C	B2M	TAP1	TAP2	TAPBP
Tumor features	EMT_signature	SNAI1	SNAI2	TWIST1	TWIST2	ZEB1	ZEB2	CDH2
Tumor features	Tumor_proliferation	MKI67	ESCO2	CETN3	CDK2	CCND1	CCNE1	AURKA	AURKB	E2F1	MYBL2	BUB1	PLK1	CCNB1	MCM2	MCM6

## Sheet: sheet2
GSVA scores
ID	TARGET-40-PASYUK	TARGET-40-PALFYN	TARGET-40-PAMHYN	TARGET-40-0A4I4M	TARGET-40-PANXSC	TARGET-40-PALWWX	TARGET-40-PASFCV	TARGET-40-PATAWV	TARGET-40-0A4I3S	TARGET-40-PALKGN	TARGET-40-PATJVI	TARGET-40-PASEBY	TARGET-40-PAPWWC	TARGET-40-PALHRL	TARGET-40-PASEFS	TARGET-40-PASUUH	TARGET-40-PANZHX	TARGET-40-0A4I4A	TARGET-40-0A4HLD	TARGET-40-PANGRW	TARGET-40-0A4I5B	TARGET-40-PATMIF	TARGET-40-PANGPE	TARGET-40-PAUYTT	TARGET-40-PAPXGT	TARGET-40-PAUBIT	TARGET-40-PALKDP	TARGET-40-0A4I9K	TARGET-40-PANSEN	TARGET-40-0A4I8S	TARGET-40-0A4I65	TARGET-40-0A4I4O	TARGET-40-PAVDTY	TARGET-40-PANVJJ	TARGET-40-PASSLM	TARGET-40-0A4HX8	TARGET-40-PAPIJR	TARGET-40-PASRNE	TARGET-40-PALECC	TARGET-40-0A4HMC	TARGET-40-0A4I0U	TARGET-40-PASKZZ	TARGET-40-0A4I8U	TARGET-40-0A4I8O	TARGET-40-PATPBS	TARGET-40-PAMHLF	TARGET-40-PAMEKS	TARGET-40-PAMRHD	TARGET-40-0A4I0W
Angiogenesis	0.242401	0.0550283	-0.372399	0.620702	-0.470742	-0.197133	0.282268	-0.395975	-0.523185	0.17683	-0.257062	-0.0253656	0.181366	-0.345714	-0.428389	-0.549303	0.318762	-0.333947	-0.620187	-0.239387	0.560505	0.67752	0.282802	0.260245	0.0470752	-0.303929	-0.0717425	0.0435936	-0.476018	0.00841434	0.402687	-0.251133	0.377092	-0.517382	-0.536926	-0.179903	0.645017	0.410091	0.491685	0.283657	-0.469969	-0.367403	-0.640756	-0.0919546	-0.224453	-0.51196	0.27104	0.401143	0.480991
Endothelium	0.760497	0.608377	-0.486367	0.853896	-0.374717	-0.572966	0.514569	-0.512501	-0.103952	0.667527	-0.393838	0.565674	0.294479	-0.668185	-0.616418	-0.688593	0.693911	-0.42723	-0.737018	-0.0704434	0.80404	0.71679	0.655409	0.538129	0.434131	-0.514504	0.154019	-0.442662	-0.58157	-0.202305	0.632881	-0.838754	0.0654712	-0.572971	-0.835561	-0.377866	0.700501	0.529875	0.296244	0.119192	-0.556179	0.24652	-0.713835	0.587362	-0.497719	-0.115247	0.655247	0.388863	0.634425
CAF	0.240064	0.597531	-0.307186	-0.21554	-0.484326	0.304678	0.577769	0.283912	-0.453594	0.187288	-0.115548	-0.316385	-0.234699	-0.458675	-0.650764	-0.786378	0.605636	0.414681	-0.566905	0.336967	-0.200051	0.232012	0.612111	0.0238342	-0.380445	0.482902	-0.501278	0.542058	0.126931	-0.454534	0.584768	0.156609	0.407213	0.728264	-0.379456	-0.329713	-0.0802971	-0.617144	0.372465	-0.407055	-0.54481	0.692506	-0.497604	0.324976	0.0146503	0.594207	0.752822	-0.467197	0.639149
Matrix	0.138988	0.537627	-0.279999	-0.114936	-0.365393	-0.268339	-0.125236	-0.300268	-0.362524	-0.0766797	-0.252186	-0.190157	-0.213959	-0.250784	-0.725551	-0.576936	0.452397	-0.0226639	-0.552718	0.395923	0.0377201	0.166416	0.579412	-0.0158345	-0.491537	0.0326238	-0.236027	0.449748	0.436809	-0.532752	0.43777	0.172531	0.227996	0.0976875	-0.206899	-0.34015	-0.0500632	-0.0509439	0.128812	-0.332295	-0.490653	0.551614	-0.564323	0.0187944	0.384505	0.421582	0.376084	-0.383973	0.465649
Matrix_remodeling	-0.226465	0.473772	-0.525208	-0.313852	-0.555041	0.53791	0.602046	-0.208904	-0.466463	-0.311128	-0.195836	-0.452121	-0.361608	-0.0289205	-0.757509	-0.670567	0.297861	-0.482487	-0.261442	0.486325	-0.37755	0.45158	0.476944	-0.239795	-0.703255	0.0919454	-0.209949	-0.0783696	0.0360555	-0.428047	0.400921	-0.0790568	0.134443	0.333162	-0.0400086	-0.501899	0.137017	0.0335142	0.636266	0.0951066	-0.393734	0.589673	-0.617849	0.0399487	0.453449	-0.0991685	0.403817	0.316383	0.46343
Protumor_cytokines	-0.0366426	0.0953616	-0.198621	0.300178	-0.287691	0.510258	0.511323	-0.479347	-0.157538	0.447363	0.106934	-0.0898937	-0.328945	-0.240275	-0.45798	-0.28132	0.217162	-0.187122	0.286095	0.13936	0.138163	0.489838	0.389258	-0.0944793	-0.560015	0.225627	-0.300831	-0.0608712	-0.0638816	-0.584196	0.206148	0.224046	0.177674	-0.155651	-0.251702	-0.508097	0.252048	-0.343468	0.408488	0.555106	-0.486474	0.231126	-0.504656	-0.155379	-0.174678	-0.12515	-0.0399245	-0.0809282	0.525556
Neutrophil_signature	0.176619	-0.107311	0.123285	0.587964	-0.269446	-0.164836	-0.0462084	-0.37872	0.353701	0.0697306	-0.325134	-0.00595496	-0.418358	-0.238191	-0.389534	-0.168887	-0.0136314	0.756786	-0.374304	-0.469909	0.408277	0.387947	0.256862	-0.145353	0.15161	-0.205322	-0.683741	-0.131557	-0.216033	-0.0983444	0.0316225	-0.0499689	0.260543	-0.334612	-0.26921	-0.316634	0.409213	-0.412595	-0.0300773	0.1548	0.766609	0.0849014	-0.140145	0.138133	-0.155286	-0.509116	-0.520366	-0.413586	-0.250558
Granulocyte_traffic	0.714299	-0.144242	-0.328731	0.67656	-0.246508	0.433115	0.691603	-0.26551	0.438778	-0.0997368	0.0799683	-0.42027	-0.320589	-0.148305	-0.575389	-0.532681	0.623274	0.533511	-0.190333	-0.192476	0.492345	0.767985	-0.0923602	-0.587992	-0.378613	0.297234	-0.777999	-0.351357	-0.515537	0.162724	0.105159	-0.0303979	0.14334	-0.457046	0.0939012	-0.490097	0.845622	0.178334	0.333834	0.286757	0.592494	-0.214461	-0.532881	0.38584	0.695981	-0.510104	-0.230419	-0.175766	0.0989896
TAM	0.792368	0.344994	-0.0405035	0.783669	0.496087	0.529482	0.890419	-0.581635	-0.312106	0.61918	-0.0965081	0.438972	-0.33422	0.139804	-0.813566	0.574615	0.767716	0.00292414	-0.640474	0.449153	0.653045	0.921455	0.541576	-0.74832	0.692085	0.380666	-0.760776	0.640817	0.113224	-0.235256	0.334013	-0.0550596	0.192384	-0.0814597	-0.622938	-0.403269	0.748339	0.575611	0.335633	0.679721	0.0957748	-0.0460829	-0.0354333	0.288415	0.227495	-0.622693	-0.361044	0.354071	-0.187205
Macrophage_and_DC_traffic	0.752988	0.694144	-0.385824	0.777021	0.144972	0.457271	0.693219	-0.491645	0.0558072	0.665495	0.465604	0.189185	-0.375827	0.399656	-0.780903	0.659214	0.766102	0.412586	-0.447605	-0.0478695	0.645062	0.760461	0.211692	-0.746028	0.220255	0.239998	-0.820053	0.410343	-0.609893	0.190369	0.236854	0.314633	-0.0529131	-0.354308	-0.716927	-0.203944	0.696462	-0.357669	0.230485	0.608947	-0.0604086	0.0528769	-0.0223703	0.145293	0.460975	0.0202513	-0.485465	-0.114038	-0.291042
MDSC	0.765861	-0.147113	-0.574014	0.640102	-0.0151341	0.339658	0.47154	-0.46274	0.237618	0.237059	0.354793	-0.18417	-0.59728	-0.132822	-0.665744	0.51763	0.693108	0.199127	-0.107417	-0.618287	0.845426	0.724848	0.354593	-0.617586	0.335493	-0.0773638	-0.641793	-0.327923	0.135865	-0.224538	-0.0158716	0.143559	0.270796	-0.103116	-0.402509	-0.30377	0.624803	0.507603	-0.246338	0.364582	0.236041	-0.151541	-0.701905	0.0832413	0.0823368	-0.551084	-0.0615167	0.15167	0.182411
MDSC_traffic	0.683679	0.0878949	-0.214209	0.510252	0.209953	0.384838	0.598139	-0.209017	-0.0341732	0.153737	0.13296	-0.219705	-0.405725	0.0248268	-0.546143	-0.155014	0.519361	0.103258	0.296788	-0.236403	0.273591	0.606504	-0.074944	-0.389205	0.281852	0.061085	-0.705799	0.206982	-0.398273	-0.072406	-0.0559967	0.114137	0.458128	-0.499931	-0.501768	-0.465096	0.649985	0.22418	0.48528	0.479302	0.472737	-0.345173	-0.466093	0.11064	-0.120832	-0.486163	-0.445204	0.061174	0.0857812
Th2_signature	0.596635	-0.00393593	0.0202086	0.146242	0.323889	0.0915165	0.327292	0.347871	0.663108	0.276732	0.304124	-0.120864	-0.590278	-0.693989	0.0941505	0.581045	-0.496678	0.234097	0.440087	-0.415196	0.48845	-0.0529734	-0.424445	-0.0382096	0.52219	0.210008	-0.382575	-0.612501	0.200624	0.221353	-0.569473	-0.0973049	0.217285	-0.311182	-0.244032	-0.363566	-0.0235725	0.111104	-0.501117	0.216406	0.218437	0.207495	0.404545	0.362702	-0.464841	-0.425954	-0.19243	-0.376241	0.585314
Treg_and_Th2_traffic	0.271912	0.0422133	0.224164	0.499433	-0.324937	0.456185	-0.0640752	-0.763963	-0.260137	-0.538782	0.417291	0.133299	-0.466205	-0.47671	-0.426772	-0.016127	-0.294514	-0.337961	0.193573	-0.11173	0.343964	0.141859	-0.261314	-0.165419	0.341415	-0.266397	-0.481512	-0.632702	0.260577	-0.0221665	-0.0824496	-0.166182	0.154945	0.517393	0.102487	0.176174	0.0681523	-0.279365	-0.144157	0.465034	0.17158	0.219193	-0.192921	-0.480647	0.253678	-0.110241	-0.744173	0.318636	-0.395148
Treg	0.826365	0.457585	-0.0662892	0.571471	-0.383197	0.375984	0.564242	-0.237132	0.509144	0.531482	0.584772	-0.219697	-0.333736	-0.666957	-0.1428	0.249513	0.553559	0.090479	-0.0108822	-0.0150368	0.782906	0.542806	-0.454821	-0.0822902	-0.0150385	0.0810738	-0.648794	-0.0890117	0.109171	0.121851	-0.186684	-0.42143	0.280793	0.423509	-0.122415	0.319582	-0.00420371	0.31285	-0.670006	0.68533	-0.0303996	-0.0278533	-0.762615	-0.18556	-0.401822	0.173687	-0.141747	-0.314082	-0.102163
M1_signature	0.674068	0.433409	-0.55026	0.449409	-0.429122	-0.410624	0.569841	-0.357215	-0.29392	0.473065	0.0586672	0.150642	0.508058	-0.231895	-0.664033	0.161522	0.265236	-0.145965	-0.473722	-0.304953	0.31868	0.648914	-0.391431	-0.60354	-0.0561428	-0.10049	-0.306645	-0.0788382	-0.412296	0.522549	-0.188942	0.0241688	0.263538	0.0187837	-0.52109	-0.206603	0.536502	0.531643	0.486065	0.0812581	0.609926	0.156489	-0.337081	-0.147619	-0.503318	-0.0524971	-0.268636	-0.0380509	0.309514
MHC-II	0.995891	0.849216	-0.0366271	0.842646	0.567054	0.319824	0.909089	-0.379106	-0.46453	0.645766	0.387259	0.425367	0.528338	-0.259314	-0.960449	0.829501	0.67948	0.497384	-0.870157	0.243675	0.748126	0.816352	-0.283656	-0.657638	0.534059	0.563732	-0.679271	0.469016	-0.366009	-0.23154	-0.455341	-0.802891	0.53531	0.541522	-0.953804	-0.131258	0.53151	0.67428	0.0317595	0.560998	0.373419	0.0499713	-0.4124	0.505554	-0.306737	0.358485	-0.586404	-0.475812	0.541735
Antitumor_cytokines	0.85904	0.787874	-0.163379	0.789044	0.509986	0.390015	0.512716	-0.220898	0.439367	0.344938	0.0315912	0.035089	0.0954214	0.0576546	-0.657467	0.574277	0.616217	0.551247	-0.532835	-0.1829	0.672459	0.772446	0.394093	-0.507123	0.264291	-0.0281119	-0.489648	0.140223	-0.188231	-0.367731	-0.392608	0.289526	0.654285	0.572382	-0.618186	-0.317182	0.599977	0.640957	0.308917	0.0397713	0.59281	0.182236	-0.237115	-0.105506	0.0383652	-0.163694	-0.0977771	0.0841167	0.505022
Co-activation_molecules	0.685649	0.678369	-0.217735	0.383317	-0.201834	0.173423	0.469404	-0.376705	-0.278793	0.288208	0.178602	0.235225	0.212951	0.0569705	-0.740717	0.62706	0.657903	-0.228719	-0.350986	0.0677167	0.437819	0.533156	0.272764	-0.603509	0.290306	0.455633	-0.638382	0.167908	-0.53511	-0.294413	-0.126735	-0.0217449	0.444163	0.236472	-0.173484	-0.02785	0.477332	0.310244	0.159278	0.219454	0.171103	-0.213774	-0.309058	-0.225911	0.129046	-0.0681636	-0.398046	-0.392508	-0.185203
B_cells	0.812554	0.662672	-0.0495411	0.410107	0.0363892	-0.603804	-0.1655	-0.0313844	0.395784	-0.528467	0.212139	0.340248	-0.322493	-0.326437	-0.247176	0.235672	0.358675	0.447087	0.304389	-0.0998075	0.840734	0.454915	-0.415235	-0.0966137	0.0979943	-0.130419	-0.603236	0.0660661	-0.238074	0.386407	0.0986275	0.0622241	0.0953339	0.501694	-0.557803	0.182233	0.636162	-0.369413	-0.396642	0.0773433	0.713201	-0.118075	0.278894	0.257435	-0.445422	-0.505859	-0.534364	-0.300697	0.248385
NK_cells	0.869928	0.700708	-0.251269	0.350192	0.202111	-0.148208	0.201291	0.422114	0.114427	0.0837405	0.38176	0.475834	0.0421755	-0.387952	-0.642073	0.549038	0.468317	0.507003	0.0455367	-0.0762125	0.639658	0.566021	-0.00509047	-0.446458	0.411008	-0.049253	-0.657137	0.0357706	-0.39041	0.19326	-0.108226	-0.408826	-0.373072	0.0783888	-0.317263	0.266005	0.491985	-0.364756	-0.304611	0.33003	0.495877	-0.539097	-0.126106	-0.276824	-0.0955302	-0.215329	-0.159595	-0.448132	-0.378486
Checkpoint_molecules	0.922618	0.804517	-0.362077	0.728138	0.000179143	0.572388	0.730229	-0.514748	-0.425464	0.491792	0.725807	-0.114981	-0.399393	-0.393849	-0.452773	0.738155	0.906554	-0.0863948	0.134109	0.420411	0.775222	0.710796	-0.10524	-0.62138	0.550335	0.274022	-0.542392	0.275214	-0.551665	-0.112213	-0.43757	-0.682208	-0.087699	0.237445	-0.688752	-0.220746	0.642335	0.611834	-0.322943	0.60348	0.0169884	-0.35704	-0.586501	-0.315182	0.496348	-0.103565	-0.119044	-0.666226	-0.282637
Effector_cells	0.953617	0.781595	-0.428996	0.469132	0.447358	0.363949	0.498268	0.142742	0.143372	0.418945	0.665192	0.372464	0.557815	-0.200797	-0.55852	0.90479	0.744966	0.533927	-0.0613054	0.385996	0.77234	0.713167	-0.431408	-0.667253	0.560991	0.420083	-0.754253	-0.514448	-0.420471	0.388184	-0.143651	-0.526024	-0.270216	0.122964	-0.427251	0.477842	0.455583	-0.565586	0.236568	0.673928	0.343853	-0.691767	-0.596508	-0.528467	-0.422565	-0.43538	-0.23955	-0.528362	-0.350358
T_cells	0.854377	0.688642	-0.236517	0.677915	0.480327	0.340858	0.583342	-0.0546178	-0.507174	0.26804	0.64079	-0.27271	0.123496	-0.408939	-0.70378	0.749978	0.750804	0.362095	-0.331321	0.0576067	0.699141	0.63246	-0.436292	-0.299418	0.635249	0.270362	-0.439942	-0.461664	-0.212141	0.170184	-0.0898025	-0.631858	0.114834	0.259626	-0.398263	0.445463	0.605809	-0.416305	-0.126167	0.520362	0.241121	-0.634333	-0.643356	-0.37948	0.0361084	0.209812	-0.108147	-0.386075	-0.10797
Th1_signature	0.827891	0.303606	-0.292172	0.37891	0.433527	0.125579	0.617473	-0.114226	0.181766	0.349771	0.117309	-0.243437	-0.201052	-0.126237	0.0745487	0.67016	0.420407	0.635675	0.568726	0.534256	0.652645	0.402853	-0.0107852	-0.428001	0.154085	-0.243927	-0.5885	-0.332319	0.223292	0.235069	-0.517032	-0.286735	-0.273029	-0.0353118	-0.231503	0.366966	0.371019	-0.472756	0.0517134	0.332307	0.369355	-0.174126	-0.561773	0.107675	0.172194	0.177919	-0.495506	-0.532551	-0.147514
Effector_cell_traffic	0.894653	0.830505	0.211788	0.810026	0.617059	-0.450763	0.652881	-0.502469	0.00597829	0.404068	0.579529	0.0505826	0.202895	0.117587	-0.815956	0.797928	0.761005	0.449948	-0.741705	0.0379597	0.716338	0.67388	0.468372	-0.659637	0.472947	0.463312	-0.633492	0.0159259	-0.276705	-0.206567	-0.281924	-0.19199	-0.140827	0.098426	-0.826208	0.176142	0.741179	0.516169	-0.462745	0.448599	0.0539087	-0.485502	-0.560569	-0.698508	-0.478333	0.55796	-0.4006	-0.110127	-0.471114
MHC-I	0.933319	0.705082	-0.529019	0.851239	-0.110123	0.725667	0.80362	0.410084	-0.726472	0.531284	0.534544	0.00146038	0.5817	0.596839	-0.958599	0.675593	0.940962	-0.710288	-0.781023	-0.217368	0.753605	0.69134	0.18547	0.461187	0.644245	-0.233601	0.110053	0.527262	-0.901782	-0.613052	0.306794	-0.482657	0.210743	0.326689	-0.392678	-0.682834	0.463578	0.565689	0.719058	0.513704	-0.520552	-0.464553	-0.60821	-0.626205	0.196079	0.0178092	0.225727	-0.453519	0.00906093
EMT_signature	-0.173092	0.282302	0.269619	-0.00775575	-0.7999	-0.337593	-0.0543541	-0.349699	-0.73732	-0.259734	-0.303003	-0.401764	0.3449	0.318225	-0.677498	-0.583025	0.258745	-0.277568	-0.520035	-0.289125	0.579874	0.353135	0.481504	0.215363	0.119223	0.208528	5.73489e-05	0.353889	-0.619355	-0.61926	0.652718	-0.250387	0.260202	-0.140953	0.0385763	0.176243	-0.036009	-0.632215	0.167382	-0.0146017	-0.830338	0.198338	-0.226596	-0.595292	-0.278756	0.341005	0.436835	-0.00321914	-0.211968
Tumor_proliferation	-0.365247	0.309882	-0.650468	-0.16697	-0.504422	0.19626	-0.35221	0.410014	-0.617656	0.278207	-0.255866	0.137162	0.566095	0.490339	-0.210525	0.110421	0.656402	-0.780417	-0.363066	-0.313446	0.484654	0.420194	0.50143	0.503701	-0.190256	-0.265094	0.344328	0.00177032	-0.515293	-0.802632	0.585553	0.357777	-0.240471	-0.688888	0.411041	0.235367	-0.260351	-0.347751	0.449033	-0.675215	-0.780992	-0.439828	-0.659708	-0.395907	0.541979	-0.198224	0.401594	-0.41476	-0.583501
[truncated: 47 more columns]

## Sheet: sheet3
consensus_clustering
ID	TME Cluster
TARGET-40-0A4HLD	Depleted
TARGET-40-0A4HMC	Immune-Enriched Fibrotic
TARGET-40-0A4HX8	Immune-Enriched Non-Fibrotic
TARGET-40-0A4HXS	Immune-Enriched Fibrotic
TARGET-40-0A4HY5	Fibrotic
TARGET-40-0A4I0Q	Fibrotic
TARGET-40-0A4I0U	Immune-Enriched Non-Fibrotic
TARGET-40-0A4I0W	Fibrotic
TARGET-40-0A4I3S	Immune-Enriched Non-Fibrotic
TARGET-40-0A4I3W	Depleted
TARGET-40-0A4I42	Depleted
TARGET-40-0A4I48	Immune-Enriched Fibrotic
TARGET-40-0A4I4A	Immune-Enriched Non-Fibrotic
TARGET-40-0A4I4M	Immune-Enriched Fibrotic
TARGET-40-0A4I4O	Fibrotic
TARGET-40-0A4I5B	Immune-Enriched Fibrotic
TARGET-40-0A4I65	Fibrotic
TARGET-40-0A4I6O	Immune-Enriched Fibrotic
TARGET-40-0A4I8O	Fibrotic
TARGET-40-0A4I8S	Immune-Enriched Non-Fibrotic
TARGET-40-0A4I8U	Depleted
TARGET-40-0A4I9K	Fibrotic
TARGET-40-NAAEDA	Immune-Enriched Fibrotic
TARGET-40-NAAEDD	Depleted
TARGET-40-NAAEDH	Immune-Enriched Fibrotic
TARGET-40-NAAEDI	Immune-Enriched Fibrotic
TARGET-40-NAASJI	Depleted
TARGET-40-NAASJK	Depleted
TARGET-40-PAKFVX	Depleted
TARGET-40-PAKUZU	Fibrotic
TARGET-40-PAKXLD	Depleted
TARGET-40-PAKZZK	Fibrotic
TARGET-40-PALECC	Fibrotic
TARGET-40-PALFYN	Immune-Enriched Fibrotic
TARGET-40-PALHRL	Fibrotic
TARGET-40-PALKDP	Depleted
TARGET-40-PALKGN	Immune-Enriched Fibrotic
TARGET-40-PALWWX	Fibrotic
TARGET-40-PALZGU	Fibrotic
TARGET-40-PAMEKS	Fibrotic
TARGET-40-PAMHLF	Fibrotic
TARGET-40-PAMHYN	Depleted
TARGET-40-PAMJXS	Fibrotic
TARGET-40-PAMLKS	Depleted
TARGET-40-PAMRHD	Fibrotic
TARGET-40-PAMTCM	Depleted
TARGET-40-PAMYYJ	Fibrotic
TARGET-40-PANGPE	Fibrotic
TARGET-40-PANGRW	Fibrotic
TARGET-40-PANMIG	Fibrotic
TARGET-40-PANPUM	Depleted
TARGET-40-PANSEN	Depleted
TARGET-40-PANVJJ	Immune-Enriched Non-Fibrotic
TARGET-40-PANXSC	Immune-Enriched Non-Fibrotic
TARGET-40-PANZHX	Immune-Enriched Fibrotic
TARGET-40-PANZZJ	Fibrotic
TARGET-40-PAPIJR	Immune-Enriched Fibrotic
TARGET-40-PAPKWD	Depleted
TARGET-40-PAPNVD	Depleted
TARGET-40-PAPWWC	Fibrotic
TARGET-40-PAPXGT	Immune-Enriched Non-Fibrotic
TARGET-40-PARBGW	Fibrotic
TARGET-40-PARDAX	Depleted
TARGET-40-PARFTG	Fibrotic
TARGET-40-PARGTM	Depleted
TARGET-40-PARJXU	Fibrotic
TARGET-40-PARKAF	Fibrotic
TARGET-40-PASEBY	Immune-Enriched Non-Fibrotic
TARGET-40-PASEFS	Depleted
TARGET-40-PASFCV	Immune-Enriched Fibrotic
TARGET-40-PASKZZ	Fibrotic
TARGET-40-PASNZV	Immune-Enriched Fibrotic
TARGET-40-PASRNE	Fibrotic
TARGET-40-PASSLM	Depleted
TARGET-40-PASUUH	Immune-Enriched Non-Fibrotic
TARGET-40-PASYUK	Immune-Enriched Fibrotic
TARGET-40-PATAWV	Depleted
TARGET-40-PATEEM	Depleted
TARGET-40-PATJVI	Immune-Enriched Non-Fibrotic
TARGET-40-PATKSS	Depleted
TARGET-40-PATMIF	Immune-Enriched Fibrotic
TARGET-40-PATMPU	Depleted
TARGET-40-PATMXR	Depleted
TARGET-40-PATPBS	Fibrotic
TARGET-40-PATUXZ	Depleted
TARGET-40-PAUBIT	Fibrotic
TARGET-40-PAUTWB	Immune-Enriched Fibrotic
TARGET-40-PAUTYB	Immune-Enriched Non-Fibrotic
TARGET-40-PAUUML	Depleted
TARGET-40-PAUVUL	Depleted
TARGET-40-PAUXPZ	Depleted
TARGET-40-PAUYTT	Depleted
TARGET-40-PAVALD	Depleted
TARGET-40-PAVCLP	Immune-Enriched Fibrotic
TARGET-40-PAVDTY	Fibrotic
TARGET-40-PAVECB	Fibrotic

## Sheet: sheet4
TIDE Results
ID	No benefits	Responder	TIDE	IFNG	MSI Expr Sig	Merck18	CD274	CD8	CTL.flag	Dysfunction	Exclusion	MDSC	CAF	TAM M2
TARGET-40-PAMTCM	FALSE	FALSE	2.15	-0.86	0.99	-0.93	-0.93	1.49	FALSE	-1.74	2.15	0.18	0.05	0.08
TARGET-40-NAAEDH	FALSE	FALSE	2.11	0.97	0.33	1.2	0.27	1.58	TRUE	2.11	-0.64	-0.09	-0.01	-0.01
TARGET-40-0A4I0U	FALSE	FALSE	2.07	0	0.5	0.46	-0.42	1	TRUE	2.07	-2.46	-0.19	-0.13	-0.04
TARGET-40-PALFYN	FALSE	FALSE	1.75	1.84	0.66	2.06	2.42	2.4	TRUE	1.75	0.1	-0.01	0.06	-0.05
TARGET-40-PAMEKS	FALSE	FALSE	1.71	-0.39	0.16	-0.23	2.31	-0.26	FALSE	-1.55	1.71	0.1	0.15	0
TARGET-40-PAVALD	TRUE	FALSE	1.59	-1.43	0.9	-1.02	-1.94	-0.25	FALSE	-1.25	1.59	0.16	0.03	0.05
TARGET-40-PANGPE	FALSE	FALSE	1.37	0.22	0.38	-0.11	-0.08	-0.55	FALSE	-0.82	1.37	0.05	0.15	0
TARGET-40-PALKGN	FALSE	FALSE	1.32	-0.47	0.08	0.49	-0.01	0.58	TRUE	1.32	0.36	0.02	0	0.02
TARGET-40-0A4I5B	FALSE	FALSE	1.32	1.2	0.32	1.23	1.57	1.24	TRUE	1.32	-1.22	-0.06	-0.08	-0.06
TARGET-40-PAKXLD	FALSE	FALSE	1.27	-0.5	0.49	-0.61	-1.2	-0.48	FALSE	-0.63	1.27	0.11	0.03	0.04
TARGET-40-PASYUK	FALSE	FALSE	1.2	3.1	0.92	2.42	2.38	2.97	TRUE	1.2	-2.2	-0.21	-0.06	-0.07
TARGET-40-PARJXU	FALSE	FALSE	1.17	-0.99	0.58	-0.34	0.33	-0.69	FALSE	-0.42	1.17	0.08	0.19	-0.09
TARGET-40-0A4HMC	FALSE	FALSE	1.11	0.37	0.16	0.6	0.7	0.45	TRUE	1.11	-1.03	-0.1	-0.06	-0.01
TARGET-40-PALHRL	FALSE	FALSE	1.09	-0.41	0.92	-0.22	-0.28	-0.71	FALSE	-0.19	1.09	0.14	-0.03	0.04
TARGET-40-PAVECB	FALSE	FALSE	1.08	-0.68	0.05	-0.47	1.34	-0.89	FALSE	0.19	1.08	0.02	0.17	0
TARGET-40-PATKSS	FALSE	FALSE	1.07	-0.71	0.6	-1.12	-1.92	-1.01	FALSE	-0.44	1.07	0.1	0.04	0.03
TARGET-40-0A4I0Q	FALSE	FALSE	0.99	0.15	0.82	-0.17	-0.46	0.19	FALSE	-0.4	0.99	0.04	0.13	0
TARGET-40-PANZZJ	FALSE	FALSE	0.98	-0.08	0.87	0	-1.1	0.72	FALSE	-0.29	0.98	0.02	0.05	0.06
TARGET-40-0A4I4A	FALSE	FALSE	0.98	0.69	0.46	0.28	0.52	0.93	TRUE	0.98	-1.26	-0.2	0.04	-0.01
TARGET-40-0A4I65	FALSE	FALSE	0.96	-0.22	0.37	-0.56	-0.14	-0.26	FALSE	-0.04	0.96	0.04	0.09	0.01
TARGET-40-PAUUML	FALSE	FALSE	0.96	-0.95	0.52	-1.37	-1.4	-0.81	FALSE	-0.88	0.96	0.09	0.02	0.05
TARGET-40-PAUYTT	FALSE	FALSE	0.95	-0.95	0.14	-0.74	-1.63	-0.83	FALSE	-0.46	0.95	0.09	0.04	0.01
TARGET-40-PAMLKS	FALSE	FALSE	0.92	-0.79	0.82	-0.64	-1.8	-0.49	FALSE	-1.07	0.92	0.14	-0.13	0.11
TARGET-40-NAAEDA	FALSE	FALSE	0.84	-0.82	0.41	-0.18	-0.37	0.51	FALSE	0.63	0.84	0.02	0.08	0.02
TARGET-40-PAPWWC	FALSE	FALSE	0.82	0.38	0.94	-0.01	-0.33	-0.43	FALSE	-0.66	0.82	0.07	0	0.05
TARGET-40-PAMHLF	FALSE	FALSE	0.8	0.5	0.33	0.14	-0.49	-0.1	FALSE	-0.19	0.8	0.01	0.12	0
TARGET-40-PARKAF	FALSE	FALSE	0.76	-0.57	0.85	-0.37	0.28	-1.17	FALSE	-1.01	0.76	0.01	0.08	0.02
TARGET-40-PAMJXS	FALSE	FALSE	0.71	-0.26	0.59	-0.1	0.55	-0.17	FALSE	-0.02	0.71	0.06	0.06	-0.03
TARGET-40-PAUBIT	FALSE	FALSE	0.7	0.21	0.43	0.23	-0.89	0.43	FALSE	0.28	0.7	-0.01	0.13	-0.01
TARGET-40-NAAEDD	FALSE	FALSE	0.7	-0.88	0.94	-1.17	-1.35	-1.21	FALSE	-0.83	0.7	0.16	-0.12	0.05
TARGET-40-PASUUH	FALSE	FALSE	0.69	1.95	0.67	2.19	1.2	3.18	TRUE	0.69	-0.68	0.01	-0.14	0
TARGET-40-PANMIG	FALSE	FALSE	0.68	-0.2	0.31	-0.3	-0.63	-0.7	FALSE	0.12	0.68	-0.03	0.15	-0.01
TARGET-40-0A4I6O	FALSE	FALSE	0.64	0.56	0.83	0.23	1.44	-0.13	FALSE	-0.69	0.64	0.03	0.11	-0.04
TARGET-40-PAPKWD	FALSE	FALSE	0.64	-0.5	0.81	-0.46	-0.68	-0.75	FALSE	-1.23	0.64	0.13	-0.09	0.04
TARGET-40-PALKDP	FALSE	FALSE	0.64	-0.78	0.84	-0.61	-0.7	-0.73	FALSE	-0.92	0.64	0.08	0	0.01
TARGET-40-PANPUM	FALSE	FALSE	0.6	-0.78	0.31	-0.58	-1.59	1.15	FALSE	-0.22	0.6	0.03	0.02	0.04
TARGET-40-PALWWX	FALSE	FALSE	0.58	0.05	0.78	0.11	0.04	-0.11	FALSE	-0.22	0.58	0.06	0.05	-0.04
TARGET-40-0A4HY5	FALSE	FALSE	0.57	0.23	0.83	0.15	1.52	-0.05	FALSE	-0.52	0.57	0.13	0.03	-0.09
TARGET-40-PANVJJ	FALSE	FALSE	0.57	0.33	0.23	0.38	0.23	0.36	FALSE	-0.13	0.57	-0.01	0.13	-0.02
TARGET-40-0A4I4O	FALSE	FALSE	0.56	-0.88	0.51	-0.67	-1.45	-0.65	FALSE	0.43	0.56	0.04	0.06	0
TARGET-40-PAKFVX	FALSE	FALSE	0.56	-1.04	0.93	-0.2	-0.3	-0.39	FALSE	-0.15	0.56	0.08	0	-0.01
TARGET-40-PARFTG	FALSE	FALSE	0.55	0.04	0.91	-0.01	-0.44	-1.03	FALSE	-0.57	0.55	0.01	0.01	0.04
TARGET-40-0A4I0W	FALSE	FALSE	0.53	-0.42	0.42	-0.09	-0.03	-0.3	FALSE	0.56	0.53	-0.02	0.13	-0.02
TARGET-40-0A4I9K	FALSE	FALSE	0.52	0.09	0.34	-0.09	-0.03	-0.36	FALSE	-0.05	0.52	-0.06	0.13	0
TARGET-40-PAMYYJ	FALSE	FALSE	0.51	0.06	0.8	0.03	-0.05	-0.14	FALSE	0.02	0.51	0.02	0.01	0.05
TARGET-40-PAUTYB	FALSE	FALSE	0.43	1.54	0.5	1.2	0.32	0.71	TRUE	0.43	-0.98	-0.03	-0.1	-0.02
TARGET-40-PATAWV	FALSE	FALSE	0.42	-0.55	0.91	-0.17	-0.28	-0.12	FALSE	-1.11	0.42	0.03	0.03	0
TARGET-40-PARGTM	FALSE	FALSE	0.42	-0.82	0.65	-0.68	-0.14	-1.52	FALSE	-0.94	0.42	0.03	0.03	0
TARGET-40-PASSLM	FALSE	FALSE	0.41	-1.12	0.68	-0.85	-0.33	-0.84	FALSE	-1.04	0.41	0.07	-0.02	0.01
TARGET-40-PASKZZ	FALSE	FALSE	0.4	-0.96	0.11	-0.49	-0.83	-0.95	FALSE	-0.03	0.4	-0.03	0.11	0
TARGET-40-PANGRW	FALSE	FALSE	0.35	-0.27	0.82	0.13	0.67	1.35	FALSE	-0.16	0.35	-0.06	0.08	0.03
TARGET-40-PALZGU	FALSE	FALSE	0.34	0.71	0.68	0.26	0.11	-0.24	FALSE	-0.38	0.34	0.07	-0.03	0
TARGET-40-PATMIF	FALSE	FALSE	0.33	0.44	0.2	0.6	0.21	0.36	TRUE	0.33	-0.66	-0.05	-0.02	-0.05
TARGET-40-PAVDTY	FALSE	FALSE	0.31	-0.16	0.26	0.13	-1.71	-1.25	FALSE	0.18	0.31	0	0.05	-0.01
TARGET-40-NAAEDI	FALSE	FALSE	0.3	-0.03	0.32	0.22	-0.12	0.03	FALSE	1.09	0.3	0.01	0.06	-0.05
TARGET-40-PATMXR	FALSE	FALSE	0.29	-0.38	0.76	-0.56	-0.42	-1.22	FALSE	-0.67	0.29	0.04	-0.03	0.03
TARGET-40-PATPBS	FALSE	FALSE	0.26	-0.11	0.56	-0.15	1.42	-0.89	FALSE	-1.03	0.26	0	0.05	-0.01
TARGET-40-PAKUZU	FALSE	FALSE	0.24	0.11	0.3	0.25	0.24	0.15	FALSE	0.27	0.24	0.04	0.01	-0.02
TARGET-40-PASEFS	FALSE	FALSE	0.22	-0.9	0.51	-1.24	-0.78	0.3	FALSE	-0.94	0.22	0.07	-0.09	0.05
TARGET-40-PALECC	FALSE	FALSE	0.2	-0.47	0.62	-0.49	-0.42	-0.2	FALSE	-0.3	0.2	-0.02	0.05	-0.01
TARGET-40-PASFCV	FALSE	FALSE	0.09	1.01	0.34	0.72	0.28	-0.79	FALSE	0.02	0.09	-0.08	0.13	-0.06
TARGET-40-PATJVI	FALSE	FALSE	0.09	1.54	0.6	1.34	2.76	1.44	TRUE	0.09	-0.18	0.07	-0.06	-0.04
TARGET-40-0A4HXS	FALSE	FALSE	0.07	1.8	0.79	1.13	2.28	0.34	FALSE	-0.6	0.07	0	0.07	-0.08
TARGET-40-PAUXPZ	FALSE	TRUE	0	-1.1	0.1	-0.91	-1.2	-0.84	FALSE	0.55	0	-0.01	0.02	0.01
TARGET-40-PATMPU	FALSE	TRUE	-0.11	-0.2	0.63	-0.52	-0.35	-1.2	FALSE	-0.97	-0.11	0	-0.04	0.02
TARGET-40-PANZHX	FALSE	TRUE	-0.12	1.42	0.9	1.32	1.42	1.33	TRUE	-0.12	0.07	-0.03	0.04	-0.03
TARGET-40-PAVCLP	FALSE	TRUE	-0.15	0.29	0.26	0.33	0.96	-0.49	FALSE	0.74	-0.15	-0.04	0.06	-0.05
TARGET-40-PATEEM	FALSE	TRUE	-0.16	0.28	0.61	-0.06	0.02	1.21	FALSE	-0.71	-0.16	-0.04	-0.03	0.04
TARGET-40-PANSEN	FALSE	TRUE	-0.17	-0.02	0.14	-0.36	-1.03	-0.43	FALSE	0.27	-0.17	-0.05	0.03	0.01
TARGET-40-PAKZZK	FALSE	TRUE	-0.26	0.02	0.43	0.12	0.06	0.31	FALSE	0.09	-0.26	-0.04	-0.01	0.02
TARGET-40-0A4I3W	FALSE	TRUE	-0.3	-0.59	0.5	-0.72	-0.42	-0.58	FALSE	-0.21	-0.3	-0.03	0.02	-0.01
TARGET-40-PAUVUL	FALSE	TRUE	-0.31	0.13	0.39	-0.23	-0.94	-0.13	FALSE	-0.23	-0.31	0.03	-0.07	0.01
TARGET-40-PARDAX	FALSE	TRUE	-0.32	0.17	0.37	-0.33	-0.57	-0.54	FALSE	-0.87	-0.32	0.02	-0.08	0
TARGET-40-0A4I8U	FALSE	TRUE	-0.37	-0.46	0.32	-0.41	-1	-0.67	FALSE	0.5	-0.37	-0.04	-0.04	0.04
TARGET-40-0A4I3S	FALSE	TRUE	-0.4	-0.2	0.68	-0.11	0.57	1.9	FALSE	0.1	-0.4	-0.02	-0.03	-0.01
TARGET-40-PAMRHD	FALSE	TRUE	-0.42	-0.46	0.48	-0.59	-1.05	-1.07	FALSE	-0.63	-0.42	-0.05	-0.04	0.03
TARGET-40-PAMHYN	FALSE	TRUE	-0.51	-0.06	0.16	0.04	-0.68	0.35	FALSE	0.42	-0.51	-0.05	-0.02	0.01
TARGET-40-0A4HX8	FALSE	TRUE	-0.56	0.08	0.04	0.05	-0.51	1.29	FALSE	0.76	-0.56	-0.02	-0.08	0.01
TARGET-40-0A4I8O	FALSE	TRUE	-0.58	-0.25	0.2	-0.17	0.5	-0.43	FALSE	0.52	-0.58	-0.07	0	0
TARGET-40-NAASJI	FALSE	TRUE	-0.6	-0.73	0.9	-0.73	0.06	0.66	FALSE	-0.38	-0.6	-0.07	-0.02	0.01
TARGET-40-0A4I42	FALSE	TRUE	-0.61	-0.01	0.31	-0.52	-0.33	-1.2	FALSE	0.09	-0.61	-0.05	-0.02	-0.03
TARGET-40-PARBGW	FALSE	TRUE	-0.67	1.02	0.75	0.24	0.45	-0.45	FALSE	-0.22	-0.67	-0.03	-0.07	0
TARGET-40-PASNZV	FALSE	TRUE	-0.78	1.52	0.62	1.04	1.18	0.32	FALSE	-0.59	-0.78	-0.03	-0.09	-0.03
TARGET-40-0A4I48	FALSE	TRUE	-0.85	0.39	0.06	0.56	0.24	0.05	FALSE	1.61	-0.85	-0.1	-0.01	-0.03
TARGET-40-PASRNE	FALSE	TRUE	-1.04	0.23	0.26	0.21	0.89	-1.13	FALSE	-0.33	-1.04	-0.07	-0.05	-0.04
TARGET-40-PAUTWB	FALSE	TRUE	-1.05	-0.11	0.1	0.2	0.24	0.24	FALSE	1.29	-1.05	-0.12	-0.06	0.02
TARGET-40-NAASJK	FALSE	TRUE	-1.08	-0.2	0.19	-0.16	0.18	-0.35	FALSE	0.39	-1.08	-0.06	-0.08	0
TARGET-40-PASEBY	FALSE	TRUE	-1.23	-0.1	0.09	0.21	0	-0.65	FALSE	0.6	-1.23	-0.09	-0.06	-0.03
TARGET-40-0A4I4M	FALSE	TRUE	-1.25	0.9	0.09	1.02	1.03	0.67	FALSE	1.14	-1.25	-0.11	-0.06	-0.03
TARGET-40-0A4HLD	FALSE	TRUE	-1.28	-0.92	0.55	-0.67	1.28	0	FALSE	0.65	-1.28	-0.05	-0.1	-0.02
TARGET-40-PANXSC	FALSE	TRUE	-1.3	0.26	0.18	0.51	-0.01	0.86	FALSE	1.49	-1.3	-0.1	-0.09	0.01
TARGET-40-PAPIJR	FALSE	TRUE	-1.35	0.45	0.24	0.45	0.76	-0.07	FALSE	0.98	-1.35	-0.13	-0.05	-0.03
TARGET-40-PAPXGT	FALSE	TRUE	-1.44	0.75	0.2	0.66	0.76	0.42	FALSE	0.31	-1.44	-0.12	-0.08	-0.02
TARGET-40-PATUXZ	FALSE	TRUE	-1.49	-0.04	0.21	-0.41	-0.65	-0.16	FALSE	0.51	-1.49	-0.08	-0.14	0.01
TARGET-40-PAPNVD	FALSE	TRUE	-1.56	-0.44	0.49	-0.55	-0.19	0.14	FALSE	0.46	-1.56	-0.07	-0.18	0.02
TARGET-40-0A4I8S	FALSE	TRUE	-1.78	0.2	0.2	0.32	0.54	0.47	FALSE	1.12	-1.78	-0.14	-0.09	-0.03

## Sheet: sheet5
TIS Signature （Ayers et al. DOI: 10.1172/JCI91190）
Gene
TIGIT
CD27
CD8A
PDCD1LG2
LAG3
CD274
CXCR6
CMKLR1
NKG7
CCL5
PSMB10
IDO1
CXCL9
HLA-DQA1
CD276
STAT1
HLA-DRB1
HLA-E

## Sheet: sheet6
IMvigor210_IMP Risk
ID	UHRF2	COL13A1	GBP1	MT1A	MYC	ACTB	IMP Risk_Score	IMP Risk_level	Best Confirmed Overall Response	binaryResponse	Enrollment IC	IC Level	TC Level	Immune phenotype	FMOne mutation burden per MB	Sex	Race	Intravesical BCG administered	Baseline ECOG Score	Tobacco Use History	Met Disease Status	Sample age	Tissue	Received platinum	Sample collected pre-platinum	Neoantigen burden per MB	sizeFactor	ANONPT_ID	os	censOS	Lund	Lund2	TCGA Subtype
SAM00b9e5c52da9	3.6274	2.97556	3.6878	2.76746	3.45182	4.24017	0.26358	Low_Risk	NE	NA	IC1	IC1	TC0	excluded	NA	M	WHITE	Y	1	PREVIOUS	Visceral	1-2 years	bladder	Y	Y	NA	1.21707	10208	1.90554	1	MS2b2.1	UroB	III
SAM0257bbbbd388	3.65495	2.93969	3.69499	2.82399	3.15276	4.20946	0.233389	Low_Risk	SD	SD/PD	IC1	IC1	TC0	excluded	18	M	WHITE	N	1	PREVIOUS	Visceral	more than 2 years	bladder	Y	Y	4.68627	1.56768	10232	15.6386	1	MS2a1	Genomically unstable	II
SAM025b45c27e05	3.65615	3.09409	3.7191	2.89785	3.51679	4.29947	0.283166	High_Risk	PD	SD/PD	IC1	IC1	TC0	desert	1	M	WHITE	N	0	PREVIOUS	Liver	1-2 years	bladder	Y	N	0.313725	1.64883	10346	8.77207	1	MS2b1	Infiltrated	III
SAM032c642382a7	3.74603	2.98298	3.87195	2.75234	3.45756	4.31657	0.254611	Low_Risk	PD	SD/PD	IC2	IC2+	TC2+	inflamed	44	F	WHITE	N	1	PREVIOUS	Visceral	more than 2 years	bladder	Y	Y	6.19608	1.49481	10166	2.49692	1	MS2b2.2	Basal/SCC-like	IV
SAM04c589eb3fb3	3.62118	2.92884	3.78009	2.60135	3.66129	4.36349	0.255083	Low_Risk	NE	NA	IC1	IC1	TC0	NA	50	M	WHITE	N	2	NEVER	Visceral	(less than) 1 year	bladder	N	NA	NA	0.212295	10257	0.689938	0	MS2b2.1	UroB	III
SAM0571f17f4045	3.74578	2.86872	3.85719	2.76473	3.53644	4.28809	0.262019	Low_Risk	SD	SD/PD	IC2	IC2+	TC0	excluded	2	F	WHITE	N	0	PREVIOUS	LN Only	1-2 years	lymph node	Y	NA	1.47059	1.0322	10085	4.53388	1	MS2b1	Infiltrated	II
SAM065890737112	3.57343	2.9152	3.9011	2.70727	3.3334	4.18561	0.232689	Low_Risk	CR	CR/PR	IC2	IC2+	TC0	inflamed	8	M	WHITE	Y	0	PREVIOUS	LN Only	(less than) 1 year	bladder	Y	Y	NA	1.43874	10341	20.0739	0	MS1b	UroA	II
SAM0684af734db1	3.66513	2.82632	3.48272	2.83044	3.58015	4.23455	0.290254	High_Risk	PR	CR/PR	IC0	IC0	TC0	NA	6	F	WHITE	N	1	PREVIOUS	Visceral	(less than) 1 year	bladder	N	NA	0.921569	1.36119	10041	23.2608	0	MS1b	UroA	I
SAM075e037d95bc	3.68975	2.81944	3.67307	2.74201	3.56505	4.22279	0.274377	Low_Risk	PR	CR/PR	IC1	IC1	TC0	excluded	11	M	WHITE	Y	0	NEVER	Visceral	more than 2 years	kidney	Y	Y	0.745098	0.790563	10273	21.3224	0	MS1b	UroA	I
SAM07a93a28f801	3.52858	3.12344	3.78467	2.752	3.36772	4.28316	0.243365	Low_Risk	PR	CR/PR	IC1	IC1	TC0	excluded	18	M	WHITE	N	1	PREVIOUS	LN Only	(less than) 1 year	bladder	N	NA	2.11765	0.546177	10174	12.846	0	MS2a1	Genomically unstable	II
SAM08cce2fa88f2	3.57154	2.98745	3.52673	2.87059	3.49033	4.24522	0.279906	Low_Risk	SD	SD/PD	IC0	IC0	TC0	excluded	NA	F	WHITE	Y	1	CURRENT	Visceral	more than 2 years	bladder	Y	Y	NA	0.639472	10272	22.1109	0	MS1b	UroA	I
SAM09c84ec0cf34	3.52399	3.08635	3.63078	2.92369	3.33097	4.3123	0.250866	Low_Risk	PD	SD/PD	IC0	IC0	TC0	inflamed	NA	M	WHITE	N	1	PREVIOUS	Liver	(less than) 1 year	NA	Y	N	NA	0.661994	10121	6.50513	1	MS1b	UroA	I
SAM0a0f2bac4b20	3.63956	3.18099	3.75098	2.98018	3.46049	4.28904	0.285949	High_Risk	PD	SD/PD	IC1	IC1	TC1	NA	2	M	WHITE	N	0	NEVER	Liver	(less than) 1 year	kidney	Y	Y	0.215686	1.37594	10082	1.18275	1	MS2b2.2	Basal/SCC-like	III
SAM0a7c2091dd56	3.69378	3.25341	3.80021	2.76309	3.67764	4.33604	0.302829	High_Risk	PD	SD/PD	IC2	IC2+	TC1	excluded	8	M	WHITE	N	1	NEVER	Visceral	(less than) 1 year	bladder	Y	N	1.27451	0.937676	10033	2.62834	1	MS2b2.2	Basal/SCC-like	III
SAM0bdb3428bd13	3.59599	3.05401	3.68436	2.76572	3.56383	4.31545	0.271451	Low_Risk	PD	SD/PD	IC0	IC0	TC0	NA	NA	F	WHITE	N	1	NEVER	Visceral	(less than) 1 year	lymph node	Y	N	NA	1.01875	10312	2.23409	1	MS2b1	Infiltrated	II
SAM0ce9c983b20f	3.65724	3.08512	3.75025	2.87272	3.6118	4.28115	0.295274	High_Risk	PD	SD/PD	IC2	IC2+	TC0	excluded	9	M	WHITE	N	0	NEVER	NA	1-2 years	ureter	Y	Y	NA	0.886362	10070	6.6037	1	MS2b2.2	Basal/SCC-like	III
SAM0d855cff64e6	3.69121	3.0202	3.63943	3.05804	3.70395	4.2308	0.337831	High_Risk	PD	SD/PD	IC1	IC1	TC0	desert	4	F	WHITE	N	1	CURRENT	Visceral	(less than) 1 year	bladder	Y	Y	0.137255	1.13302	10003	2.85832	1	MS2b2.2	Basal/SCC-like	IV
SAM0f956e757453	3.63441	3.19454	3.63178	2.94156	3.57115	4.31331	0.3034	High_Risk	PD	SD/PD	IC1	IC1	TC0	excluded	32	M	WHITE	Y	1	PREVIOUS	Visceral	(less than) 1 year	ureter	N	NA	4.09804	0.730244	10012	10.4148	1	MS2b1	Infiltrated	II
SAM110501d0eedb	3.58164	2.94227	3.83164	2.75517	3.18915	4.26077	0.216237	Low_Risk	PD	SD/PD	IC1	IC1	TC0	desert	21	M	WHITE	Y	1	NEVER	LN Only	more than 2 years	bladder	Y	Y	3.52941	1.17522	10299	4.27105	1	MS2a1	Genomically unstable	II
SAM12502d970c10	3.60414	3.1637	3.61419	2.79498	3.48135	4.22516	0.287661	High_Risk	SD	SD/PD	IC2	IC2+	TC0	inflamed	10	M	WHITE	N	0	PREVIOUS	Visceral	more than 2 years	kidney	Y	Y	1.07843	0.712692	10078	7.3922	1	MS1b	UroA	I
SAM14938611a2d3	3.66833	3.01329	3.80655	2.7188	3.36695	4.2378	0.249804	Low_Risk	PR	CR/PR	IC1	IC1	TC0	desert	38	M	WHITE	Y	2	PREVIOUS	LN Only	1-2 years	bladder	N	NA	6.68627	1.15817	10139	21.4209	0	MS2a1	Genomically unstable	II
SAM14df63a65411	3.64239	3.06203	3.71274	2.64556	3.53892	4.25338	0.271392	Low_Risk	PR	CR/PR	IC2	IC2+	TC2+	excluded	7	F	WHITE	N	0	PREVIOUS	Liver	(less than) 1 year	bladder	Y	Y	0.568627	1.73628	10238	21.4209	0	MS1b	UroA	III
SAM166a419a4e5a	3.66772	3.18922	3.82191	2.79462	3.56533	4.27734	0.288282	High_Risk	PD	SD/PD	IC1	IC1	TC0	excluded	5	M	WHITE	N	1	PREVIOUS	Visceral	1-2 years	bladder	Y	N	0.27451	1.27231	10173	5.38809	1	MS2b1	Infiltrated	IV
SAM17c45bf16bb6	3.58893	2.8402	3.54504	3.07927	3.57335	4.16527	0.30841	High_Risk	NE	NA	IC0	IC0	TC0	excluded	5	M	WHITE	N	0	NEVER	Liver	(less than) 1 year	kidney	N	NA	0.431373	0.891639	10102	2.69405	1	MS1b	UroA	I
SAM18039827e1b9	3.47975	2.99459	3.54732	2.60135	3.4822	4.2206	0.254925	Low_Risk	PD	SD/PD	IC0	IC0	TC0	desert	15	M	WHITE	N	1	NEVER	Visceral	(less than) 1 year	bladder	Y	N	NA	1.91849	10362	1.47844	1	MS1b	UroA	II
SAM181b638b8248	3.62495	3.33539	3.80608	2.94087	3.54631	4.28672	0.303616	High_Risk	PD	SD/PD	IC2	IC2+	TC2+	excluded	NA	M	WHITE	N	1	CURRENT	Liver	(less than) 1 year	kidney	Y	Y	0.215686	0.885055	10056	10.8747	1	MS2b1	Infiltrated	IV
SAM187e056d6a2a	3.60933	3.09774	3.49874	2.76149	3.5413	4.34301	0.279039	Low_Risk	PD	SD/PD	IC0	IC0	TC0	NA	NA	M	WHITE	N	0	CURRENT	Visceral	(less than) 1 year	lung	Y	N	NA	0.838192	10228	2.29979	1	MS1b	UroA	I
SAM18a4dabbc557	3.61916	2.89659	3.80574	2.60135	3.48782	4.24219	0.244915	Low_Risk	PD	SD/PD	IC2	IC2+	TC2+	excluded	18	M	WHITE	N	1	PREVIOUS	Visceral	1-2 years	bladder	Y	Y	2.03922	1.51423	10367	16.46	1	MS2a2	Genomically unstable	II
SAM18b9351e265a	3.63686	3.09883	3.8372	2.9417	3.79565	4.31481	0.317361	High_Risk	PD	SD/PD	IC2	IC2+	TC0	inflamed	7	M	BLACK OR AFRICAN AMERICAN	N	2	PREVIOUS	Liver	(less than) 1 year	ureter	N	NA	0.392157	0.793895	10025	15.8686	1	MS2b1	Infiltrated	III
SAM18bc1078bc15	3.65462	2.78691	3.7397	2.91675	3.11363	4.21521	0.222165	Low_Risk	PD	SD/PD	IC1	IC1	TC0	NA	19	M	WHITE	N	1	PREVIOUS	Visceral	(less than) 1 year	bladder	N	NA	1.80392	0.956425	10015	6.89938	1	MS2a1	Genomically unstable	II
SAM18be5b395318	3.69665	2.81399	3.80069	2.66031	3.20501	4.20894	0.220462	Low_Risk	PD	SD/PD	IC2	IC2+	TC1	excluded	5	M	WHITE	N	1	PREVIOUS	Liver	(less than) 1 year	bladder	Y	Y	0.470588	0.965305	10040	9.00205	1	MS2a1	Genomically unstable	IV
SAM19fec8f3b3bd	3.80818	3.35788	3.69655	3.19943	3.71231	4.26589	0.389393	High_Risk	PD	SD/PD	IC2	IC2+	TC2+	excluded	5	M	WHITE	Y	1	PREVIOUS	Liver	(less than) 1 year	bladder	Y	Y	0.431373	0.631668	10024	9.88912	1	MS2b2.2	Basal/SCC-like	III
SAM1a87df750b9d	3.61263	2.90252	3.84459	3.19883	3.64403	4.26779	0.302073	High_Risk	SD	SD/PD	IC1	IC1	TC0	excluded	8	M	WHITE	N	2	PREVIOUS	Visceral	(less than) 1 year	bladder	N	NA	1.17647	0.924222	10279	5.38809	1	MS2b2.2	Basal/SCC-like	III
SAM1ab1b28d9f2b	3.63765	2.98635	3.61639	2.88118	3.60613	4.21573	0.302932	High_Risk	PD	SD/PD	IC1	IC1	TC0	desert	13	F	WHITE	N	1	PREVIOUS	Liver	more than 2 years	ureter	N	NA	0.294118	0.549941	10114	2.10267	1	MS2a1	Genomically unstable	II
SAM1abf01dd4544	3.62838	2.99845	3.7519	2.78928	3.31128	4.25829	0.243297	Low_Risk	PR	CR/PR	IC1	IC1	TC0	excluded	16	M	WHITE	N	2	PREVIOUS	Visceral	(less than) 1 year	kidney	N	NA	1.86275	0.507408	10093	16.8542	0	MS2a2	Genomically unstable	II
SAM1ac4e3dee297	3.51445	2.89709	3.54884	2.68044	3.59158	4.27123	0.263849	Low_Risk	PD	SD/PD	IC1	IC1	TC0	excluded	2	M	WHITE	Y	1	PREVIOUS	Liver	(less than) 1 year	kidney	N	NA	0.647059	1.0557	10365	5.51951	1	MS1b	UroA	I
SAM1bcc62d8290c	3.74816	2.87094	3.59429	2.70731	3.41826	4.25907	0.260725	Low_Risk	NE	NA	IC1	IC1	TC0	excluded	10	M	WHITE	Y	1	PREVIOUS	Visceral	(less than) 1 year	bladder	N	NA	1.4902	0.862554	10210	18.6283	0	MS2a1	Genomically unstable	IV
SAM1c0ecfb3eb63	3.63665	3.22663	3.93656	2.86299	3.66196	4.30486	0.29669	High_Risk	PD	SD/PD	IC2	IC2+	TC0	excluded	NA	F	WHITE	N	0	PREVIOUS	Liver	(less than) 1 year	bladder	Y	NA	NA	1.16579	10086	5.84805	1	MS2b2.2	Basal/SCC-like	III
SAM1c8b086175ca	3.62449	3.15763	3.78675	2.75686	3.49945	4.32078	0.266059	Low_Risk	PD	SD/PD	IC0	IC0	TC0	excluded	7	M	WHITE	N	0	PREVIOUS	Visceral	more than 2 years	bladder	Y	Y	0.54902	0.637736	10064	20.7639	1	MS2b1	Infiltrated	I
SAM1dda30f1c5be	3.66844	3.42577	3.80878	2.73669	3.40368	4.27032	0.281166	High_Risk	PD	SD/PD	IC1	IC1	TC0	desert	20	M	WHITE	N	0	PREVIOUS	NA	1-2 years	bladder	Y	Y	4.01961	1.37314	10226	21.2567	0	MS2b1	Infiltrated	II
SAM1e9c4d1d39ae	3.59371	3.02776	3.74117	2.85344	3.34361	4.26809	0.249761	Low_Risk	PD	SD/PD	IC1	IC1	TC0	inflamed	5	F	WHITE	N	0	PREVIOUS	Liver	more than 2 years	bladder	Y	Y	1.43137	1.75169	10047	12.4189	1	MS2b2.2	Basal/SCC-like	II
SAM1f3c93814cb9	3.63868	3.15448	3.69784	2.79949	3.34247	4.2886	0.258275	Low_Risk	NE	NA	IC0	IC0	TC0	excluded	5	F	WHITE	N	2	PREVIOUS	Visceral	(less than) 1 year	bladder	N	NA	1.13725	0.67746	10190	1.44559	1	MS2a2	Genomically unstable	II
SAM1f66db567eb5	3.79544	3.18963	3.83543	2.86169	3.66229	4.35502	0.308206	High_Risk	PR	CR/PR	IC2	IC2+	TC0	inflamed	38	M	WHITE	N	2	CURRENT	Liver	1-2 years	bladder	Y	N	4.5098	0.731951	10245	16.5914	0	MS2b2.2	Basal/SCC-like	III
SAM1f83ebd6be9b	3.61679	2.82234	3.64836	2.86538	3.54539	4.22319	0.275188	Low_Risk	PD	SD/PD	IC1	IC1	TC0	desert	6	M	WHITE	N	1	NEVER	Liver	(less than) 1 year	kidney	N	NA	0.54902	0.472311	10340	3.5154	1	MS1b	UroA	I
SAM1fa6bcb7fc48	3.65906	2.98389	3.86424	2.65182	3.43022	4.17812	0.255264	Low_Risk	PD	SD/PD	IC2	IC2+	TC0	inflamed	8	M	WHITE	Y	1	CURRENT	Visceral	(less than) 1 year	bladder	Y	Y	1.23529	1.32591	10147	22.7351	0	MS1b	UroA	I
SAM203dcf14f927	3.66456	2.93023	3.922	2.74796	3.22632	4.25863	0.221496	Low_Risk	CR	CR/PR	IC1	IC1	TC1	inflamed	13	M	WHITE	N	1	CURRENT	LN Only	more than 2 years	bladder	Y	Y	2.39216	1.44746	10157	19.3511	0	MS2a2	Genomically unstable	II
SAM2070b416069c	3.56315	2.92057	3.64844	2.97593	3.49413	4.1984	0.281815	High_Risk	SD	SD/PD	IC1	IC1	TC1	excluded	5	M	WHITE	Y	1	NEVER	Liver	more than 2 years	kidney	Y	Y	0.294118	1.12971	10026	8.01643	1	MS1a	UroA	I
SAM23095936e611	3.60807	2.99331	3.49742	2.70001	3.55664	4.21338	0.28702	High_Risk	PD	SD/PD	IC2	IC2+	TC0	desert	5	F	WHITE	N	0	PREVIOUS	Liver	more than 2 years	bladder	Y	Y	0.235294	1.33492	10307	2.23409	1	MS1b	UroA	I
SAM23aa15d4a0b0	3.5579	2.99217	3.64906	2.74074	3.46477	4.27244	0.256461	Low_Risk	PD	SD/PD	IC1	IC1	TC0	excluded	5	F	WHITE	N	1	NEVER	Liver	more than 2 years	kidney	Y	Y	0.333333	0.967266	10135	5.71663	1	MS2a1	Genomically unstable	II
SAM25510f300d79	3.6434	2.98945	3.74482	2.83715	3.36696	4.28248	0.251205	Low_Risk	CR	CR/PR	IC0	IC0	TC0	desert	NA	M	WHITE	N	0	PREVIOUS	Visceral	(less than) 1 year	other	Y	N	1.82353	1.78516	10124	20.6982	0	MS2b2.2	Basal/SCC-like	III
SAM2570ff4aae6e	3.57988	3.18085	3.88693	2.86201	3.42621	4.28821	0.260225	Low_Risk	PR	CR/PR	IC2	IC2+	TC0	inflamed	12	F	WHITE	N	1	CURRENT	LN Only	(less than) 1 year	lymph node	Y	N	1.52941	0.851526	10029	22.3737	0	MS2b2.1	UroB	III
SAM26104d5adc89	3.62419	3.06406	3.67589	2.8147	3.67355	4.24291	0.305285	High_Risk	SD	SD/PD	IC0	IC0	TC0	excluded	1	M	ASIAN	Y	1	PREVIOUS	Visceral	(less than) 1 year	bladder	N	NA	0.27451	0.958124	10187	5.38809	1	MS1a	UroA	III
SAM2624229effe8	3.63329	3.20429	3.78345	2.86985	3.58162	4.29847	0.293275	High_Risk	PD	SD/PD	IC0	IC0	TC0	excluded	6	M	WHITE	N	1	PREVIOUS	Visceral	more than 2 years	bladder	Y	Y	0.431373	0.567845	10071	2.56263	1	MS2b1	Infiltrated	I
SAM27299aed7681	3.66622	2.89947	3.68553	2.67442	3.5491	4.21627	0.271475	Low_Risk	PR	CR/PR	IC1	IC1	TC0	excluded	8	F	UNKNOWN	Y	0	NEVER	NA	1-2 years	bladder	Y	Y	0.745098	1.86436	10042	18.8583	0	MS1b	UroA	I
SAM28687037e4ff	3.68384	3.1092	4.02884	2.8037	3.64536	4.30937	0.279296	Low_Risk	SD	SD/PD	IC2	IC2+	TC2+	inflamed	6	M	WHITE	N	0	PREVIOUS	Visceral	(less than) 1 year	kidney	Y	Y	0.568627	1.50879	10028	21.5852	0	MS2b2.2	Basal/SCC-like	III
SAM28e6031ac18b	3.68181	2.85642	3.49703	2.71985	3.68004	4.18287	0.307684	High_Risk	SD	SD/PD	IC0	IC0	TC0	desert	22	M	WHITE	N	1	CURRENT	Liver	(less than) 1 year	bladder	Y	N	NA	1.36404	10021	9.23203	1	MS1a	UroA	I
SAM297c0301e861	3.72051	3.20205	3.85944	2.80904	3.57074	4.31843	0.288113	High_Risk	PD	SD/PD	IC1	IC1	TC2+	excluded	1	M	WHITE	Y	1	NEVER	Liver	more than 2 years	bladder	Y	N	NA	1.08512	10099	8.08214	1	MS2b1	Infiltrated	IV
SAM29da928587ad	3.6066	3.09691	3.7036	2.72027	3.67715	4.26348	0.294735	High_Risk	PD	SD/PD	IC1	IC1	TC0	desert	NA	F	WHITE	N	1	PREVIOUS	Visceral	(less than) 1 year	ureter	Y	Y	0.490196	0.676961	10107	2.59548	1	MS1a	UroA	III
SAM2b672f4336c7	3.64313	2.97843	3.63249	2.72759	3.6173	4.25368	0.286365	High_Risk	SD	SD/PD	IC0	IC0	TC0	desert	2	M	WHITE	N	0	NEVER	Visceral	more than 2 years	kidney	N	NA	0.156863	0.596754	10164	15.3101	1	MS1b	UroA	I
SAM2bba8cb35e48	3.63372	3.10871	3.76867	2.8255	3.56192	4.26258	0.285722	High_Risk	PD	SD/PD	IC0	IC0	TC0	excluded	11	M	WHITE	N	1	PREVIOUS	Liver	more than 2 years	bladder	Y	Y	1.29412	0.800619	10262	10.4805	1	MS2b1	Infiltrated	II
SAM2c9586161ce6	3.62137	2.90635	3.47961	2.68293	3.4416	4.18888	0.268901	Low_Risk	PD	SD/PD	IC1	IC1	TC0	desert	9	M	WHITE	N	0	NEVER	Visceral	1-2 years	bladder	Y	Y	0.431373	1.48518	10251	11.269	1	MS1b	UroA	I
SAM2dc3f04e45e9	3.6833	2.96494	3.87893	2.74868	3.5723	4.24973	0.271049	Low_Risk	PD	SD/PD	IC2	IC2+	TC2+	inflamed	NA	M	WHITE	N	1	PREVIOUS	Liver	(less than) 1 year	kidney	Y	N	NA	1.14586	10160	10.1848	1	MS2b2.2	Basal/SCC-like	II
SAM2dc578e0165f	3.7345	2.96338	3.71863	2.78565	3.6521	4.24994	0.299005	High_Risk	NE	NA	IC2	IC2+	TC2+	excluded	8	M	ASIAN	N	1	PREVIOUS	Visceral	(less than) 1 year	bladder	Y	Y	NA	1.76519	10204	1.97125	1	MS2a2	Genomically unstable	IV
SAM2de7cffb5f72	3.69728	3.09192	3.90374	2.80064	3.38177	4.29275	0.252905	Low_Risk	NE	NA	IC1	IC1	TC2+	NA	NA	M	WHITE	Y	1	PREVIOUS	LN Only	1-2 years	bladder	Y	Y	NA	0.445911	10324	1.83984	1	MS2a1	Genomically unstable	II
SAM2e7aa8fa0ab3	3.51697	3.06584	3.80385	2.9045	3.46723	4.30814	0.256583	Low_Risk	PD	SD/PD	IC1	IC1	TC0	excluded	14	M	WHITE	N	1	PREVIOUS	Visceral	(less than) 1 year	kidney	N	NA	2.70588	1.27953	10172	7.72074	1	MS1b	UroA	II
SAM2e9ac0b1b250	3.59857	3.09478	3.77966	3.13079	3.64489	4.32134	0.307203	High_Risk	CR	CR/PR	IC2	IC2+	TC2+	NA	18	M	WHITE	N	1	PREVIOUS	NA	1-2 years	bladder	Y	Y	1.76471	0.478279	10354	22.1437	0	MS2b2.2	Basal/SCC-like	IV
SAM2eb07dedf07f	3.66786	3.20032	3.89123	2.79818	3.39213	4.24886	0.265504	Low_Risk	PR	CR/PR	IC2	IC2+	TC0	inflamed	13	M	WHITE	Y	0	PREVIOUS	Visceral	1-2 years	bladder	Y	Y	1.13725	0.30554	10336	20.501	0	MS2b1	Infiltrated	II
SAM2f228939632f	3.66405	3.10384	3.80483	3.12441	3.64846	4.32228	0.313074	High_Risk	PD	SD/PD	IC1	IC1	TC0	excluded	8	F	BLACK OR AFRICAN AMERICAN	N	1	NEVER	Liver	more than 2 years	bladder	Y	N	0.45098	0.891808	10242	7.88501	1	MS2b1	Infiltrated	IV
SAM30b5c6c54cf7	3.53693	2.97671	3.71857	2.66783	3.83633	4.27785	0.294752	High_Risk	CR	CR/PR	IC2	IC2+	TC0	excluded	6	F	WHITE	N	1	PREVIOUS	LN Only	1-2 years	bladder	Y	N	NA	0.754702	10194	9.26489	1	MS2b2.2	Basal/SCC-like	IV
SAM30cf07d4874f	3.66484	3.05856	3.71936	2.87836	3.65565	4.27693	0.303358	High_Risk	SD	SD/PD	IC1	IC1	TC0	excluded	NA	M	WHITE	Y	1	NEVER	Liver	1-2 years	bladder	Y	N	NA	1.33751	10018	11.6632	1	MS2b1	Infiltrated	II
SAM31291c256373	3.66988	2.9564	3.78986	2.75752	3.51628	4.30584	0.259733	Low_Risk	NE	NA	IC1	IC1	TC0	inflamed	32	M	WHITE	Y	1	CURRENT	Visceral	(less than) 1 year	other	Y	N	3.21569	1.39034	10263	1.1499	1	MS2b1	Infiltrated	II
SAM31d9176e11fb	3.59652	3.05873	3.83069	2.66552	3.64664	4.30674	0.269318	Low_Risk	CR	CR/PR	IC2	IC2+	TC1	inflamed	23	M	WHITE	Y	0	NEVER	LN Only	(less than) 1 year	bladder	N	NA	4.23529	0.81157	10296	17.117	0	MS2b2.1	UroB	I
SAM31f41dd0d6ca	3.58659	3.11135	3.66771	2.73305	3.45116	4.2566	0.266215	Low_Risk	SD	SD/PD	IC1	IC1	TC0	NA	NA	F	WHITE	Y	1	PREVIOUS	NA	(less than) 1 year	lymph node	Y	N	0.705882	1.27301	10334	8.27926	1	MS2b2.1	UroB	I
SAM3330c03fdf00	3.69957	2.99716	3.78211	2.75733	3.60887	4.30442	0.278419	Low_Risk	PD	SD/PD	IC1	IC1	TC0	NA	2	M	WHITE	N	0	NEVER	LN Only	(less than) 1 year	lymph node	Y	N	NA	1.14051	10031	19.1869	0	MS2b1	Infiltrated	IV
SAM34430ef08e5b	3.6886	3.10809	3.76457	3.09665	3.53741	4.19762	0.318484	High_Risk	PD	SD/PD	IC1	NA	NA	NA	NA	M	WHITE	N	0	NEVER	Visceral	more than 2 years	bladder	Y	Y	NA	0.567628	10373	18.1684	0	MS2b1	Infiltrated	IV
SAM36851bc8b9ae	3.57161	2.99539	3.62187	2.80983	3.4416	4.27065	0.261096	Low_Risk	SD	SD/PD	IC1	IC1	TC2+	excluded	7	M	WHITE	N	1	PREVIOUS	Visceral	(less than) 1 year	bladder	Y	Y	0.333333	0.739707	10294	3.54825	1	MS1b	UroA	I
SAM36a9225b0222	3.68832	3.12251	3.98627	2.88619	3.58956	4.32664	0.27881	Low_Risk	SD	SD/PD	IC2	IC2+	TC2+	inflamed	1	M	ASIAN	N	1	PREVIOUS	Liver	1-2 years	bladder	Y	N	0.607843	1.68128	10141	23.8193	0	MS2b1	Infiltrated	IV
SAM36d87392593b	3.58139	3.09808	3.76162	2.72723	3.70761	4.2626	0.29405	High_Risk	SD	SD/PD	IC2	IC2+	TC2+	excluded	7	M	WHITE	N	0	NEVER	Visceral	1-2 years	ureter	Y	Y	0.352941	1.00066	10014	23.6879	0	MS2b2.2	Basal/SCC-like	III
SAM3779e979db6b	3.64209	3.15242	3.72849	2.86177	3.53863	4.24116	0.294744	High_Risk	NE	NA	IC1	IC1	TC0	excluded	NA	M	WHITE	N	0	CURRENT	Visceral	more than 2 years	bladder	Y	Y	NA	1.42225	10348	1.31417	1	MS1a	UroA	I
SAM3785587846ce	3.67253	2.99212	3.47866	2.60135	3.69282	4.20858	0.307889	High_Risk	NE	NA	IC1	IC1	TC0	NA	9	F	WHITE	Y	1	PREVIOUS	Liver	1-2 years	ureter	Y	Y	NA	1.11873	10032	7.06366	1	MS1b	UroA	I
SAM3894ac3956a5	3.57534	3.10842	3.68267	2.78332	3.43597	4.27133	0.263656	Low_Risk	PD	SD/PD	IC1	IC1	TC0	excluded	5	M	WHITE	N	0	PREVIOUS	Visceral	(less than) 1 year	bladder	Y	Y	NA	1.90566	10097	2.10267	0	MS1b	UroA	I
SAM39eb94fa504d	3.7071	3.10342	3.73801	2.71037	3.64541	4.2801	0.295235	High_Risk	PD	SD/PD	IC2	IC2+	TC0	excluded	6	M	WHITE	N	1	PREVIOUS	Visceral	1-2 years	bladder	Y	Y	NA	1.08337	10023	17.9055	1	MS2b2.2	Basal/SCC-like	III
SAM3a1c9632ff7b	3.47744	2.93077	3.59388	2.70294	3.53256	4.27948	0.253469	Low_Risk	SD	SD/PD	IC0	IC0	TC0	NA	NA	M	WHITE	N	0	NEVER	Visceral	(less than) 1 year	lung	N	NA	NA	0.627821	10229	16.0329	0	MS1b	UroA	II
SAM3b1066e5801b	3.75011	2.96986	3.65093	3.45136	3.67472	4.26604	0.363082	High_Risk	SD	SD/PD	IC2	IC2+	TC0	excluded	2	M	WHITE	N	1	NEVER	LN Only	(less than) 1 year	lymph node	Y	N	0.176471	0.386722	10120	15.6386	0	MS2b1	Infiltrated	IV
SAM3b15b4c6311d	3.67585	2.96999	4.05943	2.8027	3.71473	4.30143	0.277004	Low_Risk	CR	CR/PR	IC2	IC2+	TC2+	inflamed	44	M	WHITE	N	1	NEVER	Visceral	more than 2 years	bladder	Y	Y	5.82353	1.59823	10267	21.4538	0	MS2b2.2	Basal/SCC-like	III
SAM3cb94b0d5297	3.58412	3.07684	3.71947	2.76629	3.53337	4.26843	0.272428	Low_Risk	PD	SD/PD	IC1	IC1	TC0	excluded	15	M	WHITE	N	1	CURRENT	Visceral	1-2 years	kidney	Y	Y	2.23529	0.674091	10181	5.05955	1	MS2b1	Infiltrated	IV
SAM3e04eb914f3d	3.63711	3.11146	3.82498	2.78807	3.40059	4.25848	0.259151	Low_Risk	PR	CR/PR	IC2	IC2+	TC0	excluded	17	M	WHITE	N	1	NEVER	Liver	(less than) 1 year	lymph node	Y	N	1.41176	1.28662	10062	17.2813	0	MS2b1	Infiltrated	I
SAM3e8baff50d7a	3.60541	2.95018	3.5403	2.79739	3.35403	4.24541	0.256204	Low_Risk	SD	SD/PD	IC0	IC0	TC0	desert	11	M	WHITE	Y	0	NEVER	Liver	1-2 years	kidney	Y	N	1.21569	1.69543	10185	6.96509	1	MS2a1	Genomically unstable	II
SAM3ee5dcd894f0	3.57511	3.19729	3.64226	2.76353	3.33714	4.2536	0.260144	Low_Risk	PD	SD/PD	IC0	IC0	TC0	desert	NA	M	WHITE	Y	0	CURRENT	Visceral	1-2 years	bladder	Y	N	NA	0.932179	10292	8.70637	1	MS2b2.1	UroB	I
SAM3f2033c90438	3.62041	3.2162	3.73649	2.70674	3.58817	4.2879	0.286093	High_Risk	NE	NA	IC0	IC0	TC0	inflamed	NA	M	WHITE	Y	1	PREVIOUS	Liver	(less than) 1 year	lymph node	Y	N	NA	1.16308	10211	0.821355	1	MS2b2.2	Basal/SCC-like	II
SAM3f446449bf81	3.61431	3.03071	3.90393	2.75669	3.66443	4.23669	0.283356	High_Risk	NE	NA	IC2	IC2+	TC0	inflamed	NA	M	WHITE	Y	1	NEVER	LN Only	(less than) 1 year	bladder	Y	N	0.980392	0.895025	10198	0.755647	1	MS2b2.1	UroB	I
SAM415f36ad349e	3.71304	3.11263	3.72432	2.84863	3.69959	4.26168	0.319468	High_Risk	PD	SD/PD	IC1	IC1	TC0	excluded	NA	M	WHITE	N	0	PREVIOUS	LN Only	1-2 years	bladder	Y	N	0.431373	1.09846	10048	17.9713	1	MS2b2.2	Basal/SCC-like	IV
SAM4305ab968b90	3.58701	2.97076	3.31626	2.60135	3.78043	4.22168	0.31904	High_Risk	PD	SD/PD	IC0	IC0	TC0	desert	12	M	WHITE	N	1	PREVIOUS	Liver	more than 2 years	bladder	Y	N	0.392157	1.34512	10375	1.41273	1	MS1b	UroA	I
SAM4501e41e4751	3.68215	3.05664	3.68845	2.88807	3.57697	4.31278	0.290509	High_Risk	PD	SD/PD	IC1	IC1	TC1	excluded	6	M	WHITE	N	1	NEVER	Liver	1-2 years	bladder	Y	Y	0.921569	1.36335	10105	1.11704	1	MS2b2.2	Basal/SCC-like	III
SAM4581bac493af	3.59964	2.92935	3.77899	2.71533	3.18791	4.26255	0.216539	Low_Risk	NE	NA	IC2	IC2+	TC0	NA	16	M	WHITE	N	0	NEVER	LN Only	(less than) 1 year	bladder	Y	Y	3	0.986933	10140	20.0411	0	MS2a2	Genomically unstable	II
SAM45c8e6412c66	3.74686	2.97597	3.99821	3.02307	3.71144	4.29888	0.304199	High_Risk	PD	SD/PD	IC1	IC1	TC2+	inflamed	5	M	WHITE	N	1	PREVIOUS	LN Only	(less than) 1 year	bladder	Y	N	1.39216	1.29793	10217	3.48255	1	MS2b2.2	Basal/SCC-like	III
SAM468a9e1dc821	3.5511	3.00475	3.55671	2.6954	3.64784	4.31664	0.27714	Low_Risk	PD	SD/PD	IC2	IC2+	TC0	desert	8	M	WHITE	N	1	PREVIOUS	Visceral	(less than) 1 year	NA	Y	N	NA	0.737269	10193	3.8768	1	MS2b2.1	UroB	IV
SAM47fc46c3d6be	3.6848	3.09202	3.95348	2.75721	3.57317	4.29391	0.271196	Low_Risk	SD	SD/PD	IC2	IC2+	TC0	inflamed	8	M	WHITE	N	0	PREVIOUS	LN Only	(less than) 1 year	bladder	N	NA	0.803922	0.761637	10035	18.7269	0	MS2b1	Infiltrated	IV
SAM4918c524b83a	3.53901	3.18221	3.67763	2.71762	3.55323	4.27541	0.276809	Low_Risk	NE	NA	IC1	IC1	TC0	desert	14	M	WHITE	Y	2	CURRENT	Visceral	(less than) 1 year	bladder	N	NA	NA	0.709871	10137	0.62423	0	MS1b	UroA	I
SAM491e341d5a82	3.73888	2.97335	3.73927	2.71581	3.6389	4.26241	0.28997	High_Risk	NE	NA	IC1	IC1	TC0	desert	13	F	WHITE	N	0	NEVER	Visceral	more than 2 years	bladder	Y	Y	NA	0.978218	10091	1.87269	1	MS2a1	Genomically unstable	II
SAM49d48750e294	3.66458	3.14457	3.68671	2.76756	3.36794	4.28067	0.262627	Low_Risk	PD	SD/PD	IC1	IC1	TC0	excluded	0	M	UNKNOWN	N	0	PREVIOUS	Visceral	1-2 years	bladder	Y	Y	0.607843	1.10497	10227	9.85626	1	MS2b1	Infiltrated	II
SAM49f9b2e57aa5	3.6254	3.00954	3.50204	2.68263	3.53118	4.26507	0.277497	Low_Risk	PD	SD/PD	IC0	IC0	TC0	excluded	5	M	WHITE	Y	1	PREVIOUS	Liver	1-2 years	kidney	Y	Y	1.45098	0.997797	10037	7.45791	1	MS1b	UroA	I
SAM4b0175e8db6e	3.65689	3.07614	3.67338	2.80601	3.41037	4.2337	0.272268	Low_Risk	PD	SD/PD	IC1	IC1	TC0	desert	6	M	WHITE	N	1	PREVIOUS	Liver	more than 2 years	kidney	Y	Y	NA	1.05102	10275	2.06982	1	MS2b1	Infiltrated	I
SAM4b7ea015fd9e	3.6382	2.89225	3.52187	2.60135	3.34508	4.07256	0.264182	Low_Risk	PD	SD/PD	IC1	IC1	TC0	excluded	NA	F	WHITE	Y	1	NEVER	Visceral	(less than) 1 year	kidney	Y	N	NA	0.81558	10266	13.2731	1	MS1b	UroA	I
SAM4caabd64e7fd	3.6486	2.85917	3.61071	2.90994	3.70961	4.22573	0.310396	High_Risk	PR	CR/PR	IC1	IC1	TC0	excluded	59	M	WHITE	N	1	PREVIOUS	NA	1-2 years	ureter	N	NA	11.6863	0.790146	10213	15.7043	0	MS1a	UroA	III
SAM4edbe45817b3	3.64303	3.13758	3.91161	2.73317	3.67351	4.32155	0.28143	High_Risk	NE	NA	IC2	IC2+	TC2+	inflamed	26	M	WHITE	N	1	PREVIOUS	NA	(less than) 1 year	bladder	Y	Y	3.68627	0.907538	10282	1.05133	1	MS2b2.2	Basal/SCC-like	III
SAM5234688806a7	3.58954	2.92782	3.67412	2.60135	3.70534	4.23482	0.281009	High_Risk	PD	SD/PD	IC0	IC0	TC0	desert	13	M	WHITE	N	1	PREVIOUS	Liver	more than 2 years	kidney	Y	Y	0.313725	0.356537	10013	5.8809	1	MS1b	UroA	I
SAM52500cabdd36	3.68491	2.98894	3.61294	2.66911	3.50516	4.2266	0.276034	Low_Risk	SD	SD/PD	IC1	IC1	TC0	excluded	12	F	OTHER	N	0	PREVIOUS	LN Only	1-2 years	ureter	Y	Y	0.745098	0.725809	10243	20.4682	0	MS2a1	Genomically unstable	II
SAM52e3fa3ad574	3.70907	2.82026	3.71235	3.19366	3.60208	4.30447	0.300822	High_Risk	PD	SD/PD	IC1	IC1	TC0	NA	4	M	WHITE	Y	1	PREVIOUS	Liver	1-2 years	lymph node	Y	N	0.254902	0.964846	10118	7.95072	1	MS2b1	Infiltrated	II
SAM548551ef782c	3.57077	2.91398	3.81404	2.6928	3.44737	4.26724	0.239481	Low_Risk	PR	CR/PR	IC0	IC0	TC0	desert	11	M	WHITE	N	1	NEVER	Liver	1-2 years	bladder	Y	Y	1.82353	1.95402	10122	17.2813	0	MS2a1	Genomically unstable	IV
SAM54e58f1b0230	3.66008	2.89531	3.4945	2.67164	3.76653	4.23345	0.310601	High_Risk	PD	SD/PD	IC0	IC0	TC0	desert	5	M	WHITE	N	1	NEVER	Liver	(less than) 1 year	bladder	Y	N	NA	1.34632	10050	4.36961	1	MS1b	UroA	I
SAM553c3c35b847	3.69673	3.0733	3.90144	3.04702	3.50967	4.30067	0.284645	High_Risk	PD	SD/PD	IC0	IC0	TC0	NA	NA	F	WHITE	N	0	PREVIOUS	Liver	(less than) 1 year	kidney	Y	Y	NA	0.978528	10074	6.70226	1	MS2b1	Infiltrated	IV
SAM557dde1b9f3e	3.60049	3.07493	3.6891	3.02247	3.54892	4.25982	0.297686	High_Risk	PD	SD/PD	IC1	IC1	TC0	excluded	5	M	WHITE	N	1	NEVER	Visceral	more than 2 years	ureter	Y	Y	NA	0.583186	10291	6.70226	1	MS1a	UroA	I
SAM560f23d6a3ad	3.64917	2.96709	3.95207	2.69746	3.67036	4.27409	0.270564	Low_Risk	CR	CR/PR	IC2	IC2+	TC2+	inflamed	19	M	NATIVE HAWAIIAN OR OTHER PACIFIC ISLANDER	N	0	PREVIOUS	NA	(less than) 1 year	other	Y	Y	0.647059	1.0572	10355	21.3881	0	MS2b2.2	Basal/SCC-like	IV
SAM563d6233dfa2	3.80778	3.12225	3.4549	2.65994	3.48456	4.20639	0.307045	High_Risk	PD	SD/PD	IC0	IC0	TC0	NA	NA	M	WHITE	N	1	PREVIOUS	Liver	(less than) 1 year	bladder	Y	N	0.607843	0.977704	10311	2.13552	1	MS1a	UroA	IV
SAM568ce160abd9	3.66237	3.21662	3.77623	3.13989	3.71385	4.28146	0.343537	High_Risk	SD	SD/PD	IC0	IC0	TC0	NA	NA	F	WHITE	Y	0	PREVIOUS	Visceral	1-2 years	bladder	Y	N	NA	0.318993	10360	12.846	1	MS2b1	Infiltrated	III
SAM572f19794c96	3.59009	3.0645	3.77236	2.72015	3.66413	4.31912	0.276882	Low_Risk	CR	CR/PR	IC1	IC1	TC2+	excluded	33	M	WHITE	N	1	PREVIOUS	Visceral	1-2 years	kidney	N	NA	5.5098	0.678423	10248	16.8214	0	MS2b2.2	Basal/SCC-like	III
SAM5767dd75d142	3.65012	2.86006	3.77855	2.69508	3.36169	4.26566	0.234163	Low_Risk	PR	CR/PR	IC1	IC1	TC0	excluded	32	M	WHITE	N	1	NEVER	NA	1-2 years	other	Y	Y	NA	0.742625	10274	18.1684	0	MS2a2	Genomically unstable	IV
SAM58e7832f4e7d	3.6997	3.06574	3.4947	2.60135	3.65563	4.28579	0.29839	High_Risk	PR	CR/PR	IC0	IC0	TC0	desert	2	M	WHITE	Y	1	NEVER	Visceral	more than 2 years	bladder	N	NA	0.333333	0.853529	10244	16.46	0	MS1a	UroA	I
SAM59289ca42c99	3.59052	3.13122	3.86652	2.86396	3.61948	4.34247	0.277469	Low_Risk	NE	NA	IC1	IC1	TC0	excluded	4	M	WHITE	N	0	PREVIOUS	Liver	(less than) 1 year	kidney	N	NA	0.235294	0.438422	10057	1.70842	1	MS2b2.2	Basal/SCC-like	III
SAM59b825252c0d	3.57118	3.00608	3.8473	2.82857	3.73431	4.28218	0.289341	High_Risk	NE	NA	IC1	IC1	TC0	NA	15	M	WHITE	N	1	NEVER	LN Only	more than 2 years	lymph node	Y	N	NA	2.55122	10250	0.525667	1	MS2b2.2	Basal/SCC-like	III
SAM59f392864f5d	3.65987	3.0173	3.85545	3.08575	3.59733	4.27331	0.298983	High_Risk	SD	SD/PD	IC2	IC2+	TC0	excluded	14	M	OTHER	N	0	PREVIOUS	LN Only	more than 2 years	bladder	Y	N	NA	1.02602	10136	17.7741	1	MS2b1	Infiltrated	II
SAM59fda9035d1d	3.67504	3.31196	3.81168	2.96417	3.52121	4.38508	0.289821	High_Risk	PD	SD/PD	IC0	IC0	TC0	NA	NA	M	WHITE	N	1	NEVER	Visceral	(less than) 1 year	NA	Y	N	NA	0.493701	10352	3.74538	1	MS2b1	Infiltrated	IV
SAM5a2347c0498a	3.64223	2.90131	3.66146	2.76115	3.13437	4.1993	0.22692	Low_Risk	SD	SD/PD	IC0	IC0	TC0	desert	9	M	WHITE	N	1	NEVER	Visceral	1-2 years	bladder	Y	Y	1.33333	1.92475	10017	4.89528	1	MS2a1	Genomically unstable	II
SAM5b57e47fdcb3	3.72406	3.10726	3.60895	2.70113	3.57425	4.19434	0.306546	High_Risk	PD	SD/PD	IC2	IC2+	TC0	NA	12	F	ASIAN	N	1	NEVER	Liver	more than 2 years	ureter	Y	Y	NA	0.977806	10169	3.84394	1	MS1b	UroA	I
SAM5c139c5c1c4f	3.5479	3.17045	3.6986	2.67257	3.64104	4.22035	0.292585	High_Risk	PD	SD/PD	IC2	IC2+	TC0	excluded	NA	M	WHITE	N	1	PREVIOUS	Liver	more than 2 years	bladder	Y	Y	NA	0.655137	10109	7.22793	1	MS2b2.1	UroB	III
SAM5cc2d9036053	3.61881	3.37476	3.72925	3.2158	3.69062	4.30334	0.355676	High_Risk	PD	SD/PD	IC0	IC0	TC0	desert	11	M	WHITE	N	1	NEVER	LN Only	(less than) 1 year	bladder	N	NA	0.411765	0.264372	10180	5.68378	1	MS2b1	Infiltrated	I
SAM5cfa1699bdb7	3.68831	3.33564	3.81122	2.85342	3.37469	4.33934	0.270834	Low_Risk	PD	SD/PD	IC0	IC0	TC0	NA	10	M	WHITE	Y	0	PREVIOUS	Visceral	(less than) 1 year	liver	Y	N	1.21569	0.788406	10260	15.8357	0	MS2b1	Infiltrated	II
SAM5d1dfd5207f5	3.58513	3.04904	3.52732	2.60135	3.3997	4.21136	0.259391	Low_Risk	PD	SD/PD	IC0	IC0	TC0	NA	12	M	WHITE	Y	1	NEVER	Visceral	(less than) 1 year	bladder	Y	N	NA	1.83819	10225	10.9076	1	MS1b	UroA	I
SAM5d989c86255e	3.61137	3.0524	3.70381	2.87788	3.61084	4.28733	0.290269	High_Risk	PD	SD/PD	IC1	IC1	TC0	desert	13	F	UNKNOWN	N	1	PREVIOUS	Liver	(less than) 1 year	bladder	Y	N	1.41176	0.812834	10145	3.44969	1	MS2a2	Genomically unstable	III
SAM5e3bae090b8c	3.55668	2.97352	3.77226	2.68145	3.42584	4.24667	0.243462	Low_Risk	PD	SD/PD	IC2	IC2+	TC0	excluded	6	M	WHITE	Y	1	PREVIOUS	Liver	more than 2 years	kidney	Y	Y	0.823529	1.02852	10063	6.73511	1	MS1b	UroA	I
SAM5fc9ae0aed1f	3.65796	3.13528	3.86803	3.40356	3.57543	4.36997	0.314603	High_Risk	NE	NA	IC2	IC2+	TC2+	inflamed	6	M	WHITE	N	2	PREVIOUS	LN Only	(less than) 1 year	bladder	N	NA	2.01961	0.881794	10153	0.62423	1	MS2b2.2	Basal/SCC-like	IV
SAM5fe7a81a39dd	3.59325	3.0284	3.88967	2.81577	3.38845	4.19601	0.254534	Low_Risk	PD	SD/PD	IC2	IC2+	TC0	inflamed	21	M	WHITE	Y	0	CURRENT	LN Only	more than 2 years	ureter	Y	N	3.82353	0.884286	10350	17.0842	1	MS2a1	Genomically unstable	II
SAM5ffd7e4cd794	3.57526	2.87674	3.66	3.15498	3.57505	4.23488	0.298595	High_Risk	NE	NA	IC0	IC0	TC0	NA	NA	M	WHITE	N	1	PREVIOUS	NA	(less than) 1 year	liver	Y	N	NA	2.1054	10301	1.21561	1	MS2a1	Genomically unstable	I
SAM6083aac8db99	3.66542	3.04897	3.85096	2.6747	3.29967	4.28661	0.233029	Low_Risk	PR	CR/PR	IC1	IC1	TC0	inflamed	14	M	WHITE	N	0	PREVIOUS	Visceral	(less than) 1 year	bladder	Y	Y	NA	1.84954	10191	20.6324	0	MS2a2	Genomically unstable	II
SAM6157c8f38b72	3.6009	3.20417	3.83175	2.89576	3.46255	4.3057	0.271525	Low_Risk	PR	CR/PR	IC1	IC1	TC0	desert	9	M	WHITE	N	0	PREVIOUS	Visceral	(less than) 1 year	bladder	N	NA	1.80392	0.670758	10235	16.5914	0	MS2b1	Infiltrated	I
SAM61b9d4d84c64	3.58523	2.87303	3.81987	2.74267	3.57809	4.22717	0.262205	Low_Risk	SD	SD/PD	IC2	IC2+	TC0	inflamed	27	M	WHITE	N	1	PREVIOUS	Liver	1-2 years	bladder	Y	Y	5.88235	1.8785	10223	21.3881	0	MS2a1	Genomically unstable	I
SAM61baf919bb01	3.55686	3.16431	3.81103	2.83472	3.51288	4.30272	0.268737	Low_Risk	SD	SD/PD	IC0	IC1	TC0	desert	NA	F	WHITE	N	1	NEVER	Visceral	(less than) 1 year	lymph node	Y	N	NA	0.939829	10077	15.6057	1	MS2b1	Infiltrated	I
SAM62fb1388c871	3.62397	3.18764	3.6679	2.86632	3.33771	4.26465	0.267957	Low_Risk	PD	SD/PD	IC1	IC1	TC0	NA	5	F	WHITE	N	0	PREVIOUS	Visceral	more than 2 years	kidney	Y	N	0.784314	1.28824	10351	22.5051	0	MS2a1	Genomically unstable	IV
SAM63405b04ab2d	3.7123	3.08679	3.90568	2.75976	3.28389	4.28014	0.240609	Low_Risk	PD	SD/PD	IC0	IC0	TC0	NA	NA	M	WHITE	Y	0	NEVER	Liver	1-2 years	bladder	Y	Y	0.156863	0.73549	10132	6.80082	1	MS2b1	Infiltrated	II
SAM63b2189c36d7	3.55517	2.92902	3.41674	2.60135	3.57137	4.16637	0.283238	High_Risk	PD	SD/PD	IC0	IC0	TC0	desert	14	M	WHITE	N	1	CURRENT	Liver	more than 2 years	bladder	Y	Y	0.980392	1.20141	10209	3.97536	1	MS1b	UroA	I
SAM65afda25b920	3.65778	3.14621	3.76028	3.25124	3.61061	4.30333	0.326299	High_Risk	SD	SD/PD	IC2	IC2+	TC2+	excluded	4	M	WHITE	Y	2	CURRENT	Visceral	more than 2 years	bladder	N	NA	0.294118	0.289938	10329	8.08214	1	MS2b1	Infiltrated	III
SAM6662f5181f87	3.68621	3.11139	3.81935	2.77378	3.49698	4.31179	0.268483	Low_Risk	PD	SD/PD	IC1	IC1	TC0	inflamed	5	M	WHITE	N	0	PREVIOUS	Liver	(less than) 1 year	bladder	N	NA	0.490196	0.918382	10303	19.2854	0	MS1a	UroA	I
SAM670649e105b5	3.5515	3.13963	3.81554	2.72989	3.4603	4.31205	0.251278	Low_Risk	CR	CR/PR	IC2	IC2+	TC0	excluded	15	F	WHITE	N	0	NEVER	LN Only	(less than) 1 year	bladder	Y	Y	2.68627	1.14889	10148	22.078	0	MS2b2.2	Basal/SCC-like	I
SAM675a12a09c15	3.62758	3.07752	3.55808	2.82358	3.55258	4.25496	0.294573	High_Risk	PD	SD/PD	IC1	IC1	TC0	desert	13	M	WHITE	N	0	PREVIOUS	Liver	1-2 years	bladder	Y	N	1.2549	0.874536	10254	2.89117	1	MS1a	UroA	I
SAM6780ed436b55	3.64598	3.02945	3.9588	2.65599	3.81337	4.2773	0.291276	High_Risk	PD	SD/PD	IC2	IC2+	TC0	inflamed	14	F	WHITE	N	1	PREVIOUS	Visceral	more than 2 years	bladder	Y	Y	2.54902	1.12775	10167	6.2423	1	MS2b2.2	Basal/SCC-like	III
SAM6792d6e98068	3.5369	2.90217	3.44491	2.65737	3.69419	4.25659	0.286538	High_Risk	PD	SD/PD	IC2	IC2+	TC0	desert	17	M	BLACK OR AFRICAN AMERICAN	Y	2	PREVIOUS	Liver	(less than) 1 year	bladder	N	NA	1.11765	1.0716	10095	6.01232	1	MS1b	UroA	I
SAM681e4bf7cf85	3.56228	3.11266	3.74278	2.72778	3.48251	4.21325	0.269728	Low_Risk	PR	CR/PR	IC2	IC2+	TC0	excluded	7	M	WHITE	N	0	NEVER	NA	1-2 years	bladder	Y	Y	1.86275	1.58635	10156	23.3922	0	MS1b	UroA	I
SAM6964a6d7b967	3.6342	2.80122	3.67008	2.9304	3.12159	4.21119	0.22678	Low_Risk	PD	SD/PD	IC1	IC0	TC1	NA	5	M	WHITE	N	1	PREVIOUS	Visceral	(less than) 1 year	bladder	N	NA	1.17647	0.886016	10192	16.2628	1	MS2a1	Genomically unstable	II
SAM698d8d76b934	3.61093	3.09819	3.6846	2.95209	3.67099	4.26597	0.313148	High_Risk	NE	NA	IC1	IC1	TC0	excluded	6	F	WHITE	N	1	NEVER	Visceral	(less than) 1 year	bladder	Y	Y	1.01961	1.23441	10101	0.427105	1	MS2b2.2	Basal/SCC-like	IV
SAM6cb230f208a8	3.54529	3.02929	3.65215	2.76768	3.3757	4.23034	0.253569	Low_Risk	PR	CR/PR	IC0	IC0	TC1	desert	20	M	WHITE	N	0	PREVIOUS	Visceral	1-2 years	lung	Y	Y	1.03922	0.772357	10234	23.2279	0	MS1b	UroA	I
SAM6cbc10abddb0	3.70122	2.91991	3.89084	2.60135	3.75728	4.27687	0.280019	Low_Risk	PD	SD/PD	IC2	IC2+	TC0	inflamed	3	M	WHITE	N	1	NEVER	LN Only	(less than) 1 year	bladder	Y	Y	0.960784	0.933544	10010	5.94661	1	MS2b2.2	Basal/SCC-like	III
SAM6d2ae0c39b96	3.57626	3.01014	3.64887	2.60135	3.63774	4.24278	0.27689	Low_Risk	PD	SD/PD	IC1	IC1	TC0	excluded	NA	M	BLACK OR AFRICAN AMERICAN	N	1	CURRENT	LN Only	(less than) 1 year	lymph node	Y	Y	NA	1.08796	10168	22.1109	0	MS1b	UroA	I
SAM6dd7ad1d797d	3.65793	3.217	3.97185	2.82619	3.57933	4.33107	0.277624	Low_Risk	PD	SD/PD	IC1	IC1	TC2+	NA	NA	M	WHITE	N	1	PREVIOUS	Visceral	1-2 years	bladder	Y	Y	3.56863	1.24941	10089	19.2854	1	MS2b2.2	Basal/SCC-like	III
SAM6f2a102a99df	3.62764	3.10144	3.93935	2.78135	3.37706	4.28579	0.24503	Low_Risk	CR	CR/PR	IC2	IC2+	TC2+	NA	8	F	WHITE	N	1	NEVER	NA	(less than) 1 year	NA	N	NA	2.07843	0.74348	10309	19.2854	0	MS2a2	Genomically unstable	II
SAM6ff654a20f98	3.58404	3.03557	3.67575	2.87745	3.45052	4.27552	0.267315	Low_Risk	CR	CR/PR	IC1	IC1	TC0	excluded	6	M	WHITE	N	0	PREVIOUS	NA	(less than) 1 year	kidney	N	NA	1.03922	0.673915	10202	18.5626	0	MS2b1	Infiltrated	I
SAM7114d99032ec	3.58692	3.1688	3.69133	2.71039	3.36191	4.25891	0.255621	Low_Risk	PD	SD/PD	IC0	IC0	TC0	NA	17	M	WHITE	N	1	NEVER	Visceral	1-2 years	bladder	Y	Y	2.17647	1.08297	10111	10.8419	1	MS1b	UroA	I
SAM714285adf612	3.69596	3.02926	3.97126	2.93484	3.73612	4.27	0.306366	High_Risk	NE	NA	IC2	IC2+	TC2+	inflamed	5	M	WHITE	N	1	NEVER	Liver	1-2 years	kidney	Y	Y	0.980392	1.3311	10060	0.62423	1	MS2b1	Infiltrated	IV
SAM716f54e468f4	3.58785	3.03042	3.72545	2.82242	3.39838	4.27825	0.253864	Low_Risk	SD	SD/PD	IC2	IC2+	TC0	NA	6	M	WHITE	N	1	NEVER	Liver	1-2 years	kidney	Y	Y	1.56863	1.35678	10170	21.191	0	MS2b1	Infiltrated	II
SAM727c0e92a2a7	3.65873	2.93684	3.94631	2.71707	3.43448	4.30099	0.237539	Low_Risk	PR	CR/PR	IC2	IC2+	TC2+	NA	1	M	WHITE	Y	0	PREVIOUS	LN Only	(less than) 1 year	lymph node	N	NA	0.333333	0.955961	10239	18.7269	0	MS2a2	Genomically unstable	II
SAM73663ee4a96e	3.60334	3.07542	3.82086	2.69199	3.41691	4.25976	0.249664	Low_Risk	CR	CR/PR	IC2	IC2+	TC0	excluded	NA	M	WHITE	N	0	PREVIOUS	LN Only	(less than) 1 year	kidney	N	NA	NA	0.796165	10123	21.2567	0	MS1b	UroA	I
SAM73b653ae20d1	3.97535	3.03115	3.83675	2.98857	3.5571	4.36774	0.305228	High_Risk	NE	NA	IC2	IC2+	TC2+	inflamed	3	F	WHITE	N	1	NEVER	Visceral	(less than) 1 year	other	Y	Y	0.960784	1.36227	10053	1.80698	1	MS2b2.2	Basal/SCC-like	III
SAM75142fcab9df	3.59594	2.99789	3.69731	2.80825	3.54484	4.24165	0.277047	Low_Risk	PD	SD/PD	IC2	IC2+	TC0	excluded	7	F	WHITE	N	1	NEVER	LN Only	more than 2 years	kidney	Y	Y	0.27451	1.36783	10270	11.9261	1	MS2b1	Infiltrated	I
SAM7538ad9ff524	3.53045	3.06488	3.76346	2.60135	3.62484	4.30287	0.260775	Low_Risk	SD	SD/PD	IC1	IC1	TC0	inflamed	21	F	WHITE	N	1	PREVIOUS	NA	(less than) 1 year	bladder	N	NA	2.39216	0.657817	10212	19.1211	0	MS2b2.1	UroB	III
SAM753d4bb52dbe	3.57675	3.12277	3.66049	2.76876	3.48007	4.27137	0.270906	Low_Risk	SD	SD/PD	IC1	IC1	TC0	excluded	7	M	WHITE	N	1	CURRENT	Visceral	(less than) 1 year	ureter	Y	Y	NA	1.52308	10337	11.3676	1	MS2b1	Infiltrated	I
SAM75f12d1a55fc	3.67258	3.14562	3.8323	2.69475	3.47121	4.28871	0.263319	Low_Risk	SD	SD/PD	IC2	IC2+	TC0	inflamed	6	M	WHITE	N	0	PREVIOUS	Visceral	1-2 years	lung	Y	N	0.333333	0.748056	10052	14.7515	0	MS2b1	Infiltrated	IV
SAM76a431ba6ce1	3.57343	3.09652	3.73956	2.93227	3.48137	4.29134	0.27318	Low_Risk	PD	SD/PD	IC1	IC1	TC0	inflamed	6	M	WHITE	N	0	NEVER	Visceral	(less than) 1 year	kidney	N	NA	0.215686	0.804777	10300	14.1273	1	MS2b1	Infiltrated	III
SAM771445e92421	3.64746	3.02833	3.85995	2.79226	3.47813	4.25402	0.263304	Low_Risk	CR	CR/PR	IC1	IC1	TC0	inflamed	NA	M	WHITE	N	0	NEVER	LN Only	more than 2 years	bladder	Y	N	0.215686	0.490146	10165	19.4168	0	MS2b1	Infiltrated	III
SAM7746b76437e6	3.5375	3.0101	3.5058	2.66471	3.64592	4.22785	0.289231	High_Risk	NE	NA	IC0	IC0	TC0	desert	5	M	WHITE	N	1	PREVIOUS	Liver	1-2 years	bladder	Y	Y	0.392157	1.66593	10203	2.82546	1	MS1b	UroA	I
SAM7829a341b9f3	3.69598	2.90392	3.81448	2.82954	3.81153	4.31221	0.302465	High_Risk	PD	SD/PD	IC2	IC2+	TC1	inflamed	3	M	WHITE	Y	1	PREVIOUS	NA	(less than) 1 year	bladder	N	NA	0.745098	0.714102	10146	3.8768	1	MS2b2.2	Basal/SCC-like	IV
SAM7893196e0e89	3.67501	2.93159	3.68047	2.70361	3.68431	4.20271	0.298378	High_Risk	PD	SD/PD	IC0	IC0	TC0	NA	5	M	ASIAN	N	1	PREVIOUS	Visceral	(less than) 1 year	bladder	Y	N	0.941176	1.54839	10069	2.66119	1	MS2b2.2	Basal/SCC-like	III
SAM7a9093b9c7e9	3.5847	3.0219	3.7094	2.84889	3.29724	4.26321	0.244789	Low_Risk	NE	NA	IC0	IC0	TC0	desert	1	M	WHITE	N	1	NEVER	NA	1-2 years	kidney	Y	Y	0.215686	0.821923	10020	1.80698	1	MS2b1	Infiltrated	II
SAM7aa01fc49a80	3.6996	3.13337	3.70956	3.22863	3.78786	4.22925	0.375521	High_Risk	PD	SD/PD	IC1	IC1	TC0	excluded	NA	M	WHITE	N	1	PREVIOUS	Liver	more than 2 years	bladder	N	NA	1.03922	1.06346	10370	2.13552	1	MS2b1	Infiltrated	II
SAM7b40007f4aa4	3.62603	2.93673	3.46227	2.83609	3.77741	4.24601	0.325743	High_Risk	PR	CR/PR	IC0	IC0	TC0	NA	12	F	WHITE	N	1	NEVER	Visceral	(less than) 1 year	ureter	N	NA	NA	0.978981	10051	21.6509	0	MS2a1	Genomically unstable	IV
SAM7bff231634e9	3.73535	2.90403	4.06659	2.84116	3.77971	4.31955	0.28652	High_Risk	SD	SD/PD	IC2	IC2+	TC2+	NA	NA	M	WHITE	N	1	PREVIOUS	Visceral	(less than) 1 year	ureter	Y	Y	0.72549	1.22719	10347	10.2505	1	MS2b2.2	Basal/SCC-like	III
SAM7c67b05aa109	3.63972	3.0145	3.47027	2.6549	3.61695	4.22622	0.296936	High_Risk	SD	SD/PD	IC0	IC0	TC1	NA	5	F	WHITE	N	0	NEVER	Visceral	1-2 years	bladder	Y	Y	0.529412	1.17525	10083	8.24641	1	MS1b	UroA	I
SAM7d2dfba6cd84	3.69961	3.04889	3.8128	2.96479	3.54449	4.26428	0.292353	High_Risk	SD	SD/PD	IC1	IC1	TC0	inflamed	4	M	WHITE	N	0	CURRENT	Liver	1-2 years	lymph node	Y	Y	0.156863	0.7465	10345	12.7146	1	MS2b1	Infiltrated	IV
SAM7d7c54623618	3.72179	3.38425	3.5851	2.67781	3.32791	4.24334	0.284587	High_Risk	PR	CR/PR	IC0	IC0	TC0	excluded	8	M	WHITE	N	0	CURRENT	Liver	(less than) 1 year	bladder	Y	N	2.09804	1.1321	10049	21.2238	0	MS2a1	Genomically unstable	II
SAM7edacb3deb65	3.6858	2.97646	3.51495	2.91617	3.50322	4.19073	0.304089	High_Risk	NE	NA	IC0	IC0	TC0	desert	NA	M	WHITE	Y	1	PREVIOUS	LN Only	1-2 years	kidney	N	NA	0.647059	0.571193	10038	18.0041	0	MS2a1	Genomically unstable	II
SAM7ee2b6e4d6b3	3.71811	2.98924	3.71315	2.66953	3.62953	4.18849	0.296734	High_Risk	NE	NA	IC0	IC0	TC0	excluded	36	M	WHITE	Y	1	PREVIOUS	Visceral	1-2 years	kidney	Y	Y	6.80392	1.43324	10045	1.70842	1	MS1b	UroA	I
SAM7f0d9cc7f001	3.68754	3.12096	3.74598	3.0494	3.64308	4.24288	0.326545	High_Risk	PD	SD/PD	IC1	IC1	TC0	excluded	NA	M	WHITE	N	1	NEVER	Liver	more than 2 years	bladder	Y	Y	NA	0.649813	10220	4.63244	1	MS2b1	Infiltrated	II
SAM7fb6987514a4	3.71283	3.05468	3.92845	3.41019	3.64222	4.25617	0.339516	High_Risk	PD	SD/PD	IC2	IC2+	TC0	excluded	1	M	BLACK OR AFRICAN AMERICAN	N	0	NEVER	Liver	1-2 years	bladder	Y	N	NA	1.1566	10293	22.8337	0	MS2b1	Infiltrated	III
SAM7fb7a13c096b	3.62051	3.12881	3.71369	2.80728	3.48211	4.30208	0.271198	Low_Risk	PD	SD/PD	IC0	IC0	TC0	excluded	11	M	ASIAN	N	2	CURRENT	Liver	(less than) 1 year	kidney	N	NA	0.764706	0.483769	10006	1.67556	1	MS2b1	Infiltrated	II
SAM80c6183220e6	3.66036	3.05946	3.91205	2.84078	3.64902	4.27389	0.288149	High_Risk	PD	SD/PD	IC1	IC1	TC0	inflamed	8	M	WHITE	N	0	CURRENT	LN Only	(less than) 1 year	kidney	N	NA	0.215686	0.541934	10030	14.7515	0	MS2b2.2	Basal/SCC-like	III
SAM81b71522417a	3.61713	2.90453	3.49624	2.64595	3.49059	4.1802	0.272719	Low_Risk	PD	SD/PD	IC0	IC0	TC0	NA	7	F	WHITE	N	0	PREVIOUS	Liver	(less than) 1 year	bladder	N	NA	1.07843	1.70566	10081	2.13552	1	MS1b	UroA	I
SAM822b226466a1	3.62523	3.12521	3.59118	2.71413	3.49897	4.13124	0.298287	High_Risk	SD	SD/PD	IC0	IC0	TC0	desert	NA	M	WHITE	Y	1	PREVIOUS	Visceral	1-2 years	other	Y	Y	1.09804	1.26144	10133	17.2813	0	MS1b	UroA	I
SAM8533e5e261d6	3.53907	2.96018	3.5771	2.60135	3.46468	4.19383	0.257253	Low_Risk	PR	CR/PR	IC0	IC0	TC0	desert	5	M	WHITE	N	0	PREVIOUS	Visceral	1-2 years	bladder	Y	N	1.72549	1.52308	10269	12.8131	1	MS1b	UroA	I
SAM85e41e7f33f9	3.60977	3.01416	3.87948	2.97363	3.67977	4.32836	0.288006	High_Risk	NE	NA	IC1	IC1	TC1	inflamed	10	M	WHITE	N	2	PREVIOUS	Visceral	(less than) 1 year	bladder	N	NA	1.2549	1.16474	10264	0.62423	1	MS2b2.2	Basal/SCC-like	IV
SAM85f0a3ac1c45	3.65935	2.93524	3.50281	2.65606	3.56688	4.23968	0.281618	High_Risk	PD	SD/PD	IC2	IC2+	TC0	excluded	8	M	WHITE	N	1	CURRENT	Visceral	1-2 years	lung	Y	Y	0.27451	1.12474	10098	5.84805	1	MS1b	UroA	III
SAM87a8e18eb45b	3.55642	2.89793	3.61597	2.60135	3.55623	4.26408	0.255131	Low_Risk	PD	SD/PD	IC1	IC1	TC0	excluded	14	F	WHITE	N	2	NEVER	Visceral	(less than) 1 year	bladder	N	NA	0.313725	1.04861	10339	2.75975	1	MS1b	UroA	I
SAM8884fe446d20	3.67637	3.1869	4.10889	2.76547	3.57137	4.3451	0.262473	Low_Risk	PR	CR/PR	IC2	IC2+	TC2+	inflamed	13	M	WHITE	N	1	NEVER	NA	(less than) 1 year	bladder	Y	N	6	0.794959	10044	23.1622	0	MS2b2.2	Basal/SCC-like	III
SAM8a1b0e02ee42	3.58481	2.93545	3.6249	2.76146	2.93374	4.25141	0.199502	Low_Risk	CR	CR/PR	IC0	IC0	TC0	desert	14	M	ASIAN	N	0	NEVER	LN Only	1-2 years	bladder	Y	Y	0.843137	1.79684	10349	20.5667	0	MS2a1	Genomically unstable	II
SAM8a42c0d59187	3.64172	2.98166	3.36566	2.72094	3.54608	4.23089	0.294556	High_Risk	NE	NA	IC0	IC0	TC0	NA	3	M	WHITE	Y	1	NEVER	Liver	(less than) 1 year	NA	Y	N	0.27451	0.891949	10110	2.82546	1	MS1b	UroA	III
SAM8b4b8b0f9e73	3.60758	2.99024	3.7356	2.89523	3.4833	4.27503	0.268569	Low_Risk	SD	SD/PD	IC1	IC1	TC0	excluded	7	M	WHITE	N	0	PREVIOUS	LN Only	(less than) 1 year	kidney	N	NA	1	0.581736	10199	15.6715	0	MS2b1	Infiltrated	I
SAM8e43e9caf307	3.54812	2.87057	3.74305	2.79206	3.45034	4.22501	0.249983	Low_Risk	NE	NA	IC1	IC1	TC0	excluded	4	F	WHITE	N	0	PREVIOUS	Liver	(less than) 1 year	bladder	Y	Y	1	1.39204	10285	0.492813	1	MS2a1	Genomically unstable	II
SAM8e469834acc1	3.63181	3.17897	3.69091	2.6834	3.29182	4.25614	0.249879	Low_Risk	PD	SD/PD	IC1	IC1	TC0	excluded	6	M	WHITE	N	1	NEVER	Liver	more than 2 years	bladder	Y	Y	NA	0.978557	10287	3.71253	1	MS1a	UroA	I
SAM8e8ef2368dfa	3.62202	3.22307	3.6217	3.05344	3.54051	4.27841	0.314647	High_Risk	PD	SD/PD	IC0	IC0	TC0	desert	6	M	WHITE	N	0	CURRENT	Visceral	(less than) 1 year	kidney	Y	N	0.509804	1.04275	10207	4.50103	1	MS2b1	Infiltrated	IV
SAM8f2275c36e8c	3.48758	3.01212	3.58044	2.66537	3.36446	4.24079	0.242045	Low_Risk	SD	SD/PD	IC1	IC1	TC0	desert	5	M	WHITE	N	0	NEVER	Visceral	1-2 years	bladder	Y	Y	NA	1.63105	10189	20.731	0	MS1b	UroA	I
SAM91c47b054ffb	3.67851	2.87712	3.8124	2.80754	3.13321	4.23363	0.220059	Low_Risk	PR	CR/PR	IC2	IC2+	TC0	inflamed	49	M	WHITE	Y	0	PREVIOUS	Visceral	(less than) 1 year	bladder	Y	N	2.70588	1.10269	10162	17.0185	1	MS2a1	Genomically unstable	II
SAM9306c5c92444	3.65643	2.86529	3.88886	2.79738	3.18217	4.23167	0.219374	Low_Risk	PD	SD/PD	IC2	IC2+	TC1	inflamed	12	M	WHITE	N	1	NEVER	Visceral	1-2 years	bladder	Y	NA	2.23529	1.77258	10129	15.4415	0	MS2a1	Genomically unstable	II
SAM9410b866974a	3.62203	3.15452	3.76981	3.29038	3.65006	4.31627	0.330129	High_Risk	SD	SD/PD	IC0	IC0	TC0	NA	NA	M	WHITE	N	1	NEVER	LN Only	1-2 years	bladder	Y	N	NA	1.46748	10333	6.73511	1	MS2b1	Infiltrated	IV
SAM943df5cf15df	3.67778	3.12221	3.79922	2.74993	3.63332	4.29438	0.289369	High_Risk	PD	SD/PD	IC1	IC1	TC0	desert	5	M	WHITE	N	1	PREVIOUS	Visceral	(less than) 1 year	bladder	Y	N	0.117647	0.984679	10080	2.13552	1	MS2b2.2	Basal/SCC-like	III
SAM9448d858692c	3.66468	3.0499	3.87557	2.85984	3.4482	4.20997	0.272083	Low_Risk	NE	NA	IC2	IC2+	TC1	inflamed	8	M	WHITE	Y	1	PREVIOUS	Liver	(less than) 1 year	kidney	Y	N	NA	0.9508	10289	2.03696	1	MS2b1	Infiltrated	II
SAM94859b440b1d	3.63859	3.00264	3.51789	2.60135	3.59481	4.33571	0.270658	Low_Risk	PD	SD/PD	IC1	IC1	TC0	excluded	11	M	BLACK OR AFRICAN AMERICAN	N	1	NEVER	Visceral	more than 2 years	kidney	N	NA	0.215686	0.507752	10298	13.3388	1	MS1b	UroA	I
SAM9539a4f19ebc	3.6426	3.05162	3.55257	2.64936	3.64437	4.25201	0.295124	High_Risk	SD	SD/PD	IC0	IC0	TC0	desert	NA	M	WHITE	N	0	NEVER	Liver	(less than) 1 year	bladder	Y	N	0.431373	1.46802	10144	7.95072	1	MS1b	UroA	I
SAM957378bd907f	3.67084	2.80287	3.74447	2.73581	3.57889	4.30641	0.257978	Low_Risk	PD	SD/PD	IC0	IC0	TC0	excluded	NA	M	WHITE	N	0	PREVIOUS	Liver	1-2 years	ureter	Y	N	0.196078	0.870142	10216	2.23409	1	MS2b1	Infiltrated	II
SAM95c70496ffb5	3.61716	3.23775	3.76748	2.93395	3.6239	4.31807	0.303615	High_Risk	NE	NA	IC2	IC2+	TC0	inflamed	NA	F	OTHER	N	0	NEVER	Visceral	(less than) 1 year	lymph node	Y	N	NA	0.567752	10128	0.361396	1	MS2b1	Infiltrated	III
SAM961d04c42bd9	3.48802	3.09998	3.63366	2.89887	3.78299	4.25429	0.318807	High_Risk	PD	SD/PD	IC0	IC0	TC0	excluded	17	M	WHITE	N	1	CURRENT	Visceral	(less than) 1 year	bladder	Y	N	1.72549	1.54621	10034	5.8809	1	MS2a1	Genomically unstable	I
SAM9681450bbc90	3.66075	3.02193	3.97349	2.65473	3.52727	4.26193	0.254316	Low_Risk	NE	NA	IC2	IC2+	TC0	inflamed	21	M	WHITE	N	1	PREVIOUS	Visceral	more than 2 years	bladder	Y	Y	NA	1.18287	10328	4.96099	1	MS2b1	Infiltrated	III
SAM9725303dce0c	3.60284	2.91525	3.64754	2.89024	3.22792	4.22457	0.241095	Low_Risk	PD	SD/PD	IC1	IC1	TC0	desert	22	M	WHITE	Y	1	NEVER	Liver	more than 2 years	bladder	N	NA	4.43137	1.30737	10286	8.90349	0	MS2a1	Genomically unstable	II
SAM978a587b207e	3.67154	2.88375	3.74725	2.83486	3.5172	4.32538	0.259704	Low_Risk	PD	SD/PD	IC0	IC1	TC2+	excluded	NA	M	WHITE	N	0	CURRENT	LN Only	(less than) 1 year	bladder	Y	N	1.92157	1.04287	10131	2.10267	1	MS2a2	Genomically unstable	II
SAM97a00e0929fb	3.68193	2.97198	3.66658	2.87731	3.4282	4.2253	0.275775	Low_Risk	PR	CR/PR	IC2	IC2+	TC0	excluded	18	M	OTHER	N	0	PREVIOUS	Liver	(less than) 1 year	kidney	N	NA	2.86275	0.710257	10007	12.7146	0	MS2a1	Genomically unstable	II
SAM99a46b9eec27	3.67297	3.05657	3.71318	2.85126	3.56742	4.23983	0.294665	High_Risk	PD	SD/PD	IC0	IC0	TC0	excluded	5	M	WHITE	N	1	PREVIOUS	Liver	1-2 years	kidney	Y	Y	0.72549	1.96569	10236	3.61396	1	MS2b1	Infiltrated	I
SAM99b1f6a9534e	3.55582	2.91222	3.72847	2.71232	3.45638	4.23427	0.248687	Low_Risk	NE	NA	IC1	IC1	TC0	excluded	5	F	WHITE	N	0	PREVIOUS	Liver	(less than) 1 year	bladder	Y	Y	1	1.04395	10285	0.492813	1	MS2a1	Genomically unstable	II
SAM9a2cf3c06fb3	3.65578	3.32287	3.7967	3.09683	3.62936	4.25129	0.338205	High_Risk	PD	SD/PD	IC1	IC1	TC0	inflamed	4	M	WHITE	N	0	PREVIOUS	Visceral	more than 2 years	bladder	Y	Y	0.862745	1.60661	10059	5.65092	1	MS2b1	Infiltrated	II
SAM9aa6a095a9d6	3.61629	2.97219	3.66934	2.73494	3.5166	4.23659	0.270234	Low_Risk	PD	SD/PD	IC1	IC1	TC0	excluded	5	M	WHITE	Y	0	PREVIOUS	NA	more than 2 years	kidney	Y	Y	0.647059	0.882239	10171	8.83778	1	MS2b2.1	UroB	I
SAM9b9d48b0b02c	3.67101	3.03594	3.73422	2.69222	3.47089	4.18635	0.274003	Low_Risk	NE	NA	IC1	IC1	TC0	inflamed	5	M	WHITE	Y	1	PREVIOUS	Liver	more than 2 years	bladder	Y	Y	2.11765	1.584	10039	2.89117	1	MS2a1	Genomically unstable	II
SAM9cafb905b36a	3.66552	2.84707	3.87484	2.71346	3.56752	4.32583	0.248578	Low_Risk	PD	SD/PD	IC2	IC2+	TC2+	inflamed	12	M	WHITE	N	0	PREVIOUS	LN Only	(less than) 1 year	kidney	Y	Y	0.588235	1.53249	10359	7.62218	1	MS2b2.2	Basal/SCC-like	IV
SAM9d2494119c05	3.61635	2.86839	3.59388	3.16775	3.64422	4.22277	0.319812	High_Risk	PD	SD/PD	IC0	IC0	TC0	NA	NA	M	WHITE	N	1	NEVER	Liver	(less than) 1 year	liver	Y	N	NA	0.958447	10176	1.44559	1	MS1b	UroA	I
SAM9daccafc18db	3.68006	3.21446	3.70594	2.83072	3.56924	4.22366	0.309906	High_Risk	PD	SD/PD	IC0	IC0	TC0	desert	NA	F	WHITE	N	0	CURRENT	Visceral	(less than) 1 year	kidney	Y	Y	NA	0.597249	10113	16.46	0	MS2b2.2	Basal/SCC-like	III
SAM9e11ec6bea80	3.6904	2.95978	3.93342	2.65057	3.64883	4.29911	0.265277	Low_Risk	SD	SD/PD	IC2	IC2+	TC2+	inflamed	10	M	WHITE	N	1	PREVIOUS	Visceral	more than 2 years	bladder	Y	N	NA	1.39537	10215	15.4086	1	MS2b2.2	Basal/SCC-like	IV
SAM9eebdef2858a	3.71251	3.0026	3.65719	2.72526	3.57409	4.24751	0.287985	High_Risk	NE	NA	IC1	IC1	TC0	excluded	NA	F	WHITE	N	1	NEVER	Liver	more than 2 years	bladder	Y	Y	NA	0.620737	10327	0.821355	1	MS2a1	Genomically unstable	IV
SAM9fb814c22bdb	3.64558	3.09864	3.85151	2.94188	3.59491	4.30195	0.288924	High_Risk	SD	SD/PD	IC1	IC1	TC0	desert	6	F	WHITE	N	0	PREVIOUS	NA	(less than) 1 year	bladder	N	NA	0.431373	0.771397	10088	19.1211	1	MS2b1	Infiltrated	III
SAMa0ca029b7afd	3.67328	2.93265	3.67633	2.74103	3.47323	4.26874	0.262431	Low_Risk	NE	NA	IC0	IC0	TC0	NA	12	M	WHITE	N	1	PREVIOUS	Visceral	(less than) 1 year	NA	N	NA	0.745098	0.642024	10314	0.361396	1	MS1b	UroA	II
SAMa1871f491b02	3.57849	2.77881	3.64322	2.6654	3.32988	4.14899	0.237955	Low_Risk	PD	SD/PD	IC0	IC0	TC0	desert	NA	F	WHITE	N	1	NEVER	Liver	more than 2 years	bladder	Y	Y	3.33333	1.62959	10108	1.74127	1	MS1b	UroA	I
SAMa1e62d323e1d	3.64888	3.02701	3.79296	2.73952	3.38609	4.28255	0.247932	Low_Risk	SD	SD/PD	IC2	IC2+	TC0	inflamed	15	F	WHITE	Y	0	PREVIOUS	Visceral	1-2 years	bladder	Y	N	0.921569	1.31402	10321	10.5791	1	MS2a1	Genomically unstable	II
SAMa321770ac31c	3.60015	2.9222	3.73943	2.72776	3.73738	4.26044	0.287958	High_Risk	PD	SD/PD	IC2	IC2+	TC0	excluded	8	M	WHITE	N	0	PREVIOUS	Visceral	(less than) 1 year	lymph node	Y	N	1.41176	1.38859	10369	7.06366	0	MS2b2.2	Basal/SCC-like	II
SAMa424c75831b4	3.69192	3.04485	3.81989	2.69311	3.43824	4.22776	0.262044	Low_Risk	PD	SD/PD	IC2	IC2+	TC0	NA	6	M	WHITE	N	1	PREVIOUS	Visceral	1-2 years	bladder	Y	N	0.686275	0.776142	10240	3.54825	1	MS1b	UroA	II
SAMa535fcdf18a0	3.62026	3.05536	3.7516	2.66239	3.5918	4.22678	0.27882	Low_Risk	PR	CR/PR	IC0	IC0	TC0	NA	19	M	WHITE	N	1	PREVIOUS	NA	1-2 years	bladder	Y	Y	0.882353	0.899224	10371	17.2813	0	MS1b	UroA	I
SAMa90d73f8d891	3.56075	2.88267	3.50255	2.8331	3.76319	4.26089	0.306809	High_Risk	PD	SD/PD	IC0	IC0	TC0	NA	12	M	WHITE	N	0	PREVIOUS	Visceral	(less than) 1 year	other	Y	N	0.72549	0.848679	10356	1.01848	1	MS2b2.2	Basal/SCC-like	III
SAMa913c6139ec8	3.65941	3.09304	3.70145	3.3942	3.61209	4.27411	0.342982	High_Risk	SD	SD/PD	IC2	IC2+	TC0	excluded	NA	M	WHITE	N	0	NEVER	Visceral	(less than) 1 year	kidney	Y	N	1.52941	0.942285	10304	5.12526	1	MS2b1	Infiltrated	II
SAMa9ca8536d2b1	3.7024	3.11573	3.7919	3.12957	3.71985	4.30291	0.334202	High_Risk	SD	SD/PD	IC1	IC1	TC1	NA	3	M	WHITE	N	0	PREVIOUS	LN Only	1-2 years	bladder	N	NA	0.352941	0.84613	10330	21.848	0	MS2b1	Infiltrated	III
SAMaabf4afe4213	3.5023	2.9242	3.54156	2.77726	3.54333	4.2573	0.267138	Low_Risk	PD	SD/PD	IC0	IC0	TC0	NA	18	M	WHITE	N	1	NEVER	Visceral	(less than) 1 year	lymph node	N	NA	2	0.879312	10159	2.62834	1	MS2a1	Genomically unstable	II
SAMaaf505c36f93	3.6432	3.07056	3.65984	2.72178	3.51713	4.24879	0.278021	Low_Risk	PR	CR/PR	IC1	IC1	TC0	excluded	15	M	WHITE	N	1	PREVIOUS	LN Only	more than 2 years	kidney	Y	Y	1.72549	1.53825	10259	20.5667	0	MS1b	UroA	I
SAMab8052a03398	3.6437	3.29858	3.83207	2.88471	3.49979	4.29518	0.288572	High_Risk	SD	SD/PD	IC2	IC2+	TC0	inflamed	NA	M	WHITE	N	1	NEVER	LN Only	(less than) 1 year	lymph node	Y	N	0.0392157	0.767621	10019	13.306	1	MS2b1	Infiltrated	III
SAMabc151b01ea3	3.56124	2.92653	3.68801	3.46679	3.6123	4.27818	0.323452	High_Risk	PD	SD/PD	IC1	IC1	TC0	excluded	NA	F	WHITE	N	1	NEVER	Liver	(less than) 1 year	bladder	Y	N	NA	0.74401	10092	0.558522	1	MS2b2.2	Basal/SCC-like	IV
SAMad83c9c53537	3.65501	3.15621	3.75483	2.67292	3.53713	4.28496	0.274567	Low_Risk	PD	SD/PD	IC1	IC1	TC0	NA	6	M	WHITE	N	0	PREVIOUS	Visceral	1-2 years	kidney	Y	Y	0.745098	1.29695	10372	14.9815	0	MS1a	UroA	I
SAMae02629a97f7	3.61521	3.09146	3.52706	2.71305	3.66394	4.23622	0.307407	High_Risk	PD	SD/PD	IC0	IC0	TC0	NA	NA	F	WHITE	N	0	PREVIOUS	Liver	(less than) 1 year	kidney	Y	N	NA	0.772283	10326	3.25257	1	MS1b	UroA	II
SAMae1690469964	3.57051	3.04435	3.67704	2.67556	3.51868	4.19299	0.273058	Low_Risk	SD	SD/PD	IC1	IC1	TC0	NA	NA	M	BLACK OR AFRICAN AMERICAN	Y	0	CURRENT	Visceral	1-2 years	ureter	Y	Y	NA	1.80588	10320	21.1581	1	MS1b	UroA	I
SAMae4da274eded	3.63858	3.09637	3.66642	2.70569	3.50544	4.25859	0.275058	Low_Risk	PD	SD/PD	IC0	IC0	TC0	NA	NA	F	WHITE	Y	1	NEVER	Liver	(less than) 1 year	bladder	Y	Y	NA	1.48462	10004	4.99384	1	MS2a2	Genomically unstable	II
SAMaec7380f9ab0	3.7229	2.91771	3.57271	2.97853	3.63433	4.22185	0.319915	High_Risk	PR	CR/PR	IC2	IC2+	TC0	excluded	4	M	WHITE	N	2	NEVER	NA	(less than) 1 year	ureter	N	NA	NA	1.30867	10155	20.8624	0	MS2a2	Genomically unstable	IV
SAMaf42c1541269	3.68451	2.99882	3.90155	2.74161	3.37192	4.31608	0.237992	Low_Risk	SD	SD/PD	IC2	IC2+	TC0	inflamed	14	M	WHITE	N	1	PREVIOUS	Liver	(less than) 1 year	bladder	N	NA	2.19608	0.795428	10178	5.51951	0	MS2a2	Genomically unstable	II
SAMaf7578d55754	3.63371	3.00076	3.78992	2.82667	3.51998	4.32686	0.26208	Low_Risk	NE	NA	IC0	IC2+	TC2+	excluded	NA	F	WHITE	N	1	PREVIOUS	NA	(less than) 1 year	other	Y	N	2.66667	1.35651	10357	0.229979	1	MS2a2	Genomically unstable	II
SAMaff272833538	3.61908	3.23633	3.57952	2.85384	3.5071	4.26499	0.299316	High_Risk	NE	NA	IC2	IC2+	TC0	excluded	5	M	WHITE	Y	1	NEVER	Liver	(less than) 1 year	kidney	Y	Y	1.27451	1.309	10241	2.13552	1	MS2a2	Genomically unstable	I
SAMb0a83e5fbde9	3.64395	2.9118	3.6762	2.71082	3.64288	4.26532	0.279592	Low_Risk	SD	SD/PD	IC0	IC0	TC0	NA	7	M	WHITE	Y	1	PREVIOUS	Visceral	more than 2 years	lung	Y	N	0.352941	0.805644	10100	23.3265	0	MS1b	UroA	I
SAMb0d11db9aa79	3.66983	2.89688	3.9074	2.67369	3.47116	4.22241	0.249013	Low_Risk	PD	SD/PD	IC2	IC2+	TC0	inflamed	3	F	WHITE	N	0	NEVER	Visceral	1-2 years	lung	Y	N	0.843137	1.26897	10125	10.5462	1	MS2b2.1	UroB	I
SAMb15ac6e4c4ef	3.54481	2.93007	3.83068	2.7563	3.11257	4.18163	0.213261	Low_Risk	PR	CR/PR	IC1	IC1	TC0	NA	11	M	WHITE	Y	0	PREVIOUS	Visceral	more than 2 years	bladder	Y	Y	1.5098	1.28557	10096	20.0082	0	MS2a1	Genomically unstable	II
SAMb15ad09d6e24	3.66557	3.15114	3.96469	2.83659	3.67296	4.31497	0.289999	High_Risk	PD	SD/PD	IC2	IC2+	TC2+	excluded	4	F	WHITE	N	0	NEVER	LN Only	(less than) 1 year	bladder	Y	Y	NA	1.17946	10206	3.8768	1	MS2b1	Infiltrated	IV
SAMb2e4a082541a	3.71151	2.8976	3.77258	3.17202	3.71683	4.33	0.315852	High_Risk	PD	SD/PD	IC1	IC1	TC0	NA	NA	F	WHITE	N	1	NEVER	Visceral	1-2 years	bladder	Y	N	NA	0.720924	10332	4.36961	1	MS2b1	Infiltrated	IV
SAMb2f1d0e54ece	3.58324	3.25248	3.80281	2.92545	3.59874	4.37325	0.286864	High_Risk	PR	CR/PR	IC2	IC2+	TC2+	desert	NA	M	WHITE	N	1	PREVIOUS	Visceral	(less than) 1 year	bladder	Y	N	0.862745	0.798489	10073	11.4004	1	MS2b1	Infiltrated	IV
SAMb3c02294aba7	3.67189	3.05772	3.73512	2.60135	3.26874	4.3095	0.228914	Low_Risk	PR	CR/PR	IC0	IC0	TC1	desert	18	M	WHITE	Y	1	PREVIOUS	Visceral	(less than) 1 year	other	Y	N	NA	1.06556	10344	22.4066	0	MS2a1	Genomically unstable	II
SAMb419a8fcbfcd	3.74464	2.86881	3.5395	2.68086	3.42762	4.16218	0.275634	Low_Risk	PR	CR/PR	IC2	IC2+	TC0	excluded	19	M	WHITE	Y	1	PREVIOUS	Liver	1-2 years	bladder	Y	N	NA	1.56615	10363	22.7351	0	MS2a1	Genomically unstable	IV
SAMb470eb8f04be	3.67119	3.09627	3.72482	2.76143	3.67409	4.19155	0.313605	High_Risk	CR	CR/PR	IC2	IC2+	TC0	excluded	35	M	WHITE	N	0	NEVER	LN Only	more than 2 years	bladder	Y	Y	NA	1.43812	10115	20.0739	0	MS1b	UroA	I
SAMb4c7a001537d	3.63148	2.94161	3.70708	2.72611	3.64508	4.28867	0.277104	Low_Risk	PD	SD/PD	IC1	IC1	TC1	inflamed	5	M	WHITE	N	1	PREVIOUS	Visceral	1-2 years	kidney	Y	Y	NA	0.815851	10068	3.18686	1	MS1b	UroA	I
SAMb8070b7937e7	3.63258	2.97953	3.63897	2.68582	3.10536	4.21554	0.222572	Low_Risk	SD	SD/PD	IC1	IC1	TC0	desert	5	M	WHITE	Y	0	PREVIOUS	Liver	(less than) 1 year	bladder	Y	Y	0.333333	0.92136	10127	21.0267	1	MS1b	UroA	I
SAMb8101c538753	3.64587	2.9406	3.94977	3.03804	3.75347	4.35966	0.292536	High_Risk	SD	SD/PD	IC2	IC2+	TC2+	inflamed	16	M	WHITE	N	1	PREVIOUS	Liver	(less than) 1 year	bladder	N	NA	3.76471	0.562345	10280	13.4045	1	MS2b2.2	Basal/SCC-like	IV
SAMb8f13a0525a6	3.70158	2.95285	3.66668	3.02207	3.46606	4.29078	0.282638	High_Risk	NE	NA	IC2	IC2+	TC0	excluded	4	M	WHITE	N	0	NEVER	Liver	1-2 years	kidney	Y	Y	0.529412	0.97032	10079	2.69405	1	MS2b2.2	Basal/SCC-like	IV
SAMb963dda93cfd	3.67242	3.10604	3.76571	2.81997	3.67829	4.31961	0.29769	High_Risk	PD	SD/PD	IC2	IC2+	TC2+	excluded	8	M	OTHER	N	1	CURRENT	Liver	1-2 years	bladder	Y	Y	0.882353	1.69362	10281	2.75975	1	MS2b2.2	Basal/SCC-like	IV
SAMba1a34b5a060	3.63133	3.10714	3.79941	2.8146	3.74145	4.2733	0.30772	High_Risk	PD	SD/PD	IC2	IC2+	TC0	inflamed	5	M	WHITE	N	0	NEVER	Visceral	(less than) 1 year	bladder	Y	N	0.901961	1.02302	10277	12.846	1	MS2b2.2	Basal/SCC-like	III
SAMba7176afe070	3.66422	2.87724	3.57929	2.65846	3.49685	4.20082	0.269365	Low_Risk	PD	SD/PD	IC0	IC0	TC0	excluded	5	F	WHITE	N	0	NEVER	Visceral	more than 2 years	kidney	Y	Y	NA	1.03046	10302	3.44969	0	MS1a	UroA	I
SAMbc8dc3a7b54e	3.57643	2.84747	3.58264	2.60135	3.3683	4.25227	0.23356	Low_Risk	PD	SD/PD	IC0	IC0	TC0	desert	7	F	WHITE	Y	1	PREVIOUS	Visceral	(less than) 1 year	bladder	N	NA	0.745098	1.01781	10087	14.7515	1	MS2a1	Genomically unstable	II
SAMbcb07ba81cee	3.63155	2.98345	3.92612	2.88964	3.34918	4.20165	0.251925	Low_Risk	PD	SD/PD	IC2	IC2+	TC0	excluded	NA	M	WHITE	N	0	PREVIOUS	Liver	more than 2 years	bladder	Y	Y	NA	0.352492	10011	2.52977	1	MS2b2.2	Basal/SCC-like	III
SAMbcbc7957c264	3.5953	2.87	3.57917	2.60135	3.48949	4.24572	0.252243	Low_Risk	PD	SD/PD	IC1	IC1	TC0	desert	9	M	WHITE	Y	1	NEVER	Visceral	1-2 years	bladder	Y	Y	NA	1.70139	10308	4.17248	1	MS1b	UroA	I
SAMbd8ee73983b8	3.59312	3.03891	3.6787	2.8217	3.58692	4.26733	0.284227	High_Risk	NE	NA	IC1	IC1	TC0	excluded	9	M	WHITE	Y	1	NEVER	LN Only	1-2 years	bladder	Y	N	1.01961	0.950789	10358	0.854209	1	MS1b	UroA	II
SAMbda79f955628	3.62479	3.04658	3.98291	2.87148	3.42146	4.24327	0.25551	Low_Risk	SD	SD/PD	IC2	IC2+	TC0	inflamed	20	F	WHITE	N	1	PREVIOUS	NA	1-2 years	bladder	Y	Y	1.2549	0.37328	10065	20.6324	0	MS2a2	Genomically unstable	II
SAMbe25e2c88f3e	3.72655	2.75058	3.92089	2.69799	3.63995	4.15074	0.275999	Low_Risk	NE	NA	IC2	IC2+	TC1	NA	NA	M	WHITE	N	2	PREVIOUS	LN Only	(less than) 1 year	lymph node	N	NA	NA	0.696806	10316	2.92402	1	MS2b2.2	Basal/SCC-like	IV
SAMbe83eae4026e	3.64582	3.04247	3.67216	2.8355	3.34035	4.24505	0.260104	Low_Risk	PD	SD/PD	IC1	IC1	TC0	excluded	10	F	WHITE	Y	1	NEVER	Liver	(less than) 1 year	lymph node	Y	N	0.784314	0.98462	10246	2.7269	1	MS1b	UroA	I
SAMbf1a3ae828e6	3.63969	3.14233	3.70253	2.81995	3.43128	4.27528	0.27216	Low_Risk	CR	CR/PR	IC2	IC2+	TC0	excluded	35	M	WHITE	N	0	PREVIOUS	Visceral	more than 2 years	bladder	Y	N	3.7451	1.2704	10090	20.731	0	MS2b1	Infiltrated	II
SAMbf91f27e7f9b	3.65617	3.01022	3.86039	2.76706	3.5954	4.24518	0.278047	Low_Risk	NE	NA	IC2	IC2+	TC0	excluded	3	M	WHITE	N	0	PREVIOUS	Liver	1-2 years	kidney	Y	Y	NA	0.778596	10134	0.591376	1	MS2b1	Infiltrated	I
SAMbfdffb97c446	3.64125	3.14253	3.82091	2.7128	3.45831	4.26548	0.263523	Low_Risk	SD	SD/PD	IC1	IC1	TC2+	excluded	6	F	WHITE	N	1	CURRENT	Visceral	(less than) 1 year	bladder	Y	Y	1.45098	1.29314	10046	6.70226	1	MS2b2.2	Basal/SCC-like	IV
SAMc0d625a50eb8	3.67008	3.1683	3.71965	2.78254	3.52351	4.29341	0.283612	High_Risk	SD	SD/PD	IC0	IC0	TC0	desert	3	F	WHITE	N	1	NEVER	Visceral	1-2 years	bladder	Y	N	0.294118	1.00769	10043	13.2731	1	MS2b1	Infiltrated	I
SAMc0da5d48686d	3.70401	3.05089	3.72515	2.9227	3.51763	4.30264	0.285504	High_Risk	PD	SD/PD	IC1	IC1	TC2+	desert	5	M	WHITE	N	1	NEVER	Visceral	(less than) 1 year	bladder	Y	Y	1.17647	1.6304	10295	9.49487	1	MS2a2	Genomically unstable	IV
SAMc0ef41aa6c8b	3.61233	2.90564	3.55344	2.60135	3.46463	4.18075	0.262689	Low_Risk	PD	SD/PD	IC0	IC0	TC0	desert	5	M	WHITE	Y	0	NEVER	Visceral	(less than) 1 year	NA	Y	N	0.960784	0.986296	10104	9.56057	1	MS1b	UroA	I
SAMc1251c7bfee2	3.5967	3.05035	3.71821	2.78775	3.72245	4.23765	0.304906	High_Risk	PR	CR/PR	IC2	IC2+	TC0	excluded	5	M	WHITE	N	0	PREVIOUS	Visceral	(less than) 1 year	bladder	Y	Y	1.09804	1.63589	10196	21.6181	0	MS2a2	Genomically unstable	IV
SAMc1b27bc16435	3.62632	3.1162	3.70126	2.67851	3.55202	4.22952	0.282058	High_Risk	PR	CR/PR	IC2	IC2+	TC0	excluded	5	M	WHITE	N	0	PREVIOUS	Visceral	more than 2 years	kidney	Y	Y	1.41176	0.555512	10230	24.1807	0	MS2a1	Genomically unstable	I
SAMc2a1820d4e6b	3.61844	3.09136	3.84571	2.95797	3.6947	4.26763	0.30718	High_Risk	CR	CR/PR	IC2	IC2+	TC0	excluded	NA	M	WHITE	N	0	NEVER	LN Only	(less than) 1 year	bladder	Y	N	NA	1.31778	10005	20.731	0	MS2b1	Infiltrated	I
SAMc57eadb2d82b	3.54401	3.00956	3.52584	2.88973	3.65126	4.26245	0.301319	High_Risk	PD	SD/PD	IC0	IC0	TC0	desert	3	M	OTHER	Y	1	NEVER	Visceral	(less than) 1 year	bladder	Y	NA	0.196078	0.768499	10271	8.01643	1	MS1b	UroA	I
SAMc692536a795a	3.57463	3.15284	3.83754	2.81543	3.42208	4.287	0.256915	Low_Risk	PD	SD/PD	IC1	IC1	TC0	desert	10	M	WHITE	Y	1	PREVIOUS	NA	1-2 years	ureter	Y	Y	NA	1.01426	10103	5.65092	1	MS2b1	Infiltrated	II
SAMc6eff056c89a	3.66159	2.97889	3.61346	2.68792	3.6865	4.22238	0.301105	High_Risk	PD	SD/PD	IC0	IC0	TC0	excluded	3	M	WHITE	N	1	PREVIOUS	LN Only	(less than) 1 year	lymph node	N	NA	0.45098	0.875813	10054	1.80698	1	MS2b2.1	UroB	III
SAMc919aebc7fdd	3.63608	3.01364	3.87286	2.86037	3.46351	4.20053	0.270363	Low_Risk	PR	CR/PR	IC2	IC2+	TC0	inflamed	3	M	WHITE	N	0	NEVER	LN Only	1-2 years	bladder	Y	Y	0.607843	0.617165	10368	20.731	0	MS2b1	Infiltrated	IV
SAMc97f35a29d16	3.64969	3.16502	3.50062	2.60135	3.67986	4.27042	0.307127	High_Risk	NE	NA	IC0	IC0	TC0	desert	13	M	WHITE	N	1	PREVIOUS	Visceral	(less than) 1 year	bladder	Y	Y	NA	0.265934	10323	0.821355	0	MS1a	UroA	II
SAMcabb6d58ff55	3.58163	3.01033	3.80756	3.30336	3.55273	4.29023	0.300949	High_Risk	SD	SD/PD	IC2	IC2+	TC2+	inflamed	11	F	BLACK OR AFRICAN AMERICAN	N	1	NEVER	Visceral	(less than) 1 year	lung	Y	N	1.35294	0.898815	10188	20.271	0	MS2b2.2	Basal/SCC-like	IV
SAMcb132b0cdd2c	3.69815	3.1124	3.81686	3.5047	3.47708	4.27216	0.328457	High_Risk	PD	SD/PD	IC1	IC1	TC2+	desert	NA	M	WHITE	N	1	CURRENT	LN Only	(less than) 1 year	lymph node	Y	N	0.843137	1.3659	10066	2.52977	1	MS2a2	Genomically unstable	II
SAMcc4675f394a1	3.63472	3.01306	3.63257	3.25072	3.42573	4.2146	0.305353	High_Risk	PD	SD/PD	IC0	IC0	TC0	NA	NA	M	WHITE	N	1	PREVIOUS	Liver	(less than) 1 year	liver	Y	Y	NA	1.19941	10142	3.12115	1	MS1a	UroA	I
SAMcc7a42d87e9c	3.62758	3.00179	3.81313	3.05979	3.66858	4.35976	0.292856	High_Risk	PR	CR/PR	IC2	IC2+	TC0	inflamed	26	F	WHITE	N	1	PREVIOUS	Visceral	(less than) 1 year	ureter	N	NA	4.96078	0.737523	10149	17.2156	0	MS2a1	Genomically unstable	I
SAMce39dd79b441	3.64372	2.93347	3.78264	2.79866	3.85048	4.37483	0.295667	High_Risk	PD	SD/PD	IC2	IC2+	TC0	inflamed	14	M	WHITE	N	0	PREVIOUS	Visceral	(less than) 1 year	bladder	N	NA	0.843137	0.683708	10022	6.27515	1	MS2b2.2	Basal/SCC-like	IV
SAMcee0fa8c05b4	3.69136	3.00765	3.7246	2.76351	3.16385	4.22481	0.235039	Low_Risk	NE	NA	IC1	IC1	TC1	excluded	7	M	WHITE	N	1	PREVIOUS	Liver	more than 2 years	bladder	Y	Y	1.37255	1.5152	10252	1.67556	1	MS2a1	Genomically unstable	II
SAMcf018fee2acd	3.58141	3.05978	3.64573	2.8404	3.51209	4.24432	0.280633	Low_Risk	PD	SD/PD	IC0	IC0	TC0	excluded	NA	M	WHITE	N	0	PREVIOUS	Visceral	more than 2 years	lung	Y	Y	NA	1.77996	10175	16.23	1	MS1a	UroA	I
SAMd027124354ce	3.61803	3.0691	3.6242	2.92285	3.65382	4.26371	0.310559	High_Risk	CR	CR/PR	IC0	IC0	TC0	desert	4	F	WHITE	N	0	NEVER	NA	1-2 years	ureter	N	NA	0.764706	1.43111	10061	23.5236	0	MS2b2.2	Basal/SCC-like	III
SAMd0e47be700b0	3.6783	2.93793	3.59632	2.79516	3.2001	4.18714	0.246488	Low_Risk	NE	NA	IC0	IC0	TC0	desert	5	M	WHITE	N	1	NEVER	Visceral	1-2 years	kidney	Y	Y	NA	0.948339	10177	0.887064	1	MS1b	UroA	II
SAMd135d5867fe3	3.70402	3.1979	3.80498	3.36287	3.73612	4.28911	0.367483	High_Risk	PD	SD/PD	IC2	IC2+	TC2+	excluded	3	M	WHITE	Y	1	PREVIOUS	Visceral	1-2 years	bladder	Y	Y	0.607843	1.03082	10106	3.61396	1	MS2b2.2	Basal/SCC-like	IV
SAMd1bd63734394	3.58779	2.91575	3.8977	2.75395	3.61691	4.29524	0.258318	Low_Risk	PD	SD/PD	IC1	IC1	TC0	NA	22	M	WHITE	Y	1	PREVIOUS	Liver	(less than) 1 year	bladder	Y	N	NA	1.32842	10112	1.9384	1	MS2b2.2	Basal/SCC-like	III
SAMd215b503f99a	3.65286	3.26549	3.76466	2.6572	3.40286	4.30397	0.260224	Low_Risk	SD	SD/PD	IC0	IC0	TC0	NA	NA	M	WHITE	N	1	NEVER	Visceral	more than 2 years	bladder	Y	N	NA	1.07858	10072	1.70842	0	MS2b1	Infiltrated	I
SAMd2492b2a31bb	3.73266	3.20128	3.83275	2.87615	3.43164	4.32412	0.275166	Low_Risk	PD	SD/PD	IC2	IC2+	TC2+	desert	3	F	WHITE	N	0	NEVER	LN Only	(less than) 1 year	lymph node	Y	N	0.490196	0.824884	10008	7.85216	1	MS2b2.2	Basal/SCC-like	III
SAMd35318127278	3.6395	2.77231	3.7209	2.66291	3.68633	4.17025	0.28201	High_Risk	CR	CR/PR	IC1	IC1	TC1	excluded	62	M	WHITE	Y	1	PREVIOUS	LN Only	(less than) 1 year	kidney	N	NA	10.0196	1.76734	10201	21.5852	0	MS2a1	Genomically unstable	II
SAMd3601288319e	3.69521	3.0242	3.85156	2.66018	3.43038	4.24785	0.253469	Low_Risk	CR	CR/PR	IC2	IC2+	TC0	excluded	14	M	OTHER	N	0	PREVIOUS	LN Only	1-2 years	other	Y	N	0.784314	0.96954	10335	23.1294	0	MS2a1	Genomically unstable	II
SAMd3bd67996035	3.70153	3.01855	3.84375	2.72103	3.48123	4.24962	0.264406	Low_Risk	CR	CR/PR	IC2	IC2+	TC0	excluded	7	M	WHITE	N	0	PREVIOUS	LN Only	more than 2 years	lymph node	Y	Y	1.56863	1.33588	10205	20.8296	0	MS2a2	Genomically unstable	II
SAMd43f8933066b	3.64902	3.04329	3.90449	3.05459	3.55426	4.27902	0.287608	High_Risk	PR	CR/PR	IC1	IC1	TC0	inflamed	15	M	UNKNOWN	N	0	PREVIOUS	Visceral	more than 2 years	bladder	Y	Y	1.88235	0.903453	10058	20.0082	0	MS2b1	Infiltrated	II
SAMd4c0837b0997	3.63357	2.93243	3.71834	2.81263	3.61216	4.23014	0.285793	High_Risk	PD	SD/PD	IC2	IC2+	TC1	excluded	5	M	WHITE	N	0	PREVIOUS	Liver	1-2 years	kidney	N	NA	0.529412	1.24023	10305	5.38809	1	MS2b2.1	UroB	III
SAMd5ab7fbfab4e	3.68153	2.92068	3.88609	2.72024	3.49668	4.27442	0.252356	Low_Risk	NE	NA	IC2	IC2+	TC2+	excluded	35	M	WHITE	N	0	PREVIOUS	LN Only	more than 2 years	bladder	Y	Y	4.64706	0.903065	10027	18.1027	0	MS2a2	Genomically unstable	II
SAMd636e3461955	3.67751	3.27449	3.86941	2.96397	3.63664	4.31373	0.311558	High_Risk	PD	SD/PD	IC1	IC1	TC0	inflamed	NA	M	WHITE	Y	1	PREVIOUS	LN Only	1-2 years	bladder	Y	Y	0.196078	0.933865	10221	10.4805	1	MS2b1	Infiltrated	IV
SAMd697ba701077	3.66193	2.95815	3.81958	2.60135	3.37977	4.19643	0.244199	Low_Risk	SD	SD/PD	IC0	IC0	TC0	excluded	NA	F	WHITE	Y	0	PREVIOUS	LN Only	more than 2 years	ureter	Y	Y	NA	1.22069	10319	21.1581	1	MS1a	UroA	II
SAMd7d57ee3a863	3.68795	3.17775	4.01044	2.80537	3.67505	4.28354	0.294162	High_Risk	CR	CR/PR	IC2	IC2+	TC0	inflamed	24	M	WHITE	N	1	PREVIOUS	NA	(less than) 1 year	bladder	Y	NA	NA	1.12889	10138	20.271	0	MS2b2.2	Basal/SCC-like	IV
SAMd86389d0d768	3.55306	2.91437	3.60905	2.7546	3.26604	4.21328	0.236528	Low_Risk	PD	SD/PD	IC0	IC0	TC0	desert	NA	M	WHITE	N	1	PREVIOUS	Visceral	(less than) 1 year	bladder	Y	N	1.41176	0.789802	10310	2.20123	1	MS1b	UroA	I
SAMd98bac0a070f	3.62486	3.18547	3.63177	3.03921	3.70863	4.25306	0.341453	High_Risk	PD	SD/PD	IC0	IC0	TC0	desert	8	M	WHITE	Y	1	PREVIOUS	Liver	(less than) 1 year	ureter	Y	N	0.72549	1.22811	10224	2.06982	1	MS1a	UroA	III
SAMda4d892fddc8	3.60752	3.16221	3.62504	2.77125	3.63707	4.31986	0.294347	High_Risk	PD	SD/PD	IC1	IC1	TC0	NA	4	M	WHITE	N	0	PREVIOUS	Visceral	(less than) 1 year	kidney	N	NA	0.27451	0.421491	10290	14.1273	0	MS2b1	Infiltrated	IV
SAMdab9ca8fb5de	3.57982	3.01302	3.6596	2.85369	3.44251	4.25439	0.266299	Low_Risk	PD	SD/PD	IC0	IC0	TC0	excluded	14	M	WHITE	N	2	PREVIOUS	Liver	(less than) 1 year	bladder	N	NA	2.92157	1.52933	10119	0.197125	0	MS1a	UroA	I
SAMdad5c29dc105	3.61319	3.03435	3.79924	2.71352	3.693	4.22854	0.291693	High_Risk	PD	SD/PD	IC1	IC1	TC0	excluded	5	M	WHITE	N	1	CURRENT	Visceral	more than 2 years	bladder	Y	Y	0.666667	1.53079	10306	2.43121	1	MS1b	UroA	II
SAMdb3f50c9129c	3.6982	2.97324	3.58525	2.86664	3.67818	4.20634	0.321629	High_Risk	PD	SD/PD	IC0	IC0	TC0	excluded	10	M	WHITE	N	1	CURRENT	Visceral	(less than) 1 year	bladder	Y	N	0.509804	1.16787	10084	15.8029	1	MS2b1	Infiltrated	IV
SAMdcae54fcd7fa	3.63006	3.19092	3.64898	2.91551	3.52455	4.24499	0.302882	High_Risk	SD	SD/PD	IC1	IC1	TC0	excluded	NA	M	WHITE	Y	1	PREVIOUS	LN Only	more than 2 years	kidney	Y	N	1.43137	1.27868	10284	6.2423	1	MS2b1	Infiltrated	II
SAMdee1011782cd	3.62269	3.12361	3.79946	2.81597	3.34673	4.28674	0.251421	Low_Risk	PD	SD/PD	IC1	IC1	TC0	NA	NA	M	WHITE	N	1	NEVER	Visceral	(less than) 1 year	lymph node	Y	Y	NA	0.88244	10001	3.90965	1	MS2b1	Infiltrated	I
SAMdf3e42c8672a	3.67628	2.97614	3.83387	2.859	3.747	4.28556	0.301781	High_Risk	PD	SD/PD	IC2	IC2+	TC2+	inflamed	19	M	WHITE	N	1	PREVIOUS	Visceral	(less than) 1 year	bladder	Y	Y	3.23529	0.791353	10161	7.32649	1	MS2b2.2	Basal/SCC-like	III
SAMe07c4560772d	3.68924	2.99576	3.5534	2.60135	3.62645	4.1854	0.29877	High_Risk	PD	SD/PD	IC0	IC0	TC0	desert	5	F	OTHER	Y	1	NEVER	Visceral	more than 2 years	ureter	Y	Y	0.54902	1.28389	10353	2.10267	0	MS1b	UroA	I
SAMe0c49ea0df5d	3.63082	3.14949	3.75692	2.66197	3.64549	4.31445	0.281884	High_Risk	SD	SD/PD	IC1	IC1	TC0	excluded	2	F	WHITE	N	1	PREVIOUS	Visceral	(less than) 1 year	bladder	N	NA	NA	0.911801	10016	4.13963	1	MS2b2.1	UroB	III
SAMe1eb5d988760	3.65791	3.20709	3.88411	2.85124	3.49042	4.27138	0.279506	Low_Risk	CR	CR/PR	IC2	IC2+	TC0	inflamed	14	M	WHITE	N	0	PREVIOUS	Liver	1-2 years	bladder	Y	Y	2.27451	1.20648	10117	21.0595	0	MS2b1	Infiltrated	I
SAMe3210d3632b4	3.71249	3.21785	3.94067	2.84097	3.72685	4.31413	0.31012	High_Risk	PD	SD/PD	IC2	IC2+	TC2+	inflamed	17	F	WHITE	Y	1	NEVER	LN Only	(less than) 1 year	NA	Y	N	0.862745	1.18023	10268	2.16838	1	MS2b2.2	Basal/SCC-like	III
SAMe3d4266775a9	3.65106	3.09167	3.61382	2.68528	3.48835	4.25045	0.2761	Low_Risk	PD	SD/PD	IC0	IC0	TC0	NA	NA	M	WHITE	Y	0	PREVIOUS	Visceral	1-2 years	bladder	Y	Y	NA	0.933748	10366	13.9959	0	MS1b	UroA	I
SAMe41b1e773582	3.59148	3.03944	3.83905	2.6702	3.65869	4.27768	0.27288	Low_Risk	PD	SD/PD	IC1	IC1	TC0	excluded	6	M	WHITE	N	1	NEVER	NA	(less than) 1 year	bladder	Y	Y	0.470588	1.4048	10184	0.854209	1	MS2b2.2	Basal/SCC-like	III
SAMe50d15fde368	3.65717	2.90908	3.59824	2.69911	3.49324	4.20794	0.271398	Low_Risk	PR	CR/PR	IC1	IC1	TC0	desert	9	F	WHITE	Y	1	PREVIOUS	Visceral	1-2 years	bladder	Y	Y	2.17647	1.70065	10343	18.8912	0	MS1b	UroA	I
SAMe56c96c51190	3.67416	3.12904	3.81743	2.83133	3.5548	4.3115	0.280819	Low_Risk	PD	SD/PD	IC1	IC1	TC2+	excluded	5	F	WHITE	N	2	NEVER	Liver	(less than) 1 year	kidney	N	NA	0.0980392	0.809542	10055	9.7577	1	MS2b1	Infiltrated	III
SAMe5bc41772bc9	3.68512	3.10164	3.62917	2.91487	3.68607	4.32532	0.314785	High_Risk	PD	SD/PD	IC1	IC1	TC0	excluded	5	M	WHITE	N	1	PREVIOUS	Liver	(less than) 1 year	liver	Y	N	0.27451	1.23262	10076	6.11088	1	MS2b2.1	UroB	I
SAMe712352fb82a	3.71305	2.84909	3.62243	2.71814	2.98286	4.17789	0.21398	Low_Risk	PR	CR/PR	IC0	IC0	TC0	desert	NA	M	WHITE	N	0	PREVIOUS	NA	(less than) 1 year	bladder	Y	Y	NA	1.64079	10130	22.1109	0	MS2a1	Genomically unstable	II
SAMe7bcab05402e	3.63189	3.20005	3.65075	3.03617	3.52648	4.28365	0.307538	High_Risk	SD	SD/PD	IC0	IC0	TC0	NA	NA	M	WHITE	N	1	PREVIOUS	Visceral	1-2 years	kidney	Y	N	NA	1.49069	10247	7.91786	1	MS2b1	Infiltrated	I
SAMe7bf6c015192	3.65841	3.07649	3.8321	2.71644	3.48557	4.26765	0.263262	Low_Risk	PD	SD/PD	IC2	IC2+	TC0	inflamed	7	M	WHITE	N	1	PREVIOUS	Visceral	(less than) 1 year	kidney	N	NA	1.37255	1.20882	10222	3.12115	1	MS2b2.1	UroB	III
SAMe7e4f7c076a7	3.69283	3.14699	4.01632	2.73971	3.87058	4.36221	0.304246	High_Risk	PD	SD/PD	IC2	IC2+	TC2+	inflamed	1	M	WHITE	N	1	PREVIOUS	Visceral	(less than) 1 year	bladder	N	NA	0.196078	0.818856	10036	1.97125	1	MS2b2.2	Basal/SCC-like	IV
SAMe9475f77504b	3.58407	3.14631	3.80873	2.96251	3.46016	4.23095	0.28163	High_Risk	SD	SD/PD	IC1	IC1	TC0	excluded	NA	M	WHITE	N	0	NEVER	Liver	1-2 years	bladder	Y	Y	NA	0.721469	10313	18.6612	0	MS2b1	Infiltrated	IV
SAMe94c30c30616	3.65167	3.15495	3.87546	2.81954	3.51625	4.23879	0.281353	High_Risk	SD	SD/PD	IC1	IC1	TC0	excluded	6	M	WHITE	N	1	PREVIOUS	Visceral	more than 2 years	bladder	Y	Y	1.01961	1.15424	10195	15.3758	1	MS2a2	Genomically unstable	I
SAMe97af0feefdf	3.53838	3.04712	3.65452	2.65044	3.57238	4.29334	0.263621	Low_Risk	PD	SD/PD	IC1	IC1	TC0	excluded	3	F	WHITE	N	0	PREVIOUS	Visceral	(less than) 1 year	bladder	Y	N	0.705882	1.40309	10116	11.1047	1	MS1a	UroA	I
SAMe9ae8beb82fa	3.57666	3.1432	3.72046	2.70521	3.17672	4.26563	0.228201	Low_Risk	PD	SD/PD	IC1	IC1	TC0	desert	7	M	WHITE	N	1	PREVIOUS	NA	(less than) 1 year	bladder	N	NA	1.33333	1.49889	10317	5.48665	1	MS2b1	Infiltrated	III
SAMeaa477a5384b	3.6115	2.93852	3.91863	2.65618	3.50902	4.21355	0.251127	Low_Risk	CR	CR/PR	IC2	IC2+	TC0	inflamed	14	M	WHITE	N	0	PREVIOUS	NA	more than 2 years	bladder	Y	Y	2.76471	1.11991	10233	21.5852	0	MS2b2.1	UroB	I
SAMeb29625f76a5	3.60978	2.97175	3.76999	2.81045	3.49281	4.26294	0.262697	Low_Risk	PD	SD/PD	IC1	IC1	TC0	excluded	2	M	WHITE	N	1	PREVIOUS	Visceral	1-2 years	kidney	Y	Y	0.0588235	1.33606	10325	3.12115	1	MS1b	UroA	I
SAMeb587a68006b	3.62314	3.04516	3.73825	2.75659	3.59912	4.291	0.277862	Low_Risk	SD	SD/PD	IC1	IC1	TC0	NA	NA	M	WHITE	Y	1	PREVIOUS	LN Only	1-2 years	bladder	N	NA	NA	1.28031	10297	20.6982	0	MS2b1	Infiltrated	II
SAMee3844cc0b9f	3.64612	3.31023	3.84342	2.85146	3.46446	4.29286	0.281922	High_Risk	PD	SD/PD	IC0	IC0	TC0	NA	NA	M	WHITE	Y	1	PREVIOUS	Visceral	(less than) 1 year	lymph node	Y	N	NA	0.891882	10143	3.21971	1	MS2b1	Infiltrated	I
SAMef0e3d2415fd	3.66846	3.16985	3.90437	2.88947	3.60464	4.32747	0.287493	High_Risk	SD	SD/PD	IC2	IC2+	TC2+	inflamed	1	M	WHITE	N	0	PREVIOUS	Visceral	(less than) 1 year	lung	N	NA	0.0392157	0.481345	10154	10.1191	1	MS2b1	Infiltrated	IV
SAMeff2ce356ccb	3.63165	2.98723	3.76606	2.60135	3.64875	4.18696	0.283074	High_Risk	PD	SD/PD	IC0	IC0	TC0	desert	14	M	WHITE	Y	0	NEVER	Visceral	more than 2 years	ureter	Y	Y	NA	1.07778	10374	8.08214	1	MS1b	UroA	I
SAMf20b827dca51	3.6621	3.15364	3.84203	2.95638	3.5055	4.30687	0.282896	High_Risk	PD	SD/PD	IC2	IC2+	TC0	inflamed	14	M	WHITE	N	0	NEVER	LN Only	(less than) 1 year	kidney	Y	N	1.09804	0.811141	10258	4.36961	1	MS2b1	Infiltrated	II
SAMf275eb859a39	3.66494	2.92037	3.72921	2.60135	3.6375	4.18708	0.281575	High_Risk	PR	CR/PR	IC1	IC1	TC0	excluded	9	M	BLACK OR AFRICAN AMERICAN	Y	0	PREVIOUS	Visceral	1-2 years	bladder	Y	Y	NA	1.48344	10150	24.4764	0	MS1a	UroA	I
SAMf28c01545593	3.63691	2.99001	3.58139	2.60135	3.50256	4.13642	0.28078	Low_Risk	SD	SD/PD	IC1	IC1	TC0	desert	8	M	WHITE	Y	0	PREVIOUS	Visceral	more than 2 years	bladder	Y	Y	NA	1.01196	10315	6.40657	1	MS1b	UroA	I
SAMf2aae1443f67	3.57871	2.92499	3.72188	2.69595	3.59332	4.21781	0.270727	Low_Risk	PD	SD/PD	IC1	IC1	TC0	desert	7	F	WHITE	N	0	NEVER	Visceral	1-2 years	bladder	Y	Y	0.803922	1.45673	10253	10.3491	1	MS1b	UroA	III
SAMf2ce197162ce	3.68748	3.10367	3.62631	2.72893	3.58193	4.26783	0.293805	High_Risk	NE	NA	IC1	IC1	TC1	NA	3	M	WHITE	N	0	NEVER	Liver	1-2 years	ureter	Y	Y	0.568627	1.36176	10255	1.577	1	MS2a2	Genomically unstable	IV
SAMf3a9bce50099	3.63412	3.07576	3.74635	2.71184	3.59422	4.29705	0.276038	Low_Risk	PD	SD/PD	IC2	IC2+	TC0	excluded	4	F	ASIAN	N	1	PREVIOUS	LN Only	(less than) 1 year	kidney	Y	Y	NA	1.05343	10182	2.10267	0	MS2b1	Infiltrated	II
SAMf82bbdc267c8	3.68653	2.98113	3.38669	2.87371	3.66837	4.20037	0.33412	High_Risk	PD	SD/PD	IC0	IC0	TC0	desert	7	M	WHITE	N	0	CURRENT	Visceral	1-2 years	kidney	Y	Y	0.529412	1.17181	10361	3.12115	1	MS1b	UroA	I
SAMfb7aec7cb0e2	3.64273	2.98783	3.90441	2.67999	3.38493	4.26022	0.238265	Low_Risk	PR	CR/PR	IC2	IC2+	TC2+	inflamed	NA	M	WHITE	N	1	PREVIOUS	NA	(less than) 1 year	bladder	Y	Y	5.92157	1.60244	10265	22.538	0	MS2b2.2	Basal/SCC-like	IV
SAMfd947610629d	3.61527	3.15899	3.64693	2.84551	3.37773	4.30627	0.264606	Low_Risk	PD	SD/PD	IC0	IC0	TC0	desert	5	M	WHITE	N	0	PREVIOUS	Visceral	1-2 years	bladder	Y	N	NA	0.753906	10249	9.03491	1	MS2b1	Infiltrated	I
SAMfddc359e862b	3.5757	3.1615	3.70089	2.77893	3.25881	4.21391	0.25077	Low_Risk	NE	NA	IC0	IC0	TC0	excluded	NA	F	WHITE	Y	1	PREVIOUS	NA	1-2 years	bladder	Y	Y	NA	1.34007	10256	1.9384	1	MS2b1	Infiltrated	II
SAMfed609955db9	3.62459	3.05367	3.6484	2.60135	3.49701	4.25872	0.26332	Low_Risk	PD	SD/PD	IC2	IC2+	TC2+	desert	7	F	WHITE	N	0	NEVER	Visceral	(less than) 1 year	bladder	Y	Y	0.352941	1.04129	10151	20.5667	0	MS1b	UroA	I
SAMff41c4e8c08f	3.60195	3.02971	3.62696	2.84076	3.32014	4.2137	0.259556	Low_Risk	NE	NA	IC0	IC0	TC0	excluded	14	M	WHITE	N	0	PREVIOUS	Visceral	(less than) 1 year	bladder	Y	Y	NA	1.87245	10200	2.46407	1	MS1a	UroA	I
SAMffa5c7cad0e5	3.68645	3.09142	3.83457	2.92307	3.60499	4.31283	0.291793	High_Risk	PR	CR/PR	IC1	IC1	TC0	desert	10	M	WHITE	N	1	PREVIOUS	Visceral	(less than) 1 year	other	Y	NA	NA	0.83755	10364	15.54	1	MS2b1	Infiltrated	IV
